# Supplementary material for: Differential cell signaling testing for cell-cell communication inference from single-cell data by dominoSignal
Source: Bioinformatics. 2026 Feb 26;42(3):btag089. doi: 10.1093/bioinformatics/btag089 (PMC12998610; doi:10.1093/bioinformatics/btag089)
Supplement: btag089_Supplementary_Data [file btag089_supplementary_data.zip]

Archive with 20 entries (20 files):
- Supplemental File 7.docx
- Supplemental File 8.docx
- Supplemental_Table_Legends.docx
- T01_sample_size_simulations.xlsx
- T02_cell_number_simulations.xlsx
- T03_Proportion_of_Significant_simulation.csv
- T04_PDAC_differential_epithelial_intercellular.csv
- T05_PDAC_diff_intracellular.csv
- T06_scdiffcom_FGF2FGFR4_detection.csv
- T07_scdiffcom_significant_results.csv
- T08_dominoSignal_with_scDiffCom_rlmap.csv
- T09_DCST_Epithelial_cancer_intercellular_CellChat.csv
- T10_PancVAX_tested_linkages.xlsx
- T11_PancVAX_multilevel_test_Exhausted_T_cells.csv
- Supplemental File 1.docx
- Supplemental File 2.docx
- Supplemental File 3.docx
- Supplemental File 4.docx
- Supplemental File 5.docx
- Supplemental File 6.docx
