# Supplementary material for: Differential cell signaling testing for cell-cell communication inference from single-cell data by dominoSignal
Source: Bioinformatics. 2026 Feb 26;42(3):btag089. doi: 10.1093/bioinformatics/btag089 (PMC12998610; doi:10.1093/bioinformatics/btag089)
Supplement: btag089_Supplementary_Data [file btag089_supplementary_data.zip › T01_sample_size_simulations.xlsx]

## Sheet: Sheet1
C1_n	sensitivity_mean	sensitivity_sd	specificity_mean	specificity_sd	feature
5	1	0	1	0	[B]:R1 <- L1:[B]
10	0.976	0.0522813	1	0	[B]:R1 <- L1:[B]
15	0.986667	0.0272166	1	0	[B]:R1 <- L1:[B]
20	0.99	0.0204124	1	0	[B]:R1 <- L1:[B]
25	0.9776	0.0328228	1	0	[B]:R1 <- L1:[B]
30	0.992	0.0145297	1	0	[B]:R1 <- L1:[B]
35	0.988571	0.0142857	1	0	[B]:R1 <- L1:[B]
40	0.984	0.0226844	1	0	[B]:R1 <- L1:[B]
45	0.987556	0.0112583	1	0	[B]:R1 <- L1:[B]
50	0.9792	0.0157903	1	0	[B]:R1 <- L1:[B]
55	0.981091	0.0213071	1	0	[B]:R1 <- L1:[B]
5	1	0	0.44	0.216025	[B]:R1 <- L1:[A]
10	0.988	0.0331662	0.516	0.134412	[B]:R1 <- L1:[A]
15	0.989333	0.0249444	0.517333	0.133722	[B]:R1 <- L1:[A]
20	0.986	0.0270801	0.482	0.126557	[B]:R1 <- L1:[A]
25	0.9856	0.022745	0.5024	0.0973516	[B]:R1 <- L1:[A]
30	0.984	0.0238048	0.528	0.087496	[B]:R1 <- L1:[A]
35	0.989714	0.0162464	0.523429	0.0883407	[B]:R1 <- L1:[A]
40	0.984	0.0202587	0.508	0.0914923	[B]:R1 <- L1:[A]
45	0.987556	0.0170692	0.553778	0.0976936	[B]:R1 <- L1:[A]
50	0.9856	0.0168523	0.536	0.0748331	[B]:R1 <- L1:[A]
55	0.981818	0.0189242	0.545455	0.0591492	[B]:R1 <- L1:[A]
5	0.992	0.0276887	0	0	[B]:R2 <- L2:[A]
10	0.984	0.0278388	0	0	[B]:R2 <- L2:[A]
15	0.982667	0.0238048	0	0	[B]:R2 <- L2:[A]
20	0.982	0.0210654	0	0	[B]:R2 <- L2:[A]
25	0.9856	0.0147422	0	0	[B]:R2 <- L2:[A]
30	0.979333	0.02	0	0	[B]:R2 <- L2:[A]
35	0.986286	0.0112788	0	0	[B]:R2 <- L2:[A]
40	0.986	0.0170477	0	0	[B]:R2 <- L2:[A]
45	0.986222	0.0121208	0	0	[B]:R2 <- L2:[A]
50	0.9872	0.00890693	0	0	[B]:R2 <- L2:[A]
55	0.984364	0.0132574	0	0	[B]:R2 <- L2:[A]
