# Supplementary material for: Differential cell signaling testing for cell-cell communication inference from single-cell data by dominoSignal
Source: Bioinformatics. 2026 Feb 26;42(3):btag089. doi: 10.1093/bioinformatics/btag089 (PMC12998610; doi:10.1093/bioinformatics/btag089)
Supplement: btag089_Supplementary_Data [file btag089_supplementary_data.zip › T02_cell_number_simulations.xlsx]

## Sheet: Sheet1
cluster_B_size	sensitivity_mean	sensitivity_sd	specificity_mean	specificity_sd	feature
50	0.584	0.0954376	1	0	[B]:R1 <- L1:[B]
100	0.682	0.0988264	1	0	[B]:R1 <- L1:[B]
150	0.828	0.0947365	1	0	[B]:R1 <- L1:[B]
200	0.868	0.0814964	1	0	[B]:R1 <- L1:[B]
250	0.936	0.055	1	0	[B]:R1 <- L1:[B]
300	0.948	0.0467262	1	0	[B]:R1 <- L1:[B]
350	0.976	0.0411299	1	0	[B]:R1 <- L1:[B]
400	0.966	0.0472582	1	0	[B]:R1 <- L1:[B]
450	0.978	0.0291548	1	0	[B]:R1 <- L1:[B]
500	0.982	0.035	1	0	[B]:R1 <- L1:[B]
50	0.982	0.0244949	1	0	[B]:R1 <- L1:[A]
100	0.992	0.0187083	1	0	[B]:R1 <- L1:[A]
150	0.986	0.0270801	1	0	[B]:R1 <- L1:[A]
200	0.992	0.0187083	1	0	[B]:R1 <- L1:[A]
250	0.984	0.0278388	1	0	[B]:R1 <- L1:[A]
300	0.982	0.0318852	1	0	[B]:R1 <- L1:[A]
350	0.992	0.0187083	1	0	[B]:R1 <- L1:[A]
400	0.978	0.0291548	1	0	[B]:R1 <- L1:[A]
450	0.988	0.0217945	1	0	[B]:R1 <- L1:[A]
500	0.982	0.0244949	1	0	[B]:R1 <- L1:[A]
50	0.881	0.0383786	0	0	[B]:R2 <- L2:[A]
100	0.905	0.0426956	0	0	[B]:R2 <- L2:[A]
150	0.929	0.0320156	0	0	[B]:R2 <- L2:[A]
200	0.943	0.0326917	0	0	[B]:R2 <- L2:[A]
250	0.966	0.0238048	0	0	[B]:R2 <- L2:[A]
300	0.977	0.0189846	0	0	[B]:R2 <- L2:[A]
350	0.982	0.0210654	0	0	[B]:R2 <- L2:[A]
400	0.985	0.0216506	0	0	[B]:R2 <- L2:[A]
450	0.984	0.0189297	0	0	[B]:R2 <- L2:[A]
500	0.994	0.0165831	0	0	[B]:R2 <- L2:[A]
