# Supplementary material for: Differential cell signaling testing for cell-cell communication inference from single-cell data by dominoSignal
Source: Bioinformatics. 2026 Feb 26;42(3):btag089. doi: 10.1093/bioinformatics/btag089 (PMC12998610; doi:10.1093/bioinformatics/btag089)
Supplement: btag089_Supplementary_Data [file btag089_supplementary_data.zip › T03_Proportion_of_Significant_simulation.csv]

	feature	C1_n	C1_count	C2_n	C2_count	logisticRegression.p.value	bin	fisher.p.value	proportion
bin_1.[B]:R1 <- L1:[B]	[B]:R1 <- L1:[B]	5	0	5	5	0.999526883	bin_1	0.007936508	25/25
bin_2.[B]:R1 <- L1:[B]	[B]:R1 <- L1:[B]	5	0	5	5	0.999526883	bin_2	0.007936508	25/25
bin_3.[B]:R1 <- L1:[B]	[B]:R1 <- L1:[B]	5	0	5	5	0.999526883	bin_3	0.007936508	25/25
bin_4.[B]:R1 <- L1:[B]	[B]:R1 <- L1:[B]	5	0	5	5	0.999526883	bin_4	0.007936508	25/25
bin_5.[B]:R1 <- L1:[B]	[B]:R1 <- L1:[B]	5	0	5	5	0.999526883	bin_5	0.007936508	25/25
bin_6.[B]:R1 <- L1:[B]	[B]:R1 <- L1:[B]	5	0	5	5	0.999526883	bin_6	0.007936508	25/25
bin_7.[B]:R1 <- L1:[B]	[B]:R1 <- L1:[B]	5	0	5	5	0.999526883	bin_7	0.007936508	25/25
bin_8.[B]:R1 <- L1:[B]	[B]:R1 <- L1:[B]	5	0	5	5	0.999526883	bin_8	0.007936508	25/25
bin_9.[B]:R1 <- L1:[B]	[B]:R1 <- L1:[B]	5	0	5	5	0.999526883	bin_9	0.007936508	25/25
bin_10.[B]:R1 <- L1:[B]	[B]:R1 <- L1:[B]	5	0	5	5	0.999526883	bin_10	0.007936508	25/25
bin_11.[B]:R1 <- L1:[B]	[B]:R1 <- L1:[B]	5	0	5	5	0.999526883	bin_11	0.007936508	25/25
bin_12.[B]:R1 <- L1:[B]	[B]:R1 <- L1:[B]	5	0	5	5	0.999526883	bin_12	0.007936508	25/25
bin_13.[B]:R1 <- L1:[B]	[B]:R1 <- L1:[B]	5	0	5	5	0.999526883	bin_13	0.007936508	25/25
bin_14.[B]:R1 <- L1:[B]	[B]:R1 <- L1:[B]	5	0	5	5	0.999526883	bin_14	0.007936508	25/25
bin_15.[B]:R1 <- L1:[B]	[B]:R1 <- L1:[B]	5	0	5	5	0.999526883	bin_15	0.007936508	25/25
bin_16.[B]:R1 <- L1:[B]	[B]:R1 <- L1:[B]	5	0	5	5	0.999526883	bin_16	0.007936508	25/25
bin_17.[B]:R1 <- L1:[B]	[B]:R1 <- L1:[B]	5	0	5	5	0.999526883	bin_17	0.007936508	25/25
bin_18.[B]:R1 <- L1:[B]	[B]:R1 <- L1:[B]	5	0	5	5	0.999526883	bin_18	0.007936508	25/25
bin_19.[B]:R1 <- L1:[B]	[B]:R1 <- L1:[B]	5	0	5	5	0.999526883	bin_19	0.007936508	25/25
bin_20.[B]:R1 <- L1:[B]	[B]:R1 <- L1:[B]	5	0	5	5	0.999526883	bin_20	0.007936508	25/25
bin_21.[B]:R1 <- L1:[B]	[B]:R1 <- L1:[B]	5	0	5	5	0.999526883	bin_21	0.007936508	25/25
bin_22.[B]:R1 <- L1:[B]	[B]:R1 <- L1:[B]	5	0	5	5	0.999526883	bin_22	0.007936508	25/25
bin_23.[B]:R1 <- L1:[B]	[B]:R1 <- L1:[B]	5	0	5	5	0.999526883	bin_23	0.007936508	25/25
bin_24.[B]:R1 <- L1:[B]	[B]:R1 <- L1:[B]	5	0	5	5	0.999526883	bin_24	0.007936508	25/25
bin_25.[B]:R1 <- L1:[B]	[B]:R1 <- L1:[B]	5	0	5	5	0.999526883	bin_25	0.007936508	25/25
bin_1.[B]:R1 <- L1:[B]1	[B]:R1 <- L1:[B]	10	0	10	10	0.999577657	bin_1	1.0825088224469e-05	25/25
bin_2.[B]:R1 <- L1:[B]1	[B]:R1 <- L1:[B]	10	0	10	10	0.999577657	bin_2	1.0825088224469e-05	25/25
bin_3.[B]:R1 <- L1:[B]1	[B]:R1 <- L1:[B]	10	0	10	10	0.999577657	bin_3	1.0825088224469e-05	25/25
bin_4.[B]:R1 <- L1:[B]1	[B]:R1 <- L1:[B]	10	0	10	10	0.999577657	bin_4	1.0825088224469e-05	25/25
bin_5.[B]:R1 <- L1:[B]1	[B]:R1 <- L1:[B]	10	0	10	10	0.999577657	bin_5	1.0825088224469e-05	25/25
bin_6.[B]:R1 <- L1:[B]1	[B]:R1 <- L1:[B]	10	0	10	10	0.999577657	bin_6	1.0825088224469e-05	25/25
bin_7.[B]:R1 <- L1:[B]1	[B]:R1 <- L1:[B]	10	0	10	9	0.996760663	bin_7	0.000119076	25/25
bin_8.[B]:R1 <- L1:[B]1	[B]:R1 <- L1:[B]	10	0	10	10	0.999577657	bin_8	1.0825088224469e-05	25/25
bin_9.[B]:R1 <- L1:[B]1	[B]:R1 <- L1:[B]	10	0	10	10	0.999577657	bin_9	1.0825088224469e-05	25/25
bin_10.[B]:R1 <- L1:[B]1	[B]:R1 <- L1:[B]	10	0	10	8	0.996876062	bin_10	0.000714456	25/25
bin_11.[B]:R1 <- L1:[B]1	[B]:R1 <- L1:[B]	10	0	10	9	0.996760663	bin_11	0.000119076	25/25
bin_12.[B]:R1 <- L1:[B]1	[B]:R1 <- L1:[B]	10	0	10	10	0.999577657	bin_12	1.0825088224469e-05	25/25
bin_13.[B]:R1 <- L1:[B]1	[B]:R1 <- L1:[B]	10	0	10	10	0.999577657	bin_13	1.0825088224469e-05	25/25
bin_14.[B]:R1 <- L1:[B]1	[B]:R1 <- L1:[B]	10	0	10	9	0.996760663	bin_14	0.000119076	25/25
bin_15.[B]:R1 <- L1:[B]1	[B]:R1 <- L1:[B]	10	0	10	10	0.999577657	bin_15	1.0825088224469e-05	25/25
bin_16.[B]:R1 <- L1:[B]1	[B]:R1 <- L1:[B]	10	0	10	10	0.999577657	bin_16	1.0825088224469e-05	25/25
bin_17.[B]:R1 <- L1:[B]1	[B]:R1 <- L1:[B]	10	0	10	10	0.999577657	bin_17	1.0825088224469e-05	25/25
bin_18.[B]:R1 <- L1:[B]1	[B]:R1 <- L1:[B]	10	0	10	10	0.999577657	bin_18	1.0825088224469e-05	25/25
bin_19.[B]:R1 <- L1:[B]1	[B]:R1 <- L1:[B]	10	0	10	10	0.999577657	bin_19	1.0825088224469e-05	25/25
bin_20.[B]:R1 <- L1:[B]1	[B]:R1 <- L1:[B]	10	0	10	10	0.999577657	bin_20	1.0825088224469e-05	25/25
bin_21.[B]:R1 <- L1:[B]1	[B]:R1 <- L1:[B]	10	0	10	10	0.999577657	bin_21	1.0825088224469e-05	25/25
bin_22.[B]:R1 <- L1:[B]1	[B]:R1 <- L1:[B]	10	0	10	10	0.999577657	bin_22	1.0825088224469e-05	25/25
bin_23.[B]:R1 <- L1:[B]1	[B]:R1 <- L1:[B]	10	0	10	10	0.999577657	bin_23	1.0825088224469e-05	25/25
bin_24.[B]:R1 <- L1:[B]1	[B]:R1 <- L1:[B]	10	0	10	9	0.996760663	bin_24	0.000119076	25/25
bin_25.[B]:R1 <- L1:[B]1	[B]:R1 <- L1:[B]	10	0	10	10	0.999577657	bin_25	1.0825088224469e-05	25/25
bin_1.[B]:R1 <- L1:[B]2	[B]:R1 <- L1:[B]	15	0	15	15	0.999482738	bin_1	1.28934500757877e-08	25/25
bin_2.[B]:R1 <- L1:[B]2	[B]:R1 <- L1:[B]	15	0	15	14	0.995955639	bin_2	2.06295201212604e-07	25/25
bin_3.[B]:R1 <- L1:[B]2	[B]:R1 <- L1:[B]	15	0	15	15	0.999482738	bin_3	1.28934500757877e-08	25/25
bin_4.[B]:R1 <- L1:[B]2	[B]:R1 <- L1:[B]	15	0	15	15	0.999482738	bin_4	1.28934500757877e-08	25/25
bin_5.[B]:R1 <- L1:[B]2	[B]:R1 <- L1:[B]	15	0	15	14	0.995955639	bin_5	2.06295201212604e-07	25/25
bin_6.[B]:R1 <- L1:[B]2	[B]:R1 <- L1:[B]	15	0	15	15	0.999482738	bin_6	1.28934500757877e-08	25/25
bin_7.[B]:R1 <- L1:[B]2	[B]:R1 <- L1:[B]	15	0	15	15	0.999482738	bin_7	1.28934500757877e-08	25/25
bin_8.[B]:R1 <- L1:[B]2	[B]:R1 <- L1:[B]	15	0	15	15	0.999482738	bin_8	1.28934500757877e-08	25/25
bin_9.[B]:R1 <- L1:[B]2	[B]:R1 <- L1:[B]	15	0	15	15	0.999482738	bin_9	1.28934500757877e-08	25/25
bin_10.[B]:R1 <- L1:[B]2	[B]:R1 <- L1:[B]	15	0	15	15	0.999482738	bin_10	1.28934500757877e-08	25/25
bin_11.[B]:R1 <- L1:[B]2	[B]:R1 <- L1:[B]	15	0	15	15	0.999482738	bin_11	1.28934500757877e-08	25/25
bin_12.[B]:R1 <- L1:[B]2	[B]:R1 <- L1:[B]	15	0	15	15	0.999482738	bin_12	1.28934500757877e-08	25/25
bin_13.[B]:R1 <- L1:[B]2	[B]:R1 <- L1:[B]	15	0	15	14	0.995955639	bin_13	2.06295201212604e-07	25/25
bin_14.[B]:R1 <- L1:[B]2	[B]:R1 <- L1:[B]	15	0	15	15	0.999482738	bin_14	1.28934500757877e-08	25/25
bin_15.[B]:R1 <- L1:[B]2	[B]:R1 <- L1:[B]	15	0	15	15	0.999482738	bin_15	1.28934500757877e-08	25/25
bin_16.[B]:R1 <- L1:[B]2	[B]:R1 <- L1:[B]	15	0	15	15	0.999482738	bin_16	1.28934500757877e-08	25/25
bin_17.[B]:R1 <- L1:[B]2	[B]:R1 <- L1:[B]	15	0	15	15	0.999482738	bin_17	1.28934500757877e-08	25/25
bin_18.[B]:R1 <- L1:[B]2	[B]:R1 <- L1:[B]	15	0	15	15	0.999482738	bin_18	1.28934500757877e-08	25/25
bin_19.[B]:R1 <- L1:[B]2	[B]:R1 <- L1:[B]	15	0	15	15	0.999482738	bin_19	1.28934500757877e-08	25/25
bin_20.[B]:R1 <- L1:[B]2	[B]:R1 <- L1:[B]	15	0	15	15	0.999482738	bin_20	1.28934500757877e-08	25/25
bin_21.[B]:R1 <- L1:[B]2	[B]:R1 <- L1:[B]	15	0	15	15	0.999482738	bin_21	1.28934500757877e-08	25/25
bin_22.[B]:R1 <- L1:[B]2	[B]:R1 <- L1:[B]	15	0	15	15	0.999482738	bin_22	1.28934500757877e-08	25/25
bin_23.[B]:R1 <- L1:[B]2	[B]:R1 <- L1:[B]	15	0	15	15	0.999482738	bin_23	1.28934500757877e-08	25/25
bin_24.[B]:R1 <- L1:[B]2	[B]:R1 <- L1:[B]	15	0	15	14	0.995955639	bin_24	2.06295201212604e-07	25/25
bin_25.[B]:R1 <- L1:[B]2	[B]:R1 <- L1:[B]	15	0	15	14	0.995955639	bin_25	2.06295201212604e-07	25/25
bin_1.[B]:R1 <- L1:[B]3	[B]:R1 <- L1:[B]	20	0	20	20	0.999623559	bin_1	1.45088891038497e-11	25/25
bin_2.[B]:R1 <- L1:[B]3	[B]:R1 <- L1:[B]	20	0	20	20	0.999623559	bin_2	1.45088891038497e-11	25/25
bin_3.[B]:R1 <- L1:[B]3	[B]:R1 <- L1:[B]	20	0	20	20	0.999623559	bin_3	1.45088891038497e-11	25/25
bin_4.[B]:R1 <- L1:[B]3	[B]:R1 <- L1:[B]	20	0	20	20	0.999623559	bin_4	1.45088891038497e-11	25/25
bin_5.[B]:R1 <- L1:[B]3	[B]:R1 <- L1:[B]	20	0	20	19	0.99700814	bin_5	3.04686671180844e-10	25/25
bin_6.[B]:R1 <- L1:[B]3	[B]:R1 <- L1:[B]	20	0	20	20	0.999623559	bin_6	1.45088891038497e-11	25/25
bin_7.[B]:R1 <- L1:[B]3	[B]:R1 <- L1:[B]	20	0	20	19	0.99700814	bin_7	3.04686671180844e-10	25/25
bin_8.[B]:R1 <- L1:[B]3	[B]:R1 <- L1:[B]	20	0	20	20	0.999623559	bin_8	1.45088891038497e-11	25/25
bin_9.[B]:R1 <- L1:[B]3	[B]:R1 <- L1:[B]	20	0	20	20	0.999623559	bin_9	1.45088891038497e-11	25/25
bin_10.[B]:R1 <- L1:[B]3	[B]:R1 <- L1:[B]	20	0	20	20	0.999623559	bin_10	1.45088891038497e-11	25/25
bin_11.[B]:R1 <- L1:[B]3	[B]:R1 <- L1:[B]	20	0	20	19	0.99700814	bin_11	3.04686671180844e-10	25/25
bin_12.[B]:R1 <- L1:[B]3	[B]:R1 <- L1:[B]	20	0	20	20	0.999623559	bin_12	1.45088891038497e-11	25/25
bin_13.[B]:R1 <- L1:[B]3	[B]:R1 <- L1:[B]	20	0	20	20	0.999623559	bin_13	1.45088891038497e-11	25/25
bin_14.[B]:R1 <- L1:[B]3	[B]:R1 <- L1:[B]	20	0	20	20	0.999623559	bin_14	1.45088891038497e-11	25/25
bin_15.[B]:R1 <- L1:[B]3	[B]:R1 <- L1:[B]	20	0	20	20	0.999623559	bin_15	1.45088891038497e-11	25/25
bin_16.[B]:R1 <- L1:[B]3	[B]:R1 <- L1:[B]	20	0	20	20	0.999623559	bin_16	1.45088891038497e-11	25/25
bin_17.[B]:R1 <- L1:[B]3	[B]:R1 <- L1:[B]	20	0	20	20	0.999623559	bin_17	1.45088891038497e-11	25/25
bin_18.[B]:R1 <- L1:[B]3	[B]:R1 <- L1:[B]	20	0	20	20	0.999623559	bin_18	1.45088891038497e-11	25/25
bin_19.[B]:R1 <- L1:[B]3	[B]:R1 <- L1:[B]	20	0	20	19	0.99700814	bin_19	3.04686671180844e-10	25/25
bin_20.[B]:R1 <- L1:[B]3	[B]:R1 <- L1:[B]	20	0	20	20	0.999623559	bin_20	1.45088891038497e-11	25/25
bin_21.[B]:R1 <- L1:[B]3	[B]:R1 <- L1:[B]	20	0	20	20	0.999623559	bin_21	1.45088891038497e-11	25/25
bin_22.[B]:R1 <- L1:[B]3	[B]:R1 <- L1:[B]	20	0	20	19	0.99700814	bin_22	3.04686671180844e-10	25/25
bin_23.[B]:R1 <- L1:[B]3	[B]:R1 <- L1:[B]	20	0	20	20	0.999623559	bin_23	1.45088891038497e-11	25/25
bin_24.[B]:R1 <- L1:[B]3	[B]:R1 <- L1:[B]	20	0	20	20	0.999623559	bin_24	1.45088891038497e-11	25/25
bin_25.[B]:R1 <- L1:[B]3	[B]:R1 <- L1:[B]	20	0	20	20	0.999623559	bin_25	1.45088891038497e-11	25/25
bin_1.[B]:R1 <- L1:[B]4	[B]:R1 <- L1:[B]	25	0	25	25	0.999579127	bin_1	1.58214572048972e-14	25/25
bin_2.[B]:R1 <- L1:[B]4	[B]:R1 <- L1:[B]	25	0	25	25	0.999579127	bin_2	1.58214572048972e-14	25/25
bin_3.[B]:R1 <- L1:[B]4	[B]:R1 <- L1:[B]	25	0	25	25	0.999579127	bin_3	1.58214572048972e-14	25/25
bin_4.[B]:R1 <- L1:[B]4	[B]:R1 <- L1:[B]	25	0	25	25	0.999579127	bin_4	1.58214572048972e-14	25/25
bin_5.[B]:R1 <- L1:[B]4	[B]:R1 <- L1:[B]	25	0	25	25	0.999579127	bin_5	1.58214572048972e-14	25/25
bin_6.[B]:R1 <- L1:[B]4	[B]:R1 <- L1:[B]	25	0	25	25	0.999579127	bin_6	1.58214572048972e-14	25/25
bin_7.[B]:R1 <- L1:[B]4	[B]:R1 <- L1:[B]	25	0	25	24	0.996623119	bin_7	4.11357887327329e-13	25/25
bin_8.[B]:R1 <- L1:[B]4	[B]:R1 <- L1:[B]	25	0	25	24	0.996623119	bin_8	4.11357887327329e-13	25/25
bin_9.[B]:R1 <- L1:[B]4	[B]:R1 <- L1:[B]	25	0	25	25	0.999579127	bin_9	1.58214572048972e-14	25/25
bin_10.[B]:R1 <- L1:[B]4	[B]:R1 <- L1:[B]	25	0	25	25	0.999579127	bin_10	1.58214572048972e-14	25/25
bin_11.[B]:R1 <- L1:[B]4	[B]:R1 <- L1:[B]	25	0	25	25	0.999579127	bin_11	1.58214572048972e-14	25/25
bin_12.[B]:R1 <- L1:[B]4	[B]:R1 <- L1:[B]	25	0	25	25	0.999579127	bin_12	1.58214572048972e-14	25/25
bin_13.[B]:R1 <- L1:[B]4	[B]:R1 <- L1:[B]	25	0	25	24	0.996623119	bin_13	4.11357887327329e-13	25/25
bin_14.[B]:R1 <- L1:[B]4	[B]:R1 <- L1:[B]	25	0	25	24	0.996623119	bin_14	4.11357887327329e-13	25/25
bin_15.[B]:R1 <- L1:[B]4	[B]:R1 <- L1:[B]	25	0	25	23	0.994823027	bin_15	5.55333147891893e-12	25/25
bin_16.[B]:R1 <- L1:[B]4	[B]:R1 <- L1:[B]	25	0	25	24	0.996623119	bin_16	4.11357887327329e-13	25/25
bin_17.[B]:R1 <- L1:[B]4	[B]:R1 <- L1:[B]	25	0	25	23	0.994823027	bin_17	5.55333147891893e-12	25/25
bin_18.[B]:R1 <- L1:[B]4	[B]:R1 <- L1:[B]	25	0	25	25	0.999579127	bin_18	1.58214572048972e-14	25/25
bin_19.[B]:R1 <- L1:[B]4	[B]:R1 <- L1:[B]	25	0	25	22	0.994924258	bin_19	5.18310938032434e-11	25/25
bin_20.[B]:R1 <- L1:[B]4	[B]:R1 <- L1:[B]	25	0	25	25	0.999579127	bin_20	1.58214572048972e-14	25/25
bin_21.[B]:R1 <- L1:[B]4	[B]:R1 <- L1:[B]	25	0	25	25	0.999579127	bin_21	1.58214572048972e-14	25/25
bin_22.[B]:R1 <- L1:[B]4	[B]:R1 <- L1:[B]	25	0	25	24	0.996623119	bin_22	4.11357887327329e-13	25/25
bin_23.[B]:R1 <- L1:[B]4	[B]:R1 <- L1:[B]	25	0	25	24	0.996623119	bin_23	4.11357887327329e-13	25/25
bin_24.[B]:R1 <- L1:[B]4	[B]:R1 <- L1:[B]	25	0	25	25	0.999579127	bin_24	1.58214572048972e-14	25/25
bin_25.[B]:R1 <- L1:[B]4	[B]:R1 <- L1:[B]	25	0	25	25	0.999579127	bin_25	1.58214572048972e-14	25/25
bin_1.[B]:R1 <- L1:[B]5	[B]:R1 <- L1:[B]	30	0	30	30	0.999538957	bin_1	1.69112338921447e-17	25/25
bin_2.[B]:R1 <- L1:[B]5	[B]:R1 <- L1:[B]	30	0	30	29	0.996272523	bin_2	5.24248250656485e-16	25/25
bin_3.[B]:R1 <- L1:[B]5	[B]:R1 <- L1:[B]	30	0	30	30	0.999538957	bin_3	1.69112338921447e-17	25/25
bin_4.[B]:R1 <- L1:[B]5	[B]:R1 <- L1:[B]	30	0	30	30	0.999538957	bin_4	1.69112338921447e-17	25/25
bin_5.[B]:R1 <- L1:[B]5	[B]:R1 <- L1:[B]	30	0	30	30	0.999538957	bin_5	1.69112338921447e-17	25/25
bin_6.[B]:R1 <- L1:[B]5	[B]:R1 <- L1:[B]	30	0	30	30	0.999538957	bin_6	1.69112338921447e-17	25/25
bin_7.[B]:R1 <- L1:[B]5	[B]:R1 <- L1:[B]	30	0	30	30	0.999538957	bin_7	1.69112338921447e-17	25/25
bin_8.[B]:R1 <- L1:[B]5	[B]:R1 <- L1:[B]	30	0	30	30	0.999538957	bin_8	1.69112338921447e-17	25/25
bin_9.[B]:R1 <- L1:[B]5	[B]:R1 <- L1:[B]	30	0	30	30	0.999538957	bin_9	1.69112338921447e-17	25/25
bin_10.[B]:R1 <- L1:[B]5	[B]:R1 <- L1:[B]	30	0	30	30	0.999538957	bin_10	1.69112338921447e-17	25/25
bin_11.[B]:R1 <- L1:[B]5	[B]:R1 <- L1:[B]	30	0	30	30	0.999538957	bin_11	1.69112338921447e-17	25/25
bin_12.[B]:R1 <- L1:[B]5	[B]:R1 <- L1:[B]	30	0	30	30	0.999538957	bin_12	1.69112338921447e-17	25/25
bin_13.[B]:R1 <- L1:[B]5	[B]:R1 <- L1:[B]	30	0	30	30	0.999538957	bin_13	1.69112338921447e-17	25/25
bin_14.[B]:R1 <- L1:[B]5	[B]:R1 <- L1:[B]	30	0	30	30	0.999538957	bin_14	1.69112338921447e-17	25/25
bin_15.[B]:R1 <- L1:[B]5	[B]:R1 <- L1:[B]	30	0	30	30	0.999538957	bin_15	1.69112338921447e-17	25/25
bin_16.[B]:R1 <- L1:[B]5	[B]:R1 <- L1:[B]	30	0	30	29	0.996272523	bin_16	5.24248250656485e-16	25/25
bin_17.[B]:R1 <- L1:[B]5	[B]:R1 <- L1:[B]	30	0	30	30	0.999538957	bin_17	1.69112338921447e-17	25/25
bin_18.[B]:R1 <- L1:[B]5	[B]:R1 <- L1:[B]	30	0	30	30	0.999538957	bin_18	1.69112338921447e-17	25/25
bin_19.[B]:R1 <- L1:[B]5	[B]:R1 <- L1:[B]	30	0	30	29	0.996272523	bin_19	5.24248250656485e-16	25/25
bin_20.[B]:R1 <- L1:[B]5	[B]:R1 <- L1:[B]	30	0	30	29	0.996272523	bin_20	5.24248250656485e-16	25/25
bin_21.[B]:R1 <- L1:[B]5	[B]:R1 <- L1:[B]	30	0	30	29	0.996272523	bin_21	5.24248250656485e-16	25/25
bin_22.[B]:R1 <- L1:[B]5	[B]:R1 <- L1:[B]	30	0	30	30	0.999538957	bin_22	1.69112338921447e-17	25/25
bin_23.[B]:R1 <- L1:[B]5	[B]:R1 <- L1:[B]	30	0	30	30	0.999538957	bin_23	1.69112338921447e-17	25/25
bin_24.[B]:R1 <- L1:[B]5	[B]:R1 <- L1:[B]	30	0	30	30	0.999538957	bin_24	1.69112338921447e-17	25/25
bin_25.[B]:R1 <- L1:[B]5	[B]:R1 <- L1:[B]	30	0	30	29	0.996272523	bin_25	5.24248250656485e-16	25/25
bin_1.[B]:R1 <- L1:[B]6	[B]:R1 <- L1:[B]	35	0	35	34	0.995948183	bin_1	6.41789721534961e-19	25/25
bin_2.[B]:R1 <- L1:[B]6	[B]:R1 <- L1:[B]	35	0	35	34	0.995948183	bin_2	6.41789721534961e-19	25/25
bin_3.[B]:R1 <- L1:[B]6	[B]:R1 <- L1:[B]	35	0	35	35	0.999502016	bin_3	1.78274922648601e-20	25/25
bin_4.[B]:R1 <- L1:[B]6	[B]:R1 <- L1:[B]	35	0	35	35	0.999502016	bin_4	1.78274922648601e-20	25/25
bin_5.[B]:R1 <- L1:[B]6	[B]:R1 <- L1:[B]	35	0	35	34	0.995948183	bin_5	6.41789721534961e-19	25/25
bin_6.[B]:R1 <- L1:[B]6	[B]:R1 <- L1:[B]	35	0	35	34	0.995948183	bin_6	6.41789721534961e-19	25/25
bin_7.[B]:R1 <- L1:[B]6	[B]:R1 <- L1:[B]	35	0	35	35	0.999502016	bin_7	1.78274922648601e-20	25/25
bin_8.[B]:R1 <- L1:[B]6	[B]:R1 <- L1:[B]	35	0	35	35	0.999502016	bin_8	1.78274922648601e-20	25/25
bin_9.[B]:R1 <- L1:[B]6	[B]:R1 <- L1:[B]	35	0	35	35	0.999502016	bin_9	1.78274922648601e-20	25/25
bin_10.[B]:R1 <- L1:[B]6	[B]:R1 <- L1:[B]	35	0	35	34	0.995948183	bin_10	6.41789721534961e-19	25/25
bin_11.[B]:R1 <- L1:[B]6	[B]:R1 <- L1:[B]	35	0	35	35	0.999502016	bin_11	1.78274922648601e-20	25/25
bin_12.[B]:R1 <- L1:[B]6	[B]:R1 <- L1:[B]	35	0	35	35	0.999502016	bin_12	1.78274922648601e-20	25/25
bin_13.[B]:R1 <- L1:[B]6	[B]:R1 <- L1:[B]	35	0	35	35	0.999502016	bin_13	1.78274922648601e-20	25/25
bin_14.[B]:R1 <- L1:[B]6	[B]:R1 <- L1:[B]	35	0	35	34	0.995948183	bin_14	6.41789721534961e-19	25/25
bin_15.[B]:R1 <- L1:[B]6	[B]:R1 <- L1:[B]	35	0	35	35	0.999502016	bin_15	1.78274922648601e-20	25/25
bin_16.[B]:R1 <- L1:[B]6	[B]:R1 <- L1:[B]	35	0	35	34	0.995948183	bin_16	6.41789721534961e-19	25/25
bin_17.[B]:R1 <- L1:[B]6	[B]:R1 <- L1:[B]	35	0	35	34	0.995948183	bin_17	6.41789721534961e-19	25/25
bin_18.[B]:R1 <- L1:[B]6	[B]:R1 <- L1:[B]	35	0	35	34	0.995948183	bin_18	6.41789721534961e-19	25/25
bin_19.[B]:R1 <- L1:[B]6	[B]:R1 <- L1:[B]	35	0	35	35	0.999502016	bin_19	1.78274922648601e-20	25/25
bin_20.[B]:R1 <- L1:[B]6	[B]:R1 <- L1:[B]	35	0	35	34	0.995948183	bin_20	6.41789721534961e-19	25/25
bin_21.[B]:R1 <- L1:[B]6	[B]:R1 <- L1:[B]	35	0	35	35	0.999502016	bin_21	1.78274922648601e-20	25/25
bin_22.[B]:R1 <- L1:[B]6	[B]:R1 <- L1:[B]	35	0	35	35	0.999502016	bin_22	1.78274922648601e-20	25/25
bin_23.[B]:R1 <- L1:[B]6	[B]:R1 <- L1:[B]	35	0	35	35	0.999502016	bin_23	1.78274922648601e-20	25/25
bin_24.[B]:R1 <- L1:[B]6	[B]:R1 <- L1:[B]	35	0	35	35	0.999502016	bin_24	1.78274922648601e-20	25/25
bin_25.[B]:R1 <- L1:[B]6	[B]:R1 <- L1:[B]	35	0	35	35	0.999502016	bin_25	1.78274922648601e-20	25/25
bin_1.[B]:R1 <- L1:[B]7	[B]:R1 <- L1:[B]	40	0	40	40	0.999467633	bin_1	1.86034036560363e-23	25/25
bin_2.[B]:R1 <- L1:[B]7	[B]:R1 <- L1:[B]	40	0	40	39	0.995644744	bin_2	7.6273954989749e-22	25/25
bin_3.[B]:R1 <- L1:[B]7	[B]:R1 <- L1:[B]	40	0	40	38	0.995768881	bin_3	1.60175305478473e-20	25/25
bin_4.[B]:R1 <- L1:[B]7	[B]:R1 <- L1:[B]	40	0	40	38	0.995768881	bin_4	1.60175305478473e-20	25/25
bin_5.[B]:R1 <- L1:[B]7	[B]:R1 <- L1:[B]	40	0	40	38	0.995768881	bin_5	1.60175305478473e-20	25/25
bin_6.[B]:R1 <- L1:[B]7	[B]:R1 <- L1:[B]	40	0	40	39	0.995644744	bin_6	7.6273954989749e-22	25/25
bin_7.[B]:R1 <- L1:[B]7	[B]:R1 <- L1:[B]	40	0	40	40	0.999467633	bin_7	1.86034036560363e-23	25/25
bin_8.[B]:R1 <- L1:[B]7	[B]:R1 <- L1:[B]	40	0	40	40	0.999467633	bin_8	1.86034036560363e-23	25/25
bin_9.[B]:R1 <- L1:[B]7	[B]:R1 <- L1:[B]	40	0	40	40	0.999467633	bin_9	1.86034036560363e-23	25/25
bin_10.[B]:R1 <- L1:[B]7	[B]:R1 <- L1:[B]	40	0	40	37	0.993431706	bin_10	2.29584604519144e-19	25/25
bin_11.[B]:R1 <- L1:[B]7	[B]:R1 <- L1:[B]	40	0	40	40	0.999467633	bin_11	1.86034036560363e-23	25/25
bin_12.[B]:R1 <- L1:[B]7	[B]:R1 <- L1:[B]	40	0	40	38	0.995768881	bin_12	1.60175305478473e-20	25/25
bin_13.[B]:R1 <- L1:[B]7	[B]:R1 <- L1:[B]	40	0	40	40	0.999467633	bin_13	1.86034036560363e-23	25/25
bin_14.[B]:R1 <- L1:[B]7	[B]:R1 <- L1:[B]	40	0	40	40	0.999467633	bin_14	1.86034036560363e-23	25/25
bin_15.[B]:R1 <- L1:[B]7	[B]:R1 <- L1:[B]	40	0	40	40	0.999467633	bin_15	1.86034036560363e-23	25/25
bin_16.[B]:R1 <- L1:[B]7	[B]:R1 <- L1:[B]	40	0	40	39	0.995644744	bin_16	7.6273954989749e-22	25/25
bin_17.[B]:R1 <- L1:[B]7	[B]:R1 <- L1:[B]	40	0	40	40	0.999467633	bin_17	1.86034036560363e-23	25/25
bin_18.[B]:R1 <- L1:[B]7	[B]:R1 <- L1:[B]	40	0	40	40	0.999467633	bin_18	1.86034036560363e-23	25/25
bin_19.[B]:R1 <- L1:[B]7	[B]:R1 <- L1:[B]	40	0	40	39	0.995644744	bin_19	7.6273954989749e-22	25/25
bin_20.[B]:R1 <- L1:[B]7	[B]:R1 <- L1:[B]	40	0	40	39	0.995644744	bin_20	7.6273954989749e-22	25/25
bin_21.[B]:R1 <- L1:[B]7	[B]:R1 <- L1:[B]	40	0	40	40	0.999467633	bin_21	1.86034036560363e-23	25/25
bin_22.[B]:R1 <- L1:[B]7	[B]:R1 <- L1:[B]	40	0	40	40	0.999467633	bin_22	1.86034036560363e-23	25/25
bin_23.[B]:R1 <- L1:[B]7	[B]:R1 <- L1:[B]	40	0	40	40	0.999467633	bin_23	1.86034036560363e-23	25/25
bin_24.[B]:R1 <- L1:[B]7	[B]:R1 <- L1:[B]	40	0	40	40	0.999467633	bin_24	1.86034036560363e-23	25/25
bin_25.[B]:R1 <- L1:[B]7	[B]:R1 <- L1:[B]	40	0	40	40	0.999467633	bin_25	1.86034036560363e-23	25/25
bin_1.[B]:R1 <- L1:[B]8	[B]:R1 <- L1:[B]	45	0	45	44	0.99535847	bin_1	8.86085764811616e-25	25/25
bin_2.[B]:R1 <- L1:[B]8	[B]:R1 <- L1:[B]	45	0	45	45	0.999435339	bin_2	1.9262734017644e-26	25/25
bin_3.[B]:R1 <- L1:[B]8	[B]:R1 <- L1:[B]	45	0	45	44	0.99535847	bin_3	8.86085764811616e-25	25/25
bin_4.[B]:R1 <- L1:[B]8	[B]:R1 <- L1:[B]	45	0	45	45	0.999435339	bin_4	1.9262734017644e-26	25/25
bin_5.[B]:R1 <- L1:[B]8	[B]:R1 <- L1:[B]	45	0	45	45	0.999435339	bin_5	1.9262734017644e-26	25/25
bin_6.[B]:R1 <- L1:[B]8	[B]:R1 <- L1:[B]	45	0	45	44	0.99535847	bin_6	8.86085764811616e-25	25/25
bin_7.[B]:R1 <- L1:[B]8	[B]:R1 <- L1:[B]	45	0	45	45	0.999435339	bin_7	1.9262734017644e-26	25/25
bin_8.[B]:R1 <- L1:[B]8	[B]:R1 <- L1:[B]	45	0	45	45	0.999435339	bin_8	1.9262734017644e-26	25/25
bin_9.[B]:R1 <- L1:[B]8	[B]:R1 <- L1:[B]	45	0	45	44	0.99535847	bin_9	8.86085764811616e-25	25/25
bin_10.[B]:R1 <- L1:[B]8	[B]:R1 <- L1:[B]	45	0	45	45	0.999435339	bin_10	1.9262734017644e-26	25/25
bin_11.[B]:R1 <- L1:[B]8	[B]:R1 <- L1:[B]	45	0	45	44	0.99535847	bin_11	8.86085764811616e-25	25/25
bin_12.[B]:R1 <- L1:[B]8	[B]:R1 <- L1:[B]	45	0	45	45	0.999435339	bin_12	1.9262734017644e-26	25/25
bin_13.[B]:R1 <- L1:[B]8	[B]:R1 <- L1:[B]	45	0	45	44	0.99535847	bin_13	8.86085764811616e-25	25/25
bin_14.[B]:R1 <- L1:[B]8	[B]:R1 <- L1:[B]	45	0	45	44	0.99535847	bin_14	8.86085764811616e-25	25/25
bin_15.[B]:R1 <- L1:[B]8	[B]:R1 <- L1:[B]	45	0	45	44	0.99535847	bin_15	8.86085764811616e-25	25/25
bin_16.[B]:R1 <- L1:[B]8	[B]:R1 <- L1:[B]	45	0	45	45	0.999435339	bin_16	1.9262734017644e-26	25/25
bin_17.[B]:R1 <- L1:[B]8	[B]:R1 <- L1:[B]	45	0	45	44	0.99535847	bin_17	8.86085764811616e-25	25/25
bin_18.[B]:R1 <- L1:[B]8	[B]:R1 <- L1:[B]	45	0	45	44	0.99535847	bin_18	8.86085764811616e-25	25/25
bin_19.[B]:R1 <- L1:[B]8	[B]:R1 <- L1:[B]	45	0	45	44	0.99535847	bin_19	8.86085764811616e-25	25/25
bin_20.[B]:R1 <- L1:[B]8	[B]:R1 <- L1:[B]	45	0	45	45	0.999435339	bin_20	1.9262734017644e-26	25/25
bin_21.[B]:R1 <- L1:[B]8	[B]:R1 <- L1:[B]	45	0	45	45	0.999435339	bin_21	1.9262734017644e-26	25/25
bin_22.[B]:R1 <- L1:[B]8	[B]:R1 <- L1:[B]	45	0	45	44	0.99535847	bin_22	8.86085764811616e-25	25/25
bin_23.[B]:R1 <- L1:[B]8	[B]:R1 <- L1:[B]	45	0	45	44	0.99535847	bin_23	8.86085764811616e-25	25/25
bin_24.[B]:R1 <- L1:[B]8	[B]:R1 <- L1:[B]	45	0	45	44	0.99535847	bin_24	8.86085764811616e-25	25/25
bin_25.[B]:R1 <- L1:[B]8	[B]:R1 <- L1:[B]	45	0	45	45	0.999435339	bin_25	1.9262734017644e-26	25/25
bin_1.[B]:R1 <- L1:[B]9	[B]:R1 <- L1:[B]	50	0	50	50	0.999404795	bin_1	1.98233060428367e-29	25/25
bin_2.[B]:R1 <- L1:[B]9	[B]:R1 <- L1:[B]	50	0	50	49	0.995086628	bin_2	1.01098860818467e-27	25/25
bin_3.[B]:R1 <- L1:[B]9	[B]:R1 <- L1:[B]	50	0	50	49	0.995086628	bin_3	1.01098860818467e-27	25/25
bin_4.[B]:R1 <- L1:[B]9	[B]:R1 <- L1:[B]	50	0	50	50	0.999404795	bin_4	1.98233060428367e-29	25/25
bin_5.[B]:R1 <- L1:[B]9	[B]:R1 <- L1:[B]	50	0	50	49	0.995086628	bin_5	1.01098860818467e-27	25/25
bin_6.[B]:R1 <- L1:[B]9	[B]:R1 <- L1:[B]	50	0	50	48	0.995224383	bin_6	2.62857038128015e-26	25/25
bin_7.[B]:R1 <- L1:[B]9	[B]:R1 <- L1:[B]	50	0	50	48	0.995224383	bin_7	2.62857038128015e-26	25/25
bin_8.[B]:R1 <- L1:[B]9	[B]:R1 <- L1:[B]	50	0	50	49	0.995086628	bin_8	1.01098860818467e-27	25/25
bin_9.[B]:R1 <- L1:[B]9	[B]:R1 <- L1:[B]	50	0	50	49	0.995086628	bin_9	1.01098860818467e-27	25/25
bin_10.[B]:R1 <- L1:[B]9	[B]:R1 <- L1:[B]	50	0	50	49	0.995086628	bin_10	1.01098860818467e-27	25/25
bin_11.[B]:R1 <- L1:[B]9	[B]:R1 <- L1:[B]	50	0	50	48	0.995224383	bin_11	2.62857038128015e-26	25/25
bin_12.[B]:R1 <- L1:[B]9	[B]:R1 <- L1:[B]	50	0	50	50	0.999404795	bin_12	1.98233060428367e-29	25/25
bin_13.[B]:R1 <- L1:[B]9	[B]:R1 <- L1:[B]	50	0	50	50	0.999404795	bin_13	1.98233060428367e-29	25/25
bin_14.[B]:R1 <- L1:[B]9	[B]:R1 <- L1:[B]	50	0	50	49	0.995086628	bin_14	1.01098860818467e-27	25/25
bin_15.[B]:R1 <- L1:[B]9	[B]:R1 <- L1:[B]	50	0	50	49	0.995086628	bin_15	1.01098860818467e-27	25/25
bin_16.[B]:R1 <- L1:[B]9	[B]:R1 <- L1:[B]	50	0	50	49	0.995086628	bin_16	1.01098860818467e-27	25/25
bin_17.[B]:R1 <- L1:[B]9	[B]:R1 <- L1:[B]	50	0	50	49	0.995086628	bin_17	1.01098860818467e-27	25/25
bin_18.[B]:R1 <- L1:[B]9	[B]:R1 <- L1:[B]	50	0	50	50	0.999404795	bin_18	1.98233060428367e-29	25/25
bin_19.[B]:R1 <- L1:[B]9	[B]:R1 <- L1:[B]	50	0	50	50	0.999404795	bin_19	1.98233060428367e-29	25/25
bin_20.[B]:R1 <- L1:[B]9	[B]:R1 <- L1:[B]	50	0	50	47	0.992580324	bin_20	4.64380767359495e-25	25/25
bin_21.[B]:R1 <- L1:[B]9	[B]:R1 <- L1:[B]	50	0	50	49	0.995086628	bin_21	1.01098860818467e-27	25/25
bin_22.[B]:R1 <- L1:[B]9	[B]:R1 <- L1:[B]	50	0	50	48	0.995224383	bin_22	2.62857038128015e-26	25/25
bin_23.[B]:R1 <- L1:[B]9	[B]:R1 <- L1:[B]	50	0	50	49	0.995086628	bin_23	1.01098860818467e-27	25/25
bin_24.[B]:R1 <- L1:[B]9	[B]:R1 <- L1:[B]	50	0	50	49	0.995086628	bin_24	1.01098860818467e-27	25/25
bin_25.[B]:R1 <- L1:[B]9	[B]:R1 <- L1:[B]	50	0	50	48	0.995224383	bin_25	2.62857038128015e-26	25/25
bin_1.[B]:R1 <- L1:[B]10	[B]:R1 <- L1:[B]	55	0	55	53	0.994971236	bin_1	3.23971390608679e-29	25/25
bin_2.[B]:R1 <- L1:[B]10	[B]:R1 <- L1:[B]	55	0	55	53	0.994971236	bin_2	3.23971390608679e-29	25/25
bin_3.[B]:R1 <- L1:[B]10	[B]:R1 <- L1:[B]	55	0	55	53	0.994971236	bin_3	3.23971390608679e-29	25/25
bin_4.[B]:R1 <- L1:[B]10	[B]:R1 <- L1:[B]	55	0	55	53	0.994971236	bin_4	3.23971390608679e-29	25/25
bin_5.[B]:R1 <- L1:[B]10	[B]:R1 <- L1:[B]	55	0	55	54	0.994827148	bin_5	1.13674172143398e-30	25/25
bin_6.[B]:R1 <- L1:[B]10	[B]:R1 <- L1:[B]	55	0	55	55	0.999375745	bin_6	2.02989593113211e-32	25/25
bin_7.[B]:R1 <- L1:[B]10	[B]:R1 <- L1:[B]	55	0	55	55	0.999375745	bin_7	2.02989593113211e-32	25/25
bin_8.[B]:R1 <- L1:[B]10	[B]:R1 <- L1:[B]	55	0	55	55	0.999375745	bin_8	2.02989593113211e-32	25/25
bin_9.[B]:R1 <- L1:[B]10	[B]:R1 <- L1:[B]	55	0	55	55	0.999375745	bin_9	2.02989593113211e-32	25/25
bin_10.[B]:R1 <- L1:[B]10	[B]:R1 <- L1:[B]	55	0	55	55	0.999375745	bin_10	2.02989593113211e-32	25/25
bin_11.[B]:R1 <- L1:[B]10	[B]:R1 <- L1:[B]	55	0	55	55	0.999375745	bin_11	2.02989593113211e-32	25/25
bin_12.[B]:R1 <- L1:[B]10	[B]:R1 <- L1:[B]	55	0	55	51	0.992286938	bin_12	9.23858415552434e-27	25/25
bin_13.[B]:R1 <- L1:[B]10	[B]:R1 <- L1:[B]	55	0	55	55	0.999375745	bin_13	2.02989593113211e-32	25/25
bin_14.[B]:R1 <- L1:[B]10	[B]:R1 <- L1:[B]	55	0	55	54	0.994827148	bin_14	1.13674172143398e-30	25/25
bin_15.[B]:R1 <- L1:[B]10	[B]:R1 <- L1:[B]	55	0	55	54	0.994827148	bin_15	1.13674172143398e-30	25/25
bin_16.[B]:R1 <- L1:[B]10	[B]:R1 <- L1:[B]	55	0	55	55	0.999375745	bin_16	2.02989593113211e-32	25/25
bin_17.[B]:R1 <- L1:[B]10	[B]:R1 <- L1:[B]	55	0	55	53	0.994971236	bin_17	3.23971390608679e-29	25/25
bin_18.[B]:R1 <- L1:[B]10	[B]:R1 <- L1:[B]	55	0	55	54	0.994827148	bin_18	1.13674172143398e-30	25/25
bin_19.[B]:R1 <- L1:[B]10	[B]:R1 <- L1:[B]	55	0	55	55	0.999375745	bin_19	2.02989593113211e-32	25/25
bin_20.[B]:R1 <- L1:[B]10	[B]:R1 <- L1:[B]	55	0	55	55	0.999375745	bin_20	2.02989593113211e-32	25/25
bin_21.[B]:R1 <- L1:[B]10	[B]:R1 <- L1:[B]	55	0	55	54	0.994827148	bin_21	1.13674172143398e-30	25/25
bin_22.[B]:R1 <- L1:[B]10	[B]:R1 <- L1:[B]	55	0	55	54	0.994827148	bin_22	1.13674172143398e-30	25/25
bin_23.[B]:R1 <- L1:[B]10	[B]:R1 <- L1:[B]	55	0	55	55	0.999375745	bin_23	2.02989593113211e-32	25/25
bin_24.[B]:R1 <- L1:[B]10	[B]:R1 <- L1:[B]	55	0	55	52	0.992184452	bin_24	6.26344688510121e-28	25/25
bin_25.[B]:R1 <- L1:[B]10	[B]:R1 <- L1:[B]	55	0	55	52	0.992184452	bin_25	6.26344688510121e-28	25/25
