# Supplementary material for: Differential cell signaling testing for cell-cell communication inference from single-cell data by dominoSignal
Source: Bioinformatics. 2026 Feb 26;42(3):btag089. doi: 10.1093/bioinformatics/btag089 (PMC12998610; doi:10.1093/bioinformatics/btag089)
Supplement: btag089_Supplementary_Data [file btag089_supplementary_data.zip › T04_PDAC_differential_epithelial_intercellular.csv]

	feature	total_n	total_count	basal_predominant_n	basal_predominant_count	classical_predominant_n	classical_predominant_count	cluster	linkage	group.by	method	p.value	odds.ratio	p.adj
[Epithelial_cancer]:CXADR <- FAM3C:[Epithelial_cancer]	[Epithelial_cancer]:CXADR <- FAM3C:[Epithelial_cancer]	40	31	17	14	23	17	Epithelial_cancer	rec_lig_cl	PDAC_class	fishers.exact	0.707120582120582	0.614605632839838	1
[Epithelial_cancer]:PLXNB2 <- SEMA4G:[Epithelial_cancer]	[Epithelial_cancer]:PLXNB2 <- SEMA4G:[Epithelial_cancer]	40	33	17	13	23	20	Epithelial_cancer	rec_lig_cl	PDAC_class	fishers.exact	0.431564357880147	2.0137273206318	1
[Epithelial_cancer]:PLAUR <- integrin_a4b1_complex:[CD8_T_cell]	[Epithelial_cancer]:PLAUR <- integrin_a4b1_complex:[CD8_T_cell]	40	32	17	14	23	18	Epithelial_cancer	rec_lig_cl	PDAC_class	fishers.exact	1	0.776388963121444	1
[Epithelial_cancer]:PLAUR <- integrin_a4b1_complex:[Epithelial_cancer]	[Epithelial_cancer]:PLAUR <- integrin_a4b1_complex:[Epithelial_cancer]	40	23	17	12	23	11	Epithelial_cancer	rec_lig_cl	PDAC_class	fishers.exact	0.202449702204986	0.391433480366268	1
[Epithelial_cancer]:PLAUR <- BMP8B:[Epithelial_cancer]	[Epithelial_cancer]:PLAUR <- BMP8B:[Epithelial_cancer]	40	15	17	4	23	11	Epithelial_cancer	rec_lig_cl	PDAC_class	fishers.exact	0.187367637381542	2.89814545706648	1
[Epithelial_cancer]:PTPRK <- LGALS9:[Epithelial_cancer]	[Epithelial_cancer]:PTPRK <- LGALS9:[Epithelial_cancer]	40	33	17	14	23	19	Epithelial_cancer	rec_lig_cl	PDAC_class	fishers.exact	1	1.01741135150152	1
[Epithelial_cancer]:CD74 <- COPA:[Epithelial_cancer]	[Epithelial_cancer]:CD74 <- COPA:[Epithelial_cancer]	40	25	17	7	23	18	Epithelial_cancer	rec_lig_cl	PDAC_class	fishers.exact	0.0235062648855752	4.91075951664037	1
[Epithelial_cancer]:CD74 <- MIF:[Epithelial_cancer]	[Epithelial_cancer]:CD74 <- MIF:[Epithelial_cancer]	40	23	17	9	23	14	Epithelial_cancer	rec_lig_cl	PDAC_class	fishers.exact	0.749248291673208	1.37144685819784	1
[Epithelial_cancer]:CD74 <- APP:[Epithelial_cancer]	[Epithelial_cancer]:CD74 <- APP:[Epithelial_cancer]	40	22	17	6	23	16	Epithelial_cancer	rec_lig_cl	PDAC_class	fishers.exact	0.0534351481626232	4.02957225755819	1
[Epithelial_cancer]:EGFR <- COPA:[Epithelial_cancer]	[Epithelial_cancer]:EGFR <- COPA:[Epithelial_cancer]	40	24	17	9	23	15	Epithelial_cancer	rec_lig_cl	PDAC_class	fishers.exact	0.521866872434169	1.64519911865207	1
[Epithelial_cancer]:EGFR <- GRN:[Epithelial_cancer]	[Epithelial_cancer]:EGFR <- GRN:[Epithelial_cancer]	40	27	17	10	23	17	Epithelial_cancer	rec_lig_cl	PDAC_class	fishers.exact	0.495718967020413	1.94866669380858	1
[Epithelial_cancer]:EGFR <- AREG:[Epithelial_cancer]	[Epithelial_cancer]:EGFR <- AREG:[Epithelial_cancer]	40	27	17	13	23	14	Epithelial_cancer	rec_lig_cl	PDAC_class	fishers.exact	0.332569221056429	0.487445601616239	1
[Epithelial_cancer]:EGFR <- MIF:[Epithelial_cancer]	[Epithelial_cancer]:EGFR <- MIF:[Epithelial_cancer]	40	23	17	11	23	12	Epithelial_cancer	rec_lig_cl	PDAC_class	fishers.exact	0.525362837810001	0.602853620749534	1
[Epithelial_cancer]:EGFR <- TGFB1:[CD8_T_cell]	[Epithelial_cancer]:EGFR <- TGFB1:[CD8_T_cell]	40	23	17	11	23	12	Epithelial_cancer	rec_lig_cl	PDAC_class	fishers.exact	0.525362837810001	0.602853620749534	1
[Epithelial_cancer]:EGFR <- TGFA:[CD8_T_cell]	[Epithelial_cancer]:EGFR <- TGFA:[CD8_T_cell]	40	2	17	1	23	1	Epithelial_cancer	rec_lig_cl	PDAC_class	fishers.exact	1	0.733187413397226	1
[Epithelial_cancer]:EGFR <- EREG:[Epithelial_cancer]	[Epithelial_cancer]:EGFR <- EREG:[Epithelial_cancer]	40	28	17	14	23	14	Epithelial_cancer	rec_lig_cl	PDAC_class	fishers.exact	0.178839273944947	0.342439429485413	1
[Epithelial_cancer]:OSMR <- OSM:[CD8_T_cell]	[Epithelial_cancer]:OSMR <- OSM:[CD8_T_cell]	40	15	17	7	23	8	Epithelial_cancer	rec_lig_cl	PDAC_class	fishers.exact	0.748577832560035	0.767153176983107	1
[Epithelial_cancer]:MET <- LGALS9:[Epithelial_cancer]	[Epithelial_cancer]:MET <- LGALS9:[Epithelial_cancer]	40	34	17	15	23	19	Epithelial_cancer	rec_lig_cl	PDAC_class	fishers.exact	1	0.640395884882884	1
[Epithelial_cancer]:TNFRSF12A <- TNFSF12:[CD8_T_cell]	[Epithelial_cancer]:TNFRSF12A <- TNFSF12:[CD8_T_cell]	40	22	17	9	23	13	Epithelial_cancer	rec_lig_cl	PDAC_class	fishers.exact	1	1.15137478659539	1
[Epithelial_cancer]:CD46 <- JAG1:[Epithelial_cancer]	[Epithelial_cancer]:CD46 <- JAG1:[Epithelial_cancer]	40	27	17	15	23	12	Epithelial_cancer	rec_lig_cl	PDAC_class	fishers.exact	0.0204209830109953	0.152559659997255	1
[Epithelial_cancer]:EPHA2 <- EFNA5:[Epithelial_cancer]	[Epithelial_cancer]:EPHA2 <- EFNA5:[Epithelial_cancer]	40	36	17	15	23	21	Epithelial_cancer	rec_lig_cl	PDAC_class	fishers.exact	1	1.38806169309773	1
[Epithelial_cancer]:EPHA2 <- EFNA4:[Epithelial_cancer]	[Epithelial_cancer]:EPHA2 <- EFNA4:[Epithelial_cancer]	40	31	17	12	23	19	Epithelial_cancer	rec_lig_cl	PDAC_class	fishers.exact	0.456081081081081	1.94469547082984	1
[Epithelial_cancer]:EPHA2 <- EFNA1:[Epithelial_cancer]	[Epithelial_cancer]:EPHA2 <- EFNA1:[Epithelial_cancer]	40	36	17	15	23	21	Epithelial_cancer	rec_lig_cl	PDAC_class	fishers.exact	1	1.38806169309773	1
[Epithelial_cancer]:TNFRSF10B <- TNFSF10:[CD8_T_cell]	[Epithelial_cancer]:TNFRSF10B <- TNFSF10:[CD8_T_cell]	40	13	17	6	23	7	Epithelial_cancer	rec_lig_cl	PDAC_class	fishers.exact	1	0.806557200380495	1
[Epithelial_cancer]:TNFRSF10B <- FASLG:[CD8_T_cell]	[Epithelial_cancer]:TNFRSF10B <- FASLG:[CD8_T_cell]	40	29	17	11	23	18	Epithelial_cancer	rec_lig_cl	PDAC_class	fishers.exact	0.477405941922071	1.92981574357172	1
[Epithelial_cancer]:GPR35 <- CXCL17:[Epithelial_cancer]	[Epithelial_cancer]:GPR35 <- CXCL17:[Epithelial_cancer]	40	27	17	10	23	17	Epithelial_cancer	rec_lig_cl	PDAC_class	fishers.exact	0.495718967020413	1.94866669380858	1
[Epithelial_cancer]:ICAM1 <- integrin_aXb2_complex:[CD8_T_cell]	[Epithelial_cancer]:ICAM1 <- integrin_aXb2_complex:[CD8_T_cell]	40	19	17	9	23	10	Epithelial_cancer	rec_lig_cl	PDAC_class	fishers.exact	0.749631221878163	0.690351743311933	1
[Epithelial_cancer]:ICAM1 <- integrin_aMb2_complex:[CD8_T_cell]	[Epithelial_cancer]:ICAM1 <- integrin_aMb2_complex:[CD8_T_cell]	40	19	17	9	23	10	Epithelial_cancer	rec_lig_cl	PDAC_class	fishers.exact	0.749631221878163	0.690351743311933	1
[Epithelial_cancer]:ICAM1 <- integrin_aMb2_complex:[Epithelial_cancer]	[Epithelial_cancer]:ICAM1 <- integrin_aMb2_complex:[Epithelial_cancer]	40	12	17	5	23	7	Epithelial_cancer	rec_lig_cl	PDAC_class	fishers.exact	1	1.04873929047014	1
[Epithelial_cancer]:ICAM1 <- integrin_aLb2_complex:[CD8_T_cell]	[Epithelial_cancer]:ICAM1 <- integrin_aLb2_complex:[CD8_T_cell]	40	19	17	9	23	10	Epithelial_cancer	rec_lig_cl	PDAC_class	fishers.exact	0.749631221878163	0.690351743311933	1
[Epithelial_cancer]:ICAM1 <- SPN:[CD8_T_cell]	[Epithelial_cancer]:ICAM1 <- SPN:[CD8_T_cell]	40	18	17	9	23	9	Epithelial_cancer	rec_lig_cl	PDAC_class	fishers.exact	0.522778863401778	0.579600908560865	1
[Epithelial_cancer]:ICAM1 <- AREG:[Epithelial_cancer]	[Epithelial_cancer]:ICAM1 <- AREG:[Epithelial_cancer]	40	15	17	8	23	7	Epithelial_cancer	rec_lig_cl	PDAC_class	fishers.exact	0.335527128908664	0.501254138041522	1
[Epithelial_cancer]:PVR <- TIGIT:[CD8_T_cell]	[Epithelial_cancer]:PVR <- TIGIT:[CD8_T_cell]	40	22	17	11	23	11	Epithelial_cancer	rec_lig_cl	PDAC_class	fishers.exact	0.347564160378399	0.508841910302888	1
[Epithelial_cancer]:PVR <- TNFSF9:[CD8_T_cell]	[Epithelial_cancer]:PVR <- TNFSF9:[CD8_T_cell]	40	13	17	8	23	5	Epithelial_cancer	rec_lig_cl	PDAC_class	fishers.exact	0.170940684845023	0.322335232578379	1
[Epithelial_cancer]:EPHB4 <- EFNB1:[Epithelial_cancer]	[Epithelial_cancer]:EPHB4 <- EFNB1:[Epithelial_cancer]	40	32	17	12	23	20	Epithelial_cancer	rec_lig_cl	PDAC_class	fishers.exact	0.249915502547081	2.70477754677331	1
[Epithelial_cancer]:LDLR <- WNT7A:[CD8_T_cell]	[Epithelial_cancer]:LDLR <- WNT7A:[CD8_T_cell]	40	2	17	2	23	0	Epithelial_cancer	rec_lig_cl	PDAC_class	fishers.exact	0.174358974358974	0	1
[Epithelial_cancer]:TMEM219 <- IGFBP3:[Epithelial_cancer]	[Epithelial_cancer]:TMEM219 <- IGFBP3:[Epithelial_cancer]	40	10	17	7	23	3	Epithelial_cancer	rec_lig_cl	PDAC_class	fishers.exact	0.0663092242039611	0.223417159104857	1
[Epithelial_cancer]:NOTCH3 <- JAG2:[Epithelial_cancer]	[Epithelial_cancer]:NOTCH3 <- JAG2:[Epithelial_cancer]	40	13	17	7	23	6	Epithelial_cancer	rec_lig_cl	PDAC_class	fishers.exact	0.495718967020413	0.513171392099665	1
[Epithelial_cancer]:NOTCH3 <- JAG1:[Epithelial_cancer]	[Epithelial_cancer]:NOTCH3 <- JAG1:[Epithelial_cancer]	40	14	17	9	23	5	Epithelial_cancer	rec_lig_cl	PDAC_class	fishers.exact	0.0524803168017851	0.256568389245069	1
[Epithelial_cancer]:GPR37L1 <- PSAP:[Epithelial_cancer]	[Epithelial_cancer]:GPR37L1 <- PSAP:[Epithelial_cancer]	40	1	17	1	23	0	Epithelial_cancer	rec_lig_cl	PDAC_class	fishers.exact	0.425	0	1
[Epithelial_cancer]:SLC7A1 <- CSF1:[Epithelial_cancer]	[Epithelial_cancer]:SLC7A1 <- CSF1:[Epithelial_cancer]	40	7	17	4	23	3	Epithelial_cancer	rec_lig_cl	PDAC_class	fishers.exact	0.431564357880147	0.496591564187676	1
[Epithelial_cancer]:IL1_receptor_inhibitor <- IL1RN:[Epithelial_cancer]	[Epithelial_cancer]:IL1_receptor_inhibitor <- IL1RN:[Epithelial_cancer]	40	13	17	4	23	9	Epithelial_cancer	rec_lig_cl	PDAC_class	fishers.exact	0.332569221056429	2.0515109720639	1
[Epithelial_cancer]:IL1_receptor_inhibitor <- IL1B:[CD8_T_cell]	[Epithelial_cancer]:IL1_receptor_inhibitor <- IL1B:[CD8_T_cell]	40	2	17	1	23	1	Epithelial_cancer	rec_lig_cl	PDAC_class	fishers.exact	1	0.733187413397226	1
[Epithelial_cancer]:IL1_receptor_inhibitor <- IL1A:[Epithelial_cancer]	[Epithelial_cancer]:IL1_receptor_inhibitor <- IL1A:[Epithelial_cancer]	40	6	17	4	23	2	Epithelial_cancer	rec_lig_cl	PDAC_class	fishers.exact	0.372506109348215	0.319038635444627	1
[Epithelial_cancer]:SLC1A5 <- LGALS9:[Epithelial_cancer]	[Epithelial_cancer]:SLC1A5 <- LGALS9:[Epithelial_cancer]	40	22	17	9	23	13	Epithelial_cancer	rec_lig_cl	PDAC_class	fishers.exact	1	1.15137478659539	1
[Epithelial_cancer]:HRH1 <- IL6:[Epithelial_cancer]	[Epithelial_cancer]:HRH1 <- IL6:[Epithelial_cancer]	40	3	17	2	23	1	Epithelial_cancer	rec_lig_cl	PDAC_class	fishers.exact	0.564676113360324	0.350292382916257	1
[Epithelial_cancer]:CD40 <- TNFSF13B:[CD8_T_cell]	[Epithelial_cancer]:CD40 <- TNFSF13B:[CD8_T_cell]	40	5	17	3	23	2	Epithelial_cancer	rec_lig_cl	PDAC_class	fishers.exact	0.633961897119792	0.453784533789448	1
[Epithelial_cancer]:CD40 <- INSL3:[Epithelial_cancer]	[Epithelial_cancer]:CD40 <- INSL3:[Epithelial_cancer]	40	3	17	1	23	2	Epithelial_cancer	rec_lig_cl	PDAC_class	fishers.exact	1	1.50841601871706	1
[Epithelial_cancer]:LIFR <- LIF:[Epithelial_cancer]	[Epithelial_cancer]:LIFR <- LIF:[Epithelial_cancer]	40	9	17	5	23	4	Epithelial_cancer	rec_lig_cl	PDAC_class	fishers.exact	0.456081081081081	0.514219328938571	1
[Epithelial_cancer]:LIFR <- OSM:[CD8_T_cell]	[Epithelial_cancer]:LIFR <- OSM:[CD8_T_cell]	40	8	17	4	23	4	Epithelial_cancer	rec_lig_cl	PDAC_class	fishers.exact	0.702471702471703	0.690859683366736	1
[Epithelial_cancer]:CELSR2 <- TNF:[CD8_T_cell]	[Epithelial_cancer]:CELSR2 <- TNF:[CD8_T_cell]	40	9	17	6	23	3	Epithelial_cancer	rec_lig_cl	PDAC_class	fishers.exact	0.133756428493271	0.284575721723353	1
[Epithelial_cancer]:PlexinA3_complex1 <- SEMA3A:[Epithelial_cancer]	[Epithelial_cancer]:PlexinA3_complex1 <- SEMA3A:[Epithelial_cancer]	40	4	17	2	23	2	Epithelial_cancer	rec_lig_cl	PDAC_class	fishers.exact	1	0.720429073846354	1
[Epithelial_cancer]:LRP1 <- MDK:[Epithelial_cancer]	[Epithelial_cancer]:LRP1 <- MDK:[Epithelial_cancer]	40	19	17	10	23	9	Epithelial_cancer	rec_lig_cl	PDAC_class	fishers.exact	0.337485694816062	0.45932941377355	1
[Epithelial_cancer]:LRP1 <- PDGFB:[CD8_T_cell]	[Epithelial_cancer]:LRP1 <- PDGFB:[CD8_T_cell]	40	6	17	2	23	4	Epithelial_cancer	rec_lig_cl	PDAC_class	fishers.exact	1	1.56153408166088	1
[Epithelial_cancer]:LRP1 <- LGALS9:[Epithelial_cancer]	[Epithelial_cancer]:LRP1 <- LGALS9:[Epithelial_cancer]	40	18	17	10	23	8	Epithelial_cancer	rec_lig_cl	PDAC_class	fishers.exact	0.199978354327632	0.383047287634187	1
[Epithelial_cancer]:SIRPA <- CSF1:[Epithelial_cancer]	[Epithelial_cancer]:SIRPA <- CSF1:[Epithelial_cancer]	40	4	17	2	23	2	Epithelial_cancer	rec_lig_cl	PDAC_class	fishers.exact	1	0.720429073846354	1
[Epithelial_cancer]:ACE2 <- GHRL:[CD8_T_cell]	[Epithelial_cancer]:ACE2 <- GHRL:[CD8_T_cell]	40	6	17	3	23	3	Epithelial_cancer	rec_lig_cl	PDAC_class	fishers.exact	1	0.706387873026031	1
[Epithelial_cancer]:TNFRSF25 <- TNFSF15:[Epithelial_cancer]	[Epithelial_cancer]:TNFRSF25 <- TNFSF15:[Epithelial_cancer]	40	15	17	6	23	9	Epithelial_cancer	rec_lig_cl	PDAC_class	fishers.exact	1	1.17374916569037	1
[Epithelial_cancer]:TNFRSF25 <- TNFSF12:[CD8_T_cell]	[Epithelial_cancer]:TNFRSF25 <- TNFSF12:[CD8_T_cell]	40	9	17	4	23	5	Epithelial_cancer	rec_lig_cl	PDAC_class	fishers.exact	1	0.905100337399222	1
[Epithelial_cancer]:GPR37 <- PSAP:[Epithelial_cancer]	[Epithelial_cancer]:GPR37 <- PSAP:[Epithelial_cancer]	40	1	17	1	23	0	Epithelial_cancer	rec_lig_cl	PDAC_class	fishers.exact	0.425	0	1
[Epithelial_cancer]:TGFbeta_receptor2 <- TGFB2:[Epithelial_cancer]	[Epithelial_cancer]:TGFbeta_receptor2 <- TGFB2:[Epithelial_cancer]	40	12	17	6	23	6	Epithelial_cancer	rec_lig_cl	PDAC_class	fishers.exact	0.728464059164838	0.654282978075591	1
[Epithelial_cancer]:TGFbeta_receptor2 <- TGFB3:[Epithelial_cancer]	[Epithelial_cancer]:TGFbeta_receptor2 <- TGFB3:[Epithelial_cancer]	40	2	17	2	23	0	Epithelial_cancer	rec_lig_cl	PDAC_class	fishers.exact	0.174358974358974	0	1
[Epithelial_cancer]:TGFbeta_receptor2 <- TGFB1:[CD8_T_cell]	[Epithelial_cancer]:TGFbeta_receptor2 <- TGFB1:[CD8_T_cell]	40	13	17	7	23	6	Epithelial_cancer	rec_lig_cl	PDAC_class	fishers.exact	0.495718967020413	0.513171392099665	1
[Epithelial_cancer]:GPRC5B <- CD70:[CD8_T_cell]	[Epithelial_cancer]:GPRC5B <- CD70:[CD8_T_cell]	40	22	17	8	23	14	Epithelial_cancer	rec_lig_cl	PDAC_class	fishers.exact	0.522778863401778	1.72532510772451	1
[Epithelial_cancer]:TNFRSF10A <- TNFSF10:[CD8_T_cell]	[Epithelial_cancer]:TNFRSF10A <- TNFSF10:[CD8_T_cell]	40	13	17	6	23	7	Epithelial_cancer	rec_lig_cl	PDAC_class	fishers.exact	1	0.806557200380495	1
[Epithelial_cancer]:LTBR <- LTB:[CD8_T_cell]	[Epithelial_cancer]:LTBR <- LTB:[CD8_T_cell]	40	28	17	13	23	15	Epithelial_cancer	rec_lig_cl	PDAC_class	fishers.exact	0.504846225535881	0.584822013105151	1
[Epithelial_cancer]:LTBR <- LTA:[Epithelial_cancer]	[Epithelial_cancer]:LTBR <- LTA:[Epithelial_cancer]	40	4	17	2	23	2	Epithelial_cancer	rec_lig_cl	PDAC_class	fishers.exact	1	0.720429073846354	1
[Epithelial_cancer]:LTBR <- TNFSF14:[CD8_T_cell]	[Epithelial_cancer]:LTBR <- TNFSF14:[CD8_T_cell]	40	25	17	12	23	13	Epithelial_cancer	rec_lig_cl	PDAC_class	fishers.exact	0.51152264611664	0.550016715789049	1
[Epithelial_cancer]:TFRC <- TNFSF13B:[CD8_T_cell]	[Epithelial_cancer]:TFRC <- TNFSF13B:[CD8_T_cell]	40	10	17	6	23	4	Epithelial_cancer	rec_lig_cl	PDAC_class	fishers.exact	0.27426061297029	0.395694945866156	1
[Epithelial_cancer]:TFRC <- HFE:[Epithelial_cancer]	[Epithelial_cancer]:TFRC <- HFE:[Epithelial_cancer]	40	22	17	8	23	14	Epithelial_cancer	rec_lig_cl	PDAC_class	fishers.exact	0.522778863401778	1.72532510772451	1
[Epithelial_cancer]:TFRC <- TF:[Epithelial_cancer]	[Epithelial_cancer]:TFRC <- TF:[Epithelial_cancer]	40	6	17	5	23	1	Epithelial_cancer	rec_lig_cl	PDAC_class	fishers.exact	0.0666028376554693	0.115273225052519	1
[Epithelial_cancer]:TNFRSF21 <- APP:[Epithelial_cancer]	[Epithelial_cancer]:TNFRSF21 <- APP:[Epithelial_cancer]	40	28	17	12	23	16	Epithelial_cancer	rec_lig_cl	PDAC_class	fishers.exact	1	0.95352582771235	1
[Epithelial_cancer]:TNFRSF10D <- TNFSF10:[CD8_T_cell]	[Epithelial_cancer]:TNFRSF10D <- TNFSF10:[CD8_T_cell]	40	9	17	5	23	4	Epithelial_cancer	rec_lig_cl	PDAC_class	fishers.exact	0.456081081081081	0.514219328938571	1
[Epithelial_cancer]:TNFRSF10D <- MIF:[Epithelial_cancer]	[Epithelial_cancer]:TNFRSF10D <- MIF:[Epithelial_cancer]	40	14	17	8	23	6	Epithelial_cancer	rec_lig_cl	PDAC_class	fishers.exact	0.197843561024874	0.406781302997883	1
[Epithelial_cancer]:TGFbeta_receptor1 <- TGFB2:[Epithelial_cancer]	[Epithelial_cancer]:TGFbeta_receptor1 <- TGFB2:[Epithelial_cancer]	40	13	17	5	23	8	Epithelial_cancer	rec_lig_cl	PDAC_class	fishers.exact	1	1.27216089327299	1
[Epithelial_cancer]:TGFbeta_receptor1 <- TGFB3:[Epithelial_cancer]	[Epithelial_cancer]:TGFbeta_receptor1 <- TGFB3:[Epithelial_cancer]	40	2	17	2	23	0	Epithelial_cancer	rec_lig_cl	PDAC_class	fishers.exact	0.174358974358974	0	1
[Epithelial_cancer]:TGFbeta_receptor1 <- TGFB1:[CD8_T_cell]	[Epithelial_cancer]:TGFbeta_receptor1 <- TGFB1:[CD8_T_cell]	40	14	17	6	23	8	Epithelial_cancer	rec_lig_cl	PDAC_class	fishers.exact	1	0.978319760870971	1
[Epithelial_cancer]:P2RY6 <- COPA:[Epithelial_cancer]	[Epithelial_cancer]:P2RY6 <- COPA:[Epithelial_cancer]	40	2	17	1	23	1	Epithelial_cancer	rec_lig_cl	PDAC_class	fishers.exact	1	0.733187413397226	1
[Epithelial_cancer]:P2RY6 <- NAMPT:[Epithelial_cancer]	[Epithelial_cancer]:P2RY6 <- NAMPT:[Epithelial_cancer]	40	1	17	1	23	0	Epithelial_cancer	rec_lig_cl	PDAC_class	fishers.exact	0.425	0	1
[Epithelial_cancer]:CD47 <- SIRPG:[CD8_T_cell]	[Epithelial_cancer]:CD47 <- SIRPG:[CD8_T_cell]	40	26	17	10	23	16	Epithelial_cancer	rec_lig_cl	PDAC_class	fishers.exact	0.520621734081134	1.58093469224435	1
[Epithelial_cancer]:CD47 <- LGALS9:[Epithelial_cancer]	[Epithelial_cancer]:CD47 <- LGALS9:[Epithelial_cancer]	40	28	17	12	23	16	Epithelial_cancer	rec_lig_cl	PDAC_class	fishers.exact	1	0.95352582771235	1
[Epithelial_cancer]:Type_II_IFNR <- IFNG:[CD8_T_cell]	[Epithelial_cancer]:Type_II_IFNR <- IFNG:[CD8_T_cell]	40	20	17	10	23	10	Epithelial_cancer	rec_lig_cl	PDAC_class	fishers.exact	0.523107089291739	0.546977578540287	1
[Epithelial_cancer]:PlexinA2_complex1 <- SEMA6A:[Epithelial_cancer]	[Epithelial_cancer]:PlexinA2_complex1 <- SEMA6A:[Epithelial_cancer]	40	13	17	5	23	8	Epithelial_cancer	rec_lig_cl	PDAC_class	fishers.exact	1	1.27216089327299	1
[Epithelial_cancer]:PlexinA2_complex1 <- SEMA3A:[Epithelial_cancer]	[Epithelial_cancer]:PlexinA2_complex1 <- SEMA3A:[Epithelial_cancer]	40	4	17	2	23	2	Epithelial_cancer	rec_lig_cl	PDAC_class	fishers.exact	1	0.720429073846354	1
[Epithelial_cancer]:PlexinA1_complex3 <- SEMA3A:[Epithelial_cancer]	[Epithelial_cancer]:PlexinA1_complex3 <- SEMA3A:[Epithelial_cancer]	40	4	17	2	23	2	Epithelial_cancer	rec_lig_cl	PDAC_class	fishers.exact	1	0.720429073846354	1
[Epithelial_cancer]:ANTXR1 <- GDF11:[CD8_T_cell]	[Epithelial_cancer]:ANTXR1 <- GDF11:[CD8_T_cell]	40	2	17	2	23	0	Epithelial_cancer	rec_lig_cl	PDAC_class	fishers.exact	0.174358974358974	0	1
[Epithelial_cancer]:ERBB3 <- NRG2:[Epithelial_cancer]	[Epithelial_cancer]:ERBB3 <- NRG2:[Epithelial_cancer]	40	15	17	7	23	8	Epithelial_cancer	rec_lig_cl	PDAC_class	fishers.exact	0.748577832560035	0.767153176983107	1
[Epithelial_cancer]:ACKR3 <- CXCL11:[Epithelial_cancer]	[Epithelial_cancer]:ACKR3 <- CXCL11:[Epithelial_cancer]	40	2	17	1	23	1	Epithelial_cancer	rec_lig_cl	PDAC_class	fishers.exact	1	0.733187413397226	1
[Epithelial_cancer]:F11R <- integrin_aLb2_complex:[CD8_T_cell]	[Epithelial_cancer]:F11R <- integrin_aLb2_complex:[CD8_T_cell]	40	36	17	15	23	21	Epithelial_cancer	rec_lig_cl	PDAC_class	fishers.exact	1	1.38806169309773	1
[Epithelial_cancer]:DAG1 <- TNF:[CD8_T_cell]	[Epithelial_cancer]:DAG1 <- TNF:[CD8_T_cell]	40	25	17	12	23	13	Epithelial_cancer	rec_lig_cl	PDAC_class	fishers.exact	0.51152264611664	0.550016715789049	1
[Epithelial_cancer]:DAG1 <- LGALS9:[Epithelial_cancer]	[Epithelial_cancer]:DAG1 <- LGALS9:[Epithelial_cancer]	40	30	17	13	23	17	Epithelial_cancer	rec_lig_cl	PDAC_class	fishers.exact	1	0.874775465412217	1
[Epithelial_cancer]:NRP2 <- SEMA3C:[Epithelial_cancer]	[Epithelial_cancer]:NRP2 <- SEMA3C:[Epithelial_cancer]	40	10	17	6	23	4	Epithelial_cancer	rec_lig_cl	PDAC_class	fishers.exact	0.27426061297029	0.395694945866156	1
[Epithelial_cancer]:NRP2 <- SEMA3F:[Epithelial_cancer]	[Epithelial_cancer]:NRP2 <- SEMA3F:[Epithelial_cancer]	40	17	17	8	23	9	Epithelial_cancer	rec_lig_cl	PDAC_class	fishers.exact	0.749248291673208	0.729156944013168	1
[Epithelial_cancer]:NRP2 <- VEGFA:[Epithelial_cancer]	[Epithelial_cancer]:NRP2 <- VEGFA:[Epithelial_cancer]	40	18	17	8	23	10	Epithelial_cancer	rec_lig_cl	PDAC_class	fishers.exact	1	0.868526922460231	1
[Epithelial_cancer]:AXL <- GAS6:[Epithelial_cancer]	[Epithelial_cancer]:AXL <- GAS6:[Epithelial_cancer]	40	5	17	2	23	3	Epithelial_cancer	rec_lig_cl	PDAC_class	fishers.exact	1	1.12169283964691	1
[Epithelial_cancer]:UNC5B <- NTN4:[Epithelial_cancer]	[Epithelial_cancer]:UNC5B <- NTN4:[Epithelial_cancer]	40	14	17	7	23	7	Epithelial_cancer	rec_lig_cl	PDAC_class	fishers.exact	0.520621734081134	0.632537197713314	1
[Epithelial_cancer]:UNC5B <- NTN1:[Epithelial_cancer]	[Epithelial_cancer]:UNC5B <- NTN1:[Epithelial_cancer]	40	5	17	3	23	2	Epithelial_cancer	rec_lig_cl	PDAC_class	fishers.exact	0.633961897119792	0.453784533789448	1
[Epithelial_cancer]:SEMA4C <- TNF:[CD8_T_cell]	[Epithelial_cancer]:SEMA4C <- TNF:[CD8_T_cell]	40	9	17	4	23	5	Epithelial_cancer	rec_lig_cl	PDAC_class	fishers.exact	1	0.905100337399222	1
[Epithelial_cancer]:TNFRSF14 <- MIF:[Epithelial_cancer]	[Epithelial_cancer]:TNFRSF14 <- MIF:[Epithelial_cancer]	40	25	17	12	23	13	Epithelial_cancer	rec_lig_cl	PDAC_class	fishers.exact	0.51152264611664	0.550016715789049	1
[Epithelial_cancer]:TNFRSF14 <- LTA:[Epithelial_cancer]	[Epithelial_cancer]:TNFRSF14 <- LTA:[Epithelial_cancer]	40	4	17	2	23	2	Epithelial_cancer	rec_lig_cl	PDAC_class	fishers.exact	1	0.720429073846354	1
[Epithelial_cancer]:TNFRSF14 <- TNFSF13:[Epithelial_cancer]	[Epithelial_cancer]:TNFRSF14 <- TNFSF13:[Epithelial_cancer]	40	6	17	3	23	3	Epithelial_cancer	rec_lig_cl	PDAC_class	fishers.exact	1	0.706387873026031	1
[Epithelial_cancer]:TNFRSF14 <- TNFSF14:[CD8_T_cell]	[Epithelial_cancer]:TNFRSF14 <- TNFSF14:[CD8_T_cell]	40	26	17	10	23	16	Epithelial_cancer	rec_lig_cl	PDAC_class	fishers.exact	0.520621734081134	1.58093469224435	1
[Epithelial_cancer]:TGFR_AVR2B <- GDF11:[CD8_T_cell]	[Epithelial_cancer]:TGFR_AVR2B <- GDF11:[CD8_T_cell]	40	5	17	4	23	1	Epithelial_cancer	rec_lig_cl	PDAC_class	fishers.exact	0.143732295048085	0.154876754936394	1
[Epithelial_cancer]:EPHB6 <- EFNB1:[Epithelial_cancer]	[Epithelial_cancer]:EPHB6 <- EFNB1:[Epithelial_cancer]	40	20	17	6	23	14	Epithelial_cancer	rec_lig_cl	PDAC_class	fishers.exact	0.200287272812301	2.77480601492098	1
[Epithelial_cancer]:PTPRS <- TNF:[CD8_T_cell]	[Epithelial_cancer]:PTPRS <- TNF:[CD8_T_cell]	40	4	17	2	23	2	Epithelial_cancer	rec_lig_cl	PDAC_class	fishers.exact	1	0.720429073846354	1
[Epithelial_cancer]:PTPRS <- AGRN:[Epithelial_cancer]	[Epithelial_cancer]:PTPRS <- AGRN:[Epithelial_cancer]	40	6	17	4	23	2	Epithelial_cancer	rec_lig_cl	PDAC_class	fishers.exact	0.372506109348215	0.319038635444627	1
[Epithelial_cancer]:ACVR_1B2B_receptor <- INHA:[Epithelial_cancer]	[Epithelial_cancer]:ACVR_1B2B_receptor <- INHA:[Epithelial_cancer]	40	4	17	2	23	2	Epithelial_cancer	rec_lig_cl	PDAC_class	fishers.exact	1	0.720429073846354	1
[Epithelial_cancer]:ACVR_1B2B_receptor <- GDF11:[CD8_T_cell]	[Epithelial_cancer]:ACVR_1B2B_receptor <- GDF11:[CD8_T_cell]	40	6	17	5	23	1	Epithelial_cancer	rec_lig_cl	PDAC_class	fishers.exact	0.0666028376554693	0.115273225052519	1
[Epithelial_cancer]:ACVR_1B2B_receptor <- Inhibin_ligand_B:[Epithelial_cancer]	[Epithelial_cancer]:ACVR_1B2B_receptor <- Inhibin_ligand_B:[Epithelial_cancer]	40	6	17	4	23	2	Epithelial_cancer	rec_lig_cl	PDAC_class	fishers.exact	0.372506109348215	0.319038635444627	1
[Epithelial_cancer]:ACVR_1B2B_receptor <- Inhibin_ligand_A:[Epithelial_cancer]	[Epithelial_cancer]:ACVR_1B2B_receptor <- Inhibin_ligand_A:[Epithelial_cancer]	40	4	17	2	23	2	Epithelial_cancer	rec_lig_cl	PDAC_class	fishers.exact	1	0.720429073846354	1
[Epithelial_cancer]:ACVR_1B2B_receptor <- Activin_ligand_ab:[Epithelial_cancer]	[Epithelial_cancer]:ACVR_1B2B_receptor <- Activin_ligand_ab:[Epithelial_cancer]	40	3	17	3	23	0	Epithelial_cancer	rec_lig_cl	PDAC_class	fishers.exact	0.068825910931174	0	1
[Epithelial_cancer]:FGFRL1 <- FGF2:[Epithelial_cancer]	[Epithelial_cancer]:FGFRL1 <- FGF2:[Epithelial_cancer]	40	8	17	6	23	2	Epithelial_cancer	rec_lig_cl	PDAC_class	fishers.exact	0.0532224532224533	0.182880765544793	1
[Epithelial_cancer]:TNFRSF1A <- FASLG:[CD8_T_cell]	[Epithelial_cancer]:TNFRSF1A <- FASLG:[CD8_T_cell]	40	22	17	10	23	12	Epithelial_cancer	rec_lig_cl	PDAC_class	fishers.exact	0.754699415767269	0.76881208036168	1
[Epithelial_cancer]:TNFRSF1A <- GRN:[Epithelial_cancer]	[Epithelial_cancer]:TNFRSF1A <- GRN:[Epithelial_cancer]	40	23	17	11	23	12	Epithelial_cancer	rec_lig_cl	PDAC_class	fishers.exact	0.525362837810001	0.602853620749534	1
[Epithelial_cancer]:TNFRSF1A <- TNF:[CD8_T_cell]	[Epithelial_cancer]:TNFRSF1A <- TNF:[CD8_T_cell]	40	20	17	11	23	9	Epithelial_cancer	rec_lig_cl	PDAC_class	fishers.exact	0.200287272812301	0.360385552944131	1
[Epithelial_cancer]:TNFRSF1A <- LTA:[Epithelial_cancer]	[Epithelial_cancer]:TNFRSF1A <- LTA:[Epithelial_cancer]	40	3	17	1	23	2	Epithelial_cancer	rec_lig_cl	PDAC_class	fishers.exact	1	1.50841601871706	1
[Epithelial_cancer]:TNFRSF1A <- TNFSF13:[Epithelial_cancer]	[Epithelial_cancer]:TNFRSF1A <- TNFSF13:[Epithelial_cancer]	40	5	17	3	23	2	Epithelial_cancer	rec_lig_cl	PDAC_class	fishers.exact	0.633961897119792	0.453784533789448	1
[Epithelial_cancer]:NR3C1 <- FASLG:[CD8_T_cell]	[Epithelial_cancer]:NR3C1 <- FASLG:[CD8_T_cell]	40	15	17	8	23	7	Epithelial_cancer	rec_lig_cl	PDAC_class	fishers.exact	0.335527128908664	0.501254138041522	1
[Epithelial_cancer]:NR3C1 <- CCL2:[Epithelial_cancer]	[Epithelial_cancer]:NR3C1 <- CCL2:[Epithelial_cancer]	40	2	17	1	23	1	Epithelial_cancer	rec_lig_cl	PDAC_class	fishers.exact	1	0.733187413397226	1
[Epithelial_cancer]:BMPR1A_BMPR2 <- BMP4:[Epithelial_cancer]	[Epithelial_cancer]:BMPR1A_BMPR2 <- BMP4:[Epithelial_cancer]	40	12	17	6	23	6	Epithelial_cancer	rec_lig_cl	PDAC_class	fishers.exact	0.728464059164838	0.654282978075591	1
[Epithelial_cancer]:BMPR1A_BMPR2 <- BMP2:[Epithelial_cancer]	[Epithelial_cancer]:BMPR1A_BMPR2 <- BMP2:[Epithelial_cancer]	40	13	17	6	23	7	Epithelial_cancer	rec_lig_cl	PDAC_class	fishers.exact	1	0.806557200380495	1
[Epithelial_cancer]:NRP1 <- SEMA3A:[Epithelial_cancer]	[Epithelial_cancer]:NRP1 <- SEMA3A:[Epithelial_cancer]	40	4	17	2	23	2	Epithelial_cancer	rec_lig_cl	PDAC_class	fishers.exact	1	0.720429073846354	1
[Epithelial_cancer]:NRP1 <- VEGFB:[Epithelial_cancer]	[Epithelial_cancer]:NRP1 <- VEGFB:[Epithelial_cancer]	40	5	17	3	23	2	Epithelial_cancer	rec_lig_cl	PDAC_class	fishers.exact	0.633961897119792	0.453784533789448	1
[Epithelial_cancer]:NRP1 <- VEGFA:[Epithelial_cancer]	[Epithelial_cancer]:NRP1 <- VEGFA:[Epithelial_cancer]	40	13	17	5	23	8	Epithelial_cancer	rec_lig_cl	PDAC_class	fishers.exact	1	1.27216089327299	1
[Epithelial_cancer]:ACVR_1A2B_receptor <- INHA:[Epithelial_cancer]	[Epithelial_cancer]:ACVR_1A2B_receptor <- INHA:[Epithelial_cancer]	40	4	17	3	23	1	Epithelial_cancer	rec_lig_cl	PDAC_class	fishers.exact	0.294069373016741	0.22045127871654	1
[Epithelial_cancer]:ACVR_1A2B_receptor <- Inhibin_ligand_B:[Epithelial_cancer]	[Epithelial_cancer]:ACVR_1A2B_receptor <- Inhibin_ligand_B:[Epithelial_cancer]	40	5	17	4	23	1	Epithelial_cancer	rec_lig_cl	PDAC_class	fishers.exact	0.143732295048085	0.154876754936394	1
[Epithelial_cancer]:ACVR_1A2B_receptor <- Inhibin_ligand_A:[Epithelial_cancer]	[Epithelial_cancer]:ACVR_1A2B_receptor <- Inhibin_ligand_A:[Epithelial_cancer]	40	4	17	3	23	1	Epithelial_cancer	rec_lig_cl	PDAC_class	fishers.exact	0.294069373016741	0.22045127871654	1
[Epithelial_cancer]:ACVR_1A2B_receptor <- Activin_ligand_ab:[Epithelial_cancer]	[Epithelial_cancer]:ACVR_1A2B_receptor <- Activin_ligand_ab:[Epithelial_cancer]	40	3	17	3	23	0	Epithelial_cancer	rec_lig_cl	PDAC_class	fishers.exact	0.068825910931174	0	1
[Epithelial_cancer]:BMR1A_AVR2B <- BMP4:[Epithelial_cancer]	[Epithelial_cancer]:BMR1A_AVR2B <- BMP4:[Epithelial_cancer]	40	8	17	5	23	3	Epithelial_cancer	rec_lig_cl	PDAC_class	fishers.exact	0.249915502547081	0.369716171739506	1
[Epithelial_cancer]:BMR1A_AVR2B <- BMP2:[Epithelial_cancer]	[Epithelial_cancer]:BMR1A_AVR2B <- BMP2:[Epithelial_cancer]	40	9	17	5	23	4	Epithelial_cancer	rec_lig_cl	PDAC_class	fishers.exact	0.456081081081081	0.514219328938571	1
[Epithelial_cancer]:NOTCH1 <- JAG2:[Epithelial_cancer]	[Epithelial_cancer]:NOTCH1 <- JAG2:[Epithelial_cancer]	40	12	17	5	23	7	Epithelial_cancer	rec_lig_cl	PDAC_class	fishers.exact	1	1.04873929047014	1
[Epithelial_cancer]:NOTCH1 <- JAG1:[Epithelial_cancer]	[Epithelial_cancer]:NOTCH1 <- JAG1:[Epithelial_cancer]	40	11	17	6	23	5	Epithelial_cancer	rec_lig_cl	PDAC_class	fishers.exact	0.477405941922071	0.518184185889784	1
[Epithelial_cancer]:NOTCH1 <- NOV:[Epithelial_cancer]	[Epithelial_cancer]:NOTCH1 <- NOV:[Epithelial_cancer]	40	10	17	6	23	4	Epithelial_cancer	rec_lig_cl	PDAC_class	fishers.exact	0.27426061297029	0.395694945866156	1
[Epithelial_cancer]:NOTCH1 <- TNF:[CD8_T_cell]	[Epithelial_cancer]:NOTCH1 <- TNF:[CD8_T_cell]	40	10	17	5	23	5	Epithelial_cancer	rec_lig_cl	PDAC_class	fishers.exact	0.716568305277983	0.673594538646557	1
[Epithelial_cancer]:TNFRSF1B <- GRN:[Epithelial_cancer]	[Epithelial_cancer]:TNFRSF1B <- GRN:[Epithelial_cancer]	40	11	17	5	23	6	Epithelial_cancer	rec_lig_cl	PDAC_class	fishers.exact	1	0.850606773322096	1
[Epithelial_cancer]:TNFRSF1B <- TNF:[CD8_T_cell]	[Epithelial_cancer]:TNFRSF1B <- TNF:[CD8_T_cell]	40	10	17	5	23	5	Epithelial_cancer	rec_lig_cl	PDAC_class	fishers.exact	0.716568305277983	0.673594538646557	1
[Epithelial_cancer]:TNFRSF1B <- LTA:[Epithelial_cancer]	[Epithelial_cancer]:TNFRSF1B <- LTA:[Epithelial_cancer]	40	2	17	1	23	1	Epithelial_cancer	rec_lig_cl	PDAC_class	fishers.exact	1	0.733187413397226	1
[Epithelial_cancer]:SORL1 <- MDK:[Epithelial_cancer]	[Epithelial_cancer]:SORL1 <- MDK:[Epithelial_cancer]	40	33	17	13	23	20	Epithelial_cancer	rec_lig_cl	PDAC_class	fishers.exact	0.431564357880147	2.0137273206318	1
[Epithelial_cancer]:SORL1 <- APP:[Epithelial_cancer]	[Epithelial_cancer]:SORL1 <- APP:[Epithelial_cancer]	40	27	17	11	23	16	Epithelial_cancer	rec_lig_cl	PDAC_class	fishers.exact	1	1.23983766994858	1
[Epithelial_cancer]:SORL1 <- LGALS9:[Epithelial_cancer]	[Epithelial_cancer]:SORL1 <- LGALS9:[Epithelial_cancer]	40	33	17	14	23	19	Epithelial_cancer	rec_lig_cl	PDAC_class	fishers.exact	1	1.01741135150152	1
[Epithelial_cancer]:CD44 <- SIGLEC15:[CD8_T_cell]	[Epithelial_cancer]:CD44 <- SIGLEC15:[CD8_T_cell]	40	2	17	1	23	1	Epithelial_cancer	rec_lig_cl	PDAC_class	fishers.exact	1	0.733187413397226	1
[Epithelial_cancer]:CD44 <- SPP1:[Epithelial_cancer]	[Epithelial_cancer]:CD44 <- SPP1:[Epithelial_cancer]	40	27	17	9	23	18	Epithelial_cancer	rec_lig_cl	PDAC_class	fishers.exact	0.170940684845023	3.1023602105204	1
[Epithelial_cancer]:CD44 <- FGF2:[Epithelial_cancer]	[Epithelial_cancer]:CD44 <- FGF2:[Epithelial_cancer]	40	12	17	7	23	5	Epithelial_cancer	rec_lig_cl	PDAC_class	fishers.exact	0.295972424893448	0.406545924176135	1
[Epithelial_cancer]:CD44 <- TYROBP:[Epithelial_cancer]	[Epithelial_cancer]:CD44 <- TYROBP:[Epithelial_cancer]	40	19	17	7	23	12	Epithelial_cancer	rec_lig_cl	PDAC_class	fishers.exact	0.537780717313532	1.54111629236884	1
[Epithelial_cancer]:CD44 <- LGALS9:[Epithelial_cancer]	[Epithelial_cancer]:CD44 <- LGALS9:[Epithelial_cancer]	40	32	17	12	23	20	Epithelial_cancer	rec_lig_cl	PDAC_class	fishers.exact	0.249915502547081	2.70477754677331	1
[Epithelial_cancer]:SEMA4D <- CD72:[Epithelial_cancer]	[Epithelial_cancer]:SEMA4D <- CD72:[Epithelial_cancer]	40	5	17	3	23	2	Epithelial_cancer	rec_lig_cl	PDAC_class	fishers.exact	0.633961897119792	0.453784533789448	1
[Epithelial_cancer]:SEMA4D <- PTPRC:[CD8_T_cell]	[Epithelial_cancer]:SEMA4D <- PTPRC:[CD8_T_cell]	40	22	17	10	23	12	Epithelial_cancer	rec_lig_cl	PDAC_class	fishers.exact	0.754699415767269	0.76881208036168	1
[Epithelial_cancer]:FAS <- FASLG:[CD8_T_cell]	[Epithelial_cancer]:FAS <- FASLG:[CD8_T_cell]	40	9	17	4	23	5	Epithelial_cancer	rec_lig_cl	PDAC_class	fishers.exact	1	0.905100337399222	1
[Epithelial_cancer]:FAS <- TNF:[CD8_T_cell]	[Epithelial_cancer]:FAS <- TNF:[CD8_T_cell]	40	9	17	4	23	5	Epithelial_cancer	rec_lig_cl	PDAC_class	fishers.exact	1	0.905100337399222	1
[Epithelial_cancer]:FAS <- TNFSF13:[Epithelial_cancer]	[Epithelial_cancer]:FAS <- TNFSF13:[Epithelial_cancer]	40	2	17	1	23	1	Epithelial_cancer	rec_lig_cl	PDAC_class	fishers.exact	1	0.733187413397226	1
[Epithelial_cancer]:NOTCH2 <- JAG2:[Epithelial_cancer]	[Epithelial_cancer]:NOTCH2 <- JAG2:[Epithelial_cancer]	40	13	17	6	23	7	Epithelial_cancer	rec_lig_cl	PDAC_class	fishers.exact	1	0.806557200380495	1
[Epithelial_cancer]:NOTCH2 <- IL24:[CD8_T_cell]	[Epithelial_cancer]:NOTCH2 <- IL24:[CD8_T_cell]	40	4	17	3	23	1	Epithelial_cancer	rec_lig_cl	PDAC_class	fishers.exact	0.294069373016741	0.22045127871654	1
[Epithelial_cancer]:NOTCH2 <- JAG1:[Epithelial_cancer]	[Epithelial_cancer]:NOTCH2 <- JAG1:[Epithelial_cancer]	40	15	17	9	23	6	Epithelial_cancer	rec_lig_cl	PDAC_class	fishers.exact	0.10736967501428	0.323597304726197	1
[Epithelial_cancer]:RIPK1 <- TNFSF10:[CD8_T_cell]	[Epithelial_cancer]:RIPK1 <- TNFSF10:[CD8_T_cell]	40	10	17	4	23	6	Epithelial_cancer	rec_lig_cl	PDAC_class	fishers.exact	1	1.14315048779834	1
[Epithelial_cancer]:RIPK1 <- TNF:[CD8_T_cell]	[Epithelial_cancer]:RIPK1 <- TNF:[CD8_T_cell]	40	13	17	6	23	7	Epithelial_cancer	rec_lig_cl	PDAC_class	fishers.exact	1	0.806557200380495	1
[Epithelial_cancer]:RIPK1 <- LTA:[Epithelial_cancer]	[Epithelial_cancer]:RIPK1 <- LTA:[Epithelial_cancer]	40	3	17	1	23	2	Epithelial_cancer	rec_lig_cl	PDAC_class	fishers.exact	1	1.50841601871706	1
[Epithelial_cancer]:TMEM219 <- IGFBP3:[Fibroblast]	[Epithelial_cancer]:TMEM219 <- IGFBP3:[Fibroblast]	40	32	17	11	23	21	Epithelial_cancer	rec_lig_cl	PDAC_class	fishers.exact	0.0532224532224533	5.46804360218554	1
[Epithelial_cancer]:TNFRSF12A <- TNFSF12:[Epithelial_cancer]	[Epithelial_cancer]:TNFRSF12A <- TNFSF12:[Epithelial_cancer]	40	5	17	3	23	2	Epithelial_cancer	rec_lig_cl	PDAC_class	fishers.exact	0.633961897119792	0.453784533789448	1
[Epithelial_cancer]:PLAUR <- integrin_a4b1_complex:[Fibroblast]	[Epithelial_cancer]:PLAUR <- integrin_a4b1_complex:[Fibroblast]	40	33	17	13	23	20	Epithelial_cancer	rec_lig_cl	PDAC_class	fishers.exact	0.431564357880147	2.0137273206318	1
[Epithelial_cancer]:PLAUR <- PLAU:[Epithelial_cancer]	[Epithelial_cancer]:PLAUR <- PLAU:[Epithelial_cancer]	40	8	17	5	23	3	Epithelial_cancer	rec_lig_cl	PDAC_class	fishers.exact	0.249915502547081	0.369716171739506	1
[Epithelial_cancer]:FGFR4 <- FGF2:[Epithelial_cancer]	[Epithelial_cancer]:FGFR4 <- FGF2:[Epithelial_cancer]	40	6	17	4	23	2	Epithelial_cancer	rec_lig_cl	PDAC_class	fishers.exact	0.372506109348215	0.319038635444627	1
[Epithelial_cancer]:FGFR4 <- FGF1:[Fibroblast]	[Epithelial_cancer]:FGFR4 <- FGF1:[Fibroblast]	40	20	17	7	23	13	Epithelial_cancer	rec_lig_cl	PDAC_class	fishers.exact	0.523107089291739	1.8282285037509	1
[Epithelial_cancer]:PVR <- TNFSF9:[Fibroblast]	[Epithelial_cancer]:PVR <- TNFSF9:[Fibroblast]	40	6	17	3	23	3	Epithelial_cancer	rec_lig_cl	PDAC_class	fishers.exact	1	0.706387873026031	1
[Epithelial_cancer]:SORT1 <- COPA:[CD8_T_cell]	[Epithelial_cancer]:SORT1 <- COPA:[CD8_T_cell]	40	3	17	2	23	1	Epithelial_cancer	rec_lig_cl	PDAC_class	fishers.exact	0.564676113360324	0.350292382916257	1
[Epithelial_cancer]:SORT1 <- COPA:[Fibroblast]	[Epithelial_cancer]:SORT1 <- COPA:[Fibroblast]	40	17	17	9	23	8	Epithelial_cancer	rec_lig_cl	PDAC_class	fishers.exact	0.33678097452291	0.483268548740763	1
[Epithelial_cancer]:SORT1 <- LRPAP1:[CD8_T_cell]	[Epithelial_cancer]:SORT1 <- LRPAP1:[CD8_T_cell]	40	7	17	2	23	5	Epithelial_cancer	rec_lig_cl	PDAC_class	fishers.exact	0.677025203340993	2.04713027653482	1
[Epithelial_cancer]:SORT1 <- LRPAP1:[Epithelial_cancer]	[Epithelial_cancer]:SORT1 <- LRPAP1:[Epithelial_cancer]	40	10	17	7	23	3	Epithelial_cancer	rec_lig_cl	PDAC_class	fishers.exact	0.0663092242039611	0.223417159104857	1
[Epithelial_cancer]:SORT1 <- GRN:[Epithelial_cancer]	[Epithelial_cancer]:SORT1 <- GRN:[Epithelial_cancer]	40	27	17	10	23	17	Epithelial_cancer	rec_lig_cl	PDAC_class	fishers.exact	0.495718967020413	1.94866669380858	1
[Epithelial_cancer]:LAMP1 <- FAM3C:[Epithelial_cancer]	[Epithelial_cancer]:LAMP1 <- FAM3C:[Epithelial_cancer]	40	21	17	9	23	12	Epithelial_cancer	rec_lig_cl	PDAC_class	fishers.exact	1	0.970432232527351	1
[Epithelial_cancer]:EPHA2 <- EFNA4:[CD8_T_cell]	[Epithelial_cancer]:EPHA2 <- EFNA4:[CD8_T_cell]	40	6	17	2	23	4	Epithelial_cancer	rec_lig_cl	PDAC_class	fishers.exact	1	1.56153408166088	1
[Epithelial_cancer]:EPHA2 <- EFNA2:[CD8_T_cell]	[Epithelial_cancer]:EPHA2 <- EFNA2:[CD8_T_cell]	40	1	17	1	23	0	Epithelial_cancer	rec_lig_cl	PDAC_class	fishers.exact	0.425	0	1
[Epithelial_cancer]:EPHA2 <- EFNA2:[Epithelial_cancer]	[Epithelial_cancer]:EPHA2 <- EFNA2:[Epithelial_cancer]	40	35	17	14	23	21	Epithelial_cancer	rec_lig_cl	PDAC_class	fishers.exact	0.633961897119792	2.2036890319933	1
[Epithelial_cancer]:TNFRSF10D <- TNFSF10:[Epithelial_cancer]	[Epithelial_cancer]:TNFRSF10D <- TNFSF10:[Epithelial_cancer]	40	17	17	7	23	10	Epithelial_cancer	rec_lig_cl	PDAC_class	fishers.exact	1	1.09631453995862	1
[Epithelial_cancer]:TNFRSF10D <- MIF:[CD8_T_cell]	[Epithelial_cancer]:TNFRSF10D <- MIF:[CD8_T_cell]	40	8	17	4	23	4	Epithelial_cancer	rec_lig_cl	PDAC_class	fishers.exact	0.702471702471703	0.690859683366736	1
[Epithelial_cancer]:CXCR1 <- CXCL6:[Epithelial_cancer]	[Epithelial_cancer]:CXCR1 <- CXCL6:[Epithelial_cancer]	40	1	17	1	23	0	Epithelial_cancer	rec_lig_cl	PDAC_class	fishers.exact	0.425	0	1
[Epithelial_cancer]:CXCR1 <- YARS:[CD8_T_cell]	[Epithelial_cancer]:CXCR1 <- YARS:[CD8_T_cell]	40	1	17	1	23	0	Epithelial_cancer	rec_lig_cl	PDAC_class	fishers.exact	0.425	0	1
[Epithelial_cancer]:CXCR1 <- CXCL5:[Epithelial_cancer]	[Epithelial_cancer]:CXCR1 <- CXCL5:[Epithelial_cancer]	40	1	17	1	23	0	Epithelial_cancer	rec_lig_cl	PDAC_class	fishers.exact	0.425	0	1
[Epithelial_cancer]:CXCR1 <- CXCL2:[CD8_T_cell]	[Epithelial_cancer]:CXCR1 <- CXCL2:[CD8_T_cell]	40	1	17	1	23	0	Epithelial_cancer	rec_lig_cl	PDAC_class	fishers.exact	0.425	0	1
[Epithelial_cancer]:CXCR1 <- CXCL1:[Epithelial_cancer]	[Epithelial_cancer]:CXCR1 <- CXCL1:[Epithelial_cancer]	40	1	17	1	23	0	Epithelial_cancer	rec_lig_cl	PDAC_class	fishers.exact	0.425	0	1
[Epithelial_cancer]:CD40 <- CD40LG:[CD8_T_cell]	[Epithelial_cancer]:CD40 <- CD40LG:[CD8_T_cell]	40	16	17	6	23	10	Epithelial_cancer	rec_lig_cl	PDAC_class	fishers.exact	0.747141134460378	1.39818894263034	1
[Epithelial_cancer]:EPHB4 <- EFNB1:[Fibroblast]	[Epithelial_cancer]:EPHB4 <- EFNB1:[Fibroblast]	40	3	17	2	23	1	Epithelial_cancer	rec_lig_cl	PDAC_class	fishers.exact	0.564676113360324	0.350292382916257	1
[Epithelial_cancer]:PROCR <- PROC:[Epithelial_cancer]	[Epithelial_cancer]:PROCR <- PROC:[Epithelial_cancer]	40	13	17	8	23	5	Epithelial_cancer	rec_lig_cl	PDAC_class	fishers.exact	0.170940684845023	0.322335232578379	1
[Epithelial_cancer]:PLXND1 <- SEMA3E:[Epithelial_cancer]	[Epithelial_cancer]:PLXND1 <- SEMA3E:[Epithelial_cancer]	40	8	17	4	23	4	Epithelial_cancer	rec_lig_cl	PDAC_class	fishers.exact	0.702471702471703	0.690859683366736	1
[Epithelial_cancer]:EPHB2 <- EFNB1:[Fibroblast]	[Epithelial_cancer]:EPHB2 <- EFNB1:[Fibroblast]	40	1	17	1	23	0	Epithelial_cancer	rec_lig_cl	PDAC_class	fishers.exact	0.425	0	1
[Epithelial_cancer]:EPHB2 <- EFNA5:[Epithelial_cancer]	[Epithelial_cancer]:EPHB2 <- EFNA5:[Epithelial_cancer]	40	9	17	7	23	2	Epithelial_cancer	rec_lig_cl	PDAC_class	fishers.exact	0.0231165882481672	0.143640700662674	1
[Epithelial_cancer]:EPHB2 <- VEGFA:[Fibroblast]	[Epithelial_cancer]:EPHB2 <- VEGFA:[Fibroblast]	40	4	17	3	23	1	Epithelial_cancer	rec_lig_cl	PDAC_class	fishers.exact	0.294069373016741	0.22045127871654	1
[Epithelial_cancer]:IDE <- IGF2:[Epithelial_cancer]	[Epithelial_cancer]:IDE <- IGF2:[Epithelial_cancer]	40	4	17	3	23	1	Epithelial_cancer	rec_lig_cl	PDAC_class	fishers.exact	0.294069373016741	0.22045127871654	1
[Epithelial_cancer]:LDLR <- WNT7A:[Epithelial_cancer]	[Epithelial_cancer]:LDLR <- WNT7A:[Epithelial_cancer]	40	32	17	13	23	19	Epithelial_cancer	rec_lig_cl	PDAC_class	fishers.exact	0.702471702471703	1.44747193109713	1
[Epithelial_cancer]:ICAM1 <- integrin_aXb2_complex:[Epithelial_cancer]	[Epithelial_cancer]:ICAM1 <- integrin_aXb2_complex:[Epithelial_cancer]	40	14	17	7	23	7	Epithelial_cancer	rec_lig_cl	PDAC_class	fishers.exact	0.520621734081134	0.632537197713314	1
[Epithelial_cancer]:ICAM1 <- AREG:[CD8_T_cell]	[Epithelial_cancer]:ICAM1 <- AREG:[CD8_T_cell]	40	5	17	2	23	3	Epithelial_cancer	rec_lig_cl	PDAC_class	fishers.exact	1	1.12169283964691	1
[Epithelial_cancer]:DPP4 <- CXCL12:[Fibroblast]	[Epithelial_cancer]:DPP4 <- CXCL12:[Fibroblast]	40	19	17	7	23	12	Epithelial_cancer	rec_lig_cl	PDAC_class	fishers.exact	0.537780717313532	1.54111629236884	1
[Epithelial_cancer]:DPP4 <- CXCL2:[CD8_T_cell]	[Epithelial_cancer]:DPP4 <- CXCL2:[CD8_T_cell]	40	2	17	1	23	1	Epithelial_cancer	rec_lig_cl	PDAC_class	fishers.exact	1	0.733187413397226	1
[Epithelial_cancer]:DPP4 <- CXCL10:[Epithelial_cancer]	[Epithelial_cancer]:DPP4 <- CXCL10:[Epithelial_cancer]	40	5	17	4	23	1	Epithelial_cancer	rec_lig_cl	PDAC_class	fishers.exact	0.143732295048085	0.154876754936394	1
[Epithelial_cancer]:CXCR4 <- CXCL12:[Fibroblast]	[Epithelial_cancer]:CXCR4 <- CXCL12:[Fibroblast]	40	19	17	7	23	12	Epithelial_cancer	rec_lig_cl	PDAC_class	fishers.exact	0.537780717313532	1.54111629236884	1
[Epithelial_cancer]:CXCR4 <- CXCL14:[Fibroblast]	[Epithelial_cancer]:CXCR4 <- CXCL14:[Fibroblast]	40	19	17	7	23	12	Epithelial_cancer	rec_lig_cl	PDAC_class	fishers.exact	0.537780717313532	1.54111629236884	1
[Epithelial_cancer]:CD2 <- CD58:[CD8_T_cell]	[Epithelial_cancer]:CD2 <- CD58:[CD8_T_cell]	40	7	17	2	23	5	Epithelial_cancer	rec_lig_cl	PDAC_class	fishers.exact	0.677025203340993	2.04713027653482	1
[Epithelial_cancer]:CD2 <- CD58:[Epithelial_cancer]	[Epithelial_cancer]:CD2 <- CD58:[Epithelial_cancer]	40	14	17	4	23	10	Epithelial_cancer	rec_lig_cl	PDAC_class	fishers.exact	0.315173905830191	2.44348260799211	1
[Epithelial_cancer]:TFRC <- HFE:[CD8_T_cell]	[Epithelial_cancer]:TFRC <- HFE:[CD8_T_cell]	40	4	17	2	23	2	Epithelial_cancer	rec_lig_cl	PDAC_class	fishers.exact	1	0.720429073846354	1
[Epithelial_cancer]:VDR <- TGFB1:[CD8_T_cell]	[Epithelial_cancer]:VDR <- TGFB1:[CD8_T_cell]	40	13	17	6	23	7	Epithelial_cancer	rec_lig_cl	PDAC_class	fishers.exact	1	0.806557200380495	1
[Epithelial_cancer]:VDR <- TGFB1:[Epithelial_cancer]	[Epithelial_cancer]:VDR <- TGFB1:[Epithelial_cancer]	40	1	17	1	23	0	Epithelial_cancer	rec_lig_cl	PDAC_class	fishers.exact	0.425	0	1
[Epithelial_cancer]:TNFRSF14 <- MIF:[CD8_T_cell]	[Epithelial_cancer]:TNFRSF14 <- MIF:[CD8_T_cell]	40	7	17	2	23	5	Epithelial_cancer	rec_lig_cl	PDAC_class	fishers.exact	0.677025203340993	2.04713027653482	1
[Epithelial_cancer]:EPHB6 <- EFNB1:[Fibroblast]	[Epithelial_cancer]:EPHB6 <- EFNB1:[Fibroblast]	40	2	17	2	23	0	Epithelial_cancer	rec_lig_cl	PDAC_class	fishers.exact	0.174358974358974	0	1
[Epithelial_cancer]:TGFbeta_receptor1 <- TGFB1:[Epithelial_cancer]	[Epithelial_cancer]:TGFbeta_receptor1 <- TGFB1:[Epithelial_cancer]	40	2	17	1	23	1	Epithelial_cancer	rec_lig_cl	PDAC_class	fishers.exact	1	0.733187413397226	1
[Epithelial_cancer]:CD74 <- COPA:[Fibroblast]	[Epithelial_cancer]:CD74 <- COPA:[Fibroblast]	40	18	17	7	23	11	Epithelial_cancer	rec_lig_cl	PDAC_class	fishers.exact	0.754699415767269	1.30070796953341	1
[Epithelial_cancer]:CD74 <- APP:[Fibroblast]	[Epithelial_cancer]:CD74 <- APP:[Fibroblast]	40	26	17	9	23	17	Epithelial_cancer	rec_lig_cl	PDAC_class	fishers.exact	0.197843561024874	2.45832341022125	1
[Epithelial_cancer]:MET <- HGF:[Fibroblast]	[Epithelial_cancer]:MET <- HGF:[Fibroblast]	40	35	17	14	23	21	Epithelial_cancer	rec_lig_cl	PDAC_class	fishers.exact	0.633961897119792	2.2036890319933	1
[Epithelial_cancer]:TNFRSF21 <- APP:[Fibroblast]	[Epithelial_cancer]:TNFRSF21 <- APP:[Fibroblast]	40	28	17	12	23	16	Epithelial_cancer	rec_lig_cl	PDAC_class	fishers.exact	1	0.95352582771235	1
[Epithelial_cancer]:CD46 <- JAG1:[Fibroblast]	[Epithelial_cancer]:CD46 <- JAG1:[Fibroblast]	40	23	17	6	23	17	Epithelial_cancer	rec_lig_cl	PDAC_class	fishers.exact	0.0237398637621107	4.95869842986846	1
[Epithelial_cancer]:LRP5 <- SOSTDC1:[Epithelial_cancer]	[Epithelial_cancer]:LRP5 <- SOSTDC1:[Epithelial_cancer]	40	15	17	4	23	11	Epithelial_cancer	rec_lig_cl	PDAC_class	fishers.exact	0.187367637381542	2.89814545706648	1
[Epithelial_cancer]:LRP5 <- DKK1:[Epithelial_cancer]	[Epithelial_cancer]:LRP5 <- DKK1:[Epithelial_cancer]	40	30	17	11	23	19	Epithelial_cancer	rec_lig_cl	PDAC_class	fishers.exact	0.27426061297029	2.52719932475016	1
[Epithelial_cancer]:F11R <- integrin_aLb2_complex:[Fibroblast]	[Epithelial_cancer]:F11R <- integrin_aLb2_complex:[Fibroblast]	40	6	17	2	23	4	Epithelial_cancer	rec_lig_cl	PDAC_class	fishers.exact	1	1.56153408166088	1
[Epithelial_cancer]:EPHA2 <- EFNA4:[Fibroblast]	[Epithelial_cancer]:EPHA2 <- EFNA4:[Fibroblast]	40	9	17	4	23	5	Epithelial_cancer	rec_lig_cl	PDAC_class	fishers.exact	1	0.905100337399222	1
[Epithelial_cancer]:MST1R <- MST1:[Epithelial_cancer]	[Epithelial_cancer]:MST1R <- MST1:[Epithelial_cancer]	40	27	17	11	23	16	Epithelial_cancer	rec_lig_cl	PDAC_class	fishers.exact	1	1.23983766994858	1
[Epithelial_cancer]:DAG1 <- TNF:[Fibroblast]	[Epithelial_cancer]:DAG1 <- TNF:[Fibroblast]	40	3	17	1	23	2	Epithelial_cancer	rec_lig_cl	PDAC_class	fishers.exact	1	1.50841601871706	1
[Epithelial_cancer]:TNFRSF1A <- GRN:[Fibroblast]	[Epithelial_cancer]:TNFRSF1A <- GRN:[Fibroblast]	40	11	17	5	23	6	Epithelial_cancer	rec_lig_cl	PDAC_class	fishers.exact	1	0.850606773322096	1
[Epithelial_cancer]:TNFRSF1A <- TNF:[Fibroblast]	[Epithelial_cancer]:TNFRSF1A <- TNF:[Fibroblast]	40	3	17	1	23	2	Epithelial_cancer	rec_lig_cl	PDAC_class	fishers.exact	1	1.50841601871706	1
[Epithelial_cancer]:TNFRSF10B <- TNFSF10:[Epithelial_cancer]	[Epithelial_cancer]:TNFRSF10B <- TNFSF10:[Epithelial_cancer]	40	25	17	6	23	19	Epithelial_cancer	rec_lig_cl	PDAC_class	fishers.exact	0.00336973835305313	8.15360505142159	1
[Epithelial_cancer]:FGFR3 <- FGF9:[Fibroblast]	[Epithelial_cancer]:FGFR3 <- FGF9:[Fibroblast]	40	13	17	4	23	9	Epithelial_cancer	rec_lig_cl	PDAC_class	fishers.exact	0.332569221056429	2.0515109720639	1
[Epithelial_cancer]:FGFR3 <- FGF7:[Fibroblast]	[Epithelial_cancer]:FGFR3 <- FGF7:[Fibroblast]	40	23	17	8	23	15	Epithelial_cancer	rec_lig_cl	PDAC_class	fishers.exact	0.33678097452291	2.06924287253053	1
[Epithelial_cancer]:FGFR3 <- FGF2:[Epithelial_cancer]	[Epithelial_cancer]:FGFR3 <- FGF2:[Epithelial_cancer]	40	6	17	4	23	2	Epithelial_cancer	rec_lig_cl	PDAC_class	fishers.exact	0.372506109348215	0.319038635444627	1
[Epithelial_cancer]:FGFR3 <- FGF1:[Fibroblast]	[Epithelial_cancer]:FGFR3 <- FGF1:[Fibroblast]	40	19	17	8	23	11	Epithelial_cancer	rec_lig_cl	PDAC_class	fishers.exact	1	1.03046865765747	1
[Epithelial_cancer]:FGFR3 <- FGF18:[Epithelial_cancer]	[Epithelial_cancer]:FGFR3 <- FGF18:[Epithelial_cancer]	40	7	17	2	23	5	Epithelial_cancer	rec_lig_cl	PDAC_class	fishers.exact	0.677025203340993	2.04713027653482	1
[Epithelial_cancer]:TFRC <- TNFSF13B:[Epithelial_cancer]	[Epithelial_cancer]:TFRC <- TNFSF13B:[Epithelial_cancer]	40	5	17	2	23	3	Epithelial_cancer	rec_lig_cl	PDAC_class	fishers.exact	1	1.12169283964691	1
[Epithelial_cancer]:PPARG <- CCL11:[Fibroblast]	[Epithelial_cancer]:PPARG <- CCL11:[Fibroblast]	40	25	17	10	23	15	Epithelial_cancer	rec_lig_cl	PDAC_class	fishers.exact	0.748577832560035	1.30352063968839	1
[Epithelial_cancer]:TNFRSF12A <- TNFSF12:[Fibroblast]	[Epithelial_cancer]:TNFRSF12A <- TNFSF12:[Fibroblast]	40	33	17	12	23	21	Epithelial_cancer	rec_lig_cl	PDAC_class	fishers.exact	0.113434183171025	4.20974996447572	1
[Epithelial_cancer]:ERBB3 <- BTC:[Epithelial_cancer]	[Epithelial_cancer]:ERBB3 <- BTC:[Epithelial_cancer]	40	33	17	11	23	22	Epithelial_cancer	rec_lig_cl	PDAC_class	fishers.exact	0.0294607360396834	11.2679151820698	1
[Epithelial_cancer]:CD44 <- SIGLEC15:[Fibroblast]	[Epithelial_cancer]:CD44 <- SIGLEC15:[Fibroblast]	40	5	17	2	23	3	Epithelial_cancer	rec_lig_cl	PDAC_class	fishers.exact	1	1.12169283964691	1
[Epithelial_cancer]:CD44 <- HGF:[Fibroblast]	[Epithelial_cancer]:CD44 <- HGF:[Fibroblast]	40	33	17	11	23	22	Epithelial_cancer	rec_lig_cl	PDAC_class	fishers.exact	0.0294607360396834	11.2679151820698	1
[Epithelial_cancer]:CD44 <- SPP1:[CD8_T_cell]	[Epithelial_cancer]:CD44 <- SPP1:[CD8_T_cell]	40	14	17	5	23	9	Epithelial_cancer	rec_lig_cl	PDAC_class	fishers.exact	0.738520945862436	1.52628682969879	1
[Epithelial_cancer]:CD44 <- SPP1:[Fibroblast]	[Epithelial_cancer]:CD44 <- SPP1:[Fibroblast]	40	5	17	1	23	4	Epithelial_cancer	rec_lig_cl	PDAC_class	fishers.exact	0.372506109348215	3.27918908988454	1
[Epithelial_cancer]:CD44 <- TYROBP:[CD8_T_cell]	[Epithelial_cancer]:CD44 <- TYROBP:[CD8_T_cell]	40	26	17	9	23	17	Epithelial_cancer	rec_lig_cl	PDAC_class	fishers.exact	0.197843561024874	2.45832341022125	1
[Epithelial_cancer]:CD44 <- TYROBP:[Fibroblast]	[Epithelial_cancer]:CD44 <- TYROBP:[Fibroblast]	40	5	17	2	23	3	Epithelial_cancer	rec_lig_cl	PDAC_class	fishers.exact	1	1.12169283964691	1
[Epithelial_cancer]:PTPRK <- WNT5A:[Fibroblast]	[Epithelial_cancer]:PTPRK <- WNT5A:[Fibroblast]	40	34	17	13	23	21	Epithelial_cancer	rec_lig_cl	PDAC_class	fishers.exact	0.372506109348215	3.13441661573795	1
[Epithelial_cancer]:PTPRK <- BMP7:[Fibroblast]	[Epithelial_cancer]:PTPRK <- BMP7:[Fibroblast]	40	26	17	10	23	16	Epithelial_cancer	rec_lig_cl	PDAC_class	fishers.exact	0.520621734081134	1.58093469224435	1
[Epithelial_cancer]:AXL <- GAS6:[Fibroblast]	[Epithelial_cancer]:AXL <- GAS6:[Fibroblast]	40	12	17	4	23	8	Epithelial_cancer	rec_lig_cl	PDAC_class	fishers.exact	0.504846225535881	1.70992195504139	1
[Epithelial_cancer]:AXL <- PROS1:[Epithelial_cancer]	[Epithelial_cancer]:AXL <- PROS1:[Epithelial_cancer]	40	4	17	1	23	3	Epithelial_cancer	rec_lig_cl	PDAC_class	fishers.exact	0.623503665608929	2.35218279219543	1
[Epithelial_cancer]:TFRC <- HFE:[Fibroblast]	[Epithelial_cancer]:TFRC <- HFE:[Fibroblast]	40	14	17	7	23	7	Epithelial_cancer	rec_lig_cl	PDAC_class	fishers.exact	0.520621734081134	0.632537197713314	1
[Epithelial_cancer]:PTPRK <- LGALS9:[CD8_T_cell]	[Epithelial_cancer]:PTPRK <- LGALS9:[CD8_T_cell]	40	8	17	3	23	5	Epithelial_cancer	rec_lig_cl	PDAC_class	fishers.exact	1	1.28801418811975	1
[Epithelial_cancer]:SCTR <- SCT:[Fibroblast]	[Epithelial_cancer]:SCTR <- SCT:[Fibroblast]	40	13	17	7	23	6	Epithelial_cancer	rec_lig_cl	PDAC_class	fishers.exact	0.495718967020413	0.513171392099665	1
[Epithelial_cancer]:CCRL2 <- RARRES2:[Fibroblast]	[Epithelial_cancer]:CCRL2 <- RARRES2:[Fibroblast]	40	12	17	3	23	9	Epithelial_cancer	rec_lig_cl	PDAC_class	fishers.exact	0.178839273944947	2.92022446568933	1
[Epithelial_cancer]:MET <- LGALS9:[CD8_T_cell]	[Epithelial_cancer]:MET <- LGALS9:[CD8_T_cell]	40	9	17	4	23	5	Epithelial_cancer	rec_lig_cl	PDAC_class	fishers.exact	1	0.905100337399222	1
[Epithelial_cancer]:EGFR <- COPA:[CD8_T_cell]	[Epithelial_cancer]:EGFR <- COPA:[CD8_T_cell]	40	3	17	2	23	1	Epithelial_cancer	rec_lig_cl	PDAC_class	fishers.exact	0.564676113360324	0.350292382916257	1
[Epithelial_cancer]:EGFR <- COPA:[Fibroblast]	[Epithelial_cancer]:EGFR <- COPA:[Fibroblast]	40	18	17	9	23	9	Epithelial_cancer	rec_lig_cl	PDAC_class	fishers.exact	0.522778863401778	0.579600908560865	1
[Epithelial_cancer]:EGFR <- GRN:[Fibroblast]	[Epithelial_cancer]:EGFR <- GRN:[Fibroblast]	40	15	17	9	23	6	Epithelial_cancer	rec_lig_cl	PDAC_class	fishers.exact	0.10736967501428	0.323597304726197	1
[Epithelial_cancer]:EGFR <- MIF:[CD8_T_cell]	[Epithelial_cancer]:EGFR <- MIF:[CD8_T_cell]	40	6	17	2	23	4	Epithelial_cancer	rec_lig_cl	PDAC_class	fishers.exact	1	1.56153408166088	1
[Epithelial_cancer]:EGFR <- MIF:[Fibroblast]	[Epithelial_cancer]:EGFR <- MIF:[Fibroblast]	40	14	17	6	23	8	Epithelial_cancer	rec_lig_cl	PDAC_class	fishers.exact	1	0.978319760870971	1
[Epithelial_cancer]:EGFR <- TGFA:[Epithelial_cancer]	[Epithelial_cancer]:EGFR <- TGFA:[Epithelial_cancer]	40	30	17	13	23	17	Epithelial_cancer	rec_lig_cl	PDAC_class	fishers.exact	1	0.874775465412217	1
[Epithelial_cancer]:VIPR1 <- SCT:[Fibroblast]	[Epithelial_cancer]:VIPR1 <- SCT:[Fibroblast]	40	5	17	2	23	3	Epithelial_cancer	rec_lig_cl	PDAC_class	fishers.exact	1	1.12169283964691	1
[Epithelial_cancer]:PTGER4 <- SPP1:[Epithelial_cancer]	[Epithelial_cancer]:PTGER4 <- SPP1:[Epithelial_cancer]	40	10	17	1	23	9	Epithelial_cancer	rec_lig_cl	PDAC_class	fishers.exact	0.0256769110758924	9.7718055195728	1
[Epithelial_cancer]:PTGER4 <- SPP1:[Fibroblast]	[Epithelial_cancer]:PTGER4 <- SPP1:[Fibroblast]	40	3	17	1	23	2	Epithelial_cancer	rec_lig_cl	PDAC_class	fishers.exact	1	1.50841601871706	1
[Epithelial_cancer]:LRP6 <- DKK1:[Epithelial_cancer]	[Epithelial_cancer]:LRP6 <- DKK1:[Epithelial_cancer]	40	20	17	9	23	11	Epithelial_cancer	rec_lig_cl	PDAC_class	fishers.exact	1	0.819009019429685	1
[Epithelial_cancer]:TNFRSF10C <- TNFSF10:[CD8_T_cell]	[Epithelial_cancer]:TNFRSF10C <- TNFSF10:[CD8_T_cell]	40	2	17	2	23	0	Epithelial_cancer	rec_lig_cl	PDAC_class	fishers.exact	0.174358974358974	0	1
[Epithelial_cancer]:IL6_receptor <- IL6:[Epithelial_cancer]	[Epithelial_cancer]:IL6_receptor <- IL6:[Epithelial_cancer]	40	2	17	1	23	1	Epithelial_cancer	rec_lig_cl	PDAC_class	fishers.exact	1	0.733187413397226	1
[Epithelial_cancer]:CCR10 <- CCL28:[Epithelial_cancer]	[Epithelial_cancer]:CCR10 <- CCL28:[Epithelial_cancer]	40	1	17	1	23	0	Epithelial_cancer	rec_lig_cl	PDAC_class	fishers.exact	0.425	0	1
[Epithelial_cancer]:CCR10 <- CCL2:[Fibroblast]	[Epithelial_cancer]:CCR10 <- CCL2:[Fibroblast]	40	1	17	1	23	0	Epithelial_cancer	rec_lig_cl	PDAC_class	fishers.exact	0.425	0	1
[Epithelial_cancer]:GPRC5B <- CD70:[Fibroblast]	[Epithelial_cancer]:GPRC5B <- CD70:[Fibroblast]	40	11	17	6	23	5	Epithelial_cancer	rec_lig_cl	PDAC_class	fishers.exact	0.477405941922071	0.518184185889784	1
[Epithelial_cancer]:ERBB3 <- NRG2:[CD8_T_cell]	[Epithelial_cancer]:ERBB3 <- NRG2:[CD8_T_cell]	40	3	17	2	23	1	Epithelial_cancer	rec_lig_cl	PDAC_class	fishers.exact	0.564676113360324	0.350292382916257	1
[Epithelial_cancer]:FGFR3 <- FGF20:[Epithelial_cancer]	[Epithelial_cancer]:FGFR3 <- FGF20:[Epithelial_cancer]	40	12	17	3	23	9	Epithelial_cancer	rec_lig_cl	PDAC_class	fishers.exact	0.178839273944947	2.92022446568933	1
[Epithelial_cancer]:FGFR3 <- FGF9:[Epithelial_cancer]	[Epithelial_cancer]:FGFR3 <- FGF9:[Epithelial_cancer]	40	6	17	2	23	4	Epithelial_cancer	rec_lig_cl	PDAC_class	fishers.exact	1	1.56153408166088	1
[Epithelial_cancer]:FGFR3 <- FGF5:[Fibroblast]	[Epithelial_cancer]:FGFR3 <- FGF5:[Fibroblast]	40	2	17	2	23	0	Epithelial_cancer	rec_lig_cl	PDAC_class	fishers.exact	0.174358974358974	0	1
[Epithelial_cancer]:FGFR3 <- FGF18:[Fibroblast]	[Epithelial_cancer]:FGFR3 <- FGF18:[Fibroblast]	40	14	17	4	23	10	Epithelial_cancer	rec_lig_cl	PDAC_class	fishers.exact	0.315173905830191	2.44348260799211	1
[Epithelial_cancer]:LTBR <- LTA:[CD8_T_cell]	[Epithelial_cancer]:LTBR <- LTA:[CD8_T_cell]	40	17	17	8	23	9	Epithelial_cancer	rec_lig_cl	PDAC_class	fishers.exact	0.749248291673208	0.729156944013168	1
[Epithelial_cancer]:BMPR1A_BMPR2 <- BMP7:[Fibroblast]	[Epithelial_cancer]:BMPR1A_BMPR2 <- BMP7:[Fibroblast]	40	11	17	4	23	7	Epithelial_cancer	rec_lig_cl	PDAC_class	fishers.exact	0.729795117698344	1.40954173619059	1
[Epithelial_cancer]:TNFRSF10D <- MIF:[Fibroblast]	[Epithelial_cancer]:TNFRSF10D <- MIF:[Fibroblast]	40	13	17	6	23	7	Epithelial_cancer	rec_lig_cl	PDAC_class	fishers.exact	1	0.806557200380495	1
[Epithelial_cancer]:PTCH2_CDON_transmembrane_receptor <- SHH:[Epithelial_cancer]	[Epithelial_cancer]:PTCH2_CDON_transmembrane_receptor <- SHH:[Epithelial_cancer]	40	1	17	1	23	0	Epithelial_cancer	rec_lig_cl	PDAC_class	fishers.exact	0.425	0	1
[Epithelial_cancer]:FGFR2 <- FGF9:[Epithelial_cancer]	[Epithelial_cancer]:FGFR2 <- FGF9:[Epithelial_cancer]	40	4	17	1	23	3	Epithelial_cancer	rec_lig_cl	PDAC_class	fishers.exact	0.623503665608929	2.35218279219543	1
[Epithelial_cancer]:FGFR2 <- FGF7:[Fibroblast]	[Epithelial_cancer]:FGFR2 <- FGF7:[Fibroblast]	40	19	17	4	23	15	Epithelial_cancer	rec_lig_cl	PDAC_class	fishers.exact	0.0122814137830823	5.79481809425351	1
[Epithelial_cancer]:FGFR2 <- FGF5:[Fibroblast]	[Epithelial_cancer]:FGFR2 <- FGF5:[Fibroblast]	40	3	17	2	23	1	Epithelial_cancer	rec_lig_cl	PDAC_class	fishers.exact	0.564676113360324	0.350292382916257	1
[Epithelial_cancer]:FGFR2 <- FGF2:[Epithelial_cancer]	[Epithelial_cancer]:FGFR2 <- FGF2:[Epithelial_cancer]	40	2	17	1	23	1	Epithelial_cancer	rec_lig_cl	PDAC_class	fishers.exact	1	0.733187413397226	1
[Epithelial_cancer]:FGFR2 <- FGF1:[Fibroblast]	[Epithelial_cancer]:FGFR2 <- FGF1:[Fibroblast]	40	16	17	4	23	12	Epithelial_cancer	rec_lig_cl	PDAC_class	fishers.exact	0.104284039322972	3.43205496862194	1
[Epithelial_cancer]:FGFR2 <- TFF1:[Epithelial_cancer]	[Epithelial_cancer]:FGFR2 <- TFF1:[Epithelial_cancer]	40	19	17	4	23	15	Epithelial_cancer	rec_lig_cl	PDAC_class	fishers.exact	0.0122814137830823	5.79481809425351	1
[Epithelial_cancer]:FGFR2 <- TIMP1:[Fibroblast]	[Epithelial_cancer]:FGFR2 <- TIMP1:[Fibroblast]	40	19	17	4	23	15	Epithelial_cancer	rec_lig_cl	PDAC_class	fishers.exact	0.0122814137830823	5.79481809425351	1
[Epithelial_cancer]:FGFR2 <- FGF18:[Fibroblast]	[Epithelial_cancer]:FGFR2 <- FGF18:[Fibroblast]	40	15	17	3	23	12	Epithelial_cancer	rec_lig_cl	PDAC_class	fishers.exact	0.0463628255619357	4.88205421950297	1
[Epithelial_cancer]:FGFR2 <- FGF10:[Fibroblast]	[Epithelial_cancer]:FGFR2 <- FGF10:[Fibroblast]	40	16	17	3	23	13	Epithelial_cancer	rec_lig_cl	PDAC_class	fishers.exact	0.0218498364883237	5.78429257175362	1
[Epithelial_cancer]:ACVR_1B2B_receptor <- Inhibin_ligand_A:[Fibroblast]	[Epithelial_cancer]:ACVR_1B2B_receptor <- Inhibin_ligand_A:[Fibroblast]	40	11	17	7	23	4	Epithelial_cancer	rec_lig_cl	PDAC_class	fishers.exact	0.153046967563097	0.31054503551684	1
[Epithelial_cancer]:ACVR_1B2B_receptor <- Activin_ligand_ab:[Fibroblast]	[Epithelial_cancer]:ACVR_1B2B_receptor <- Activin_ligand_ab:[Fibroblast]	40	11	17	7	23	4	Epithelial_cancer	rec_lig_cl	PDAC_class	fishers.exact	0.153046967563097	0.31054503551684	1
[Epithelial_cancer]:SORL1 <- MDK:[Fibroblast]	[Epithelial_cancer]:SORL1 <- MDK:[Fibroblast]	40	18	17	8	23	10	Epithelial_cancer	rec_lig_cl	PDAC_class	fishers.exact	1	0.868526922460231	1
[Epithelial_cancer]:SORL1 <- APP:[Fibroblast]	[Epithelial_cancer]:SORL1 <- APP:[Fibroblast]	40	27	17	11	23	16	Epithelial_cancer	rec_lig_cl	PDAC_class	fishers.exact	1	1.23983766994858	1
[Epithelial_cancer]:SORL1 <- LGALS9:[CD8_T_cell]	[Epithelial_cancer]:SORL1 <- LGALS9:[CD8_T_cell]	40	8	17	3	23	5	Epithelial_cancer	rec_lig_cl	PDAC_class	fishers.exact	1	1.28801418811975	1
[Epithelial_cancer]:BMR1A_AVR2B <- BMP7:[Fibroblast]	[Epithelial_cancer]:BMR1A_AVR2B <- BMP7:[Fibroblast]	40	6	17	3	23	3	Epithelial_cancer	rec_lig_cl	PDAC_class	fishers.exact	1	0.706387873026031	1
[Epithelial_cancer]:IDE <- IGF2:[Fibroblast]	[Epithelial_cancer]:IDE <- IGF2:[Fibroblast]	40	15	17	6	23	9	Epithelial_cancer	rec_lig_cl	PDAC_class	fishers.exact	1	1.17374916569037	1
[Epithelial_cancer]:SLC7A1 <- CSF1:[CD8_T_cell]	[Epithelial_cancer]:SLC7A1 <- CSF1:[CD8_T_cell]	40	10	17	3	23	7	Epithelial_cancer	rec_lig_cl	PDAC_class	fishers.exact	0.470927503185568	2.00647915113348	1
[Epithelial_cancer]:PLAUR <- PLAU:[Fibroblast]	[Epithelial_cancer]:PLAUR <- PLAU:[Fibroblast]	40	32	17	12	23	20	Epithelial_cancer	rec_lig_cl	PDAC_class	fishers.exact	0.249915502547081	2.70477754677331	1
[Epithelial_cancer]:AXL <- PROS1:[Fibroblast]	[Epithelial_cancer]:AXL <- PROS1:[Fibroblast]	40	10	17	3	23	7	Epithelial_cancer	rec_lig_cl	PDAC_class	fishers.exact	0.470927503185568	2.00647915113348	1
[Epithelial_cancer]:IGF1R <- IGF1:[Fibroblast]	[Epithelial_cancer]:IGF1R <- IGF1:[Fibroblast]	40	24	17	10	23	14	Epithelial_cancer	rec_lig_cl	PDAC_class	fishers.exact	1	1.08656865649377	1
[Epithelial_cancer]:IGF1R <- IGF2:[Fibroblast]	[Epithelial_cancer]:IGF1R <- IGF2:[Fibroblast]	40	22	17	10	23	12	Epithelial_cancer	rec_lig_cl	PDAC_class	fishers.exact	0.754699415767269	0.76881208036168	1
[Epithelial_cancer]:PLXNB2 <- PTN:[Fibroblast]	[Epithelial_cancer]:PLXNB2 <- PTN:[Fibroblast]	40	31	17	12	23	19	Epithelial_cancer	rec_lig_cl	PDAC_class	fishers.exact	0.456081081081081	1.94469547082984	1
[Epithelial_cancer]:SORT1 <- GRN:[Fibroblast]	[Epithelial_cancer]:SORT1 <- GRN:[Fibroblast]	40	13	17	7	23	6	Epithelial_cancer	rec_lig_cl	PDAC_class	fishers.exact	0.495718967020413	0.513171392099665	1
[Epithelial_cancer]:DAG1 <- LGALS9:[CD8_T_cell]	[Epithelial_cancer]:DAG1 <- LGALS9:[CD8_T_cell]	40	6	17	2	23	4	Epithelial_cancer	rec_lig_cl	PDAC_class	fishers.exact	1	1.56153408166088	1
[Epithelial_cancer]:DPP4 <- CCL11:[Fibroblast]	[Epithelial_cancer]:DPP4 <- CCL11:[Fibroblast]	40	16	17	5	23	11	Epithelial_cancer	rec_lig_cl	PDAC_class	fishers.exact	0.332222723279453	2.1567637004702	1
[Epithelial_cancer]:DPP4 <- CXCL2:[Epithelial_cancer]	[Epithelial_cancer]:DPP4 <- CXCL2:[Epithelial_cancer]	40	17	17	4	23	13	Epithelial_cancer	rec_lig_cl	PDAC_class	fishers.exact	0.0544262616342705	4.06821614545619	1
[Epithelial_cancer]:DPP4 <- CXCL2:[Fibroblast]	[Epithelial_cancer]:DPP4 <- CXCL2:[Fibroblast]	40	6	17	4	23	2	Epithelial_cancer	rec_lig_cl	PDAC_class	fishers.exact	0.372506109348215	0.319038635444627	1
[Epithelial_cancer]:DPP4 <- GIP:[Fibroblast]	[Epithelial_cancer]:DPP4 <- GIP:[Fibroblast]	40	3	17	2	23	1	Epithelial_cancer	rec_lig_cl	PDAC_class	fishers.exact	0.564676113360324	0.350292382916257	1
[Epithelial_cancer]:RIPK1 <- LTA:[CD8_T_cell]	[Epithelial_cancer]:RIPK1 <- LTA:[CD8_T_cell]	40	10	17	5	23	5	Epithelial_cancer	rec_lig_cl	PDAC_class	fishers.exact	0.716568305277983	0.673594538646557	1
[Epithelial_cancer]:EPHA4 <- EFNB1:[Fibroblast]	[Epithelial_cancer]:EPHA4 <- EFNB1:[Fibroblast]	40	2	17	1	23	1	Epithelial_cancer	rec_lig_cl	PDAC_class	fishers.exact	1	0.733187413397226	1
[Epithelial_cancer]:EPHA4 <- EFNA5:[Epithelial_cancer]	[Epithelial_cancer]:EPHA4 <- EFNA5:[Epithelial_cancer]	40	24	17	7	23	17	Epithelial_cancer	rec_lig_cl	PDAC_class	fishers.exact	0.0530853434079241	3.89574094619934	1
[Epithelial_cancer]:EPHA4 <- EFNA4:[CD8_T_cell]	[Epithelial_cancer]:EPHA4 <- EFNA4:[CD8_T_cell]	40	6	17	2	23	4	Epithelial_cancer	rec_lig_cl	PDAC_class	fishers.exact	1	1.56153408166088	1
[Epithelial_cancer]:EPHA4 <- EFNA1:[Epithelial_cancer]	[Epithelial_cancer]:EPHA4 <- EFNA1:[Epithelial_cancer]	40	25	17	8	23	17	Epithelial_cancer	rec_lig_cl	PDAC_class	fishers.exact	0.10736967501428	3.09026059671951	1
[Epithelial_cancer]:EPHA4 <- EFNA2:[Epithelial_cancer]	[Epithelial_cancer]:EPHA4 <- EFNA2:[Epithelial_cancer]	40	24	17	7	23	17	Epithelial_cancer	rec_lig_cl	PDAC_class	fishers.exact	0.0530853434079241	3.89574094619934	1
[Epithelial_cancer]:UNC5B <- NTN4:[Fibroblast]	[Epithelial_cancer]:UNC5B <- NTN4:[Fibroblast]	40	3	17	1	23	2	Epithelial_cancer	rec_lig_cl	PDAC_class	fishers.exact	1	1.50841601871706	1
[Epithelial_cancer]:TNFRSF25 <- TNFSF12:[Fibroblast]	[Epithelial_cancer]:TNFRSF25 <- TNFSF12:[Fibroblast]	40	14	17	5	23	9	Epithelial_cancer	rec_lig_cl	PDAC_class	fishers.exact	0.738520945862436	1.52628682969879	1
[Epithelial_cancer]:THRA <- Triiodothyronine_byDIO3:[Epithelial_cancer]	[Epithelial_cancer]:THRA <- Triiodothyronine_byDIO3:[Epithelial_cancer]	40	9	17	5	23	4	Epithelial_cancer	rec_lig_cl	PDAC_class	fishers.exact	0.456081081081081	0.514219328938571	1
[Epithelial_cancer]:NR3C1 <- CCL11:[Fibroblast]	[Epithelial_cancer]:NR3C1 <- CCL11:[Fibroblast]	40	13	17	8	23	5	Epithelial_cancer	rec_lig_cl	PDAC_class	fishers.exact	0.170940684845023	0.322335232578379	1
[Epithelial_cancer]:NR3C1 <- CCL2:[Fibroblast]	[Epithelial_cancer]:NR3C1 <- CCL2:[Fibroblast]	40	15	17	8	23	7	Epithelial_cancer	rec_lig_cl	PDAC_class	fishers.exact	0.335527128908664	0.501254138041522	1
[Epithelial_cancer]:NR3C1 <- IL5:[Epithelial_cancer]	[Epithelial_cancer]:NR3C1 <- IL5:[Epithelial_cancer]	40	1	17	1	23	0	Epithelial_cancer	rec_lig_cl	PDAC_class	fishers.exact	0.425	0	1
[Epithelial_cancer]:IGF2R <- IGF2:[Fibroblast]	[Epithelial_cancer]:IGF2R <- IGF2:[Fibroblast]	40	23	17	9	23	14	Epithelial_cancer	rec_lig_cl	PDAC_class	fishers.exact	0.749248291673208	1.37144685819784	1
[Epithelial_cancer]:NOTCH2 <- JAG2:[CD8_T_cell]	[Epithelial_cancer]:NOTCH2 <- JAG2:[CD8_T_cell]	40	12	17	8	23	4	Epithelial_cancer	rec_lig_cl	PDAC_class	fishers.exact	0.0793755593533124	0.246344886047807	1
[Epithelial_cancer]:NOTCH2 <- CNTN1:[Fibroblast]	[Epithelial_cancer]:NOTCH2 <- CNTN1:[Fibroblast]	40	17	17	7	23	10	Epithelial_cancer	rec_lig_cl	PDAC_class	fishers.exact	1	1.09631453995862	1
[Epithelial_cancer]:NOTCH2 <- JAG1:[Fibroblast]	[Epithelial_cancer]:NOTCH2 <- JAG1:[Fibroblast]	40	14	17	5	23	9	Epithelial_cancer	rec_lig_cl	PDAC_class	fishers.exact	0.738520945862436	1.52628682969879	1
[Epithelial_cancer]:NOTCH2 <- DLL1:[CD8_T_cell]	[Epithelial_cancer]:NOTCH2 <- DLL1:[CD8_T_cell]	40	6	17	2	23	4	Epithelial_cancer	rec_lig_cl	PDAC_class	fishers.exact	1	1.56153408166088	1
[Epithelial_cancer]:MST1R <- MST1:[CD8_T_cell]	[Epithelial_cancer]:MST1R <- MST1:[CD8_T_cell]	40	5	17	1	23	4	Epithelial_cancer	rec_lig_cl	PDAC_class	fishers.exact	0.372506109348215	3.27918908988454	1
[Epithelial_cancer]:PTPRK <- WNT5A:[CD8_T_cell]	[Epithelial_cancer]:PTPRK <- WNT5A:[CD8_T_cell]	40	1	17	1	23	0	Epithelial_cancer	rec_lig_cl	PDAC_class	fishers.exact	0.425	0	1
[Epithelial_cancer]:LRP5 <- DKK1:[CD8_T_cell]	[Epithelial_cancer]:LRP5 <- DKK1:[CD8_T_cell]	40	1	17	1	23	0	Epithelial_cancer	rec_lig_cl	PDAC_class	fishers.exact	0.425	0	1
[Epithelial_cancer]:EPHA1 <- EFNA4:[CD8_T_cell]	[Epithelial_cancer]:EPHA1 <- EFNA4:[CD8_T_cell]	40	2	17	1	23	1	Epithelial_cancer	rec_lig_cl	PDAC_class	fishers.exact	1	0.733187413397226	1
[Epithelial_cancer]:EPHA1 <- EFNA1:[Epithelial_cancer]	[Epithelial_cancer]:EPHA1 <- EFNA1:[Epithelial_cancer]	40	15	17	6	23	9	Epithelial_cancer	rec_lig_cl	PDAC_class	fishers.exact	1	1.17374916569037	1
[Epithelial_cancer]:PLXND1 <- SEMA4A:[CD8_T_cell]	[Epithelial_cancer]:PLXND1 <- SEMA4A:[CD8_T_cell]	40	5	17	2	23	3	Epithelial_cancer	rec_lig_cl	PDAC_class	fishers.exact	1	1.12169283964691	1
[Epithelial_cancer]:IL10_receptor <- IL10:[CD8_T_cell]	[Epithelial_cancer]:IL10_receptor <- IL10:[CD8_T_cell]	40	2	17	1	23	1	Epithelial_cancer	rec_lig_cl	PDAC_class	fishers.exact	1	0.733187413397226	1
[Epithelial_cancer]:NR3C1 <- IL10:[CD8_T_cell]	[Epithelial_cancer]:NR3C1 <- IL10:[CD8_T_cell]	40	4	17	2	23	2	Epithelial_cancer	rec_lig_cl	PDAC_class	fishers.exact	1	0.720429073846354	1
[Epithelial_cancer]:NR3C1 <- CCL2:[CD8_T_cell]	[Epithelial_cancer]:NR3C1 <- CCL2:[CD8_T_cell]	40	4	17	2	23	2	Epithelial_cancer	rec_lig_cl	PDAC_class	fishers.exact	1	0.720429073846354	1
[Epithelial_cancer]:NR3C1 <- CSF2:[CD8_T_cell]	[Epithelial_cancer]:NR3C1 <- CSF2:[CD8_T_cell]	40	2	17	1	23	1	Epithelial_cancer	rec_lig_cl	PDAC_class	fishers.exact	1	0.733187413397226	1
[Epithelial_cancer]:TNFRSF1A <- LTA:[CD8_T_cell]	[Epithelial_cancer]:TNFRSF1A <- LTA:[CD8_T_cell]	40	15	17	7	23	8	Epithelial_cancer	rec_lig_cl	PDAC_class	fishers.exact	0.748577832560035	0.767153176983107	1
[Epithelial_cancer]:TNFRSF14 <- LTA:[CD8_T_cell]	[Epithelial_cancer]:TNFRSF14 <- LTA:[CD8_T_cell]	40	16	17	6	23	10	Epithelial_cancer	rec_lig_cl	PDAC_class	fishers.exact	0.747141134460378	1.39818894263034	1
[Epithelial_cancer]:SEMA4D <- CD72:[CD8_T_cell]	[Epithelial_cancer]:SEMA4D <- CD72:[CD8_T_cell]	40	12	17	7	23	5	Epithelial_cancer	rec_lig_cl	PDAC_class	fishers.exact	0.295972424893448	0.406545924176135	1
[Epithelial_cancer]:TMEM219 <- IGFBP3:[CD8_T_cell]	[Epithelial_cancer]:TMEM219 <- IGFBP3:[CD8_T_cell]	40	2	17	1	23	1	Epithelial_cancer	rec_lig_cl	PDAC_class	fishers.exact	1	0.733187413397226	1
[Epithelial_cancer]:ADRB2 <- VEGFB:[CD8_T_cell]	[Epithelial_cancer]:ADRB2 <- VEGFB:[CD8_T_cell]	40	1	17	1	23	0	Epithelial_cancer	rec_lig_cl	PDAC_class	fishers.exact	0.425	0	1
[Epithelial_cancer]:ADRB2 <- IL1B:[Epithelial_cancer]	[Epithelial_cancer]:ADRB2 <- IL1B:[Epithelial_cancer]	40	2	17	1	23	1	Epithelial_cancer	rec_lig_cl	PDAC_class	fishers.exact	1	0.733187413397226	1
[Epithelial_cancer]:CD40 <- TNFSF13B:[Fibroblast]	[Epithelial_cancer]:CD40 <- TNFSF13B:[Fibroblast]	40	19	17	7	23	12	Epithelial_cancer	rec_lig_cl	PDAC_class	fishers.exact	0.537780717313532	1.54111629236884	1
[Epithelial_cancer]:CD40 <- INSL3:[CD8_T_cell]	[Epithelial_cancer]:CD40 <- INSL3:[CD8_T_cell]	40	5	17	3	23	2	Epithelial_cancer	rec_lig_cl	PDAC_class	fishers.exact	0.633961897119792	0.453784533789448	1
[Epithelial_cancer]:SIRPA <- CSF1:[CD8_T_cell]	[Epithelial_cancer]:SIRPA <- CSF1:[CD8_T_cell]	40	5	17	1	23	4	Epithelial_cancer	rec_lig_cl	PDAC_class	fishers.exact	0.372506109348215	3.27918908988454	1
[Epithelial_cancer]:SIRPA <- CSF1:[Fibroblast]	[Epithelial_cancer]:SIRPA <- CSF1:[Fibroblast]	40	12	17	4	23	8	Epithelial_cancer	rec_lig_cl	PDAC_class	fishers.exact	0.504846225535881	1.70992195504139	1
[Epithelial_cancer]:DAG1 <- LGALS9:[Fibroblast]	[Epithelial_cancer]:DAG1 <- LGALS9:[Fibroblast]	40	5	17	2	23	3	Epithelial_cancer	rec_lig_cl	PDAC_class	fishers.exact	1	1.12169283964691	1
[Epithelial_cancer]:TNFRSF10B <- TNFSF10:[Fibroblast]	[Epithelial_cancer]:TNFRSF10B <- TNFSF10:[Fibroblast]	40	5	17	2	23	3	Epithelial_cancer	rec_lig_cl	PDAC_class	fishers.exact	1	1.12169283964691	1
[Epithelial_cancer]:ACE2 <- GHRL:[Fibroblast]	[Epithelial_cancer]:ACE2 <- GHRL:[Fibroblast]	40	5	17	2	23	3	Epithelial_cancer	rec_lig_cl	PDAC_class	fishers.exact	1	1.12169283964691	1
[Epithelial_cancer]:EGFR <- BTC:[Epithelial_cancer]	[Epithelial_cancer]:EGFR <- BTC:[Epithelial_cancer]	40	27	17	10	23	17	Epithelial_cancer	rec_lig_cl	PDAC_class	fishers.exact	0.495718967020413	1.94866669380858	1
[Epithelial_cancer]:EGFR <- TGFB1:[Fibroblast]	[Epithelial_cancer]:EGFR <- TGFB1:[Fibroblast]	40	26	17	11	23	15	Epithelial_cancer	rec_lig_cl	PDAC_class	fishers.exact	1	1.02216068814733	1
[Epithelial_cancer]:TNFRSF10A <- TNFSF10:[Epithelial_cancer]	[Epithelial_cancer]:TNFRSF10A <- TNFSF10:[Epithelial_cancer]	40	20	17	5	23	15	Epithelial_cancer	rec_lig_cl	PDAC_class	fishers.exact	0.0535509925943742	4.31906351485884	1
[Epithelial_cancer]:TNFRSF10A <- TNFSF10:[Fibroblast]	[Epithelial_cancer]:TNFRSF10A <- TNFSF10:[Fibroblast]	40	4	17	2	23	2	Epithelial_cancer	rec_lig_cl	PDAC_class	fishers.exact	1	0.720429073846354	1
[Epithelial_cancer]:FGFR2 <- FGF9:[Fibroblast]	[Epithelial_cancer]:FGFR2 <- FGF9:[Fibroblast]	40	13	17	2	23	11	Epithelial_cancer	rec_lig_cl	PDAC_class	fishers.exact	0.0204209830109953	6.55481272059727	1
[Epithelial_cancer]:FGFR2 <- FGF2:[Fibroblast]	[Epithelial_cancer]:FGFR2 <- FGF2:[Fibroblast]	40	17	17	2	23	15	Epithelial_cancer	rec_lig_cl	PDAC_class	fishers.exact	0.00105108531137452	13.0312523028577	0.561805098929682
[Epithelial_cancer]:FGFR2 <- TIMP1:[Epithelial_cancer]	[Epithelial_cancer]:FGFR2 <- TIMP1:[Epithelial_cancer]	40	4	17	1	23	3	Epithelial_cancer	rec_lig_cl	PDAC_class	fishers.exact	0.623503665608929	2.35218279219543	1
[Epithelial_cancer]:PVR <- TNFSF9:[Epithelial_cancer]	[Epithelial_cancer]:PVR <- TNFSF9:[Epithelial_cancer]	40	17	17	7	23	10	Epithelial_cancer	rec_lig_cl	PDAC_class	fishers.exact	1	1.09631453995862	1
[Epithelial_cancer]:EPHB3 <- EFNB1:[Epithelial_cancer]	[Epithelial_cancer]:EPHB3 <- EFNB1:[Epithelial_cancer]	40	15	17	4	23	11	Epithelial_cancer	rec_lig_cl	PDAC_class	fishers.exact	0.187367637381542	2.89814545706648	1
[Epithelial_cancer]:IGF1R_enhancerComGPC3 <- IGF1:[Fibroblast]	[Epithelial_cancer]:IGF1R_enhancerComGPC3 <- IGF1:[Fibroblast]	40	3	17	0	23	3	Epithelial_cancer	rec_lig_cl	PDAC_class	fishers.exact	0.248076923076923	Inf	1
[Epithelial_cancer]:HRH1 <- IL6:[Fibroblast]	[Epithelial_cancer]:HRH1 <- IL6:[Fibroblast]	40	11	17	5	23	6	Epithelial_cancer	rec_lig_cl	PDAC_class	fishers.exact	1	0.850606773322096	1
[Epithelial_cancer]:DPP4 <- CXCL11:[Epithelial_cancer]	[Epithelial_cancer]:DPP4 <- CXCL11:[Epithelial_cancer]	40	13	17	4	23	9	Epithelial_cancer	rec_lig_cl	PDAC_class	fishers.exact	0.332569221056429	2.0515109720639	1
[Epithelial_cancer]:TNFRSF10D <- TNFSF10:[Fibroblast]	[Epithelial_cancer]:TNFRSF10D <- TNFSF10:[Fibroblast]	40	3	17	1	23	2	Epithelial_cancer	rec_lig_cl	PDAC_class	fishers.exact	1	1.50841601871706	1
[Epithelial_cancer]:MET <- LGALS9:[Fibroblast]	[Epithelial_cancer]:MET <- LGALS9:[Fibroblast]	40	5	17	2	23	3	Epithelial_cancer	rec_lig_cl	PDAC_class	fishers.exact	1	1.12169283964691	1
[Epithelial_cancer]:Type_III_IFNR <- IFNL1:[CD8_T_cell]	[Epithelial_cancer]:Type_III_IFNR <- IFNL1:[CD8_T_cell]	40	3	17	1	23	2	Epithelial_cancer	rec_lig_cl	PDAC_class	fishers.exact	1	1.50841601871706	1
[Epithelial_cancer]:SORT1 <- COPA:[Epithelial_cancer]	[Epithelial_cancer]:SORT1 <- COPA:[Epithelial_cancer]	40	22	17	7	23	15	Epithelial_cancer	rec_lig_cl	PDAC_class	fishers.exact	0.199978354327632	2.61064373063779	1
[Epithelial_cancer]:SORT1 <- LRPAP1:[Fibroblast]	[Epithelial_cancer]:SORT1 <- LRPAP1:[Fibroblast]	40	25	17	8	23	17	Epithelial_cancer	rec_lig_cl	PDAC_class	fishers.exact	0.10736967501428	3.09026059671951	1
[Epithelial_cancer]:SORT1 <- BDNF:[Fibroblast]	[Epithelial_cancer]:SORT1 <- BDNF:[Fibroblast]	40	8	17	2	23	6	Epithelial_cancer	rec_lig_cl	PDAC_class	fishers.exact	0.42843248106406	2.58682544565882	1
[Epithelial_cancer]:F11R <- BDNF:[Fibroblast]	[Epithelial_cancer]:F11R <- BDNF:[Fibroblast]	40	10	17	3	23	7	Epithelial_cancer	rec_lig_cl	PDAC_class	fishers.exact	0.470927503185568	2.00647915113348	1
[Epithelial_cancer]:CD44 <- SIGLEC15:[Epithelial_cancer]	[Epithelial_cancer]:CD44 <- SIGLEC15:[Epithelial_cancer]	40	19	17	6	23	13	Epithelial_cancer	rec_lig_cl	PDAC_class	fishers.exact	0.216428263636273	2.330873180551	1
[Epithelial_cancer]:CD44 <- FGF2:[Fibroblast]	[Epithelial_cancer]:CD44 <- FGF2:[Fibroblast]	40	26	17	7	23	19	Epithelial_cancer	rec_lig_cl	PDAC_class	fishers.exact	0.00930830719484782	6.4174486200796	1
[Epithelial_cancer]:CD44 <- LGALS9:[Fibroblast]	[Epithelial_cancer]:CD44 <- LGALS9:[Fibroblast]	40	4	17	1	23	3	Epithelial_cancer	rec_lig_cl	PDAC_class	fishers.exact	0.623503665608929	2.35218279219543	1
[Epithelial_cancer]:IL6_receptor <- IL6:[Fibroblast]	[Epithelial_cancer]:IL6_receptor <- IL6:[Fibroblast]	40	9	17	7	23	2	Epithelial_cancer	rec_lig_cl	PDAC_class	fishers.exact	0.0231165882481672	0.143640700662674	1
[Epithelial_cancer]:GRIN2D <- IL16:[CD8_T_cell]	[Epithelial_cancer]:GRIN2D <- IL16:[CD8_T_cell]	40	7	17	1	23	6	Epithelial_cancer	rec_lig_cl	PDAC_class	fishers.exact	0.205482000218842	5.44008360178789	1
[Epithelial_cancer]:EPHA2 <- EFNA5:[Fibroblast]	[Epithelial_cancer]:EPHA2 <- EFNA5:[Fibroblast]	40	2	17	1	23	1	Epithelial_cancer	rec_lig_cl	PDAC_class	fishers.exact	1	0.733187413397226	1
[Epithelial_cancer]:CD74 <- MIF:[Fibroblast]	[Epithelial_cancer]:CD74 <- MIF:[Fibroblast]	40	16	17	5	23	11	Epithelial_cancer	rec_lig_cl	PDAC_class	fishers.exact	0.332222723279453	2.1567637004702	1
[Epithelial_cancer]:SLC7A1 <- CSF1:[Fibroblast]	[Epithelial_cancer]:SLC7A1 <- CSF1:[Fibroblast]	40	26	17	7	23	19	Epithelial_cancer	rec_lig_cl	PDAC_class	fishers.exact	0.00930830719484782	6.4174486200796	1
[Epithelial_cancer]:ICAM1 <- integrin_aMb2_complex:[Fibroblast]	[Epithelial_cancer]:ICAM1 <- integrin_aMb2_complex:[Fibroblast]	40	5	17	2	23	3	Epithelial_cancer	rec_lig_cl	PDAC_class	fishers.exact	1	1.12169283964691	1
[Epithelial_cancer]:ICAM1 <- SPN:[Fibroblast]	[Epithelial_cancer]:ICAM1 <- SPN:[Fibroblast]	40	2	17	1	23	1	Epithelial_cancer	rec_lig_cl	PDAC_class	fishers.exact	1	0.733187413397226	1
[Epithelial_cancer]:SLC1A5 <- LGALS9:[Fibroblast]	[Epithelial_cancer]:SLC1A5 <- LGALS9:[Fibroblast]	40	5	17	2	23	3	Epithelial_cancer	rec_lig_cl	PDAC_class	fishers.exact	1	1.12169283964691	1
[Epithelial_cancer]:CD47 <- LGALS9:[Fibroblast]	[Epithelial_cancer]:CD47 <- LGALS9:[Fibroblast]	40	3	17	1	23	2	Epithelial_cancer	rec_lig_cl	PDAC_class	fishers.exact	1	1.50841601871706	1
[Epithelial_cancer]:LRP1 <- MDK:[Fibroblast]	[Epithelial_cancer]:LRP1 <- MDK:[Fibroblast]	40	13	17	6	23	7	Epithelial_cancer	rec_lig_cl	PDAC_class	fishers.exact	1	0.806557200380495	1
[Epithelial_cancer]:LRP1 <- PDGFB:[Fibroblast]	[Epithelial_cancer]:LRP1 <- PDGFB:[Fibroblast]	40	2	17	0	23	2	Epithelial_cancer	rec_lig_cl	PDAC_class	fishers.exact	0.498717948717949	Inf	1
[Epithelial_cancer]:LRP1 <- LGALS9:[Fibroblast]	[Epithelial_cancer]:LRP1 <- LGALS9:[Fibroblast]	40	4	17	2	23	2	Epithelial_cancer	rec_lig_cl	PDAC_class	fishers.exact	1	0.720429073846354	1
[Epithelial_cancer]:SORL1 <- LGALS9:[Fibroblast]	[Epithelial_cancer]:SORL1 <- LGALS9:[Fibroblast]	40	4	17	1	23	3	Epithelial_cancer	rec_lig_cl	PDAC_class	fishers.exact	0.623503665608929	2.35218279219543	1
[Epithelial_cancer]:NRP2 <- SEMA3F:[Fibroblast]	[Epithelial_cancer]:NRP2 <- SEMA3F:[Fibroblast]	40	5	17	1	23	4	Epithelial_cancer	rec_lig_cl	PDAC_class	fishers.exact	0.372506109348215	3.27918908988454	1
[Epithelial_cancer]:NRP2 <- PGF:[Epithelial_cancer]	[Epithelial_cancer]:NRP2 <- PGF:[Epithelial_cancer]	40	4	17	1	23	3	Epithelial_cancer	rec_lig_cl	PDAC_class	fishers.exact	0.623503665608929	2.35218279219543	1
[Epithelial_cancer]:NOTCH2 <- DLL1:[Fibroblast]	[Epithelial_cancer]:NOTCH2 <- DLL1:[Fibroblast]	40	14	17	5	23	9	Epithelial_cancer	rec_lig_cl	PDAC_class	fishers.exact	0.738520945862436	1.52628682969879	1
[Epithelial_cancer]:BMPR1A_BMPR2 <- BMP8A:[Fibroblast]	[Epithelial_cancer]:BMPR1A_BMPR2 <- BMP8A:[Fibroblast]	40	5	17	2	23	3	Epithelial_cancer	rec_lig_cl	PDAC_class	fishers.exact	1	1.12169283964691	1
[Epithelial_cancer]:BMPR1A_BMPR2 <- BMP5:[Fibroblast]	[Epithelial_cancer]:BMPR1A_BMPR2 <- BMP5:[Fibroblast]	40	8	17	2	23	6	Epithelial_cancer	rec_lig_cl	PDAC_class	fishers.exact	0.42843248106406	2.58682544565882	1
[Epithelial_cancer]:BMPR1A_BMPR2 <- BMP4:[Fibroblast]	[Epithelial_cancer]:BMPR1A_BMPR2 <- BMP4:[Fibroblast]	40	8	17	2	23	6	Epithelial_cancer	rec_lig_cl	PDAC_class	fishers.exact	0.42843248106406	2.58682544565882	1
[Epithelial_cancer]:EPHA4 <- EFNB1:[Epithelial_cancer]	[Epithelial_cancer]:EPHA4 <- EFNB1:[Epithelial_cancer]	40	23	17	6	23	17	Epithelial_cancer	rec_lig_cl	PDAC_class	fishers.exact	0.0237398637621107	4.95869842986846	1
[Epithelial_cancer]:EPHA4 <- EFNA5:[Fibroblast]	[Epithelial_cancer]:EPHA4 <- EFNA5:[Fibroblast]	40	3	17	1	23	2	Epithelial_cancer	rec_lig_cl	PDAC_class	fishers.exact	1	1.50841601871706	1
[Epithelial_cancer]:EPHA4 <- EFNA4:[Epithelial_cancer]	[Epithelial_cancer]:EPHA4 <- EFNA4:[Epithelial_cancer]	40	21	17	5	23	16	Epithelial_cancer	rec_lig_cl	PDAC_class	fishers.exact	0.023836895850244	5.22965523049642	1
[Epithelial_cancer]:EPHA4 <- EFNA4:[Fibroblast]	[Epithelial_cancer]:EPHA4 <- EFNA4:[Fibroblast]	40	6	17	1	23	5	Epithelial_cancer	rec_lig_cl	PDAC_class	fishers.exact	0.215632636685268	4.30224910418251	1
[Epithelial_cancer]:FGFRL1 <- FGF2:[Fibroblast]	[Epithelial_cancer]:FGFRL1 <- FGF2:[Fibroblast]	40	19	17	6	23	13	Epithelial_cancer	rec_lig_cl	PDAC_class	fishers.exact	0.216428263636273	2.330873180551	1
[Epithelial_cancer]:ACVR1_BMPR2 <- BMP8A:[Fibroblast]	[Epithelial_cancer]:ACVR1_BMPR2 <- BMP8A:[Fibroblast]	40	6	17	3	23	3	Epithelial_cancer	rec_lig_cl	PDAC_class	fishers.exact	1	0.706387873026031	1
[Epithelial_cancer]:ACVR1_BMPR2 <- BMP5:[Fibroblast]	[Epithelial_cancer]:ACVR1_BMPR2 <- BMP5:[Fibroblast]	40	11	17	5	23	6	Epithelial_cancer	rec_lig_cl	PDAC_class	fishers.exact	1	0.850606773322096	1
[Epithelial_cancer]:ACVR1_BMPR2 <- BMP7:[Fibroblast]	[Epithelial_cancer]:ACVR1_BMPR2 <- BMP7:[Fibroblast]	40	15	17	6	23	9	Epithelial_cancer	rec_lig_cl	PDAC_class	fishers.exact	1	1.17374916569037	1
[Epithelial_cancer]:TGFBR3 <- TGFB2:[Epithelial_cancer]	[Epithelial_cancer]:TGFBR3 <- TGFB2:[Epithelial_cancer]	40	8	17	3	23	5	Epithelial_cancer	rec_lig_cl	PDAC_class	fishers.exact	1	1.28801418811975	1
[Epithelial_cancer]:TGFBR3 <- TGFB2:[Fibroblast]	[Epithelial_cancer]:TGFBR3 <- TGFB2:[Fibroblast]	40	4	17	0	23	4	Epithelial_cancer	rec_lig_cl	PDAC_class	fishers.exact	0.122934675566255	Inf	1
[Epithelial_cancer]:TGFBR3 <- TGFB3:[Fibroblast]	[Epithelial_cancer]:TGFBR3 <- TGFB3:[Fibroblast]	40	9	17	3	23	6	Epithelial_cancer	rec_lig_cl	PDAC_class	fishers.exact	0.707120582120582	1.62705960793007	1
[Epithelial_cancer]:TGFBR3 <- FGF1:[Fibroblast]	[Epithelial_cancer]:TGFBR3 <- FGF1:[Fibroblast]	40	8	17	3	23	5	Epithelial_cancer	rec_lig_cl	PDAC_class	fishers.exact	1	1.28801418811975	1
[Epithelial_cancer]:TGFBR3 <- TGFB1:[CD8_T_cell]	[Epithelial_cancer]:TGFBR3 <- TGFB1:[CD8_T_cell]	40	4	17	1	23	3	Epithelial_cancer	rec_lig_cl	PDAC_class	fishers.exact	0.623503665608929	2.35218279219543	1
[Epithelial_cancer]:TGFBR3 <- TGFB1:[Fibroblast]	[Epithelial_cancer]:TGFBR3 <- TGFB1:[Fibroblast]	40	8	17	3	23	5	Epithelial_cancer	rec_lig_cl	PDAC_class	fishers.exact	1	1.28801418811975	1
[Epithelial_cancer]:TNFRSF14 <- MIF:[Fibroblast]	[Epithelial_cancer]:TNFRSF14 <- MIF:[Fibroblast]	40	12	17	4	23	8	Epithelial_cancer	rec_lig_cl	PDAC_class	fishers.exact	0.504846225535881	1.70992195504139	1
[Epithelial_cancer]:EPHA1 <- EFNA5:[Epithelial_cancer]	[Epithelial_cancer]:EPHA1 <- EFNA5:[Epithelial_cancer]	40	14	17	5	23	9	Epithelial_cancer	rec_lig_cl	PDAC_class	fishers.exact	0.738520945862436	1.52628682969879	1
[Epithelial_cancer]:EPHA1 <- EFNA5:[Fibroblast]	[Epithelial_cancer]:EPHA1 <- EFNA5:[Fibroblast]	40	2	17	1	23	1	Epithelial_cancer	rec_lig_cl	PDAC_class	fishers.exact	1	0.733187413397226	1
[Epithelial_cancer]:EPHA1 <- EFNA4:[Epithelial_cancer]	[Epithelial_cancer]:EPHA1 <- EFNA4:[Epithelial_cancer]	40	13	17	4	23	9	Epithelial_cancer	rec_lig_cl	PDAC_class	fishers.exact	0.332569221056429	2.0515109720639	1
[Epithelial_cancer]:EPHA1 <- EFNA4:[Fibroblast]	[Epithelial_cancer]:EPHA1 <- EFNA4:[Fibroblast]	40	4	17	2	23	2	Epithelial_cancer	rec_lig_cl	PDAC_class	fishers.exact	1	0.720429073846354	1
[Epithelial_cancer]:EPHA1 <- EFNA2:[Epithelial_cancer]	[Epithelial_cancer]:EPHA1 <- EFNA2:[Epithelial_cancer]	40	14	17	5	23	9	Epithelial_cancer	rec_lig_cl	PDAC_class	fishers.exact	0.738520945862436	1.52628682969879	1
[Epithelial_cancer]:PTPRK <- LGALS9:[Fibroblast]	[Epithelial_cancer]:PTPRK <- LGALS9:[Fibroblast]	40	5	17	2	23	3	Epithelial_cancer	rec_lig_cl	PDAC_class	fishers.exact	1	1.12169283964691	1
[Epithelial_cancer]:IL1_receptor <- IL1RN:[Epithelial_cancer]	[Epithelial_cancer]:IL1_receptor <- IL1RN:[Epithelial_cancer]	40	15	17	6	23	9	Epithelial_cancer	rec_lig_cl	PDAC_class	fishers.exact	1	1.17374916569037	1
[Epithelial_cancer]:PDGFRA <- PDGFC:[Fibroblast]	[Epithelial_cancer]:PDGFRA <- PDGFC:[Fibroblast]	40	4	17	1	23	3	Epithelial_cancer	rec_lig_cl	PDAC_class	fishers.exact	0.623503665608929	2.35218279219543	1
[Epithelial_cancer]:PDGFRA <- PDGFA:[Epithelial_cancer]	[Epithelial_cancer]:PDGFRA <- PDGFA:[Epithelial_cancer]	40	5	17	2	23	3	Epithelial_cancer	rec_lig_cl	PDAC_class	fishers.exact	1	1.12169283964691	1
[Epithelial_cancer]:PDGFRA <- PDGFB:[CD8_T_cell]	[Epithelial_cancer]:PDGFRA <- PDGFB:[CD8_T_cell]	40	3	17	0	23	3	Epithelial_cancer	rec_lig_cl	PDAC_class	fishers.exact	0.248076923076923	Inf	1
[Epithelial_cancer]:PDGFRA <- PDGFB:[Fibroblast]	[Epithelial_cancer]:PDGFRA <- PDGFB:[Fibroblast]	40	1	17	0	23	1	Epithelial_cancer	rec_lig_cl	PDAC_class	fishers.exact	1	Inf	1
[Epithelial_cancer]:TFRC <- TNFSF13B:[Fibroblast]	[Epithelial_cancer]:TFRC <- TNFSF13B:[Fibroblast]	40	29	17	9	23	20	Epithelial_cancer	rec_lig_cl	PDAC_class	fishers.exact	0.0304802647756807	5.63944585371184	1
[Epithelial_cancer]:CXADR <- FAM3C:[Fibroblast]	[Epithelial_cancer]:CXADR <- FAM3C:[Fibroblast]	40	15	17	6	23	9	Epithelial_cancer	rec_lig_cl	PDAC_class	fishers.exact	1	1.17374916569037	1
[Epithelial_cancer]:MST1R <- MST1:[Fibroblast]	[Epithelial_cancer]:MST1R <- MST1:[Fibroblast]	40	11	17	6	23	5	Epithelial_cancer	rec_lig_cl	PDAC_class	fishers.exact	0.477405941922071	0.518184185889784	1
[Epithelial_cancer]:ACVR_1B2A_receptor <- INHA:[CD8_T_cell]	[Epithelial_cancer]:ACVR_1B2A_receptor <- INHA:[CD8_T_cell]	40	1	17	1	23	0	Epithelial_cancer	rec_lig_cl	PDAC_class	fishers.exact	0.425	0	1
[Epithelial_cancer]:ACVR_1B2A_receptor <- GDF11:[CD8_T_cell]	[Epithelial_cancer]:ACVR_1B2A_receptor <- GDF11:[CD8_T_cell]	40	7	17	4	23	3	Epithelial_cancer	rec_lig_cl	PDAC_class	fishers.exact	0.431564357880147	0.496591564187676	1
[Epithelial_cancer]:ACVR_1B2A_receptor <- GDF11:[Fibroblast]	[Epithelial_cancer]:ACVR_1B2A_receptor <- GDF11:[Fibroblast]	40	12	17	5	23	7	Epithelial_cancer	rec_lig_cl	PDAC_class	fishers.exact	1	1.04873929047014	1
[Epithelial_cancer]:ACVR_1B2A_receptor <- Inhibin_ligand_B:[CD8_T_cell]	[Epithelial_cancer]:ACVR_1B2A_receptor <- Inhibin_ligand_B:[CD8_T_cell]	40	4	17	1	23	3	Epithelial_cancer	rec_lig_cl	PDAC_class	fishers.exact	0.623503665608929	2.35218279219543	1
[Epithelial_cancer]:ACVR_1B2A_receptor <- Inhibin_ligand_B:[Fibroblast]	[Epithelial_cancer]:ACVR_1B2A_receptor <- Inhibin_ligand_B:[Fibroblast]	40	2	17	2	23	0	Epithelial_cancer	rec_lig_cl	PDAC_class	fishers.exact	0.174358974358974	0	1
[Epithelial_cancer]:ACVR_1B2A_receptor <- Inhibin_ligand_A:[CD8_T_cell]	[Epithelial_cancer]:ACVR_1B2A_receptor <- Inhibin_ligand_A:[CD8_T_cell]	40	1	17	1	23	0	Epithelial_cancer	rec_lig_cl	PDAC_class	fishers.exact	0.425	0	1
[Epithelial_cancer]:ACVR_1B2A_receptor <- Inhibin_ligand_A:[Fibroblast]	[Epithelial_cancer]:ACVR_1B2A_receptor <- Inhibin_ligand_A:[Fibroblast]	40	14	17	5	23	9	Epithelial_cancer	rec_lig_cl	PDAC_class	fishers.exact	0.738520945862436	1.52628682969879	1
[Epithelial_cancer]:ACVR_1B2A_receptor <- Activin_ligand_ab:[Fibroblast]	[Epithelial_cancer]:ACVR_1B2A_receptor <- Activin_ligand_ab:[Fibroblast]	40	14	17	5	23	9	Epithelial_cancer	rec_lig_cl	PDAC_class	fishers.exact	0.738520945862436	1.52628682969879	1
[Epithelial_cancer]:IL20_receptor_Type_I <- IL19:[Fibroblast]	[Epithelial_cancer]:IL20_receptor_Type_I <- IL19:[Fibroblast]	40	1	17	1	23	0	Epithelial_cancer	rec_lig_cl	PDAC_class	fishers.exact	0.425	0	1
[Epithelial_cancer]:IL20_receptor_Type_I <- IL24:[CD8_T_cell]	[Epithelial_cancer]:IL20_receptor_Type_I <- IL24:[CD8_T_cell]	40	1	17	1	23	0	Epithelial_cancer	rec_lig_cl	PDAC_class	fishers.exact	0.425	0	1
[Epithelial_cancer]:IL20_receptor_Type_I <- IL24:[Fibroblast]	[Epithelial_cancer]:IL20_receptor_Type_I <- IL24:[Fibroblast]	40	3	17	3	23	0	Epithelial_cancer	rec_lig_cl	PDAC_class	fishers.exact	0.068825910931174	0	1
[Epithelial_cancer]:EGFR <- EGF:[Epithelial_cancer]	[Epithelial_cancer]:EGFR <- EGF:[Epithelial_cancer]	40	5	17	3	23	2	Epithelial_cancer	rec_lig_cl	PDAC_class	fishers.exact	0.633961897119792	0.453784533789448	1
[Epithelial_cancer]:ACVR_1B2B_receptor <- INHA:[CD8_T_cell]	[Epithelial_cancer]:ACVR_1B2B_receptor <- INHA:[CD8_T_cell]	40	1	17	1	23	0	Epithelial_cancer	rec_lig_cl	PDAC_class	fishers.exact	0.425	0	1
[Epithelial_cancer]:ACVR_1B2B_receptor <- GDF11:[Fibroblast]	[Epithelial_cancer]:ACVR_1B2B_receptor <- GDF11:[Fibroblast]	40	9	17	6	23	3	Epithelial_cancer	rec_lig_cl	PDAC_class	fishers.exact	0.133756428493271	0.284575721723353	1
[Epithelial_cancer]:ACVR_1B2B_receptor <- Inhibin_ligand_B:[CD8_T_cell]	[Epithelial_cancer]:ACVR_1B2B_receptor <- Inhibin_ligand_B:[CD8_T_cell]	40	2	17	2	23	0	Epithelial_cancer	rec_lig_cl	PDAC_class	fishers.exact	0.174358974358974	0	1
[Epithelial_cancer]:ACVR_1B2B_receptor <- Inhibin_ligand_B:[Fibroblast]	[Epithelial_cancer]:ACVR_1B2B_receptor <- Inhibin_ligand_B:[Fibroblast]	40	3	17	2	23	1	Epithelial_cancer	rec_lig_cl	PDAC_class	fishers.exact	0.564676113360324	0.350292382916257	1
[Epithelial_cancer]:ACVR_1B2B_receptor <- Inhibin_ligand_A:[CD8_T_cell]	[Epithelial_cancer]:ACVR_1B2B_receptor <- Inhibin_ligand_A:[CD8_T_cell]	40	1	17	1	23	0	Epithelial_cancer	rec_lig_cl	PDAC_class	fishers.exact	0.425	0	1
[Epithelial_cancer]:LAMP1 <- FAM3C:[Fibroblast]	[Epithelial_cancer]:LAMP1 <- FAM3C:[Fibroblast]	40	8	17	3	23	5	Epithelial_cancer	rec_lig_cl	PDAC_class	fishers.exact	1	1.28801418811975	1
[Epithelial_cancer]:LGR4 <- RSPO3:[Fibroblast]	[Epithelial_cancer]:LGR4 <- RSPO3:[Fibroblast]	40	30	17	10	23	20	Epithelial_cancer	rec_lig_cl	PDAC_class	fishers.exact	0.0663092242039611	4.47593194724433	1
[Epithelial_cancer]:SORT1 <- NGF:[Fibroblast]	[Epithelial_cancer]:SORT1 <- NGF:[Fibroblast]	40	18	17	5	23	13	Epithelial_cancer	rec_lig_cl	PDAC_class	fishers.exact	0.115875296876409	3.02923864830214	1
[Epithelial_cancer]:LRP6 <- DKK2:[Fibroblast]	[Epithelial_cancer]:LRP6 <- DKK2:[Fibroblast]	40	14	17	5	23	9	Epithelial_cancer	rec_lig_cl	PDAC_class	fishers.exact	0.738520945862436	1.52628682969879	1
[Epithelial_cancer]:LRP6 <- SOSTDC1:[Epithelial_cancer]	[Epithelial_cancer]:LRP6 <- SOSTDC1:[Epithelial_cancer]	40	10	17	4	23	6	Epithelial_cancer	rec_lig_cl	PDAC_class	fishers.exact	1	1.14315048779834	1
[Epithelial_cancer]:ACVR_1A2A_receptor <- BMP8A:[Fibroblast]	[Epithelial_cancer]:ACVR_1A2A_receptor <- BMP8A:[Fibroblast]	40	5	17	3	23	2	Epithelial_cancer	rec_lig_cl	PDAC_class	fishers.exact	0.633961897119792	0.453784533789448	1
[Epithelial_cancer]:ACVR_1A2A_receptor <- BMP6:[Fibroblast]	[Epithelial_cancer]:ACVR_1A2A_receptor <- BMP6:[Fibroblast]	40	6	17	4	23	2	Epithelial_cancer	rec_lig_cl	PDAC_class	fishers.exact	0.372506109348215	0.319038635444627	1
[Epithelial_cancer]:ACVR_1A2A_receptor <- BMP7:[Fibroblast]	[Epithelial_cancer]:ACVR_1A2A_receptor <- BMP7:[Fibroblast]	40	11	17	4	23	7	Epithelial_cancer	rec_lig_cl	PDAC_class	fishers.exact	0.729795117698344	1.40954173619059	1
[Epithelial_cancer]:ACVR_1A2A_receptor <- INHA:[CD8_T_cell]	[Epithelial_cancer]:ACVR_1A2A_receptor <- INHA:[CD8_T_cell]	40	1	17	1	23	0	Epithelial_cancer	rec_lig_cl	PDAC_class	fishers.exact	0.425	0	1
[Epithelial_cancer]:ACVR_1A2A_receptor <- Inhibin_ligand_B:[CD8_T_cell]	[Epithelial_cancer]:ACVR_1A2A_receptor <- Inhibin_ligand_B:[CD8_T_cell]	40	3	17	1	23	2	Epithelial_cancer	rec_lig_cl	PDAC_class	fishers.exact	1	1.50841601871706	1
[Epithelial_cancer]:ACVR_1A2A_receptor <- Inhibin_ligand_B:[Fibroblast]	[Epithelial_cancer]:ACVR_1A2A_receptor <- Inhibin_ligand_B:[Fibroblast]	40	3	17	3	23	0	Epithelial_cancer	rec_lig_cl	PDAC_class	fishers.exact	0.068825910931174	0	1
[Epithelial_cancer]:ACVR_1A2A_receptor <- Inhibin_ligand_A:[CD8_T_cell]	[Epithelial_cancer]:ACVR_1A2A_receptor <- Inhibin_ligand_A:[CD8_T_cell]	40	1	17	1	23	0	Epithelial_cancer	rec_lig_cl	PDAC_class	fishers.exact	0.425	0	1
[Epithelial_cancer]:ACVR_1A2A_receptor <- Inhibin_ligand_A:[Fibroblast]	[Epithelial_cancer]:ACVR_1A2A_receptor <- Inhibin_ligand_A:[Fibroblast]	40	15	17	6	23	9	Epithelial_cancer	rec_lig_cl	PDAC_class	fishers.exact	1	1.17374916569037	1
[Epithelial_cancer]:ACVR_1A2A_receptor <- Activin_ligand_ab:[Fibroblast]	[Epithelial_cancer]:ACVR_1A2A_receptor <- Activin_ligand_ab:[Fibroblast]	40	15	17	6	23	9	Epithelial_cancer	rec_lig_cl	PDAC_class	fishers.exact	1	1.17374916569037	1
[Epithelial_cancer]:PLAUR <- BMP8B:[Fibroblast]	[Epithelial_cancer]:PLAUR <- BMP8B:[Fibroblast]	40	18	17	9	23	9	Epithelial_cancer	rec_lig_cl	PDAC_class	fishers.exact	0.522778863401778	0.579600908560865	1
[Epithelial_cancer]:Type_I_IFNR <- IFNE:[Epithelial_cancer]	[Epithelial_cancer]:Type_I_IFNR <- IFNE:[Epithelial_cancer]	40	6	17	3	23	3	Epithelial_cancer	rec_lig_cl	PDAC_class	fishers.exact	1	0.706387873026031	1
[Epithelial_cancer]:BMR1A_ACR2A <- BMP8A:[Fibroblast]	[Epithelial_cancer]:BMR1A_ACR2A <- BMP8A:[Fibroblast]	40	4	17	2	23	2	Epithelial_cancer	rec_lig_cl	PDAC_class	fishers.exact	1	0.720429073846354	1
[Epithelial_cancer]:BMR1A_ACR2A <- GDF6:[Fibroblast]	[Epithelial_cancer]:BMR1A_ACR2A <- GDF6:[Fibroblast]	40	6	17	2	23	4	Epithelial_cancer	rec_lig_cl	PDAC_class	fishers.exact	1	1.56153408166088	1
[Epithelial_cancer]:BMR1A_ACR2A <- GDF5:[Fibroblast]	[Epithelial_cancer]:BMR1A_ACR2A <- GDF5:[Fibroblast]	40	3	17	1	23	2	Epithelial_cancer	rec_lig_cl	PDAC_class	fishers.exact	1	1.50841601871706	1
[Epithelial_cancer]:BMR1A_ACR2A <- BMP6:[Fibroblast]	[Epithelial_cancer]:BMR1A_ACR2A <- BMP6:[Fibroblast]	40	4	17	2	23	2	Epithelial_cancer	rec_lig_cl	PDAC_class	fishers.exact	1	0.720429073846354	1
[Epithelial_cancer]:BMR1A_ACR2A <- BMP7:[Fibroblast]	[Epithelial_cancer]:BMR1A_ACR2A <- BMP7:[Fibroblast]	40	7	17	2	23	5	Epithelial_cancer	rec_lig_cl	PDAC_class	fishers.exact	0.677025203340993	2.04713027653482	1
[Epithelial_cancer]:BMR1A_ACR2A <- BMP4:[Epithelial_cancer]	[Epithelial_cancer]:BMR1A_ACR2A <- BMP4:[Epithelial_cancer]	40	8	17	4	23	4	Epithelial_cancer	rec_lig_cl	PDAC_class	fishers.exact	0.702471702471703	0.690859683366736	1
[Epithelial_cancer]:BMR1A_ACR2A <- BMP4:[Fibroblast]	[Epithelial_cancer]:BMR1A_ACR2A <- BMP4:[Fibroblast]	40	7	17	3	23	4	Epithelial_cancer	rec_lig_cl	PDAC_class	fishers.exact	1	0.982886615648805	1
[Epithelial_cancer]:BMR1A_ACR2A <- BMP2:[Epithelial_cancer]	[Epithelial_cancer]:BMR1A_ACR2A <- BMP2:[Epithelial_cancer]	40	8	17	3	23	5	Epithelial_cancer	rec_lig_cl	PDAC_class	fishers.exact	1	1.28801418811975	1
[Epithelial_cancer]:VDR <- TGFB1:[Fibroblast]	[Epithelial_cancer]:VDR <- TGFB1:[Fibroblast]	40	13	17	4	23	9	Epithelial_cancer	rec_lig_cl	PDAC_class	fishers.exact	0.332569221056429	2.0515109720639	1
[Epithelial_cancer]:ADORA2B <- ENTPD1:[Fibroblast]	[Epithelial_cancer]:ADORA2B <- ENTPD1:[Fibroblast]	40	9	17	3	23	6	Epithelial_cancer	rec_lig_cl	PDAC_class	fishers.exact	0.707120582120582	1.62705960793007	1
[Epithelial_cancer]:PlexinA2_complex1 <- SEMA6A:[Fibroblast]	[Epithelial_cancer]:PlexinA2_complex1 <- SEMA6A:[Fibroblast]	40	4	17	2	23	2	Epithelial_cancer	rec_lig_cl	PDAC_class	fishers.exact	1	0.720429073846354	1
[Epithelial_cancer]:PlexinA2_complex1 <- SEMA3A:[Fibroblast]	[Epithelial_cancer]:PlexinA2_complex1 <- SEMA3A:[Fibroblast]	40	14	17	4	23	10	Epithelial_cancer	rec_lig_cl	PDAC_class	fishers.exact	0.315173905830191	2.44348260799211	1
[Epithelial_cancer]:TMEM219 <- IL13:[Epithelial_cancer]	[Epithelial_cancer]:TMEM219 <- IL13:[Epithelial_cancer]	40	3	17	2	23	1	Epithelial_cancer	rec_lig_cl	PDAC_class	fishers.exact	0.564676113360324	0.350292382916257	1
[Epithelial_cancer]:ACVR_1A2B_receptor <- BMP8A:[Fibroblast]	[Epithelial_cancer]:ACVR_1A2B_receptor <- BMP8A:[Fibroblast]	40	5	17	3	23	2	Epithelial_cancer	rec_lig_cl	PDAC_class	fishers.exact	0.633961897119792	0.453784533789448	1
[Epithelial_cancer]:ACVR_1A2B_receptor <- BMP6:[Fibroblast]	[Epithelial_cancer]:ACVR_1A2B_receptor <- BMP6:[Fibroblast]	40	4	17	3	23	1	Epithelial_cancer	rec_lig_cl	PDAC_class	fishers.exact	0.294069373016741	0.22045127871654	1
[Epithelial_cancer]:ACVR_1A2B_receptor <- BMP7:[Fibroblast]	[Epithelial_cancer]:ACVR_1A2B_receptor <- BMP7:[Fibroblast]	40	7	17	4	23	3	Epithelial_cancer	rec_lig_cl	PDAC_class	fishers.exact	0.431564357880147	0.496591564187676	1
[Epithelial_cancer]:ACVR_1A2B_receptor <- INHA:[CD8_T_cell]	[Epithelial_cancer]:ACVR_1A2B_receptor <- INHA:[CD8_T_cell]	40	1	17	1	23	0	Epithelial_cancer	rec_lig_cl	PDAC_class	fishers.exact	0.425	0	1
[Epithelial_cancer]:ACVR_1A2B_receptor <- Inhibin_ligand_B:[CD8_T_cell]	[Epithelial_cancer]:ACVR_1A2B_receptor <- Inhibin_ligand_B:[CD8_T_cell]	40	1	17	1	23	0	Epithelial_cancer	rec_lig_cl	PDAC_class	fishers.exact	0.425	0	1
[Epithelial_cancer]:ACVR_1A2B_receptor <- Inhibin_ligand_B:[Fibroblast]	[Epithelial_cancer]:ACVR_1A2B_receptor <- Inhibin_ligand_B:[Fibroblast]	40	2	17	2	23	0	Epithelial_cancer	rec_lig_cl	PDAC_class	fishers.exact	0.174358974358974	0	1
[Epithelial_cancer]:ACVR_1A2B_receptor <- Inhibin_ligand_A:[CD8_T_cell]	[Epithelial_cancer]:ACVR_1A2B_receptor <- Inhibin_ligand_A:[CD8_T_cell]	40	1	17	1	23	0	Epithelial_cancer	rec_lig_cl	PDAC_class	fishers.exact	0.425	0	1
[Epithelial_cancer]:ACVR_1A2B_receptor <- Inhibin_ligand_A:[Fibroblast]	[Epithelial_cancer]:ACVR_1A2B_receptor <- Inhibin_ligand_A:[Fibroblast]	40	9	17	6	23	3	Epithelial_cancer	rec_lig_cl	PDAC_class	fishers.exact	0.133756428493271	0.284575721723353	1
[Epithelial_cancer]:ACVR_1A2B_receptor <- Activin_ligand_ab:[Fibroblast]	[Epithelial_cancer]:ACVR_1A2B_receptor <- Activin_ligand_ab:[Fibroblast]	40	9	17	6	23	3	Epithelial_cancer	rec_lig_cl	PDAC_class	fishers.exact	0.133756428493271	0.284575721723353	1
[Epithelial_cancer]:DPP4 <- CCL22:[Epithelial_cancer]	[Epithelial_cancer]:DPP4 <- CCL22:[Epithelial_cancer]	40	7	17	2	23	5	Epithelial_cancer	rec_lig_cl	PDAC_class	fishers.exact	0.677025203340993	2.04713027653482	1
[Epithelial_cancer]:ACVR1_BMPR2 <- BMP6:[Fibroblast]	[Epithelial_cancer]:ACVR1_BMPR2 <- BMP6:[Fibroblast]	40	6	17	4	23	2	Epithelial_cancer	rec_lig_cl	PDAC_class	fishers.exact	0.372506109348215	0.319038635444627	1
[Epithelial_cancer]:TGFbeta_receptor2 <- TGFB3:[Fibroblast]	[Epithelial_cancer]:TGFbeta_receptor2 <- TGFB3:[Fibroblast]	40	14	17	6	23	8	Epithelial_cancer	rec_lig_cl	PDAC_class	fishers.exact	1	0.978319760870971	1
[Epithelial_cancer]:TGFbeta_receptor2 <- TGFB1:[Fibroblast]	[Epithelial_cancer]:TGFbeta_receptor2 <- TGFB1:[Fibroblast]	40	12	17	5	23	7	Epithelial_cancer	rec_lig_cl	PDAC_class	fishers.exact	1	1.04873929047014	1
[Epithelial_cancer]:IL1_receptor <- IL1B:[Epithelial_cancer]	[Epithelial_cancer]:IL1_receptor <- IL1B:[Epithelial_cancer]	40	6	17	3	23	3	Epithelial_cancer	rec_lig_cl	PDAC_class	fishers.exact	1	0.706387873026031	1
[Epithelial_cancer]:IL1_receptor <- IL1A:[Fibroblast]	[Epithelial_cancer]:IL1_receptor <- IL1A:[Fibroblast]	40	2	17	1	23	1	Epithelial_cancer	rec_lig_cl	PDAC_class	fishers.exact	1	0.733187413397226	1
[Epithelial_cancer]:TNFRSF25 <- TNFSF15:[Fibroblast]	[Epithelial_cancer]:TNFRSF25 <- TNFSF15:[Fibroblast]	40	4	17	1	23	3	Epithelial_cancer	rec_lig_cl	PDAC_class	fishers.exact	0.623503665608929	2.35218279219543	1
[Epithelial_cancer]:SORL1 <- WISP3:[Epithelial_cancer]	[Epithelial_cancer]:SORL1 <- WISP3:[Epithelial_cancer]	40	15	17	5	23	10	Epithelial_cancer	rec_lig_cl	PDAC_class	fishers.exact	0.51152264611664	1.81812656105444	1
[Epithelial_cancer]:NR3C1 <- IL10:[Fibroblast]	[Epithelial_cancer]:NR3C1 <- IL10:[Fibroblast]	40	4	17	4	23	0	Epithelial_cancer	rec_lig_cl	PDAC_class	fishers.exact	0.0260422365685524	0	1
[Epithelial_cancer]:NR3C1 <- CSF2:[Epithelial_cancer]	[Epithelial_cancer]:NR3C1 <- CSF2:[Epithelial_cancer]	40	4	17	2	23	2	Epithelial_cancer	rec_lig_cl	PDAC_class	fishers.exact	1	0.720429073846354	1
[Epithelial_cancer]:IL4_receptor <- IL4:[CD8_T_cell]	[Epithelial_cancer]:IL4_receptor <- IL4:[CD8_T_cell]	40	2	17	1	23	1	Epithelial_cancer	rec_lig_cl	PDAC_class	fishers.exact	1	0.733187413397226	1
[Epithelial_cancer]:RIPK1 <- TNFSF10:[Epithelial_cancer]	[Epithelial_cancer]:RIPK1 <- TNFSF10:[Epithelial_cancer]	40	10	17	2	23	8	Epithelial_cancer	rec_lig_cl	PDAC_class	fishers.exact	0.144975980290072	3.8709744125137	1
[Epithelial_cancer]:TGFR_AVR2A <- GDF11:[CD8_T_cell]	[Epithelial_cancer]:TGFR_AVR2A <- GDF11:[CD8_T_cell]	40	5	17	3	23	2	Epithelial_cancer	rec_lig_cl	PDAC_class	fishers.exact	0.633961897119792	0.453784533789448	1
[Epithelial_cancer]:TGFR_AVR2A <- GDF11:[Fibroblast]	[Epithelial_cancer]:TGFR_AVR2A <- GDF11:[Fibroblast]	40	11	17	4	23	7	Epithelial_cancer	rec_lig_cl	PDAC_class	fishers.exact	0.729795117698344	1.40954173619059	1
[Epithelial_cancer]:TNFSF11 <- TNFRSF11B:[Epithelial_cancer]	[Epithelial_cancer]:TNFSF11 <- TNFRSF11B:[Epithelial_cancer]	40	10	17	4	23	6	Epithelial_cancer	rec_lig_cl	PDAC_class	fishers.exact	1	1.14315048779834	1
[Epithelial_cancer]:TNFSF11 <- TNFRSF11B:[Fibroblast]	[Epithelial_cancer]:TNFSF11 <- TNFRSF11B:[Fibroblast]	40	2	17	1	23	1	Epithelial_cancer	rec_lig_cl	PDAC_class	fishers.exact	1	0.733187413397226	1
[Epithelial_cancer]:TGFbeta_receptor1 <- TGFB3:[Fibroblast]	[Epithelial_cancer]:TGFbeta_receptor1 <- TGFB3:[Fibroblast]	40	15	17	4	23	11	Epithelial_cancer	rec_lig_cl	PDAC_class	fishers.exact	0.187367637381542	2.89814545706648	1
[Epithelial_cancer]:TGFbeta_receptor1 <- TGFB1:[Fibroblast]	[Epithelial_cancer]:TGFbeta_receptor1 <- TGFB1:[Fibroblast]	40	13	17	4	23	9	Epithelial_cancer	rec_lig_cl	PDAC_class	fishers.exact	0.332569221056429	2.0515109720639	1
[Epithelial_cancer]:TGFR_AVR2B <- GDF11:[Fibroblast]	[Epithelial_cancer]:TGFR_AVR2B <- GDF11:[Fibroblast]	40	8	17	5	23	3	Epithelial_cancer	rec_lig_cl	PDAC_class	fishers.exact	0.249915502547081	0.369716171739506	1
[Epithelial_cancer]:IL13_receptor <- IL13:[Epithelial_cancer]	[Epithelial_cancer]:IL13_receptor <- IL13:[Epithelial_cancer]	40	3	17	2	23	1	Epithelial_cancer	rec_lig_cl	PDAC_class	fishers.exact	0.564676113360324	0.350292382916257	1
[Epithelial_cancer]:IL13_receptor <- IL4:[CD8_T_cell]	[Epithelial_cancer]:IL13_receptor <- IL4:[CD8_T_cell]	40	3	17	2	23	1	Epithelial_cancer	rec_lig_cl	PDAC_class	fishers.exact	0.564676113360324	0.350292382916257	1
[Epithelial_cancer]:ROR1 <- WNT5A:[Fibroblast]	[Epithelial_cancer]:ROR1 <- WNT5A:[Fibroblast]	40	8	17	3	23	5	Epithelial_cancer	rec_lig_cl	PDAC_class	fishers.exact	1	1.28801418811975	1
[Epithelial_cancer]:C5AR1 <- RPS19:[CD8_T_cell]	[Epithelial_cancer]:C5AR1 <- RPS19:[CD8_T_cell]	40	4	17	2	23	2	Epithelial_cancer	rec_lig_cl	PDAC_class	fishers.exact	1	0.720429073846354	1
[Epithelial_cancer]:C5AR1 <- C5:[Epithelial_cancer]	[Epithelial_cancer]:C5AR1 <- C5:[Epithelial_cancer]	40	1	17	1	23	0	Epithelial_cancer	rec_lig_cl	PDAC_class	fishers.exact	0.425	0	1
[Epithelial_cancer]:C5AR1 <- C5:[Fibroblast]	[Epithelial_cancer]:C5AR1 <- C5:[Fibroblast]	40	2	17	2	23	0	Epithelial_cancer	rec_lig_cl	PDAC_class	fishers.exact	0.174358974358974	0	1
[Epithelial_cancer]:ERBB3 <- NRG2:[Fibroblast]	[Epithelial_cancer]:ERBB3 <- NRG2:[Fibroblast]	40	13	17	4	23	9	Epithelial_cancer	rec_lig_cl	PDAC_class	fishers.exact	0.332569221056429	2.0515109720639	1
[Epithelial_cancer]:BMPR1A_BMPR2 <- GDF6:[Fibroblast]	[Epithelial_cancer]:BMPR1A_BMPR2 <- GDF6:[Fibroblast]	40	8	17	3	23	5	Epithelial_cancer	rec_lig_cl	PDAC_class	fishers.exact	1	1.28801418811975	1
[Epithelial_cancer]:BMPR1A_BMPR2 <- BMP6:[Fibroblast]	[Epithelial_cancer]:BMPR1A_BMPR2 <- BMP6:[Fibroblast]	40	5	17	3	23	2	Epithelial_cancer	rec_lig_cl	PDAC_class	fishers.exact	0.633961897119792	0.453784533789448	1
[Epithelial_cancer]:BMR1A_AVR2B <- BMP8A:[Fibroblast]	[Epithelial_cancer]:BMR1A_AVR2B <- BMP8A:[Fibroblast]	40	4	17	2	23	2	Epithelial_cancer	rec_lig_cl	PDAC_class	fishers.exact	1	0.720429073846354	1
[Epithelial_cancer]:BMR1A_AVR2B <- GDF5:[Fibroblast]	[Epithelial_cancer]:BMR1A_AVR2B <- GDF5:[Fibroblast]	40	3	17	1	23	2	Epithelial_cancer	rec_lig_cl	PDAC_class	fishers.exact	1	1.50841601871706	1
[Epithelial_cancer]:BMR1A_AVR2B <- BMP6:[Fibroblast]	[Epithelial_cancer]:BMR1A_AVR2B <- BMP6:[Fibroblast]	40	3	17	2	23	1	Epithelial_cancer	rec_lig_cl	PDAC_class	fishers.exact	0.564676113360324	0.350292382916257	1
[Epithelial_cancer]:BMR1A_AVR2B <- BMP4:[Fibroblast]	[Epithelial_cancer]:BMR1A_AVR2B <- BMP4:[Fibroblast]	40	5	17	2	23	3	Epithelial_cancer	rec_lig_cl	PDAC_class	fishers.exact	1	1.12169283964691	1
[Epithelial_cancer]:NRP2 <- SEMA3C:[Fibroblast]	[Epithelial_cancer]:NRP2 <- SEMA3C:[Fibroblast]	40	16	17	6	23	10	Epithelial_cancer	rec_lig_cl	PDAC_class	fishers.exact	0.747141134460378	1.39818894263034	1
[Epithelial_cancer]:NRP2 <- VEGFA:[Fibroblast]	[Epithelial_cancer]:NRP2 <- VEGFA:[Fibroblast]	40	8	17	4	23	4	Epithelial_cancer	rec_lig_cl	PDAC_class	fishers.exact	0.702471702471703	0.690859683366736	1
[Epithelial_cancer]:NRP1 <- SEMA3A:[Fibroblast]	[Epithelial_cancer]:NRP1 <- SEMA3A:[Fibroblast]	40	13	17	4	23	9	Epithelial_cancer	rec_lig_cl	PDAC_class	fishers.exact	0.332569221056429	2.0515109720639	1
[Epithelial_cancer]:NRP1 <- VEGFB:[Fibroblast]	[Epithelial_cancer]:NRP1 <- VEGFB:[Fibroblast]	40	13	17	4	23	9	Epithelial_cancer	rec_lig_cl	PDAC_class	fishers.exact	0.332569221056429	2.0515109720639	1
[Epithelial_cancer]:NRP1 <- PGF:[Epithelial_cancer]	[Epithelial_cancer]:NRP1 <- PGF:[Epithelial_cancer]	40	3	17	1	23	2	Epithelial_cancer	rec_lig_cl	PDAC_class	fishers.exact	1	1.50841601871706	1
[Epithelial_cancer]:NRP1 <- VEGFA:[Fibroblast]	[Epithelial_cancer]:NRP1 <- VEGFA:[Fibroblast]	40	7	17	3	23	4	Epithelial_cancer	rec_lig_cl	PDAC_class	fishers.exact	1	0.982886615648805	1
[Epithelial_cancer]:PlexinA1_complex3 <- SEMA3A:[Fibroblast]	[Epithelial_cancer]:PlexinA1_complex3 <- SEMA3A:[Fibroblast]	40	12	17	5	23	7	Epithelial_cancer	rec_lig_cl	PDAC_class	fishers.exact	1	1.04873929047014	1
[Epithelial_cancer]:IL11_receptor <- IL11:[Epithelial_cancer]	[Epithelial_cancer]:IL11_receptor <- IL11:[Epithelial_cancer]	40	2	17	2	23	0	Epithelial_cancer	rec_lig_cl	PDAC_class	fishers.exact	0.174358974358974	0	1
[Epithelial_cancer]:IL11_receptor <- IL11:[Fibroblast]	[Epithelial_cancer]:IL11_receptor <- IL11:[Fibroblast]	40	2	17	2	23	0	Epithelial_cancer	rec_lig_cl	PDAC_class	fishers.exact	0.174358974358974	0	1
[Epithelial_cancer]:LRP1 <- PDGFB:[Epithelial_cancer]	[Epithelial_cancer]:LRP1 <- PDGFB:[Epithelial_cancer]	40	15	17	9	23	6	Epithelial_cancer	rec_lig_cl	PDAC_class	fishers.exact	0.10736967501428	0.323597304726197	1
[Epithelial_cancer]:NOTCH3 <- JAG2:[CD8_T_cell]	[Epithelial_cancer]:NOTCH3 <- JAG2:[CD8_T_cell]	40	7	17	4	23	3	Epithelial_cancer	rec_lig_cl	PDAC_class	fishers.exact	0.431564357880147	0.496591564187676	1
[Epithelial_cancer]:NOTCH3 <- DLL3:[CD8_T_cell]	[Epithelial_cancer]:NOTCH3 <- DLL3:[CD8_T_cell]	40	3	17	2	23	1	Epithelial_cancer	rec_lig_cl	PDAC_class	fishers.exact	0.564676113360324	0.350292382916257	1
[Epithelial_cancer]:NOTCH3 <- DLL4:[Epithelial_cancer]	[Epithelial_cancer]:NOTCH3 <- DLL4:[Epithelial_cancer]	40	7	17	3	23	4	Epithelial_cancer	rec_lig_cl	PDAC_class	fishers.exact	1	0.982886615648805	1
[Epithelial_cancer]:NOTCH3 <- SCGB3A1:[Epithelial_cancer]	[Epithelial_cancer]:NOTCH3 <- SCGB3A1:[Epithelial_cancer]	40	11	17	7	23	4	Epithelial_cancer	rec_lig_cl	PDAC_class	fishers.exact	0.153046967563097	0.31054503551684	1
[Epithelial_cancer]:NOTCH3 <- JAG1:[Fibroblast]	[Epithelial_cancer]:NOTCH3 <- JAG1:[Fibroblast]	40	8	17	3	23	5	Epithelial_cancer	rec_lig_cl	PDAC_class	fishers.exact	1	1.28801418811975	1
[Epithelial_cancer]:NOTCH3 <- DLL1:[Fibroblast]	[Epithelial_cancer]:NOTCH3 <- DLL1:[Fibroblast]	40	12	17	6	23	6	Epithelial_cancer	rec_lig_cl	PDAC_class	fishers.exact	0.728464059164838	0.654282978075591	1
[Epithelial_cancer]:NOTCH2 <- DLL3:[CD8_T_cell]	[Epithelial_cancer]:NOTCH2 <- DLL3:[CD8_T_cell]	40	2	17	1	23	1	Epithelial_cancer	rec_lig_cl	PDAC_class	fishers.exact	1	0.733187413397226	1
[Epithelial_cancer]:NOTCH2 <- DLL4:[Epithelial_cancer]	[Epithelial_cancer]:NOTCH2 <- DLL4:[Epithelial_cancer]	40	9	17	3	23	6	Epithelial_cancer	rec_lig_cl	PDAC_class	fishers.exact	0.707120582120582	1.62705960793007	1
[Epithelial_cancer]:NOTCH2 <- IL24:[Fibroblast]	[Epithelial_cancer]:NOTCH2 <- IL24:[Fibroblast]	40	5	17	4	23	1	Epithelial_cancer	rec_lig_cl	PDAC_class	fishers.exact	0.143732295048085	0.154876754936394	1
[Epithelial_cancer]:ANTXR1 <- WNT5A:[Fibroblast]	[Epithelial_cancer]:ANTXR1 <- WNT5A:[Fibroblast]	40	5	17	4	23	1	Epithelial_cancer	rec_lig_cl	PDAC_class	fishers.exact	0.143732295048085	0.154876754936394	1
[Epithelial_cancer]:ANTXR1 <- GDF11:[Fibroblast]	[Epithelial_cancer]:ANTXR1 <- GDF11:[Fibroblast]	40	5	17	4	23	1	Epithelial_cancer	rec_lig_cl	PDAC_class	fishers.exact	0.143732295048085	0.154876754936394	1
[Epithelial_cancer]:ROBO1 <- SLIT2:[Epithelial_cancer]	[Epithelial_cancer]:ROBO1 <- SLIT2:[Epithelial_cancer]	40	1	17	1	23	0	Epithelial_cancer	rec_lig_cl	PDAC_class	fishers.exact	0.425	0	1
[Epithelial_cancer]:ROBO1 <- SLIT2:[Fibroblast]	[Epithelial_cancer]:ROBO1 <- SLIT2:[Fibroblast]	40	3	17	1	23	2	Epithelial_cancer	rec_lig_cl	PDAC_class	fishers.exact	1	1.50841601871706	1
[Epithelial_cancer]:UNC5B <- NTN1:[Fibroblast]	[Epithelial_cancer]:UNC5B <- NTN1:[Fibroblast]	40	4	17	3	23	1	Epithelial_cancer	rec_lig_cl	PDAC_class	fishers.exact	0.294069373016741	0.22045127871654	1
[Epithelial_cancer]:PlexinA3_complex1 <- SEMA3A:[Fibroblast]	[Epithelial_cancer]:PlexinA3_complex1 <- SEMA3A:[Fibroblast]	40	13	17	5	23	8	Epithelial_cancer	rec_lig_cl	PDAC_class	fishers.exact	1	1.27216089327299	1
[Epithelial_cancer]:THRA <- Triiodothyronine_byDIO3:[CD8_T_cell]	[Epithelial_cancer]:THRA <- Triiodothyronine_byDIO3:[CD8_T_cell]	40	1	17	1	23	0	Epithelial_cancer	rec_lig_cl	PDAC_class	fishers.exact	0.425	0	1
[Epithelial_cancer]:THRA <- Triiodothyronine_byDIO3:[Fibroblast]	[Epithelial_cancer]:THRA <- Triiodothyronine_byDIO3:[Fibroblast]	40	19	17	6	23	13	Epithelial_cancer	rec_lig_cl	PDAC_class	fishers.exact	0.216428263636273	2.330873180551	1
[Epithelial_cancer]:PLXNC1 <- SEMA7A:[Epithelial_cancer]	[Epithelial_cancer]:PLXNC1 <- SEMA7A:[Epithelial_cancer]	40	2	17	1	23	1	Epithelial_cancer	rec_lig_cl	PDAC_class	fishers.exact	1	0.733187413397226	1
[Epithelial_cancer]:EPOR <- KITLG:[Epithelial_cancer]	[Epithelial_cancer]:EPOR <- KITLG:[Epithelial_cancer]	40	5	17	2	23	3	Epithelial_cancer	rec_lig_cl	PDAC_class	fishers.exact	1	1.12169283964691	1
[Epithelial_cancer]:EPOR <- KITLG:[Fibroblast]	[Epithelial_cancer]:EPOR <- KITLG:[Fibroblast]	40	4	17	2	23	2	Epithelial_cancer	rec_lig_cl	PDAC_class	fishers.exact	1	0.720429073846354	1
[Epithelial_cancer]:TNFRSF1B <- GRN:[Fibroblast]	[Epithelial_cancer]:TNFRSF1B <- GRN:[Fibroblast]	40	7	17	2	23	5	Epithelial_cancer	rec_lig_cl	PDAC_class	fishers.exact	0.677025203340993	2.04713027653482	1
[Epithelial_cancer]:TNFRSF1B <- LTA:[CD8_T_cell]	[Epithelial_cancer]:TNFRSF1B <- LTA:[CD8_T_cell]	40	5	17	2	23	3	Epithelial_cancer	rec_lig_cl	PDAC_class	fishers.exact	1	1.12169283964691	1
[Epithelial_cancer]:CLEC2D <- FAM3C:[Epithelial_cancer]	[Epithelial_cancer]:CLEC2D <- FAM3C:[Epithelial_cancer]	40	3	17	2	23	1	Epithelial_cancer	rec_lig_cl	PDAC_class	fishers.exact	0.564676113360324	0.350292382916257	1
[Epithelial_cancer]:CLEC2D <- FAM3C:[Fibroblast]	[Epithelial_cancer]:CLEC2D <- FAM3C:[Fibroblast]	40	1	17	1	23	0	Epithelial_cancer	rec_lig_cl	PDAC_class	fishers.exact	0.425	0	1
[Epithelial_cancer]:TNFRSF9 <- TNFSF9:[CD8_T_cell]	[Epithelial_cancer]:TNFRSF9 <- TNFSF9:[CD8_T_cell]	40	1	17	1	23	0	Epithelial_cancer	rec_lig_cl	PDAC_class	fishers.exact	0.425	0	1
[Epithelial_cancer]:PTGER4 <- SPP1:[CD8_T_cell]	[Epithelial_cancer]:PTGER4 <- SPP1:[CD8_T_cell]	40	3	17	1	23	2	Epithelial_cancer	rec_lig_cl	PDAC_class	fishers.exact	1	1.50841601871706	1
[Epithelial_cancer]:NOTCH1 <- JAG2:[CD8_T_cell]	[Epithelial_cancer]:NOTCH1 <- JAG2:[CD8_T_cell]	40	6	17	4	23	2	Epithelial_cancer	rec_lig_cl	PDAC_class	fishers.exact	0.372506109348215	0.319038635444627	1
[Epithelial_cancer]:NOTCH1 <- DLL3:[CD8_T_cell]	[Epithelial_cancer]:NOTCH1 <- DLL3:[CD8_T_cell]	40	1	17	1	23	0	Epithelial_cancer	rec_lig_cl	PDAC_class	fishers.exact	0.425	0	1
[Epithelial_cancer]:NOTCH1 <- DLL4:[Epithelial_cancer]	[Epithelial_cancer]:NOTCH1 <- DLL4:[Epithelial_cancer]	40	6	17	1	23	5	Epithelial_cancer	rec_lig_cl	PDAC_class	fishers.exact	0.215632636685268	4.30224910418251	1
[Epithelial_cancer]:NOTCH1 <- CNTN1:[Fibroblast]	[Epithelial_cancer]:NOTCH1 <- CNTN1:[Fibroblast]	40	13	17	5	23	8	Epithelial_cancer	rec_lig_cl	PDAC_class	fishers.exact	1	1.27216089327299	1
[Epithelial_cancer]:NOTCH1 <- JAG1:[Fibroblast]	[Epithelial_cancer]:NOTCH1 <- JAG1:[Fibroblast]	40	9	17	3	23	6	Epithelial_cancer	rec_lig_cl	PDAC_class	fishers.exact	0.707120582120582	1.62705960793007	1
[Epithelial_cancer]:NOTCH1 <- WNT4:[Epithelial_cancer]	[Epithelial_cancer]:NOTCH1 <- WNT4:[Epithelial_cancer]	40	3	17	2	23	1	Epithelial_cancer	rec_lig_cl	PDAC_class	fishers.exact	0.564676113360324	0.350292382916257	1
[Epithelial_cancer]:NOTCH1 <- DLL1:[Fibroblast]	[Epithelial_cancer]:NOTCH1 <- DLL1:[Fibroblast]	40	12	17	4	23	8	Epithelial_cancer	rec_lig_cl	PDAC_class	fishers.exact	0.504846225535881	1.70992195504139	1
[Epithelial_cancer]:TNFRSF14 <- TNFSF14:[Fibroblast]	[Epithelial_cancer]:TNFRSF14 <- TNFSF14:[Fibroblast]	40	12	17	4	23	8	Epithelial_cancer	rec_lig_cl	PDAC_class	fishers.exact	0.504846225535881	1.70992195504139	1
[Epithelial_cancer]:LGR5 <- RSPO3:[Fibroblast]	[Epithelial_cancer]:LGR5 <- RSPO3:[Fibroblast]	40	7	17	0	23	7	Epithelial_cancer	rec_lig_cl	PDAC_class	fishers.exact	0.0141928365612576	Inf	1
[Epithelial_cancer]:NMUR2 <- NMU:[Epithelial_cancer]	[Epithelial_cancer]:NMUR2 <- NMU:[Epithelial_cancer]	40	5	17	3	23	2	Epithelial_cancer	rec_lig_cl	PDAC_class	fishers.exact	0.633961897119792	0.453784533789448	1
[Epithelial_cancer]:SORT1 <- NTS:[Epithelial_cancer]	[Epithelial_cancer]:SORT1 <- NTS:[Epithelial_cancer]	40	9	17	2	23	7	Epithelial_cancer	rec_lig_cl	PDAC_class	fishers.exact	0.255689900426743	3.19060926555597	1
[Epithelial_cancer]:FGFR4 <- FGF2:[Fibroblast]	[Epithelial_cancer]:FGFR4 <- FGF2:[Fibroblast]	40	18	17	2	23	16	Epithelial_cancer	rec_lig_cl	PDAC_class	fishers.exact	0.000364769663991022	15.7314411203669	0.389938770806402
[Epithelial_cancer]:FGFR3 <- FGF2:[Fibroblast]	[Epithelial_cancer]:FGFR3 <- FGF2:[Fibroblast]	40	17	17	3	23	14	Epithelial_cancer	rec_lig_cl	PDAC_class	fishers.exact	0.00966022238547265	6.87660704426479	1
[Epithelial_cancer]:LTBR <- LTB:[Fibroblast]	[Epithelial_cancer]:LTBR <- LTB:[Fibroblast]	40	2	17	1	23	1	Epithelial_cancer	rec_lig_cl	PDAC_class	fishers.exact	1	0.733187413397226	1
[Epithelial_cancer]:LTBR <- TNFSF14:[Fibroblast]	[Epithelial_cancer]:LTBR <- TNFSF14:[Fibroblast]	40	12	17	5	23	7	Epithelial_cancer	rec_lig_cl	PDAC_class	fishers.exact	1	1.04873929047014	1
[Epithelial_cancer]:TGFbeta_receptor1 <- TGFB2:[Fibroblast]	[Epithelial_cancer]:TGFbeta_receptor1 <- TGFB2:[Fibroblast]	40	5	17	1	23	4	Epithelial_cancer	rec_lig_cl	PDAC_class	fishers.exact	0.372506109348215	3.27918908988454	1
[Epithelial_cancer]:CCR6 <- CCL20:[Epithelial_cancer]	[Epithelial_cancer]:CCR6 <- CCL20:[Epithelial_cancer]	40	5	17	0	23	5	Epithelial_cancer	rec_lig_cl	PDAC_class	fishers.exact	0.0605418171207645	Inf	1
[Epithelial_cancer]:LGR6 <- RSPO3:[Fibroblast]	[Epithelial_cancer]:LGR6 <- RSPO3:[Fibroblast]	40	2	17	0	23	2	Epithelial_cancer	rec_lig_cl	PDAC_class	fishers.exact	0.498717948717949	Inf	1
[Epithelial_cancer]:SEMA4D <- PTPRC:[Fibroblast]	[Epithelial_cancer]:SEMA4D <- PTPRC:[Fibroblast]	40	3	17	1	23	2	Epithelial_cancer	rec_lig_cl	PDAC_class	fishers.exact	1	1.50841601871706	1
[Epithelial_cancer]:EGFR <- AREG:[CD8_T_cell]	[Epithelial_cancer]:EGFR <- AREG:[CD8_T_cell]	40	7	17	3	23	4	Epithelial_cancer	rec_lig_cl	PDAC_class	fishers.exact	1	0.982886615648805	1
[Epithelial_cancer]:SELPLG <- SELL:[Fibroblast]	[Epithelial_cancer]:SELPLG <- SELL:[Fibroblast]	40	4	17	1	23	3	Epithelial_cancer	rec_lig_cl	PDAC_class	fishers.exact	0.623503665608929	2.35218279219543	1
[Epithelial_cancer]:AGTR1 <- AGT:[Fibroblast]	[Epithelial_cancer]:AGTR1 <- AGT:[Fibroblast]	40	1	17	1	23	0	Epithelial_cancer	rec_lig_cl	PDAC_class	fishers.exact	0.425	0	1
[Epithelial_cancer]:GRIN2D <- IL16:[Fibroblast]	[Epithelial_cancer]:GRIN2D <- IL16:[Fibroblast]	40	4	17	1	23	3	Epithelial_cancer	rec_lig_cl	PDAC_class	fishers.exact	0.623503665608929	2.35218279219543	1
[Epithelial_cancer]:IDE <- GCG:[Fibroblast]	[Epithelial_cancer]:IDE <- GCG:[Fibroblast]	40	3	17	1	23	2	Epithelial_cancer	rec_lig_cl	PDAC_class	fishers.exact	1	1.50841601871706	1
[Epithelial_cancer]:DPP4 <- CXCL10:[Fibroblast]	[Epithelial_cancer]:DPP4 <- CXCL10:[Fibroblast]	40	6	17	1	23	5	Epithelial_cancer	rec_lig_cl	PDAC_class	fishers.exact	0.215632636685268	4.30224910418251	1
[Epithelial_cancer]:DPP4 <- GCG:[Fibroblast]	[Epithelial_cancer]:DPP4 <- GCG:[Fibroblast]	40	4	17	1	23	3	Epithelial_cancer	rec_lig_cl	PDAC_class	fishers.exact	0.623503665608929	2.35218279219543	1
[Epithelial_cancer]:DPP4 <- CXCL11:[Fibroblast]	[Epithelial_cancer]:DPP4 <- CXCL11:[Fibroblast]	40	2	17	1	23	1	Epithelial_cancer	rec_lig_cl	PDAC_class	fishers.exact	1	0.733187413397226	1
[Epithelial_cancer]:SELPLG <- SELP:[Fibroblast]	[Epithelial_cancer]:SELPLG <- SELP:[Fibroblast]	40	4	17	1	23	3	Epithelial_cancer	rec_lig_cl	PDAC_class	fishers.exact	0.623503665608929	2.35218279219543	1
[Epithelial_cancer]:SELPLG <- SELL:[CD8_T_cell]	[Epithelial_cancer]:SELPLG <- SELL:[CD8_T_cell]	40	15	17	5	23	10	Epithelial_cancer	rec_lig_cl	PDAC_class	fishers.exact	0.51152264611664	1.81812656105444	1
[Epithelial_cancer]:SEMA4D <- CD72:[Fibroblast]	[Epithelial_cancer]:SEMA4D <- CD72:[Fibroblast]	40	9	17	4	23	5	Epithelial_cancer	rec_lig_cl	PDAC_class	fishers.exact	1	0.905100337399222	1
[Epithelial_cancer]:BDKRB2 <- KNG1:[Fibroblast]	[Epithelial_cancer]:BDKRB2 <- KNG1:[Fibroblast]	40	1	17	1	23	0	Epithelial_cancer	rec_lig_cl	PDAC_class	fishers.exact	0.425	0	1
[Epithelial_cancer]:BDKRB1 <- KNG1:[Fibroblast]	[Epithelial_cancer]:BDKRB1 <- KNG1:[Fibroblast]	40	1	17	1	23	0	Epithelial_cancer	rec_lig_cl	PDAC_class	fishers.exact	0.425	0	1
[Epithelial_cancer]:IL20_receptor_Type_II <- IL24:[Fibroblast]	[Epithelial_cancer]:IL20_receptor_Type_II <- IL24:[Fibroblast]	40	2	17	2	23	0	Epithelial_cancer	rec_lig_cl	PDAC_class	fishers.exact	0.174358974358974	0	1
[Epithelial_cancer]:NR3C1 <- CSF2:[Fibroblast]	[Epithelial_cancer]:NR3C1 <- CSF2:[Fibroblast]	40	1	17	1	23	0	Epithelial_cancer	rec_lig_cl	PDAC_class	fishers.exact	0.425	0	1
[Epithelial_cancer]:ACVR_1A2A_receptor <- BMP5:[Fibroblast]	[Epithelial_cancer]:ACVR_1A2A_receptor <- BMP5:[Fibroblast]	40	8	17	3	23	5	Epithelial_cancer	rec_lig_cl	PDAC_class	fishers.exact	1	1.28801418811975	1
[Epithelial_cancer]:ACVR_1A2A_receptor <- INHA:[Fibroblast]	[Epithelial_cancer]:ACVR_1A2A_receptor <- INHA:[Fibroblast]	40	2	17	2	23	0	Epithelial_cancer	rec_lig_cl	PDAC_class	fishers.exact	0.174358974358974	0	1
[Epithelial_cancer]:TGFbeta_receptor2 <- TGFB2:[Fibroblast]	[Epithelial_cancer]:TGFbeta_receptor2 <- TGFB2:[Fibroblast]	40	6	17	2	23	4	Epithelial_cancer	rec_lig_cl	PDAC_class	fishers.exact	1	1.56153408166088	1
[Epithelial_cancer]:BMPR1A_BMPR2 <- GDF7:[Epithelial_cancer]	[Epithelial_cancer]:BMPR1A_BMPR2 <- GDF7:[Epithelial_cancer]	40	3	17	1	23	2	Epithelial_cancer	rec_lig_cl	PDAC_class	fishers.exact	1	1.50841601871706	1
[Epithelial_cancer]:VLDLR <- RELN:[Fibroblast]	[Epithelial_cancer]:VLDLR <- RELN:[Fibroblast]	40	4	17	1	23	3	Epithelial_cancer	rec_lig_cl	PDAC_class	fishers.exact	0.623503665608929	2.35218279219543	1
[Epithelial_cancer]:FDZ8_RYK <- WNT5A:[Fibroblast]	[Epithelial_cancer]:FDZ8_RYK <- WNT5A:[Fibroblast]	40	3	17	1	23	2	Epithelial_cancer	rec_lig_cl	PDAC_class	fishers.exact	1	1.50841601871706	1
[Epithelial_cancer]:IL1_receptor <- IL1B:[CD8_T_cell]	[Epithelial_cancer]:IL1_receptor <- IL1B:[CD8_T_cell]	40	4	17	0	23	4	Epithelial_cancer	rec_lig_cl	PDAC_class	fishers.exact	0.122934675566255	Inf	1
[Epithelial_cancer]:IL1_receptor <- IL1A:[Epithelial_cancer]	[Epithelial_cancer]:IL1_receptor <- IL1A:[Epithelial_cancer]	40	7	17	3	23	4	Epithelial_cancer	rec_lig_cl	PDAC_class	fishers.exact	1	0.982886615648805	1
[Epithelial_cancer]:SORT1 <- BDNF:[Epithelial_cancer]	[Epithelial_cancer]:SORT1 <- BDNF:[Epithelial_cancer]	40	12	17	3	23	9	Epithelial_cancer	rec_lig_cl	PDAC_class	fishers.exact	0.178839273944947	2.92022446568933	1
[Epithelial_cancer]:CCRL2 <- RARRES2:[Epithelial_cancer]	[Epithelial_cancer]:CCRL2 <- RARRES2:[Epithelial_cancer]	40	1	17	0	23	1	Epithelial_cancer	rec_lig_cl	PDAC_class	fishers.exact	1	Inf	1
[Epithelial_cancer]:CCRL2 <- CCL19:[Fibroblast]	[Epithelial_cancer]:CCRL2 <- CCL19:[Fibroblast]	40	10	17	1	23	9	Epithelial_cancer	rec_lig_cl	PDAC_class	fishers.exact	0.0256769110758924	9.7718055195728	1
[Epithelial_cancer]:ACVR_1A2B_receptor <- BMP5:[Fibroblast]	[Epithelial_cancer]:ACVR_1A2B_receptor <- BMP5:[Fibroblast]	40	5	17	3	23	2	Epithelial_cancer	rec_lig_cl	PDAC_class	fishers.exact	0.633961897119792	0.453784533789448	1
[Epithelial_cancer]:TYRO3 <- GAS6:[Epithelial_cancer]	[Epithelial_cancer]:TYRO3 <- GAS6:[Epithelial_cancer]	40	2	17	1	23	1	Epithelial_cancer	rec_lig_cl	PDAC_class	fishers.exact	1	0.733187413397226	1
[Epithelial_cancer]:TYRO3 <- GAS6:[Fibroblast]	[Epithelial_cancer]:TYRO3 <- GAS6:[Fibroblast]	40	4	17	2	23	2	Epithelial_cancer	rec_lig_cl	PDAC_class	fishers.exact	1	0.720429073846354	1
[Epithelial_cancer]:TYRO3 <- PROS1:[Fibroblast]	[Epithelial_cancer]:TYRO3 <- PROS1:[Fibroblast]	40	3	17	1	23	2	Epithelial_cancer	rec_lig_cl	PDAC_class	fishers.exact	1	1.50841601871706	1
[Epithelial_cancer]:BMR1A_ACR2A <- GDF7:[Epithelial_cancer]	[Epithelial_cancer]:BMR1A_ACR2A <- GDF7:[Epithelial_cancer]	40	2	17	0	23	2	Epithelial_cancer	rec_lig_cl	PDAC_class	fishers.exact	0.498717948717949	Inf	1
[Epithelial_cancer]:BMR1A_ACR2A <- BMP5:[Fibroblast]	[Epithelial_cancer]:BMR1A_ACR2A <- BMP5:[Fibroblast]	40	5	17	1	23	4	Epithelial_cancer	rec_lig_cl	PDAC_class	fishers.exact	0.372506109348215	3.27918908988454	1
[Epithelial_cancer]:F11R <- BDNF:[Epithelial_cancer]	[Epithelial_cancer]:F11R <- BDNF:[Epithelial_cancer]	40	14	17	4	23	10	Epithelial_cancer	rec_lig_cl	PDAC_class	fishers.exact	0.315173905830191	2.44348260799211	1
[Epithelial_cancer]:FGFR2 <- FGF18:[Epithelial_cancer]	[Epithelial_cancer]:FGFR2 <- FGF18:[Epithelial_cancer]	40	3	17	0	23	3	Epithelial_cancer	rec_lig_cl	PDAC_class	fishers.exact	0.248076923076923	Inf	1
[Epithelial_cancer]:CD40 <- TNFSF13B:[Epithelial_cancer]	[Epithelial_cancer]:CD40 <- TNFSF13B:[Epithelial_cancer]	40	2	17	1	23	1	Epithelial_cancer	rec_lig_cl	PDAC_class	fishers.exact	1	0.733187413397226	1
[Epithelial_cancer]:CD40 <- INSL3:[Fibroblast]	[Epithelial_cancer]:CD40 <- INSL3:[Fibroblast]	40	4	17	2	23	2	Epithelial_cancer	rec_lig_cl	PDAC_class	fishers.exact	1	0.720429073846354	1
[Epithelial_cancer]:ROBO3 <- NELL2:[CD8_T_cell]	[Epithelial_cancer]:ROBO3 <- NELL2:[CD8_T_cell]	40	2	17	0	23	2	Epithelial_cancer	rec_lig_cl	PDAC_class	fishers.exact	0.498717948717949	Inf	1
[Epithelial_cancer]:NOTCH3 <- SCGB3A1:[CD8_T_cell]	[Epithelial_cancer]:NOTCH3 <- SCGB3A1:[CD8_T_cell]	40	1	17	0	23	1	Epithelial_cancer	rec_lig_cl	PDAC_class	fishers.exact	1	Inf	1
[Epithelial_cancer]:NOTCH3 <- DLL1:[CD8_T_cell]	[Epithelial_cancer]:NOTCH3 <- DLL1:[CD8_T_cell]	40	3	17	1	23	2	Epithelial_cancer	rec_lig_cl	PDAC_class	fishers.exact	1	1.50841601871706	1
[Epithelial_cancer]:BMR1A_AVR2B <- GDF7:[Epithelial_cancer]	[Epithelial_cancer]:BMR1A_AVR2B <- GDF7:[Epithelial_cancer]	40	1	17	0	23	1	Epithelial_cancer	rec_lig_cl	PDAC_class	fishers.exact	1	Inf	1
[Epithelial_cancer]:BMR1A_AVR2B <- BMP5:[Fibroblast]	[Epithelial_cancer]:BMR1A_AVR2B <- BMP5:[Fibroblast]	40	3	17	1	23	2	Epithelial_cancer	rec_lig_cl	PDAC_class	fishers.exact	1	1.50841601871706	1
[Epithelial_cancer]:NRP1 <- PGF:[Fibroblast]	[Epithelial_cancer]:NRP1 <- PGF:[Fibroblast]	40	11	17	3	23	8	Epithelial_cancer	rec_lig_cl	PDAC_class	fishers.exact	0.297269353720967	2.43415807335765	1
[Epithelial_cancer]:EPHB2 <- EFNB1:[Epithelial_cancer]	[Epithelial_cancer]:EPHB2 <- EFNB1:[Epithelial_cancer]	40	8	17	6	23	2	Epithelial_cancer	rec_lig_cl	PDAC_class	fishers.exact	0.0532224532224533	0.182880765544793	1
[Epithelial_cancer]:EPHB2 <- VEGFA:[Epithelial_cancer]	[Epithelial_cancer]:EPHB2 <- VEGFA:[Epithelial_cancer]	40	8	17	6	23	2	Epithelial_cancer	rec_lig_cl	PDAC_class	fishers.exact	0.0532224532224533	0.182880765544793	1
[Epithelial_cancer]:TGFR_BMPR2 <- GDF9:[Epithelial_cancer]	[Epithelial_cancer]:TGFR_BMPR2 <- GDF9:[Epithelial_cancer]	40	3	17	1	23	2	Epithelial_cancer	rec_lig_cl	PDAC_class	fishers.exact	1	1.50841601871706	1
[Epithelial_cancer]:PDGFRA <- PDGFC:[Epithelial_cancer]	[Epithelial_cancer]:PDGFRA <- PDGFC:[Epithelial_cancer]	40	2	17	1	23	1	Epithelial_cancer	rec_lig_cl	PDAC_class	fishers.exact	1	0.733187413397226	1
[Epithelial_cancer]:NR1H4 <- FGF19:[Epithelial_cancer]	[Epithelial_cancer]:NR1H4 <- FGF19:[Epithelial_cancer]	40	4	17	1	23	3	Epithelial_cancer	rec_lig_cl	PDAC_class	fishers.exact	0.623503665608929	2.35218279219543	1
[Epithelial_cancer]:NR1H4 <- FGF19:[Fibroblast]	[Epithelial_cancer]:NR1H4 <- FGF19:[Fibroblast]	40	1	17	1	23	0	Epithelial_cancer	rec_lig_cl	PDAC_class	fishers.exact	0.425	0	1
[Epithelial_cancer]:INSR <- INS:[CD8_T_cell]	[Epithelial_cancer]:INSR <- INS:[CD8_T_cell]	40	8	17	4	23	4	Epithelial_cancer	rec_lig_cl	PDAC_class	fishers.exact	0.702471702471703	0.690859683366736	1
[Epithelial_cancer]:INSR <- INS:[Fibroblast]	[Epithelial_cancer]:INSR <- INS:[Fibroblast]	40	6	17	3	23	3	Epithelial_cancer	rec_lig_cl	PDAC_class	fishers.exact	1	0.706387873026031	1
[Epithelial_cancer]:PTPRS <- PTN:[Fibroblast]	[Epithelial_cancer]:PTPRS <- PTN:[Fibroblast]	40	4	17	2	23	2	Epithelial_cancer	rec_lig_cl	PDAC_class	fishers.exact	1	0.720429073846354	1
[Epithelial_cancer]:PTPRS <- AGRN:[Fibroblast]	[Epithelial_cancer]:PTPRS <- AGRN:[Fibroblast]	40	1	17	1	23	0	Epithelial_cancer	rec_lig_cl	PDAC_class	fishers.exact	0.425	0	1
[Epithelial_cancer]:EGFR <- EGF:[Fibroblast]	[Epithelial_cancer]:EGFR <- EGF:[Fibroblast]	40	3	17	3	23	0	Epithelial_cancer	rec_lig_cl	PDAC_class	fishers.exact	0.068825910931174	0	1
[Epithelial_cancer]:DDR1 <- TTR:[Epithelial_cancer]	[Epithelial_cancer]:DDR1 <- TTR:[Epithelial_cancer]	40	21	17	7	23	14	Epithelial_cancer	rec_lig_cl	PDAC_class	fishers.exact	0.337485694816062	2.17708679221009	1
[Epithelial_cancer]:IL1_receptor_inhibitor <- IL1B:[Epithelial_cancer]	[Epithelial_cancer]:IL1_receptor_inhibitor <- IL1B:[Epithelial_cancer]	40	6	17	2	23	4	Epithelial_cancer	rec_lig_cl	PDAC_class	fishers.exact	1	1.56153408166088	1
[Epithelial_cancer]:IL17_receptor_AE <- IL17C:[Epithelial_cancer]	[Epithelial_cancer]:IL17_receptor_AE <- IL17C:[Epithelial_cancer]	40	6	17	4	23	2	Epithelial_cancer	rec_lig_cl	PDAC_class	fishers.exact	0.372506109348215	0.319038635444627	1
[Epithelial_cancer]:IDE <- IAPP:[Epithelial_cancer]	[Epithelial_cancer]:IDE <- IAPP:[Epithelial_cancer]	40	7	17	2	23	5	Epithelial_cancer	rec_lig_cl	PDAC_class	fishers.exact	0.677025203340993	2.04713027653482	1
[Epithelial_cancer]:IDE <- INS:[CD8_T_cell]	[Epithelial_cancer]:IDE <- INS:[CD8_T_cell]	40	4	17	2	23	2	Epithelial_cancer	rec_lig_cl	PDAC_class	fishers.exact	1	0.720429073846354	1
[Epithelial_cancer]:IDE <- INS:[Fibroblast]	[Epithelial_cancer]:IDE <- INS:[Fibroblast]	40	5	17	3	23	2	Epithelial_cancer	rec_lig_cl	PDAC_class	fishers.exact	0.633961897119792	0.453784533789448	1
[Epithelial_cancer]:IDE <- GCG:[Epithelial_cancer]	[Epithelial_cancer]:IDE <- GCG:[Epithelial_cancer]	40	4	17	2	23	2	Epithelial_cancer	rec_lig_cl	PDAC_class	fishers.exact	1	0.720429073846354	1
[Epithelial_cancer]:NRP2 <- PGF:[Fibroblast]	[Epithelial_cancer]:NRP2 <- PGF:[Fibroblast]	40	15	17	6	23	9	Epithelial_cancer	rec_lig_cl	PDAC_class	fishers.exact	1	1.17374916569037	1
[Epithelial_cancer]:AR <- TGFB1:[CD8_T_cell]	[Epithelial_cancer]:AR <- TGFB1:[CD8_T_cell]	40	2	17	1	23	1	Epithelial_cancer	rec_lig_cl	PDAC_class	fishers.exact	1	0.733187413397226	1
[Epithelial_cancer]:AR <- TGFB1:[Fibroblast]	[Epithelial_cancer]:AR <- TGFB1:[Fibroblast]	40	2	17	1	23	1	Epithelial_cancer	rec_lig_cl	PDAC_class	fishers.exact	1	0.733187413397226	1
[Epithelial_cancer]:VLDLR <- RELN:[Epithelial_cancer]	[Epithelial_cancer]:VLDLR <- RELN:[Epithelial_cancer]	40	2	17	1	23	1	Epithelial_cancer	rec_lig_cl	PDAC_class	fishers.exact	1	0.733187413397226	1
[Epithelial_cancer]:BMPR1B_BMPR2 <- BMP8A:[Fibroblast]	[Epithelial_cancer]:BMPR1B_BMPR2 <- BMP8A:[Fibroblast]	40	1	17	1	23	0	Epithelial_cancer	rec_lig_cl	PDAC_class	fishers.exact	0.425	0	1
[Epithelial_cancer]:BMPR1B_BMPR2 <- GDF6:[Fibroblast]	[Epithelial_cancer]:BMPR1B_BMPR2 <- GDF6:[Fibroblast]	40	2	17	1	23	1	Epithelial_cancer	rec_lig_cl	PDAC_class	fishers.exact	1	0.733187413397226	1
[Epithelial_cancer]:BMPR1B_BMPR2 <- BMP6:[Fibroblast]	[Epithelial_cancer]:BMPR1B_BMPR2 <- BMP6:[Fibroblast]	40	2	17	1	23	1	Epithelial_cancer	rec_lig_cl	PDAC_class	fishers.exact	1	0.733187413397226	1
[Epithelial_cancer]:BMPR1B_BMPR2 <- BMP5:[Fibroblast]	[Epithelial_cancer]:BMPR1B_BMPR2 <- BMP5:[Fibroblast]	40	3	17	2	23	1	Epithelial_cancer	rec_lig_cl	PDAC_class	fishers.exact	0.564676113360324	0.350292382916257	1
[Epithelial_cancer]:BMPR1B_BMPR2 <- BMP4:[Epithelial_cancer]	[Epithelial_cancer]:BMPR1B_BMPR2 <- BMP4:[Epithelial_cancer]	40	4	17	2	23	2	Epithelial_cancer	rec_lig_cl	PDAC_class	fishers.exact	1	0.720429073846354	1
[Epithelial_cancer]:BMPR1B_BMPR2 <- BMP4:[Fibroblast]	[Epithelial_cancer]:BMPR1B_BMPR2 <- BMP4:[Fibroblast]	40	1	17	1	23	0	Epithelial_cancer	rec_lig_cl	PDAC_class	fishers.exact	0.425	0	1
[Epithelial_cancer]:BMPR1B_BMPR2 <- BMP2:[Epithelial_cancer]	[Epithelial_cancer]:BMPR1B_BMPR2 <- BMP2:[Epithelial_cancer]	40	4	17	2	23	2	Epithelial_cancer	rec_lig_cl	PDAC_class	fishers.exact	1	0.720429073846354	1
[Epithelial_cancer]:BMR1B_AVR2A <- BMP8A:[Fibroblast]	[Epithelial_cancer]:BMR1B_AVR2A <- BMP8A:[Fibroblast]	40	1	17	1	23	0	Epithelial_cancer	rec_lig_cl	PDAC_class	fishers.exact	0.425	0	1
[Epithelial_cancer]:BMR1B_AVR2A <- GDF6:[Fibroblast]	[Epithelial_cancer]:BMR1B_AVR2A <- GDF6:[Fibroblast]	40	1	17	1	23	0	Epithelial_cancer	rec_lig_cl	PDAC_class	fishers.exact	0.425	0	1
[Epithelial_cancer]:BMR1B_AVR2A <- BMP6:[Fibroblast]	[Epithelial_cancer]:BMR1B_AVR2A <- BMP6:[Fibroblast]	40	1	17	1	23	0	Epithelial_cancer	rec_lig_cl	PDAC_class	fishers.exact	0.425	0	1
[Epithelial_cancer]:BMR1B_AVR2A <- BMP5:[Fibroblast]	[Epithelial_cancer]:BMR1B_AVR2A <- BMP5:[Fibroblast]	40	1	17	1	23	0	Epithelial_cancer	rec_lig_cl	PDAC_class	fishers.exact	0.425	0	1
[Epithelial_cancer]:BMR1B_AVR2A <- BMP4:[Epithelial_cancer]	[Epithelial_cancer]:BMR1B_AVR2A <- BMP4:[Epithelial_cancer]	40	1	17	1	23	0	Epithelial_cancer	rec_lig_cl	PDAC_class	fishers.exact	0.425	0	1
[Epithelial_cancer]:BMR1B_AVR2A <- BMP4:[Fibroblast]	[Epithelial_cancer]:BMR1B_AVR2A <- BMP4:[Fibroblast]	40	1	17	1	23	0	Epithelial_cancer	rec_lig_cl	PDAC_class	fishers.exact	0.425	0	1
[Epithelial_cancer]:BMR1B_AVR2A <- BMP2:[Epithelial_cancer]	[Epithelial_cancer]:BMR1B_AVR2A <- BMP2:[Epithelial_cancer]	40	1	17	1	23	0	Epithelial_cancer	rec_lig_cl	PDAC_class	fishers.exact	0.425	0	1
[Epithelial_cancer]:BMR1B_AVR2B <- BMP8A:[Fibroblast]	[Epithelial_cancer]:BMR1B_AVR2B <- BMP8A:[Fibroblast]	40	1	17	1	23	0	Epithelial_cancer	rec_lig_cl	PDAC_class	fishers.exact	0.425	0	1
[Epithelial_cancer]:BMR1B_AVR2B <- GDF6:[Fibroblast]	[Epithelial_cancer]:BMR1B_AVR2B <- GDF6:[Fibroblast]	40	1	17	1	23	0	Epithelial_cancer	rec_lig_cl	PDAC_class	fishers.exact	0.425	0	1
[Epithelial_cancer]:BMR1B_AVR2B <- BMP6:[Fibroblast]	[Epithelial_cancer]:BMR1B_AVR2B <- BMP6:[Fibroblast]	40	1	17	1	23	0	Epithelial_cancer	rec_lig_cl	PDAC_class	fishers.exact	0.425	0	1
[Epithelial_cancer]:BMR1B_AVR2B <- BMP5:[Fibroblast]	[Epithelial_cancer]:BMR1B_AVR2B <- BMP5:[Fibroblast]	40	1	17	1	23	0	Epithelial_cancer	rec_lig_cl	PDAC_class	fishers.exact	0.425	0	1
[Epithelial_cancer]:BMR1B_AVR2B <- BMP4:[Epithelial_cancer]	[Epithelial_cancer]:BMR1B_AVR2B <- BMP4:[Epithelial_cancer]	40	1	17	1	23	0	Epithelial_cancer	rec_lig_cl	PDAC_class	fishers.exact	0.425	0	1
[Epithelial_cancer]:BMR1B_AVR2B <- BMP4:[Fibroblast]	[Epithelial_cancer]:BMR1B_AVR2B <- BMP4:[Fibroblast]	40	1	17	1	23	0	Epithelial_cancer	rec_lig_cl	PDAC_class	fishers.exact	0.425	0	1
[Epithelial_cancer]:BMR1B_AVR2B <- BMP2:[Epithelial_cancer]	[Epithelial_cancer]:BMR1B_AVR2B <- BMP2:[Epithelial_cancer]	40	1	17	1	23	0	Epithelial_cancer	rec_lig_cl	PDAC_class	fishers.exact	0.425	0	1
[Epithelial_cancer]:NOTCH1 <- WNT4:[Fibroblast]	[Epithelial_cancer]:NOTCH1 <- WNT4:[Fibroblast]	40	8	17	2	23	6	Epithelial_cancer	rec_lig_cl	PDAC_class	fishers.exact	0.42843248106406	2.58682544565882	1
[Epithelial_cancer]:TGFR_BMPR2 <- GDF9:[Fibroblast]	[Epithelial_cancer]:TGFR_BMPR2 <- GDF9:[Fibroblast]	40	2	17	2	23	0	Epithelial_cancer	rec_lig_cl	PDAC_class	fishers.exact	0.174358974358974	0	1
[Epithelial_cancer]:SLC22A17 <- LCN2:[Epithelial_cancer]	[Epithelial_cancer]:SLC22A17 <- LCN2:[Epithelial_cancer]	40	2	17	2	23	0	Epithelial_cancer	rec_lig_cl	PDAC_class	fishers.exact	0.174358974358974	0	1
[Epithelial_cancer]:NPR2 <- NPPC:[Fibroblast]	[Epithelial_cancer]:NPR2 <- NPPC:[Fibroblast]	40	2	17	1	23	1	Epithelial_cancer	rec_lig_cl	PDAC_class	fishers.exact	1	0.733187413397226	1
[Epithelial_cancer]:GPRC5B <- CD70:[Epithelial_cancer]	[Epithelial_cancer]:GPRC5B <- CD70:[Epithelial_cancer]	40	1	17	0	23	1	Epithelial_cancer	rec_lig_cl	PDAC_class	fishers.exact	1	Inf	1
[Epithelial_cancer]:LIFR <- LIF:[Fibroblast]	[Epithelial_cancer]:LIFR <- LIF:[Fibroblast]	40	1	17	0	23	1	Epithelial_cancer	rec_lig_cl	PDAC_class	fishers.exact	1	Inf	1
[Epithelial_cancer]:IGF2R <- IGF2:[Epithelial_cancer]	[Epithelial_cancer]:IGF2R <- IGF2:[Epithelial_cancer]	40	6	17	2	23	4	Epithelial_cancer	rec_lig_cl	PDAC_class	fishers.exact	1	1.56153408166088	1
[Epithelial_cancer]:TNFRSF1A <- TNFSF13:[Fibroblast]	[Epithelial_cancer]:TNFRSF1A <- TNFSF13:[Fibroblast]	40	2	17	1	23	1	Epithelial_cancer	rec_lig_cl	PDAC_class	fishers.exact	1	0.733187413397226	1
[Epithelial_cancer]:ACKR3 <- CXCL12:[Fibroblast]	[Epithelial_cancer]:ACKR3 <- CXCL12:[Fibroblast]	40	4	17	2	23	2	Epithelial_cancer	rec_lig_cl	PDAC_class	fishers.exact	1	0.720429073846354	1
[Epithelial_cancer]:NOTCH2 <- DLL3:[Fibroblast]	[Epithelial_cancer]:NOTCH2 <- DLL3:[Fibroblast]	40	3	17	0	23	3	Epithelial_cancer	rec_lig_cl	PDAC_class	fishers.exact	0.248076923076923	Inf	1
[Epithelial_cancer]:NOTCH2 <- DLK1:[Fibroblast]	[Epithelial_cancer]:NOTCH2 <- DLK1:[Fibroblast]	40	5	17	1	23	4	Epithelial_cancer	rec_lig_cl	PDAC_class	fishers.exact	0.372506109348215	3.27918908988454	1
[Epithelial_cancer]:DPP4 <- ADCYAP1:[CD8_T_cell]	[Epithelial_cancer]:DPP4 <- ADCYAP1:[CD8_T_cell]	40	1	17	0	23	1	Epithelial_cancer	rec_lig_cl	PDAC_class	fishers.exact	1	Inf	1
[Epithelial_cancer]:FcRn_complex <- ALB:[Fibroblast]	[Epithelial_cancer]:FcRn_complex <- ALB:[Fibroblast]	40	4	17	2	23	2	Epithelial_cancer	rec_lig_cl	PDAC_class	fishers.exact	1	0.720429073846354	1
[Epithelial_cancer]:TNFRSF14 <- TNFSF13:[Fibroblast]	[Epithelial_cancer]:TNFRSF14 <- TNFSF13:[Fibroblast]	40	2	17	0	23	2	Epithelial_cancer	rec_lig_cl	PDAC_class	fishers.exact	0.498717948717949	Inf	1
[Epithelial_cancer]:PlexinA4_complex1 <- SEMA3A:[Epithelial_cancer]	[Epithelial_cancer]:PlexinA4_complex1 <- SEMA3A:[Epithelial_cancer]	40	1	17	1	23	0	Epithelial_cancer	rec_lig_cl	PDAC_class	fishers.exact	0.425	0	1
[Epithelial_cancer]:PlexinA4_complex1 <- SEMA3A:[Fibroblast]	[Epithelial_cancer]:PlexinA4_complex1 <- SEMA3A:[Fibroblast]	40	1	17	1	23	0	Epithelial_cancer	rec_lig_cl	PDAC_class	fishers.exact	0.425	0	1
[Epithelial_cancer]:ACVR_1A2A_receptor <- INHA:[Epithelial_cancer]	[Epithelial_cancer]:ACVR_1A2A_receptor <- INHA:[Epithelial_cancer]	40	3	17	1	23	2	Epithelial_cancer	rec_lig_cl	PDAC_class	fishers.exact	1	1.50841601871706	1
[Epithelial_cancer]:ACVR_1A2A_receptor <- Inhibin_ligand_B:[Epithelial_cancer]	[Epithelial_cancer]:ACVR_1A2A_receptor <- Inhibin_ligand_B:[Epithelial_cancer]	40	8	17	2	23	6	Epithelial_cancer	rec_lig_cl	PDAC_class	fishers.exact	0.42843248106406	2.58682544565882	1
[Epithelial_cancer]:ACVR_1A2A_receptor <- Inhibin_ligand_A:[Epithelial_cancer]	[Epithelial_cancer]:ACVR_1A2A_receptor <- Inhibin_ligand_A:[Epithelial_cancer]	40	3	17	1	23	2	Epithelial_cancer	rec_lig_cl	PDAC_class	fishers.exact	1	1.50841601871706	1
[Epithelial_cancer]:TYRO3 <- PROS1:[Epithelial_cancer]	[Epithelial_cancer]:TYRO3 <- PROS1:[Epithelial_cancer]	40	1	17	1	23	0	Epithelial_cancer	rec_lig_cl	PDAC_class	fishers.exact	0.425	0	1
[Epithelial_cancer]:CELSR3 <- CSF1:[CD8_T_cell]	[Epithelial_cancer]:CELSR3 <- CSF1:[CD8_T_cell]	40	2	17	2	23	0	Epithelial_cancer	rec_lig_cl	PDAC_class	fishers.exact	0.174358974358974	0	1
[Epithelial_cancer]:NOTCH2 <- DLL3:[Epithelial_cancer]	[Epithelial_cancer]:NOTCH2 <- DLL3:[Epithelial_cancer]	40	1	17	1	23	0	Epithelial_cancer	rec_lig_cl	PDAC_class	fishers.exact	0.425	0	1
[Epithelial_cancer]:NOTCH2 <- DLL4:[CD8_T_cell]	[Epithelial_cancer]:NOTCH2 <- DLL4:[CD8_T_cell]	40	1	17	1	23	0	Epithelial_cancer	rec_lig_cl	PDAC_class	fishers.exact	0.425	0	1
[Epithelial_cancer]:EDA2R <- EDA:[Epithelial_cancer]	[Epithelial_cancer]:EDA2R <- EDA:[Epithelial_cancer]	40	1	17	1	23	0	Epithelial_cancer	rec_lig_cl	PDAC_class	fishers.exact	0.425	0	1
[Epithelial_cancer]:IL17_receptor_AE <- IL17C:[CD8_T_cell]	[Epithelial_cancer]:IL17_receptor_AE <- IL17C:[CD8_T_cell]	40	1	17	1	23	0	Epithelial_cancer	rec_lig_cl	PDAC_class	fishers.exact	0.425	0	1
[Epithelial_cancer]:IL1_receptor <- IL1RN:[Fibroblast]	[Epithelial_cancer]:IL1_receptor <- IL1RN:[Fibroblast]	40	2	17	1	23	1	Epithelial_cancer	rec_lig_cl	PDAC_class	fishers.exact	1	0.733187413397226	1
[Epithelial_cancer]:IL1_receptor <- IL1B:[Fibroblast]	[Epithelial_cancer]:IL1_receptor <- IL1B:[Fibroblast]	40	2	17	2	23	0	Epithelial_cancer	rec_lig_cl	PDAC_class	fishers.exact	0.174358974358974	0	1
[Epithelial_cancer]:NOTCH3 <- DLL3:[Epithelial_cancer]	[Epithelial_cancer]:NOTCH3 <- DLL3:[Epithelial_cancer]	40	3	17	2	23	1	Epithelial_cancer	rec_lig_cl	PDAC_class	fishers.exact	0.564676113360324	0.350292382916257	1
[Epithelial_cancer]:NOTCH3 <- DLL4:[CD8_T_cell]	[Epithelial_cancer]:NOTCH3 <- DLL4:[CD8_T_cell]	40	2	17	2	23	0	Epithelial_cancer	rec_lig_cl	PDAC_class	fishers.exact	0.174358974358974	0	1
[Epithelial_cancer]:ACVR_1B2A_receptor <- INHA:[Epithelial_cancer]	[Epithelial_cancer]:ACVR_1B2A_receptor <- INHA:[Epithelial_cancer]	40	5	17	1	23	4	Epithelial_cancer	rec_lig_cl	PDAC_class	fishers.exact	0.372506109348215	3.27918908988454	1
[Epithelial_cancer]:ACVR_1B2A_receptor <- Inhibin_ligand_B:[Epithelial_cancer]	[Epithelial_cancer]:ACVR_1B2A_receptor <- Inhibin_ligand_B:[Epithelial_cancer]	40	9	17	2	23	7	Epithelial_cancer	rec_lig_cl	PDAC_class	fishers.exact	0.255689900426743	3.19060926555597	1
[Epithelial_cancer]:ACVR_1B2A_receptor <- Inhibin_ligand_A:[Epithelial_cancer]	[Epithelial_cancer]:ACVR_1B2A_receptor <- Inhibin_ligand_A:[Epithelial_cancer]	40	5	17	1	23	4	Epithelial_cancer	rec_lig_cl	PDAC_class	fishers.exact	0.372506109348215	3.27918908988454	1
[Epithelial_cancer]:IL26_receptor <- IL26:[CD8_T_cell]	[Epithelial_cancer]:IL26_receptor <- IL26:[CD8_T_cell]	40	2	17	1	23	1	Epithelial_cancer	rec_lig_cl	PDAC_class	fishers.exact	1	0.733187413397226	1
[Epithelial_cancer]:MC1R <- POMC:[CD8_T_cell]	[Epithelial_cancer]:MC1R <- POMC:[CD8_T_cell]	40	1	17	1	23	0	Epithelial_cancer	rec_lig_cl	PDAC_class	fishers.exact	0.425	0	1
[Epithelial_cancer]:NOTCH1 <- DLL3:[Epithelial_cancer]	[Epithelial_cancer]:NOTCH1 <- DLL3:[Epithelial_cancer]	40	2	17	2	23	0	Epithelial_cancer	rec_lig_cl	PDAC_class	fishers.exact	0.174358974358974	0	1
[Epithelial_cancer]:NOTCH1 <- DLL4:[CD8_T_cell]	[Epithelial_cancer]:NOTCH1 <- DLL4:[CD8_T_cell]	40	1	17	1	23	0	Epithelial_cancer	rec_lig_cl	PDAC_class	fishers.exact	0.425	0	1
[Epithelial_cancer]:NOTCH1 <- DLL1:[CD8_T_cell]	[Epithelial_cancer]:NOTCH1 <- DLL1:[CD8_T_cell]	40	4	17	1	23	3	Epithelial_cancer	rec_lig_cl	PDAC_class	fishers.exact	0.623503665608929	2.35218279219543	1
[Epithelial_cancer]:CSF3R <- CSF3:[Fibroblast]	[Epithelial_cancer]:CSF3R <- CSF3:[Fibroblast]	40	1	17	1	23	0	Epithelial_cancer	rec_lig_cl	PDAC_class	fishers.exact	0.425	0	1
[Epithelial_cancer]:ERBB3 <- BTC:[Fibroblast]	[Epithelial_cancer]:ERBB3 <- BTC:[Fibroblast]	40	3	17	0	23	3	Epithelial_cancer	rec_lig_cl	PDAC_class	fishers.exact	0.248076923076923	Inf	1
[Epithelial_cancer]:LGR4 <- RSPO2:[Fibroblast]	[Epithelial_cancer]:LGR4 <- RSPO2:[Fibroblast]	40	3	17	1	23	2	Epithelial_cancer	rec_lig_cl	PDAC_class	fishers.exact	1	1.50841601871706	1
[Epithelial_cancer]:PLXNB2 <- PTN:[Epithelial_cancer]	[Epithelial_cancer]:PLXNB2 <- PTN:[Epithelial_cancer]	40	2	17	1	23	1	Epithelial_cancer	rec_lig_cl	PDAC_class	fishers.exact	1	0.733187413397226	1
[Epithelial_cancer]:CD44 <- SELE:[Fibroblast]	[Epithelial_cancer]:CD44 <- SELE:[Fibroblast]	40	7	17	1	23	6	Epithelial_cancer	rec_lig_cl	PDAC_class	fishers.exact	0.205482000218842	5.44008360178789	1
[Epithelial_cancer]:CD8A <- CEACAM5:[Epithelial_cancer]	[Epithelial_cancer]:CD8A <- CEACAM5:[Epithelial_cancer]	40	11	17	3	23	8	Epithelial_cancer	rec_lig_cl	PDAC_class	fishers.exact	0.297269353720967	2.43415807335765	1
[Epithelial_cancer]:SELPLG <- SELE:[Fibroblast]	[Epithelial_cancer]:SELPLG <- SELE:[Fibroblast]	40	4	17	0	23	4	Epithelial_cancer	rec_lig_cl	PDAC_class	fishers.exact	0.122934675566255	Inf	1
[Epithelial_cancer]:CD27 <- CD70:[CD8_T_cell]	[Epithelial_cancer]:CD27 <- CD70:[CD8_T_cell]	40	5	17	1	23	4	Epithelial_cancer	rec_lig_cl	PDAC_class	fishers.exact	0.372506109348215	3.27918908988454	1
[Epithelial_cancer]:STRA6 <- RBP4:[Fibroblast]	[Epithelial_cancer]:STRA6 <- RBP4:[Fibroblast]	40	5	17	2	23	3	Epithelial_cancer	rec_lig_cl	PDAC_class	fishers.exact	1	1.12169283964691	1
[Epithelial_cancer]:OSMR <- OSM:[Epithelial_cancer]	[Epithelial_cancer]:OSMR <- OSM:[Epithelial_cancer]	40	2	17	1	23	1	Epithelial_cancer	rec_lig_cl	PDAC_class	fishers.exact	1	0.733187413397226	1
[Epithelial_cancer]:ACVR1_BMPR2 <- BMP7:[Epithelial_cancer]	[Epithelial_cancer]:ACVR1_BMPR2 <- BMP7:[Epithelial_cancer]	40	4	17	1	23	3	Epithelial_cancer	rec_lig_cl	PDAC_class	fishers.exact	0.623503665608929	2.35218279219543	1
[Epithelial_cancer]:NOTCH3 <- DLL3:[Fibroblast]	[Epithelial_cancer]:NOTCH3 <- DLL3:[Fibroblast]	40	2	17	0	23	2	Epithelial_cancer	rec_lig_cl	PDAC_class	fishers.exact	0.498717948717949	Inf	1
[Epithelial_cancer]:NOTCH3 <- DLL4:[Fibroblast]	[Epithelial_cancer]:NOTCH3 <- DLL4:[Fibroblast]	40	4	17	0	23	4	Epithelial_cancer	rec_lig_cl	PDAC_class	fishers.exact	0.122934675566255	Inf	1
[Epithelial_cancer]:BMPR1A_BMPR2 <- BMP7:[Epithelial_cancer]	[Epithelial_cancer]:BMPR1A_BMPR2 <- BMP7:[Epithelial_cancer]	40	1	17	0	23	1	Epithelial_cancer	rec_lig_cl	PDAC_class	fishers.exact	1	Inf	1
[Epithelial_cancer]:BMPR1A_BMPR2 <- BMP2:[Fibroblast]	[Epithelial_cancer]:BMPR1A_BMPR2 <- BMP2:[Fibroblast]	40	1	17	0	23	1	Epithelial_cancer	rec_lig_cl	PDAC_class	fishers.exact	1	Inf	1
[Epithelial_cancer]:PTPRK <- BMP7:[Epithelial_cancer]	[Epithelial_cancer]:PTPRK <- BMP7:[Epithelial_cancer]	40	7	17	2	23	5	Epithelial_cancer	rec_lig_cl	PDAC_class	fishers.exact	0.677025203340993	2.04713027653482	1
[Epithelial_cancer]:ACVR_1A2A_receptor <- BMP7:[Epithelial_cancer]	[Epithelial_cancer]:ACVR_1A2A_receptor <- BMP7:[Epithelial_cancer]	40	3	17	1	23	2	Epithelial_cancer	rec_lig_cl	PDAC_class	fishers.exact	1	1.50841601871706	1
[Epithelial_cancer]:NOTCH2 <- DLL4:[Fibroblast]	[Epithelial_cancer]:NOTCH2 <- DLL4:[Fibroblast]	40	3	17	0	23	3	Epithelial_cancer	rec_lig_cl	PDAC_class	fishers.exact	0.248076923076923	Inf	1
[Epithelial_cancer]:BMR1A_ACR2A <- BMP7:[Epithelial_cancer]	[Epithelial_cancer]:BMR1A_ACR2A <- BMP7:[Epithelial_cancer]	40	2	17	1	23	1	Epithelial_cancer	rec_lig_cl	PDAC_class	fishers.exact	1	0.733187413397226	1
[Epithelial_cancer]:BMR1A_ACR2A <- BMP2:[Fibroblast]	[Epithelial_cancer]:BMR1A_ACR2A <- BMP2:[Fibroblast]	40	2	17	1	23	1	Epithelial_cancer	rec_lig_cl	PDAC_class	fishers.exact	1	0.733187413397226	1
[Epithelial_cancer]:FDZ8_RYK <- WNT3:[Fibroblast]	[Epithelial_cancer]:FDZ8_RYK <- WNT3:[Fibroblast]	40	1	17	0	23	1	Epithelial_cancer	rec_lig_cl	PDAC_class	fishers.exact	1	Inf	1
[Epithelial_cancer]:EGFR <- BTC:[Fibroblast]	[Epithelial_cancer]:EGFR <- BTC:[Fibroblast]	40	3	17	0	23	3	Epithelial_cancer	rec_lig_cl	PDAC_class	fishers.exact	0.248076923076923	Inf	1
[Epithelial_cancer]:EPHB3 <- EFNB1:[Fibroblast]	[Epithelial_cancer]:EPHB3 <- EFNB1:[Fibroblast]	40	1	17	0	23	1	Epithelial_cancer	rec_lig_cl	PDAC_class	fishers.exact	1	Inf	1
[Epithelial_cancer]:ACVR_1A2B_receptor <- BMP7:[Epithelial_cancer]	[Epithelial_cancer]:ACVR_1A2B_receptor <- BMP7:[Epithelial_cancer]	40	2	17	1	23	1	Epithelial_cancer	rec_lig_cl	PDAC_class	fishers.exact	1	0.733187413397226	1
[Epithelial_cancer]:PROCR <- PROC:[Fibroblast]	[Epithelial_cancer]:PROCR <- PROC:[Fibroblast]	40	1	17	0	23	1	Epithelial_cancer	rec_lig_cl	PDAC_class	fishers.exact	1	Inf	1
[Epithelial_cancer]:LIFR <- OSM:[Epithelial_cancer]	[Epithelial_cancer]:LIFR <- OSM:[Epithelial_cancer]	40	1	17	0	23	1	Epithelial_cancer	rec_lig_cl	PDAC_class	fishers.exact	1	Inf	1
[Epithelial_cancer]:BMR1A_AVR2B <- BMP7:[Epithelial_cancer]	[Epithelial_cancer]:BMR1A_AVR2B <- BMP7:[Epithelial_cancer]	40	2	17	0	23	2	Epithelial_cancer	rec_lig_cl	PDAC_class	fishers.exact	0.498717948717949	Inf	1
[Epithelial_cancer]:BMR1A_AVR2B <- BMP2:[Fibroblast]	[Epithelial_cancer]:BMR1A_AVR2B <- BMP2:[Fibroblast]	40	1	17	0	23	1	Epithelial_cancer	rec_lig_cl	PDAC_class	fishers.exact	1	Inf	1
[Epithelial_cancer]:NOTCH1 <- DLL3:[Fibroblast]	[Epithelial_cancer]:NOTCH1 <- DLL3:[Fibroblast]	40	2	17	0	23	2	Epithelial_cancer	rec_lig_cl	PDAC_class	fishers.exact	0.498717948717949	Inf	1
[Epithelial_cancer]:NOTCH1 <- DLL4:[Fibroblast]	[Epithelial_cancer]:NOTCH1 <- DLL4:[Fibroblast]	40	3	17	0	23	3	Epithelial_cancer	rec_lig_cl	PDAC_class	fishers.exact	0.248076923076923	Inf	1
[Epithelial_cancer]:NOTCH1 <- NOV:[Fibroblast]	[Epithelial_cancer]:NOTCH1 <- NOV:[Fibroblast]	40	4	17	0	23	4	Epithelial_cancer	rec_lig_cl	PDAC_class	fishers.exact	0.122934675566255	Inf	1
[Epithelial_cancer]:RIPK1 <- TNFSF10:[Fibroblast]	[Epithelial_cancer]:RIPK1 <- TNFSF10:[Fibroblast]	40	2	17	1	23	1	Epithelial_cancer	rec_lig_cl	PDAC_class	fishers.exact	1	0.733187413397226	1
[Epithelial_cancer]:NTRK2 <- NTN4:[Epithelial_cancer]	[Epithelial_cancer]:NTRK2 <- NTN4:[Epithelial_cancer]	40	6	17	1	23	5	Epithelial_cancer	rec_lig_cl	PDAC_class	fishers.exact	0.215632636685268	4.30224910418251	1
[Epithelial_cancer]:NTRK2 <- NTN4:[Fibroblast]	[Epithelial_cancer]:NTRK2 <- NTN4:[Fibroblast]	40	1	17	0	23	1	Epithelial_cancer	rec_lig_cl	PDAC_class	fishers.exact	1	Inf	1
[Epithelial_cancer]:NTRK2 <- BDNF:[Epithelial_cancer]	[Epithelial_cancer]:NTRK2 <- BDNF:[Epithelial_cancer]	40	5	17	0	23	5	Epithelial_cancer	rec_lig_cl	PDAC_class	fishers.exact	0.0605418171207645	Inf	1
[Epithelial_cancer]:NTRK2 <- BDNF:[Fibroblast]	[Epithelial_cancer]:NTRK2 <- BDNF:[Fibroblast]	40	2	17	1	23	1	Epithelial_cancer	rec_lig_cl	PDAC_class	fishers.exact	1	0.733187413397226	1
[Epithelial_cancer]:NTRK2 <- NTF3:[Fibroblast]	[Epithelial_cancer]:NTRK2 <- NTF3:[Fibroblast]	40	5	17	0	23	5	Epithelial_cancer	rec_lig_cl	PDAC_class	fishers.exact	0.0605418171207645	Inf	1
[Epithelial_cancer]:PLXND1 <- SEMA4A:[Epithelial_cancer]	[Epithelial_cancer]:PLXND1 <- SEMA4A:[Epithelial_cancer]	40	6	17	1	23	5	Epithelial_cancer	rec_lig_cl	PDAC_class	fishers.exact	0.215632636685268	4.30224910418251	1
[Epithelial_cancer]:PLXND1 <- SEMA3E:[Fibroblast]	[Epithelial_cancer]:PLXND1 <- SEMA3E:[Fibroblast]	40	1	17	0	23	1	Epithelial_cancer	rec_lig_cl	PDAC_class	fishers.exact	1	Inf	1
[Epithelial_cancer]:LTBR <- LTA:[Fibroblast]	[Epithelial_cancer]:LTBR <- LTA:[Fibroblast]	40	3	17	1	23	2	Epithelial_cancer	rec_lig_cl	PDAC_class	fishers.exact	1	1.50841601871706	1
[Epithelial_cancer]:ACVR_1B2B_receptor <- INHA:[Fibroblast]	[Epithelial_cancer]:ACVR_1B2B_receptor <- INHA:[Fibroblast]	40	1	17	1	23	0	Epithelial_cancer	rec_lig_cl	PDAC_class	fishers.exact	0.425	0	1
[Epithelial_cancer]:ACVR_1A2B_receptor <- INHA:[Fibroblast]	[Epithelial_cancer]:ACVR_1A2B_receptor <- INHA:[Fibroblast]	40	1	17	1	23	0	Epithelial_cancer	rec_lig_cl	PDAC_class	fishers.exact	0.425	0	1
[Epithelial_cancer]:INSR <- INS:[Epithelial_cancer]	[Epithelial_cancer]:INSR <- INS:[Epithelial_cancer]	40	21	17	7	23	14	Epithelial_cancer	rec_lig_cl	PDAC_class	fishers.exact	0.337485694816062	2.17708679221009	1
[Epithelial_cancer]:DDR1 <- TTR:[Fibroblast]	[Epithelial_cancer]:DDR1 <- TTR:[Fibroblast]	40	3	17	1	23	2	Epithelial_cancer	rec_lig_cl	PDAC_class	fishers.exact	1	1.50841601871706	1
[Epithelial_cancer]:SORT1 <- NTS:[Fibroblast]	[Epithelial_cancer]:SORT1 <- NTS:[Fibroblast]	40	1	17	1	23	0	Epithelial_cancer	rec_lig_cl	PDAC_class	fishers.exact	0.425	0	1
[Epithelial_cancer]:TNFRSF1A <- LTA:[Fibroblast]	[Epithelial_cancer]:TNFRSF1A <- LTA:[Fibroblast]	40	3	17	1	23	2	Epithelial_cancer	rec_lig_cl	PDAC_class	fishers.exact	1	1.50841601871706	1
[Epithelial_cancer]:ACVR_1B2A_receptor <- INHA:[Fibroblast]	[Epithelial_cancer]:ACVR_1B2A_receptor <- INHA:[Fibroblast]	40	1	17	1	23	0	Epithelial_cancer	rec_lig_cl	PDAC_class	fishers.exact	0.425	0	1
[Epithelial_cancer]:LGR4 <- RSPO2:[Epithelial_cancer]	[Epithelial_cancer]:LGR4 <- RSPO2:[Epithelial_cancer]	40	2	17	1	23	1	Epithelial_cancer	rec_lig_cl	PDAC_class	fishers.exact	1	0.733187413397226	1
[Epithelial_cancer]:NRP1 <- VEGFB:[CD8_T_cell]	[Epithelial_cancer]:NRP1 <- VEGFB:[CD8_T_cell]	40	1	17	0	23	1	Epithelial_cancer	rec_lig_cl	PDAC_class	fishers.exact	1	Inf	1
[Epithelial_cancer]:IGF1R <- IGF2:[Epithelial_cancer]	[Epithelial_cancer]:IGF1R <- IGF2:[Epithelial_cancer]	40	4	17	1	23	3	Epithelial_cancer	rec_lig_cl	PDAC_class	fishers.exact	0.623503665608929	2.35218279219543	1
[Epithelial_cancer]:FPR1 <- ANXA1:[CD8_T_cell]	[Epithelial_cancer]:FPR1 <- ANXA1:[CD8_T_cell]	40	1	17	0	23	1	Epithelial_cancer	rec_lig_cl	PDAC_class	fishers.exact	1	Inf	1
[Epithelial_cancer]:ICAM1 <- integrin_aXb2_complex:[Fibroblast]	[Epithelial_cancer]:ICAM1 <- integrin_aXb2_complex:[Fibroblast]	40	4	17	1	23	3	Epithelial_cancer	rec_lig_cl	PDAC_class	fishers.exact	0.623503665608929	2.35218279219543	1
[Epithelial_cancer]:C5AR1 <- RPS19:[Epithelial_cancer]	[Epithelial_cancer]:C5AR1 <- RPS19:[Epithelial_cancer]	40	2	17	1	23	1	Epithelial_cancer	rec_lig_cl	PDAC_class	fishers.exact	1	0.733187413397226	1
[Epithelial_cancer]:FcRn_complex <- ALB:[Epithelial_cancer]	[Epithelial_cancer]:FcRn_complex <- ALB:[Epithelial_cancer]	40	9	17	1	23	8	Epithelial_cancer	rec_lig_cl	PDAC_class	fishers.exact	0.0535999562315352	8.14570102723593	1
[Epithelial_cancer]:CD74 <- MIF:[CD8_T_cell]	[Epithelial_cancer]:CD74 <- MIF:[CD8_T_cell]	40	7	17	0	23	7	Epithelial_cancer	rec_lig_cl	PDAC_class	fishers.exact	0.0141928365612576	Inf	1
[Epithelial_cancer]:MET <- HGF:[CD8_T_cell]	[Epithelial_cancer]:MET <- HGF:[CD8_T_cell]	40	1	17	0	23	1	Epithelial_cancer	rec_lig_cl	PDAC_class	fishers.exact	1	Inf	1
[Epithelial_cancer]:TNFRSF25 <- TNFSF12:[Epithelial_cancer]	[Epithelial_cancer]:TNFRSF25 <- TNFSF12:[Epithelial_cancer]	40	2	17	1	23	1	Epithelial_cancer	rec_lig_cl	PDAC_class	fishers.exact	1	0.733187413397226	1
[Epithelial_cancer]:ACVR_1A2A_receptor <- Activin_ligand_ab:[CD8_T_cell]	[Epithelial_cancer]:ACVR_1A2A_receptor <- Activin_ligand_ab:[CD8_T_cell]	40	2	17	0	23	2	Epithelial_cancer	rec_lig_cl	PDAC_class	fishers.exact	0.498717948717949	Inf	1
[Epithelial_cancer]:ACVR_1A2A_receptor <- Activin_ligand_ab:[Epithelial_cancer]	[Epithelial_cancer]:ACVR_1A2A_receptor <- Activin_ligand_ab:[Epithelial_cancer]	40	6	17	1	23	5	Epithelial_cancer	rec_lig_cl	PDAC_class	fishers.exact	0.215632636685268	4.30224910418251	1
[Epithelial_cancer]:SLC1A5 <- LGALS9:[CD8_T_cell]	[Epithelial_cancer]:SLC1A5 <- LGALS9:[CD8_T_cell]	40	5	17	1	23	4	Epithelial_cancer	rec_lig_cl	PDAC_class	fishers.exact	0.372506109348215	3.27918908988454	1
[Epithelial_cancer]:LRP6 <- SOSTDC1:[Fibroblast]	[Epithelial_cancer]:LRP6 <- SOSTDC1:[Fibroblast]	40	2	17	0	23	2	Epithelial_cancer	rec_lig_cl	PDAC_class	fishers.exact	0.498717948717949	Inf	1
[Epithelial_cancer]:NOTCH4 <- JAG2:[Epithelial_cancer]	[Epithelial_cancer]:NOTCH4 <- JAG2:[Epithelial_cancer]	40	6	17	0	23	6	Epithelial_cancer	rec_lig_cl	PDAC_class	fishers.exact	0.0295236532078638	Inf	1
[Epithelial_cancer]:NOTCH4 <- DLK1:[CD8_T_cell]	[Epithelial_cancer]:NOTCH4 <- DLK1:[CD8_T_cell]	40	1	17	0	23	1	Epithelial_cancer	rec_lig_cl	PDAC_class	fishers.exact	1	Inf	1
[Epithelial_cancer]:NOTCH4 <- DLK1:[Fibroblast]	[Epithelial_cancer]:NOTCH4 <- DLK1:[Fibroblast]	40	5	17	0	23	5	Epithelial_cancer	rec_lig_cl	PDAC_class	fishers.exact	0.0605418171207645	Inf	1
[Epithelial_cancer]:NOTCH4 <- JAG1:[CD8_T_cell]	[Epithelial_cancer]:NOTCH4 <- JAG1:[CD8_T_cell]	40	1	17	0	23	1	Epithelial_cancer	rec_lig_cl	PDAC_class	fishers.exact	1	Inf	1
[Epithelial_cancer]:NOTCH4 <- JAG1:[Fibroblast]	[Epithelial_cancer]:NOTCH4 <- JAG1:[Fibroblast]	40	6	17	0	23	6	Epithelial_cancer	rec_lig_cl	PDAC_class	fishers.exact	0.0295236532078638	Inf	1
[Epithelial_cancer]:NOTCH4 <- DLL1:[Epithelial_cancer]	[Epithelial_cancer]:NOTCH4 <- DLL1:[Epithelial_cancer]	40	1	17	0	23	1	Epithelial_cancer	rec_lig_cl	PDAC_class	fishers.exact	1	Inf	1
[Epithelial_cancer]:NOTCH4 <- DLL1:[Fibroblast]	[Epithelial_cancer]:NOTCH4 <- DLL1:[Fibroblast]	40	7	17	0	23	7	Epithelial_cancer	rec_lig_cl	PDAC_class	fishers.exact	0.0141928365612576	Inf	1
[Epithelial_cancer]:F11R <- integrin_aLb2_complex:[Epithelial_cancer]	[Epithelial_cancer]:F11R <- integrin_aLb2_complex:[Epithelial_cancer]	40	9	17	4	23	5	Epithelial_cancer	rec_lig_cl	PDAC_class	fishers.exact	1	0.905100337399222	1
[Epithelial_cancer]:SORL1 <- WISP3:[Fibroblast]	[Epithelial_cancer]:SORL1 <- WISP3:[Fibroblast]	40	1	17	0	23	1	Epithelial_cancer	rec_lig_cl	PDAC_class	fishers.exact	1	Inf	1
[Epithelial_cancer]:DDR1 <- TTR:[CD8_T_cell]	[Epithelial_cancer]:DDR1 <- TTR:[CD8_T_cell]	40	6	17	1	23	5	Epithelial_cancer	rec_lig_cl	PDAC_class	fishers.exact	0.215632636685268	4.30224910418251	1
[Epithelial_cancer]:LRP5 <- SOSTDC1:[Fibroblast]	[Epithelial_cancer]:LRP5 <- SOSTDC1:[Fibroblast]	40	3	17	0	23	3	Epithelial_cancer	rec_lig_cl	PDAC_class	fishers.exact	0.248076923076923	Inf	1
[Epithelial_cancer]:CD46 <- JAG1:[CD8_T_cell]	[Epithelial_cancer]:CD46 <- JAG1:[CD8_T_cell]	40	1	17	0	23	1	Epithelial_cancer	rec_lig_cl	PDAC_class	fishers.exact	1	Inf	1
[Epithelial_cancer]:LTBR <- LTB:[Epithelial_cancer]	[Epithelial_cancer]:LTBR <- LTB:[Epithelial_cancer]	40	6	17	3	23	3	Epithelial_cancer	rec_lig_cl	PDAC_class	fishers.exact	1	0.706387873026031	1
[Epithelial_cancer]:IL7_receptor <- IL7:[Epithelial_cancer]	[Epithelial_cancer]:IL7_receptor <- IL7:[Epithelial_cancer]	40	6	17	0	23	6	Epithelial_cancer	rec_lig_cl	PDAC_class	fishers.exact	0.0295236532078638	Inf	1
[Epithelial_cancer]:CD47 <- LGALS9:[CD8_T_cell]	[Epithelial_cancer]:CD47 <- LGALS9:[CD8_T_cell]	40	7	17	2	23	5	Epithelial_cancer	rec_lig_cl	PDAC_class	fishers.exact	0.677025203340993	2.04713027653482	1
[Epithelial_cancer]:TNFRSF1A <- TNF:[Epithelial_cancer]	[Epithelial_cancer]:TNFRSF1A <- TNF:[Epithelial_cancer]	40	4	17	0	23	4	Epithelial_cancer	rec_lig_cl	PDAC_class	fishers.exact	0.122934675566255	Inf	1
[Epithelial_cancer]:NOTCH2 <- DLK1:[CD8_T_cell]	[Epithelial_cancer]:NOTCH2 <- DLK1:[CD8_T_cell]	40	1	17	0	23	1	Epithelial_cancer	rec_lig_cl	PDAC_class	fishers.exact	1	Inf	1
[Epithelial_cancer]:NOTCH2 <- JAG1:[CD8_T_cell]	[Epithelial_cancer]:NOTCH2 <- JAG1:[CD8_T_cell]	40	1	17	0	23	1	Epithelial_cancer	rec_lig_cl	PDAC_class	fishers.exact	1	Inf	1
[Epithelial_cancer]:NOTCH2 <- DLL1:[Epithelial_cancer]	[Epithelial_cancer]:NOTCH2 <- DLL1:[Epithelial_cancer]	40	2	17	1	23	1	Epithelial_cancer	rec_lig_cl	PDAC_class	fishers.exact	1	0.733187413397226	1
[Epithelial_cancer]:CD40 <- CD40LG:[Epithelial_cancer]	[Epithelial_cancer]:CD40 <- CD40LG:[Epithelial_cancer]	40	1	17	0	23	1	Epithelial_cancer	rec_lig_cl	PDAC_class	fishers.exact	1	Inf	1
[Epithelial_cancer]:SELPLG <- SELE:[Epithelial_cancer]	[Epithelial_cancer]:SELPLG <- SELE:[Epithelial_cancer]	40	3	17	1	23	2	Epithelial_cancer	rec_lig_cl	PDAC_class	fishers.exact	1	1.50841601871706	1
[Epithelial_cancer]:SELPLG <- SELP:[Epithelial_cancer]	[Epithelial_cancer]:SELPLG <- SELP:[Epithelial_cancer]	40	6	17	3	23	3	Epithelial_cancer	rec_lig_cl	PDAC_class	fishers.exact	1	0.706387873026031	1
[Epithelial_cancer]:RAMP3 <- ADM:[Epithelial_cancer]	[Epithelial_cancer]:RAMP3 <- ADM:[Epithelial_cancer]	40	6	17	1	23	5	Epithelial_cancer	rec_lig_cl	PDAC_class	fishers.exact	0.215632636685268	4.30224910418251	1
[Epithelial_cancer]:RAMP3 <- ADM:[Fibroblast]	[Epithelial_cancer]:RAMP3 <- ADM:[Fibroblast]	40	3	17	0	23	3	Epithelial_cancer	rec_lig_cl	PDAC_class	fishers.exact	0.248076923076923	Inf	1
[Epithelial_cancer]:PlexinA1_complex1 <- SEMA6D:[Epithelial_cancer]	[Epithelial_cancer]:PlexinA1_complex1 <- SEMA6D:[Epithelial_cancer]	40	1	17	0	23	1	Epithelial_cancer	rec_lig_cl	PDAC_class	fishers.exact	1	Inf	1
[Epithelial_cancer]:KDR <- VEGFC:[Fibroblast]	[Epithelial_cancer]:KDR <- VEGFC:[Fibroblast]	40	2	17	0	23	2	Epithelial_cancer	rec_lig_cl	PDAC_class	fishers.exact	0.498717948717949	Inf	1
[Epithelial_cancer]:KDR <- VEGFA:[Epithelial_cancer]	[Epithelial_cancer]:KDR <- VEGFA:[Epithelial_cancer]	40	2	17	0	23	2	Epithelial_cancer	rec_lig_cl	PDAC_class	fishers.exact	0.498717948717949	Inf	1
[Epithelial_cancer]:RIPK1 <- TNF:[Epithelial_cancer]	[Epithelial_cancer]:RIPK1 <- TNF:[Epithelial_cancer]	40	3	17	0	23	3	Epithelial_cancer	rec_lig_cl	PDAC_class	fishers.exact	0.248076923076923	Inf	1
[Epithelial_cancer]:DAG1 <- TNF:[Epithelial_cancer]	[Epithelial_cancer]:DAG1 <- TNF:[Epithelial_cancer]	40	7	17	3	23	4	Epithelial_cancer	rec_lig_cl	PDAC_class	fishers.exact	1	0.982886615648805	1
[Epithelial_cancer]:SCTR <- ADCYAP1:[Fibroblast]	[Epithelial_cancer]:SCTR <- ADCYAP1:[Fibroblast]	40	2	17	1	23	1	Epithelial_cancer	rec_lig_cl	PDAC_class	fishers.exact	1	0.733187413397226	1
[Epithelial_cancer]:DPP4 <- CXCL9:[Fibroblast]	[Epithelial_cancer]:DPP4 <- CXCL9:[Fibroblast]	40	5	17	0	23	5	Epithelial_cancer	rec_lig_cl	PDAC_class	fishers.exact	0.0605418171207645	Inf	1
[Epithelial_cancer]:DPP4 <- ADCYAP1:[Fibroblast]	[Epithelial_cancer]:DPP4 <- ADCYAP1:[Fibroblast]	40	2	17	1	23	1	Epithelial_cancer	rec_lig_cl	PDAC_class	fishers.exact	1	0.733187413397226	1
[Epithelial_cancer]:DPP4 <- GCG:[CD8_T_cell]	[Epithelial_cancer]:DPP4 <- GCG:[CD8_T_cell]	40	1	17	0	23	1	Epithelial_cancer	rec_lig_cl	PDAC_class	fishers.exact	1	Inf	1
[Epithelial_cancer]:PVR <- TIGIT:[Fibroblast]	[Epithelial_cancer]:PVR <- TIGIT:[Fibroblast]	40	1	17	0	23	1	Epithelial_cancer	rec_lig_cl	PDAC_class	fishers.exact	1	Inf	1
[Epithelial_cancer]:CD44 <- SELE:[Epithelial_cancer]	[Epithelial_cancer]:CD44 <- SELE:[Epithelial_cancer]	40	3	17	1	23	2	Epithelial_cancer	rec_lig_cl	PDAC_class	fishers.exact	1	1.50841601871706	1
[Epithelial_cancer]:CD44 <- HGF:[CD8_T_cell]	[Epithelial_cancer]:CD44 <- HGF:[CD8_T_cell]	40	1	17	0	23	1	Epithelial_cancer	rec_lig_cl	PDAC_class	fishers.exact	1	Inf	1
[Epithelial_cancer]:CD44 <- LGALS9:[CD8_T_cell]	[Epithelial_cancer]:CD44 <- LGALS9:[CD8_T_cell]	40	8	17	3	23	5	Epithelial_cancer	rec_lig_cl	PDAC_class	fishers.exact	1	1.28801418811975	1
[Epithelial_cancer]:HRH1 <- IL6:[CD8_T_cell]	[Epithelial_cancer]:HRH1 <- IL6:[CD8_T_cell]	40	2	17	0	23	2	Epithelial_cancer	rec_lig_cl	PDAC_class	fishers.exact	0.498717948717949	Inf	1
[Epithelial_cancer]:FGFR2 <- FGF7:[CD8_T_cell]	[Epithelial_cancer]:FGFR2 <- FGF7:[CD8_T_cell]	40	1	17	0	23	1	Epithelial_cancer	rec_lig_cl	PDAC_class	fishers.exact	1	Inf	1
[Epithelial_cancer]:FGFR3 <- FGF7:[CD8_T_cell]	[Epithelial_cancer]:FGFR3 <- FGF7:[CD8_T_cell]	40	1	17	0	23	1	Epithelial_cancer	rec_lig_cl	PDAC_class	fishers.exact	1	Inf	1
[Epithelial_cancer]:FAS <- TNF:[Epithelial_cancer]	[Epithelial_cancer]:FAS <- TNF:[Epithelial_cancer]	40	2	17	1	23	1	Epithelial_cancer	rec_lig_cl	PDAC_class	fishers.exact	1	0.733187413397226	1
[Epithelial_cancer]:IDE <- INS:[Epithelial_cancer]	[Epithelial_cancer]:IDE <- INS:[Epithelial_cancer]	40	10	17	2	23	8	Epithelial_cancer	rec_lig_cl	PDAC_class	fishers.exact	0.144975980290072	3.8709744125137	1
[Epithelial_cancer]:IDE <- GCG:[CD8_T_cell]	[Epithelial_cancer]:IDE <- GCG:[CD8_T_cell]	40	1	17	0	23	1	Epithelial_cancer	rec_lig_cl	PDAC_class	fishers.exact	1	Inf	1
[Epithelial_cancer]:IDE <- IAPP:[CD8_T_cell]	[Epithelial_cancer]:IDE <- IAPP:[CD8_T_cell]	40	1	17	0	23	1	Epithelial_cancer	rec_lig_cl	PDAC_class	fishers.exact	1	Inf	1
[Epithelial_cancer]:ACVR_1B2A_receptor <- Activin_ligand_ab:[Epithelial_cancer]	[Epithelial_cancer]:ACVR_1B2A_receptor <- Activin_ligand_ab:[Epithelial_cancer]	40	6	17	1	23	5	Epithelial_cancer	rec_lig_cl	PDAC_class	fishers.exact	0.215632636685268	4.30224910418251	1
[Epithelial_cancer]:CD36 <- THBS2:[Fibroblast]	[Epithelial_cancer]:CD36 <- THBS2:[Fibroblast]	40	5	17	0	23	5	Epithelial_cancer	rec_lig_cl	PDAC_class	fishers.exact	0.0605418171207645	Inf	1
[Epithelial_cancer]:CD36 <- THBS1:[Fibroblast]	[Epithelial_cancer]:CD36 <- THBS1:[Fibroblast]	40	5	17	0	23	5	Epithelial_cancer	rec_lig_cl	PDAC_class	fishers.exact	0.0605418171207645	Inf	1
[Epithelial_cancer]:FCGR2A <- CXCL9:[CD8_T_cell]	[Epithelial_cancer]:FCGR2A <- CXCL9:[CD8_T_cell]	40	1	17	0	23	1	Epithelial_cancer	rec_lig_cl	PDAC_class	fishers.exact	1	Inf	1
[Epithelial_cancer]:TREM2_receptor <- CLU:[Epithelial_cancer]	[Epithelial_cancer]:TREM2_receptor <- CLU:[Epithelial_cancer]	40	1	17	0	23	1	Epithelial_cancer	rec_lig_cl	PDAC_class	fishers.exact	1	Inf	1
[Epithelial_cancer]:TREM2_receptor <- CLU:[Fibroblast]	[Epithelial_cancer]:TREM2_receptor <- CLU:[Fibroblast]	40	4	17	1	23	3	Epithelial_cancer	rec_lig_cl	PDAC_class	fishers.exact	0.623503665608929	2.35218279219543	1
[Epithelial_cancer]:TREM2_receptor <- APP:[Epithelial_cancer]	[Epithelial_cancer]:TREM2_receptor <- APP:[Epithelial_cancer]	40	2	17	0	23	2	Epithelial_cancer	rec_lig_cl	PDAC_class	fishers.exact	0.498717948717949	Inf	1
[Epithelial_cancer]:TREM2_receptor <- APP:[Fibroblast]	[Epithelial_cancer]:TREM2_receptor <- APP:[Fibroblast]	40	4	17	1	23	3	Epithelial_cancer	rec_lig_cl	PDAC_class	fishers.exact	0.623503665608929	2.35218279219543	1
[Epithelial_cancer]:TREM2_receptor <- APOB:[Epithelial_cancer]	[Epithelial_cancer]:TREM2_receptor <- APOB:[Epithelial_cancer]	40	2	17	0	23	2	Epithelial_cancer	rec_lig_cl	PDAC_class	fishers.exact	0.498717948717949	Inf	1
[Epithelial_cancer]:TREM2_receptor <- APOE:[Epithelial_cancer]	[Epithelial_cancer]:TREM2_receptor <- APOE:[Epithelial_cancer]	40	1	17	0	23	1	Epithelial_cancer	rec_lig_cl	PDAC_class	fishers.exact	1	Inf	1
[Epithelial_cancer]:TREM2_receptor <- APOE:[Fibroblast]	[Epithelial_cancer]:TREM2_receptor <- APOE:[Fibroblast]	40	4	17	1	23	3	Epithelial_cancer	rec_lig_cl	PDAC_class	fishers.exact	0.623503665608929	2.35218279219543	1
[Epithelial_cancer]:TREM2_receptor <- APOA1:[Epithelial_cancer]	[Epithelial_cancer]:TREM2_receptor <- APOA1:[Epithelial_cancer]	40	2	17	0	23	2	Epithelial_cancer	rec_lig_cl	PDAC_class	fishers.exact	0.498717948717949	Inf	1
[Epithelial_cancer]:TREM2_receptor <- APOA1:[Fibroblast]	[Epithelial_cancer]:TREM2_receptor <- APOA1:[Fibroblast]	40	3	17	1	23	2	Epithelial_cancer	rec_lig_cl	PDAC_class	fishers.exact	1	1.50841601871706	1
[Epithelial_cancer]:SORT1 <- NGF:[Epithelial_cancer]	[Epithelial_cancer]:SORT1 <- NGF:[Epithelial_cancer]	40	2	17	0	23	2	Epithelial_cancer	rec_lig_cl	PDAC_class	fishers.exact	0.498717948717949	Inf	1
[Epithelial_cancer]:NOTCH4 <- DLL4:[Epithelial_cancer]	[Epithelial_cancer]:NOTCH4 <- DLL4:[Epithelial_cancer]	40	2	17	0	23	2	Epithelial_cancer	rec_lig_cl	PDAC_class	fishers.exact	0.498717948717949	Inf	1
[Epithelial_cancer]:NOTCH4 <- JAG1:[Epithelial_cancer]	[Epithelial_cancer]:NOTCH4 <- JAG1:[Epithelial_cancer]	40	3	17	0	23	3	Epithelial_cancer	rec_lig_cl	PDAC_class	fishers.exact	0.248076923076923	Inf	1
[Epithelial_cancer]:NOTCH4 <- DLL1:[CD8_T_cell]	[Epithelial_cancer]:NOTCH4 <- DLL1:[CD8_T_cell]	40	2	17	0	23	2	Epithelial_cancer	rec_lig_cl	PDAC_class	fishers.exact	0.498717948717949	Inf	1
[Epithelial_cancer]:PlexinA1_complex2 <- SEMA6D:[Epithelial_cancer]	[Epithelial_cancer]:PlexinA1_complex2 <- SEMA6D:[Epithelial_cancer]	40	2	17	0	23	2	Epithelial_cancer	rec_lig_cl	PDAC_class	fishers.exact	0.498717948717949	Inf	1
[Epithelial_cancer]:ACKR4 <- CCL19:[Fibroblast]	[Epithelial_cancer]:ACKR4 <- CCL19:[Fibroblast]	40	4	17	0	23	4	Epithelial_cancer	rec_lig_cl	PDAC_class	fishers.exact	0.122934675566255	Inf	1
[Epithelial_cancer]:ACKR4 <- CCL11:[Fibroblast]	[Epithelial_cancer]:ACKR4 <- CCL11:[Fibroblast]	40	4	17	0	23	4	Epithelial_cancer	rec_lig_cl	PDAC_class	fishers.exact	0.122934675566255	Inf	1
[Epithelial_cancer]:ACKR4 <- CXCL13:[CD8_T_cell]	[Epithelial_cancer]:ACKR4 <- CXCL13:[CD8_T_cell]	40	3	17	0	23	3	Epithelial_cancer	rec_lig_cl	PDAC_class	fishers.exact	0.248076923076923	Inf	1
[Epithelial_cancer]:ACKR4 <- CCL25:[Epithelial_cancer]	[Epithelial_cancer]:ACKR4 <- CCL25:[Epithelial_cancer]	40	1	17	0	23	1	Epithelial_cancer	rec_lig_cl	PDAC_class	fishers.exact	1	Inf	1
[Epithelial_cancer]:ACKR4 <- CCL21:[CD8_T_cell]	[Epithelial_cancer]:ACKR4 <- CCL21:[CD8_T_cell]	40	3	17	0	23	3	Epithelial_cancer	rec_lig_cl	PDAC_class	fishers.exact	0.248076923076923	Inf	1
[Epithelial_cancer]:CSF1R <- IL34:[CD8_T_cell]	[Epithelial_cancer]:CSF1R <- IL34:[CD8_T_cell]	40	1	17	0	23	1	Epithelial_cancer	rec_lig_cl	PDAC_class	fishers.exact	1	Inf	1
[Epithelial_cancer]:CSF1R <- IL34:[Fibroblast]	[Epithelial_cancer]:CSF1R <- IL34:[Fibroblast]	40	5	17	1	23	4	Epithelial_cancer	rec_lig_cl	PDAC_class	fishers.exact	0.372506109348215	3.27918908988454	1
[Epithelial_cancer]:CSF1R <- CSF1:[Fibroblast]	[Epithelial_cancer]:CSF1R <- CSF1:[Fibroblast]	40	5	17	1	23	4	Epithelial_cancer	rec_lig_cl	PDAC_class	fishers.exact	0.372506109348215	3.27918908988454	1
[Epithelial_cancer]:CSF1R <- CSF2:[Epithelial_cancer]	[Epithelial_cancer]:CSF1R <- CSF2:[Epithelial_cancer]	40	1	17	0	23	1	Epithelial_cancer	rec_lig_cl	PDAC_class	fishers.exact	1	Inf	1
[Epithelial_cancer]:DPP4 <- CXCL9:[CD8_T_cell]	[Epithelial_cancer]:DPP4 <- CXCL9:[CD8_T_cell]	40	1	17	0	23	1	Epithelial_cancer	rec_lig_cl	PDAC_class	fishers.exact	1	Inf	1
[Epithelial_cancer]:DPP4 <- GCG:[Epithelial_cancer]	[Epithelial_cancer]:DPP4 <- GCG:[Epithelial_cancer]	40	2	17	0	23	2	Epithelial_cancer	rec_lig_cl	PDAC_class	fishers.exact	0.498717948717949	Inf	1
[Epithelial_cancer]:RAMP2_complex <- ADM2:[CD8_T_cell]	[Epithelial_cancer]:RAMP2_complex <- ADM2:[CD8_T_cell]	40	1	17	0	23	1	Epithelial_cancer	rec_lig_cl	PDAC_class	fishers.exact	1	Inf	1
[Epithelial_cancer]:RAMP2_complex <- ADM2:[Epithelial_cancer]	[Epithelial_cancer]:RAMP2_complex <- ADM2:[Epithelial_cancer]	40	1	17	0	23	1	Epithelial_cancer	rec_lig_cl	PDAC_class	fishers.exact	1	Inf	1
[Epithelial_cancer]:TNFRSF4 <- TNFSF4:[CD8_T_cell]	[Epithelial_cancer]:TNFRSF4 <- TNFSF4:[CD8_T_cell]	40	4	17	1	23	3	Epithelial_cancer	rec_lig_cl	PDAC_class	fishers.exact	0.623503665608929	2.35218279219543	1
[Epithelial_cancer]:FGFR1 <- FGF2:[Fibroblast]	[Epithelial_cancer]:FGFR1 <- FGF2:[Fibroblast]	40	2	17	0	23	2	Epithelial_cancer	rec_lig_cl	PDAC_class	fishers.exact	0.498717948717949	Inf	1
[Epithelial_cancer]:LIFR <- LIF:[CD8_T_cell]	[Epithelial_cancer]:LIFR <- LIF:[CD8_T_cell]	40	1	17	0	23	1	Epithelial_cancer	rec_lig_cl	PDAC_class	fishers.exact	1	Inf	1
[Epithelial_cancer]:LRP1 <- LGALS9:[CD8_T_cell]	[Epithelial_cancer]:LRP1 <- LGALS9:[CD8_T_cell]	40	3	17	2	23	1	Epithelial_cancer	rec_lig_cl	PDAC_class	fishers.exact	0.564676113360324	0.350292382916257	1
[Epithelial_cancer]:NCR3 <- NCR3LG1:[Fibroblast]	[Epithelial_cancer]:NCR3 <- NCR3LG1:[Fibroblast]	40	2	17	1	23	1	Epithelial_cancer	rec_lig_cl	PDAC_class	fishers.exact	1	0.733187413397226	1
[Epithelial_cancer]:NCR3 <- BAG6:[CD8_T_cell]	[Epithelial_cancer]:NCR3 <- BAG6:[CD8_T_cell]	40	1	17	0	23	1	Epithelial_cancer	rec_lig_cl	PDAC_class	fishers.exact	1	Inf	1
[Epithelial_cancer]:NCR3 <- BAG6:[Fibroblast]	[Epithelial_cancer]:NCR3 <- BAG6:[Fibroblast]	40	1	17	0	23	1	Epithelial_cancer	rec_lig_cl	PDAC_class	fishers.exact	1	Inf	1
[Epithelial_cancer]:TEK <- ANGPT4:[CD8_T_cell]	[Epithelial_cancer]:TEK <- ANGPT4:[CD8_T_cell]	40	1	17	0	23	1	Epithelial_cancer	rec_lig_cl	PDAC_class	fishers.exact	1	Inf	1
[Epithelial_cancer]:TEK <- ANGPT2:[Epithelial_cancer]	[Epithelial_cancer]:TEK <- ANGPT2:[Epithelial_cancer]	40	3	17	0	23	3	Epithelial_cancer	rec_lig_cl	PDAC_class	fishers.exact	0.248076923076923	Inf	1
[Epithelial_cancer]:TEK <- ANGPT2:[Fibroblast]	[Epithelial_cancer]:TEK <- ANGPT2:[Fibroblast]	40	3	17	1	23	2	Epithelial_cancer	rec_lig_cl	PDAC_class	fishers.exact	1	1.50841601871706	1
[Epithelial_cancer]:PDGFRB <- PDGFD:[Fibroblast]	[Epithelial_cancer]:PDGFRB <- PDGFD:[Fibroblast]	40	4	17	2	23	2	Epithelial_cancer	rec_lig_cl	PDAC_class	fishers.exact	1	0.720429073846354	1
[Epithelial_cancer]:PDGFRB <- PDGFB:[Epithelial_cancer]	[Epithelial_cancer]:PDGFRB <- PDGFB:[Epithelial_cancer]	40	3	17	1	23	2	Epithelial_cancer	rec_lig_cl	PDAC_class	fishers.exact	1	1.50841601871706	1
[Epithelial_cancer]:PDGFRB <- PDGFB:[Fibroblast]	[Epithelial_cancer]:PDGFRB <- PDGFB:[Fibroblast]	40	2	17	1	23	1	Epithelial_cancer	rec_lig_cl	PDAC_class	fishers.exact	1	0.733187413397226	1
[Epithelial_cancer]:ROBO3 <- NELL2:[Epithelial_cancer]	[Epithelial_cancer]:ROBO3 <- NELL2:[Epithelial_cancer]	40	1	17	0	23	1	Epithelial_cancer	rec_lig_cl	PDAC_class	fishers.exact	1	Inf	1
[Epithelial_cancer]:PLXND1 <- SEMA4A:[Fibroblast]	[Epithelial_cancer]:PLXND1 <- SEMA4A:[Fibroblast]	40	2	17	1	23	1	Epithelial_cancer	rec_lig_cl	PDAC_class	fishers.exact	1	0.733187413397226	1
[Epithelial_cancer]:PLXND1 <- SEMA3E:[CD8_T_cell]	[Epithelial_cancer]:PLXND1 <- SEMA3E:[CD8_T_cell]	40	1	17	0	23	1	Epithelial_cancer	rec_lig_cl	PDAC_class	fishers.exact	1	Inf	1
[Epithelial_cancer]:C3AR1 <- C3:[Fibroblast]	[Epithelial_cancer]:C3AR1 <- C3:[Fibroblast]	40	3	17	1	23	2	Epithelial_cancer	rec_lig_cl	PDAC_class	fishers.exact	1	1.50841601871706	1
[Epithelial_cancer]:SELPLG <- SELL:[Epithelial_cancer]	[Epithelial_cancer]:SELPLG <- SELL:[Epithelial_cancer]	40	4	17	2	23	2	Epithelial_cancer	rec_lig_cl	PDAC_class	fishers.exact	1	0.720429073846354	1
[Epithelial_cancer]:EPHA2 <- EFNA5:[CD8_T_cell]	[Epithelial_cancer]:EPHA2 <- EFNA5:[CD8_T_cell]	40	1	17	1	23	0	Epithelial_cancer	rec_lig_cl	PDAC_class	fishers.exact	0.425	0	1
[Epithelial_cancer]:SCTR <- ADCYAP1:[Epithelial_cancer]	[Epithelial_cancer]:SCTR <- ADCYAP1:[Epithelial_cancer]	40	5	17	1	23	4	Epithelial_cancer	rec_lig_cl	PDAC_class	fishers.exact	0.372506109348215	3.27918908988454	1
[Epithelial_cancer]:MRC2 <- LGALS9:[CD8_T_cell]	[Epithelial_cancer]:MRC2 <- LGALS9:[CD8_T_cell]	40	1	17	1	23	0	Epithelial_cancer	rec_lig_cl	PDAC_class	fishers.exact	0.425	0	1
[Epithelial_cancer]:MRC2 <- LGALS9:[Epithelial_cancer]	[Epithelial_cancer]:MRC2 <- LGALS9:[Epithelial_cancer]	40	3	17	2	23	1	Epithelial_cancer	rec_lig_cl	PDAC_class	fishers.exact	0.564676113360324	0.350292382916257	1
[Epithelial_cancer]:NRP2 <- SEMA3F:[CD8_T_cell]	[Epithelial_cancer]:NRP2 <- SEMA3F:[CD8_T_cell]	40	3	17	3	23	0	Epithelial_cancer	rec_lig_cl	PDAC_class	fishers.exact	0.068825910931174	0	1
[Epithelial_cancer]:PDGFRA <- PDGFB:[Epithelial_cancer]	[Epithelial_cancer]:PDGFRA <- PDGFB:[Epithelial_cancer]	40	3	17	2	23	1	Epithelial_cancer	rec_lig_cl	PDAC_class	fishers.exact	0.564676113360324	0.350292382916257	1
[Epithelial_cancer]:TMEM219 <- IL13:[CD8_T_cell]	[Epithelial_cancer]:TMEM219 <- IL13:[CD8_T_cell]	40	2	17	1	23	1	Epithelial_cancer	rec_lig_cl	PDAC_class	fishers.exact	1	0.733187413397226	1
[Epithelial_cancer]:LRP5 <- DKK1:[Fibroblast]	[Epithelial_cancer]:LRP5 <- DKK1:[Fibroblast]	40	2	17	0	23	2	Epithelial_cancer	rec_lig_cl	PDAC_class	fishers.exact	0.498717948717949	Inf	1
[Epithelial_cancer]:TEK <- ANGPT1:[Fibroblast]	[Epithelial_cancer]:TEK <- ANGPT1:[Fibroblast]	40	3	17	1	23	2	Epithelial_cancer	rec_lig_cl	PDAC_class	fishers.exact	1	1.50841601871706	1
[Epithelial_cancer]:TEK <- ANGPT2:[CD8_T_cell]	[Epithelial_cancer]:TEK <- ANGPT2:[CD8_T_cell]	40	1	17	0	23	1	Epithelial_cancer	rec_lig_cl	PDAC_class	fishers.exact	1	Inf	1
[Epithelial_cancer]:ADORA1 <- ENTPD1:[Fibroblast]	[Epithelial_cancer]:ADORA1 <- ENTPD1:[Fibroblast]	40	3	17	0	23	3	Epithelial_cancer	rec_lig_cl	PDAC_class	fishers.exact	0.248076923076923	Inf	1
[Epithelial_cancer]:EGFR <- AREG:[Fibroblast]	[Epithelial_cancer]:EGFR <- AREG:[Fibroblast]	40	2	17	0	23	2	Epithelial_cancer	rec_lig_cl	PDAC_class	fishers.exact	0.498717948717949	Inf	1
[Epithelial_cancer]:EGFR <- EREG:[Fibroblast]	[Epithelial_cancer]:EGFR <- EREG:[Fibroblast]	40	1	17	0	23	1	Epithelial_cancer	rec_lig_cl	PDAC_class	fishers.exact	1	Inf	1
[Epithelial_cancer]:LRP6 <- DKK1:[Fibroblast]	[Epithelial_cancer]:LRP6 <- DKK1:[Fibroblast]	40	2	17	0	23	2	Epithelial_cancer	rec_lig_cl	PDAC_class	fishers.exact	0.498717948717949	Inf	1
[Epithelial_cancer]:IL13_receptor <- IL13:[CD8_T_cell]	[Epithelial_cancer]:IL13_receptor <- IL13:[CD8_T_cell]	40	1	17	0	23	1	Epithelial_cancer	rec_lig_cl	PDAC_class	fishers.exact	1	Inf	1
[Epithelial_cancer]:AGER <- TTR:[Epithelial_cancer]	[Epithelial_cancer]:AGER <- TTR:[Epithelial_cancer]	40	3	17	0	23	3	Epithelial_cancer	rec_lig_cl	PDAC_class	fishers.exact	0.248076923076923	Inf	1
[Epithelial_cancer]:PVR <- TIGIT:[Epithelial_cancer]	[Epithelial_cancer]:PVR <- TIGIT:[Epithelial_cancer]	40	3	17	0	23	3	Epithelial_cancer	rec_lig_cl	PDAC_class	fishers.exact	0.248076923076923	Inf	1
[Epithelial_cancer]:CSF1R <- CSF3:[Fibroblast]	[Epithelial_cancer]:CSF1R <- CSF3:[Fibroblast]	40	2	17	1	23	1	Epithelial_cancer	rec_lig_cl	PDAC_class	fishers.exact	1	0.733187413397226	1
[Epithelial_cancer]:CSF1R <- CSF1:[Epithelial_cancer]	[Epithelial_cancer]:CSF1R <- CSF1:[Epithelial_cancer]	40	1	17	0	23	1	Epithelial_cancer	rec_lig_cl	PDAC_class	fishers.exact	1	Inf	1
[Epithelial_cancer]:CSF1R <- CSF2:[CD8_T_cell]	[Epithelial_cancer]:CSF1R <- CSF2:[CD8_T_cell]	40	1	17	0	23	1	Epithelial_cancer	rec_lig_cl	PDAC_class	fishers.exact	1	Inf	1
[Epithelial_cancer]:CD86 <- CTLA4:[Fibroblast]	[Epithelial_cancer]:CD86 <- CTLA4:[Fibroblast]	40	1	17	0	23	1	Epithelial_cancer	rec_lig_cl	PDAC_class	fishers.exact	1	Inf	1
[Epithelial_cancer]:CD86 <- CD28:[CD8_T_cell]	[Epithelial_cancer]:CD86 <- CD28:[CD8_T_cell]	40	1	17	0	23	1	Epithelial_cancer	rec_lig_cl	PDAC_class	fishers.exact	1	Inf	1
[Epithelial_cancer]:ICAM1 <- AREG:[Fibroblast]	[Epithelial_cancer]:ICAM1 <- AREG:[Fibroblast]	40	2	17	0	23	2	Epithelial_cancer	rec_lig_cl	PDAC_class	fishers.exact	0.498717948717949	Inf	1
[Epithelial_cancer]:NOTCH1 <- DLK1:[Fibroblast]	[Epithelial_cancer]:NOTCH1 <- DLK1:[Fibroblast]	40	5	17	0	23	5	Epithelial_cancer	rec_lig_cl	PDAC_class	fishers.exact	0.0605418171207645	Inf	1
[Epithelial_cancer]:ACKR4 <- CCL21:[Epithelial_cancer]	[Epithelial_cancer]:ACKR4 <- CCL21:[Epithelial_cancer]	40	2	17	0	23	2	Epithelial_cancer	rec_lig_cl	PDAC_class	fishers.exact	0.498717948717949	Inf	1
[Epithelial_cancer]:ACKR4 <- CCL21:[Fibroblast]	[Epithelial_cancer]:ACKR4 <- CCL21:[Fibroblast]	40	2	17	0	23	2	Epithelial_cancer	rec_lig_cl	PDAC_class	fishers.exact	0.498717948717949	Inf	1
[Epithelial_cancer]:CCR7 <- CCL19:[Fibroblast]	[Epithelial_cancer]:CCR7 <- CCL19:[Fibroblast]	40	2	17	0	23	2	Epithelial_cancer	rec_lig_cl	PDAC_class	fishers.exact	0.498717948717949	Inf	1
[Epithelial_cancer]:CCR7 <- CCL21:[Epithelial_cancer]	[Epithelial_cancer]:CCR7 <- CCL21:[Epithelial_cancer]	40	2	17	0	23	2	Epithelial_cancer	rec_lig_cl	PDAC_class	fishers.exact	0.498717948717949	Inf	1
[Epithelial_cancer]:CCR7 <- CCL21:[Fibroblast]	[Epithelial_cancer]:CCR7 <- CCL21:[Fibroblast]	40	2	17	0	23	2	Epithelial_cancer	rec_lig_cl	PDAC_class	fishers.exact	0.498717948717949	Inf	1
[Epithelial_cancer]:NOTCH3 <- DLK1:[Fibroblast]	[Epithelial_cancer]:NOTCH3 <- DLK1:[Fibroblast]	40	5	17	1	23	4	Epithelial_cancer	rec_lig_cl	PDAC_class	fishers.exact	0.372506109348215	3.27918908988454	1
[Epithelial_cancer]:FGFR1 <- FGF1:[Fibroblast]	[Epithelial_cancer]:FGFR1 <- FGF1:[Fibroblast]	40	1	17	0	23	1	Epithelial_cancer	rec_lig_cl	PDAC_class	fishers.exact	1	Inf	1
[Epithelial_cancer]:PDGFRB <- PDGFD:[Epithelial_cancer]	[Epithelial_cancer]:PDGFRB <- PDGFD:[Epithelial_cancer]	40	1	17	0	23	1	Epithelial_cancer	rec_lig_cl	PDAC_class	fishers.exact	1	Inf	1
[Epithelial_cancer]:SEMA4D <- PTPRC:[Epithelial_cancer]	[Epithelial_cancer]:SEMA4D <- PTPRC:[Epithelial_cancer]	40	2	17	1	23	1	Epithelial_cancer	rec_lig_cl	PDAC_class	fishers.exact	1	0.733187413397226	1
[Epithelial_cancer]:IL1_receptor_inhibitor <- IL1B:[Fibroblast]	[Epithelial_cancer]:IL1_receptor_inhibitor <- IL1B:[Fibroblast]	40	2	17	1	23	1	Epithelial_cancer	rec_lig_cl	PDAC_class	fishers.exact	1	0.733187413397226	1
[Epithelial_cancer]:ADORA2B <- ENTPD1:[CD8_T_cell]	[Epithelial_cancer]:ADORA2B <- ENTPD1:[CD8_T_cell]	40	5	17	1	23	4	Epithelial_cancer	rec_lig_cl	PDAC_class	fishers.exact	0.372506109348215	3.27918908988454	1
[Epithelial_cancer]:SORT1 <- NGF:[CD8_T_cell]	[Epithelial_cancer]:SORT1 <- NGF:[CD8_T_cell]	40	2	17	1	23	1	Epithelial_cancer	rec_lig_cl	PDAC_class	fishers.exact	1	0.733187413397226	1
[Epithelial_cancer]:GRIN2A <- IL16:[CD8_T_cell]	[Epithelial_cancer]:GRIN2A <- IL16:[CD8_T_cell]	40	1	17	0	23	1	Epithelial_cancer	rec_lig_cl	PDAC_class	fishers.exact	1	Inf	1
[Epithelial_cancer]:GRIN2A <- IL16:[Fibroblast]	[Epithelial_cancer]:GRIN2A <- IL16:[Fibroblast]	40	2	17	1	23	1	Epithelial_cancer	rec_lig_cl	PDAC_class	fishers.exact	1	0.733187413397226	1
[Epithelial_cancer]:CCRL2 <- CCL19:[CD8_T_cell]	[Epithelial_cancer]:CCRL2 <- CCL19:[CD8_T_cell]	40	3	17	0	23	3	Epithelial_cancer	rec_lig_cl	PDAC_class	fishers.exact	0.248076923076923	Inf	1
[Epithelial_cancer]:TNFRSF10B <- FASLG:[Epithelial_cancer]	[Epithelial_cancer]:TNFRSF10B <- FASLG:[Epithelial_cancer]	40	1	17	0	23	1	Epithelial_cancer	rec_lig_cl	PDAC_class	fishers.exact	1	Inf	1
[Epithelial_cancer]:EGFR <- EGF:[CD8_T_cell]	[Epithelial_cancer]:EGFR <- EGF:[CD8_T_cell]	40	1	17	0	23	1	Epithelial_cancer	rec_lig_cl	PDAC_class	fishers.exact	1	Inf	1
[Epithelial_cancer]:TGFR_AVR2A <- GDF11:[Epithelial_cancer]	[Epithelial_cancer]:TGFR_AVR2A <- GDF11:[Epithelial_cancer]	40	1	17	0	23	1	Epithelial_cancer	rec_lig_cl	PDAC_class	fishers.exact	1	Inf	1
[Epithelial_cancer]:Type_II_IFNR <- IFNG:[Epithelial_cancer]	[Epithelial_cancer]:Type_II_IFNR <- IFNG:[Epithelial_cancer]	40	1	17	0	23	1	Epithelial_cancer	rec_lig_cl	PDAC_class	fishers.exact	1	Inf	1
[Epithelial_cancer]:EPHA7 <- EFNA5:[Epithelial_cancer]	[Epithelial_cancer]:EPHA7 <- EFNA5:[Epithelial_cancer]	40	1	17	0	23	1	Epithelial_cancer	rec_lig_cl	PDAC_class	fishers.exact	1	Inf	1
[Epithelial_cancer]:EPHA7 <- EFNA4:[Epithelial_cancer]	[Epithelial_cancer]:EPHA7 <- EFNA4:[Epithelial_cancer]	40	1	17	0	23	1	Epithelial_cancer	rec_lig_cl	PDAC_class	fishers.exact	1	Inf	1
[Epithelial_cancer]:EPHA7 <- WNT5A:[Fibroblast]	[Epithelial_cancer]:EPHA7 <- WNT5A:[Fibroblast]	40	1	17	0	23	1	Epithelial_cancer	rec_lig_cl	PDAC_class	fishers.exact	1	Inf	1
[Epithelial_cancer]:EPHA7 <- EFNA1:[Epithelial_cancer]	[Epithelial_cancer]:EPHA7 <- EFNA1:[Epithelial_cancer]	40	1	17	0	23	1	Epithelial_cancer	rec_lig_cl	PDAC_class	fishers.exact	1	Inf	1
[Epithelial_cancer]:EPHA7 <- EFNA2:[Epithelial_cancer]	[Epithelial_cancer]:EPHA7 <- EFNA2:[Epithelial_cancer]	40	1	17	0	23	1	Epithelial_cancer	rec_lig_cl	PDAC_class	fishers.exact	1	Inf	1
[Epithelial_cancer]:FAS <- FASLG:[Epithelial_cancer]	[Epithelial_cancer]:FAS <- FASLG:[Epithelial_cancer]	40	2	17	1	23	1	Epithelial_cancer	rec_lig_cl	PDAC_class	fishers.exact	1	0.733187413397226	1
[Epithelial_cancer]:BMPR1B_BMPR2 <- BMP7:[Epithelial_cancer]	[Epithelial_cancer]:BMPR1B_BMPR2 <- BMP7:[Epithelial_cancer]	40	2	17	0	23	2	Epithelial_cancer	rec_lig_cl	PDAC_class	fishers.exact	0.498717948717949	Inf	1
[Epithelial_cancer]:CXADR <- FAM3C:[CD8_T_cell]	[Epithelial_cancer]:CXADR <- FAM3C:[CD8_T_cell]	40	5	17	2	23	3	Epithelial_cancer	rec_lig_cl	PDAC_class	fishers.exact	1	1.12169283964691	1
[Epithelial_cancer]:CD47 <- SIRPG:[Epithelial_cancer]	[Epithelial_cancer]:CD47 <- SIRPG:[Epithelial_cancer]	40	2	17	1	23	1	Epithelial_cancer	rec_lig_cl	PDAC_class	fishers.exact	1	0.733187413397226	1
[Epithelial_cancer]:BDKRB1 <- KNG1:[Epithelial_cancer]	[Epithelial_cancer]:BDKRB1 <- KNG1:[Epithelial_cancer]	40	1	17	0	23	1	Epithelial_cancer	rec_lig_cl	PDAC_class	fishers.exact	1	Inf	1
[Epithelial_cancer]:DPP4 <- ADCYAP1:[Epithelial_cancer]	[Epithelial_cancer]:DPP4 <- ADCYAP1:[Epithelial_cancer]	40	3	17	0	23	3	Epithelial_cancer	rec_lig_cl	PDAC_class	fishers.exact	0.248076923076923	Inf	1
[Epithelial_cancer]:BDKRB2 <- KNG1:[Epithelial_cancer]	[Epithelial_cancer]:BDKRB2 <- KNG1:[Epithelial_cancer]	40	1	17	0	23	1	Epithelial_cancer	rec_lig_cl	PDAC_class	fishers.exact	1	Inf	1
[Epithelial_cancer]:FGFR4 <- FGF1:[CD8_T_cell]	[Epithelial_cancer]:FGFR4 <- FGF1:[CD8_T_cell]	40	1	17	0	23	1	Epithelial_cancer	rec_lig_cl	PDAC_class	fishers.exact	1	Inf	1
[Epithelial_cancer]:FGFR2 <- FGF22:[Epithelial_cancer]	[Epithelial_cancer]:FGFR2 <- FGF22:[Epithelial_cancer]	40	1	17	0	23	1	Epithelial_cancer	rec_lig_cl	PDAC_class	fishers.exact	1	Inf	1
[Epithelial_cancer]:FGFR2 <- FGF1:[CD8_T_cell]	[Epithelial_cancer]:FGFR2 <- FGF1:[CD8_T_cell]	40	1	17	0	23	1	Epithelial_cancer	rec_lig_cl	PDAC_class	fishers.exact	1	Inf	1
[Epithelial_cancer]:FGFR2 <- FGF17:[Epithelial_cancer]	[Epithelial_cancer]:FGFR2 <- FGF17:[Epithelial_cancer]	40	3	17	0	23	3	Epithelial_cancer	rec_lig_cl	PDAC_class	fishers.exact	0.248076923076923	Inf	1
[Epithelial_cancer]:FGFR3 <- FGF1:[CD8_T_cell]	[Epithelial_cancer]:FGFR3 <- FGF1:[CD8_T_cell]	40	1	17	0	23	1	Epithelial_cancer	rec_lig_cl	PDAC_class	fishers.exact	1	Inf	1
[Epithelial_cancer]:FGFR3 <- FGF17:[Epithelial_cancer]	[Epithelial_cancer]:FGFR3 <- FGF17:[Epithelial_cancer]	40	3	17	0	23	3	Epithelial_cancer	rec_lig_cl	PDAC_class	fishers.exact	0.248076923076923	Inf	1
[Epithelial_cancer]:NOTCH1 <- WNT4:[CD8_T_cell]	[Epithelial_cancer]:NOTCH1 <- WNT4:[CD8_T_cell]	40	1	17	0	23	1	Epithelial_cancer	rec_lig_cl	PDAC_class	fishers.exact	1	Inf	1
[Epithelial_cancer]:NOTCH1 <- TNF:[Epithelial_cancer]	[Epithelial_cancer]:NOTCH1 <- TNF:[Epithelial_cancer]	40	4	17	1	23	3	Epithelial_cancer	rec_lig_cl	PDAC_class	fishers.exact	0.623503665608929	2.35218279219543	1
[Epithelial_cancer]:KLRC1 <- HLA-E:[CD8_T_cell]	[Epithelial_cancer]:KLRC1 <- HLA-E:[CD8_T_cell]	40	2	17	0	23	2	Epithelial_cancer	rec_lig_cl	PDAC_class	fishers.exact	0.498717948717949	Inf	1
[Epithelial_cancer]:KLRC1 <- HLA-E:[Epithelial_cancer]	[Epithelial_cancer]:KLRC1 <- HLA-E:[Epithelial_cancer]	40	1	17	0	23	1	Epithelial_cancer	rec_lig_cl	PDAC_class	fishers.exact	1	Inf	1
[Epithelial_cancer]:CD8_receptor <- LCK:[CD8_T_cell]	[Epithelial_cancer]:CD8_receptor <- LCK:[CD8_T_cell]	40	4	17	1	23	3	Epithelial_cancer	rec_lig_cl	PDAC_class	fishers.exact	0.623503665608929	2.35218279219543	1
[Epithelial_cancer]:CD8_receptor <- LCK:[Epithelial_cancer]	[Epithelial_cancer]:CD8_receptor <- LCK:[Epithelial_cancer]	40	2	17	1	23	1	Epithelial_cancer	rec_lig_cl	PDAC_class	fishers.exact	1	0.733187413397226	1
[Epithelial_cancer]:TGFBR3 <- FGF1:[CD8_T_cell]	[Epithelial_cancer]:TGFBR3 <- FGF1:[CD8_T_cell]	40	1	17	0	23	1	Epithelial_cancer	rec_lig_cl	PDAC_class	fishers.exact	1	Inf	1
[Epithelial_cancer]:EGFR <- GRN:[CD8_T_cell]	[Epithelial_cancer]:EGFR <- GRN:[CD8_T_cell]	40	1	17	1	23	0	Epithelial_cancer	rec_lig_cl	PDAC_class	fishers.exact	0.425	0	1
[Epithelial_cancer]:PILRA <- CD99:[Fibroblast]	[Epithelial_cancer]:PILRA <- CD99:[Fibroblast]	40	1	17	1	23	0	Epithelial_cancer	rec_lig_cl	PDAC_class	fishers.exact	0.425	0	1
[Epithelial_cancer]:CELSR2 <- TNF:[Epithelial_cancer]	[Epithelial_cancer]:CELSR2 <- TNF:[Epithelial_cancer]	40	3	17	2	23	1	Epithelial_cancer	rec_lig_cl	PDAC_class	fishers.exact	0.564676113360324	0.350292382916257	1
[Epithelial_cancer]:HAVCR2 <- LGALS9:[CD8_T_cell]	[Epithelial_cancer]:HAVCR2 <- LGALS9:[CD8_T_cell]	40	1	17	1	23	0	Epithelial_cancer	rec_lig_cl	PDAC_class	fishers.exact	0.425	0	1
[Epithelial_cancer]:HAVCR2 <- LGALS9:[Fibroblast]	[Epithelial_cancer]:HAVCR2 <- LGALS9:[Fibroblast]	40	1	17	1	23	0	Epithelial_cancer	rec_lig_cl	PDAC_class	fishers.exact	0.425	0	1
[Epithelial_cancer]:NR3C1 <- CCL7:[Fibroblast]	[Epithelial_cancer]:NR3C1 <- CCL7:[Fibroblast]	40	2	17	2	23	0	Epithelial_cancer	rec_lig_cl	PDAC_class	fishers.exact	0.174358974358974	0	1
[Epithelial_cancer]:NR3C1 <- FASLG:[Epithelial_cancer]	[Epithelial_cancer]:NR3C1 <- FASLG:[Epithelial_cancer]	40	1	17	1	23	0	Epithelial_cancer	rec_lig_cl	PDAC_class	fishers.exact	0.425	0	1
[Epithelial_cancer]:NR3C1 <- IL10:[Epithelial_cancer]	[Epithelial_cancer]:NR3C1 <- IL10:[Epithelial_cancer]	40	2	17	1	23	1	Epithelial_cancer	rec_lig_cl	PDAC_class	fishers.exact	1	0.733187413397226	1
[Epithelial_cancer]:FCGR2A <- CXCL9:[Epithelial_cancer]	[Epithelial_cancer]:FCGR2A <- CXCL9:[Epithelial_cancer]	40	1	17	1	23	0	Epithelial_cancer	rec_lig_cl	PDAC_class	fishers.exact	0.425	0	1
[Epithelial_cancer]:LAMP1 <- FAM3C:[CD8_T_cell]	[Epithelial_cancer]:LAMP1 <- FAM3C:[CD8_T_cell]	40	1	17	1	23	0	Epithelial_cancer	rec_lig_cl	PDAC_class	fishers.exact	0.425	0	1
[Epithelial_cancer]:PTPRS <- TNF:[Epithelial_cancer]	[Epithelial_cancer]:PTPRS <- TNF:[Epithelial_cancer]	40	2	17	2	23	0	Epithelial_cancer	rec_lig_cl	PDAC_class	fishers.exact	0.174358974358974	0	1
[Epithelial_cancer]:NTRK2 <- NTF4:[Epithelial_cancer]	[Epithelial_cancer]:NTRK2 <- NTF4:[Epithelial_cancer]	40	2	17	1	23	1	Epithelial_cancer	rec_lig_cl	PDAC_class	fishers.exact	1	0.733187413397226	1
[Epithelial_cancer]:NGFR <- NTF4:[Epithelial_cancer]	[Epithelial_cancer]:NGFR <- NTF4:[Epithelial_cancer]	40	1	17	1	23	0	Epithelial_cancer	rec_lig_cl	PDAC_class	fishers.exact	0.425	0	1
[Epithelial_cancer]:NGFR <- BDNF:[Fibroblast]	[Epithelial_cancer]:NGFR <- BDNF:[Fibroblast]	40	1	17	1	23	0	Epithelial_cancer	rec_lig_cl	PDAC_class	fishers.exact	0.425	0	1
[Epithelial_cancer]:NGFR <- TTR:[CD8_T_cell]	[Epithelial_cancer]:NGFR <- TTR:[CD8_T_cell]	40	1	17	1	23	0	Epithelial_cancer	rec_lig_cl	PDAC_class	fishers.exact	0.425	0	1
[Epithelial_cancer]:NGFR <- TTR:[Epithelial_cancer]	[Epithelial_cancer]:NGFR <- TTR:[Epithelial_cancer]	40	1	17	1	23	0	Epithelial_cancer	rec_lig_cl	PDAC_class	fishers.exact	0.425	0	1
[Epithelial_cancer]:NGFR <- NGF:[Fibroblast]	[Epithelial_cancer]:NGFR <- NGF:[Fibroblast]	40	1	17	1	23	0	Epithelial_cancer	rec_lig_cl	PDAC_class	fishers.exact	0.425	0	1
[Epithelial_cancer]:TNFRSF1B <- GRN:[CD8_T_cell]	[Epithelial_cancer]:TNFRSF1B <- GRN:[CD8_T_cell]	40	1	17	1	23	0	Epithelial_cancer	rec_lig_cl	PDAC_class	fishers.exact	0.425	0	1
[Epithelial_cancer]:TNFRSF1B <- TNF:[Epithelial_cancer]	[Epithelial_cancer]:TNFRSF1B <- TNF:[Epithelial_cancer]	40	3	17	1	23	2	Epithelial_cancer	rec_lig_cl	PDAC_class	fishers.exact	1	1.50841601871706	1
[Epithelial_cancer]:NCR3 <- BAG6:[Epithelial_cancer]	[Epithelial_cancer]:NCR3 <- BAG6:[Epithelial_cancer]	40	1	17	1	23	0	Epithelial_cancer	rec_lig_cl	PDAC_class	fishers.exact	0.425	0	1
[Epithelial_cancer]:OSMR <- OSM:[Fibroblast]	[Epithelial_cancer]:OSMR <- OSM:[Fibroblast]	40	2	17	1	23	1	Epithelial_cancer	rec_lig_cl	PDAC_class	fishers.exact	1	0.733187413397226	1
[Epithelial_cancer]:LRP1 <- WNT3A:[Epithelial_cancer]	[Epithelial_cancer]:LRP1 <- WNT3A:[Epithelial_cancer]	40	1	17	1	23	0	Epithelial_cancer	rec_lig_cl	PDAC_class	fishers.exact	0.425	0	1
[Epithelial_cancer]:PTCH2_BOC_transmembrane_receptor <- SHH:[Epithelial_cancer]	[Epithelial_cancer]:PTCH2_BOC_transmembrane_receptor <- SHH:[Epithelial_cancer]	40	1	17	1	23	0	Epithelial_cancer	rec_lig_cl	PDAC_class	fishers.exact	0.425	0	1
[Epithelial_cancer]:ACKR3 <- CXCL11:[Fibroblast]	[Epithelial_cancer]:ACKR3 <- CXCL11:[Fibroblast]	40	1	17	1	23	0	Epithelial_cancer	rec_lig_cl	PDAC_class	fishers.exact	0.425	0	1
[Epithelial_cancer]:ICAM1 <- integrin_aLb2_complex:[Fibroblast]	[Epithelial_cancer]:ICAM1 <- integrin_aLb2_complex:[Fibroblast]	40	2	17	2	23	0	Epithelial_cancer	rec_lig_cl	PDAC_class	fishers.exact	0.174358974358974	0	1
[Epithelial_cancer]:SSTR1 <- SST:[Fibroblast]	[Epithelial_cancer]:SSTR1 <- SST:[Fibroblast]	40	2	17	1	23	1	Epithelial_cancer	rec_lig_cl	PDAC_class	fishers.exact	1	0.733187413397226	1
[Epithelial_cancer]:PTPRS <- PTN:[Epithelial_cancer]	[Epithelial_cancer]:PTPRS <- PTN:[Epithelial_cancer]	40	1	17	1	23	0	Epithelial_cancer	rec_lig_cl	PDAC_class	fishers.exact	0.425	0	1
[Epithelial_cancer]:BMPR1B_BMPR2 <- BMP7:[Fibroblast]	[Epithelial_cancer]:BMPR1B_BMPR2 <- BMP7:[Fibroblast]	40	1	17	1	23	0	Epithelial_cancer	rec_lig_cl	PDAC_class	fishers.exact	0.425	0	1
[Epithelial_cancer]:SEMA4C <- TNF:[Epithelial_cancer]	[Epithelial_cancer]:SEMA4C <- TNF:[Epithelial_cancer]	40	3	17	1	23	2	Epithelial_cancer	rec_lig_cl	PDAC_class	fishers.exact	1	1.50841601871706	1
[Epithelial_cancer]:GUCY2C <- GUCA2B:[Epithelial_cancer]	[Epithelial_cancer]:GUCY2C <- GUCA2B:[Epithelial_cancer]	40	2	17	0	23	2	Epithelial_cancer	rec_lig_cl	PDAC_class	fishers.exact	0.498717948717949	Inf	1
[Epithelial_cancer]:GUCY2C <- GUCA2A:[Epithelial_cancer]	[Epithelial_cancer]:GUCY2C <- GUCA2A:[Epithelial_cancer]	40	2	17	0	23	2	Epithelial_cancer	rec_lig_cl	PDAC_class	fishers.exact	0.498717948717949	Inf	1
[Epithelial_cancer]:FGFR2 <- FGF22:[Fibroblast]	[Epithelial_cancer]:FGFR2 <- FGF22:[Fibroblast]	40	1	17	0	23	1	Epithelial_cancer	rec_lig_cl	PDAC_class	fishers.exact	1	Inf	1
[Epithelial_cancer]:TFRC <- TF:[CD8_T_cell]	[Epithelial_cancer]:TFRC <- TF:[CD8_T_cell]	40	1	17	1	23	0	Epithelial_cancer	rec_lig_cl	PDAC_class	fishers.exact	0.425	0	1
[Epithelial_cancer]:TFRC <- TF:[Fibroblast]	[Epithelial_cancer]:TFRC <- TF:[Fibroblast]	40	1	17	1	23	0	Epithelial_cancer	rec_lig_cl	PDAC_class	fishers.exact	0.425	0	1
[Epithelial_cancer]:FGFR3 <- FGF20:[Fibroblast]	[Epithelial_cancer]:FGFR3 <- FGF20:[Fibroblast]	40	2	17	1	23	1	Epithelial_cancer	rec_lig_cl	PDAC_class	fishers.exact	1	0.733187413397226	1
[Epithelial_cancer]:CD44 <- SELE:[CD8_T_cell]	[Epithelial_cancer]:CD44 <- SELE:[CD8_T_cell]	40	1	17	1	23	0	Epithelial_cancer	rec_lig_cl	PDAC_class	fishers.exact	0.425	0	1
[Epithelial_cancer]:DPP4 <- CXCL9:[Epithelial_cancer]	[Epithelial_cancer]:DPP4 <- CXCL9:[Epithelial_cancer]	40	2	17	2	23	0	Epithelial_cancer	rec_lig_cl	PDAC_class	fishers.exact	0.174358974358974	0	1
[Epithelial_cancer]:FLT1 <- VEGFB:[Fibroblast]	[Epithelial_cancer]:FLT1 <- VEGFB:[Fibroblast]	40	3	17	1	23	2	Epithelial_cancer	rec_lig_cl	PDAC_class	fishers.exact	1	1.50841601871706	1
[Epithelial_cancer]:FLT1 <- PGF:[Fibroblast]	[Epithelial_cancer]:FLT1 <- PGF:[Fibroblast]	40	3	17	1	23	2	Epithelial_cancer	rec_lig_cl	PDAC_class	fishers.exact	1	1.50841601871706	1
[Epithelial_cancer]:FLT1 <- VEGFA:[Epithelial_cancer]	[Epithelial_cancer]:FLT1 <- VEGFA:[Epithelial_cancer]	40	2	17	1	23	1	Epithelial_cancer	rec_lig_cl	PDAC_class	fishers.exact	1	0.733187413397226	1
[Epithelial_cancer]:FLT1 <- VEGFA:[Fibroblast]	[Epithelial_cancer]:FLT1 <- VEGFA:[Fibroblast]	40	2	17	1	23	1	Epithelial_cancer	rec_lig_cl	PDAC_class	fishers.exact	1	0.733187413397226	1
[Epithelial_cancer]:IL7_receptor <- IL7:[CD8_T_cell]	[Epithelial_cancer]:IL7_receptor <- IL7:[CD8_T_cell]	40	1	17	1	23	0	Epithelial_cancer	rec_lig_cl	PDAC_class	fishers.exact	0.425	0	1
[Epithelial_cancer]:ACVR_1B2B_receptor <- Activin_ligand_ab:[CD8_T_cell]	[Epithelial_cancer]:ACVR_1B2B_receptor <- Activin_ligand_ab:[CD8_T_cell]	40	1	17	1	23	0	Epithelial_cancer	rec_lig_cl	PDAC_class	fishers.exact	0.425	0	1
[Epithelial_cancer]:LRP6 <- DKK2:[CD8_T_cell]	[Epithelial_cancer]:LRP6 <- DKK2:[CD8_T_cell]	40	1	17	1	23	0	Epithelial_cancer	rec_lig_cl	PDAC_class	fishers.exact	0.425	0	1
[Epithelial_cancer]:SELPLG <- SELE:[CD8_T_cell]	[Epithelial_cancer]:SELPLG <- SELE:[CD8_T_cell]	40	1	17	1	23	0	Epithelial_cancer	rec_lig_cl	PDAC_class	fishers.exact	0.425	0	1
[Epithelial_cancer]:SELPLG <- SELP:[CD8_T_cell]	[Epithelial_cancer]:SELPLG <- SELP:[CD8_T_cell]	40	3	17	1	23	2	Epithelial_cancer	rec_lig_cl	PDAC_class	fishers.exact	1	1.50841601871706	1
[Epithelial_cancer]:STRA6 <- RBP4:[Epithelial_cancer]	[Epithelial_cancer]:STRA6 <- RBP4:[Epithelial_cancer]	40	1	17	1	23	0	Epithelial_cancer	rec_lig_cl	PDAC_class	fishers.exact	0.425	0	1
[Epithelial_cancer]:HAVCR2 <- LGALS9:[Epithelial_cancer]	[Epithelial_cancer]:HAVCR2 <- LGALS9:[Epithelial_cancer]	40	2	17	1	23	1	Epithelial_cancer	rec_lig_cl	PDAC_class	fishers.exact	1	0.733187413397226	1
[Epithelial_cancer]:VIPR1 <- ADCYAP1:[Epithelial_cancer]	[Epithelial_cancer]:VIPR1 <- ADCYAP1:[Epithelial_cancer]	40	4	17	0	23	4	Epithelial_cancer	rec_lig_cl	PDAC_class	fishers.exact	0.122934675566255	Inf	1
[Epithelial_cancer]:PTPRK <- BMP7:[CD8_T_cell]	[Epithelial_cancer]:PTPRK <- BMP7:[CD8_T_cell]	40	1	17	0	23	1	Epithelial_cancer	rec_lig_cl	PDAC_class	fishers.exact	1	Inf	1
[Epithelial_cancer]:TNFRSF14 <- LTA:[Fibroblast]	[Epithelial_cancer]:TNFRSF14 <- LTA:[Fibroblast]	40	2	17	0	23	2	Epithelial_cancer	rec_lig_cl	PDAC_class	fishers.exact	0.498717948717949	Inf	1
[Epithelial_cancer]:RIPK1 <- LTA:[Fibroblast]	[Epithelial_cancer]:RIPK1 <- LTA:[Fibroblast]	40	1	17	0	23	1	Epithelial_cancer	rec_lig_cl	PDAC_class	fishers.exact	1	Inf	1
[Epithelial_cancer]:Type_II_IFNR <- IFNG:[Fibroblast]	[Epithelial_cancer]:Type_II_IFNR <- IFNG:[Fibroblast]	40	1	17	0	23	1	Epithelial_cancer	rec_lig_cl	PDAC_class	fishers.exact	1	Inf	1
[Epithelial_cancer]:FGFR2 <- FGF22:[CD8_T_cell]	[Epithelial_cancer]:FGFR2 <- FGF22:[CD8_T_cell]	40	2	17	0	23	2	Epithelial_cancer	rec_lig_cl	PDAC_class	fishers.exact	0.498717948717949	Inf	1
[Epithelial_cancer]:FGFR2 <- FGF10:[CD8_T_cell]	[Epithelial_cancer]:FGFR2 <- FGF10:[CD8_T_cell]	40	1	17	0	23	1	Epithelial_cancer	rec_lig_cl	PDAC_class	fishers.exact	1	Inf	1
[Epithelial_cancer]:NOTCH2 <- JAG2:[Fibroblast]	[Epithelial_cancer]:NOTCH2 <- JAG2:[Fibroblast]	40	1	17	0	23	1	Epithelial_cancer	rec_lig_cl	PDAC_class	fishers.exact	1	Inf	1
[Epithelial_cancer]:NOTCH1 <- JAG2:[Fibroblast]	[Epithelial_cancer]:NOTCH1 <- JAG2:[Fibroblast]	40	1	17	0	23	1	Epithelial_cancer	rec_lig_cl	PDAC_class	fishers.exact	1	Inf	1
[Epithelial_cancer]:ACVR_1A2A_receptor <- BMP5:[Epithelial_cancer]	[Epithelial_cancer]:ACVR_1A2A_receptor <- BMP5:[Epithelial_cancer]	40	1	17	0	23	1	Epithelial_cancer	rec_lig_cl	PDAC_class	fishers.exact	1	Inf	1
[Epithelial_cancer]:ACVR_1A2A_receptor <- BMP7:[CD8_T_cell]	[Epithelial_cancer]:ACVR_1A2A_receptor <- BMP7:[CD8_T_cell]	40	1	17	0	23	1	Epithelial_cancer	rec_lig_cl	PDAC_class	fishers.exact	1	Inf	1
[Epithelial_cancer]:ACVR1_BMPR2 <- BMP5:[Epithelial_cancer]	[Epithelial_cancer]:ACVR1_BMPR2 <- BMP5:[Epithelial_cancer]	40	2	17	0	23	2	Epithelial_cancer	rec_lig_cl	PDAC_class	fishers.exact	0.498717948717949	Inf	1
[Epithelial_cancer]:ACVR1_BMPR2 <- BMP7:[CD8_T_cell]	[Epithelial_cancer]:ACVR1_BMPR2 <- BMP7:[CD8_T_cell]	40	1	17	0	23	1	Epithelial_cancer	rec_lig_cl	PDAC_class	fishers.exact	1	Inf	1
[Epithelial_cancer]:NOTCH3 <- JAG2:[Fibroblast]	[Epithelial_cancer]:NOTCH3 <- JAG2:[Fibroblast]	40	1	17	0	23	1	Epithelial_cancer	rec_lig_cl	PDAC_class	fishers.exact	1	Inf	1
[Epithelial_cancer]:TNFRSF1B <- LTA:[Fibroblast]	[Epithelial_cancer]:TNFRSF1B <- LTA:[Fibroblast]	40	1	17	0	23	1	Epithelial_cancer	rec_lig_cl	PDAC_class	fishers.exact	1	Inf	1
[Epithelial_cancer]:IL7_receptor <- IL7:[Fibroblast]	[Epithelial_cancer]:IL7_receptor <- IL7:[Fibroblast]	40	4	17	1	23	3	Epithelial_cancer	rec_lig_cl	PDAC_class	fishers.exact	0.623503665608929	2.35218279219543	1
[Epithelial_cancer]:NOTCH4 <- JAG2:[CD8_T_cell]	[Epithelial_cancer]:NOTCH4 <- JAG2:[CD8_T_cell]	40	2	17	0	23	2	Epithelial_cancer	rec_lig_cl	PDAC_class	fishers.exact	0.498717948717949	Inf	1
[Epithelial_cancer]:NOTCH4 <- JAG2:[Fibroblast]	[Epithelial_cancer]:NOTCH4 <- JAG2:[Fibroblast]	40	1	17	0	23	1	Epithelial_cancer	rec_lig_cl	PDAC_class	fishers.exact	1	Inf	1
[Epithelial_cancer]:NOTCH4 <- DLL4:[Fibroblast]	[Epithelial_cancer]:NOTCH4 <- DLL4:[Fibroblast]	40	2	17	0	23	2	Epithelial_cancer	rec_lig_cl	PDAC_class	fishers.exact	0.498717948717949	Inf	1
[Epithelial_cancer]:CD47 <- SIRPG:[Fibroblast]	[Epithelial_cancer]:CD47 <- SIRPG:[Fibroblast]	40	1	17	1	23	0	Epithelial_cancer	rec_lig_cl	PDAC_class	fishers.exact	0.425	0	1
[Epithelial_cancer]:FFAR2 <- FAM3C:[Epithelial_cancer]	[Epithelial_cancer]:FFAR2 <- FAM3C:[Epithelial_cancer]	40	1	17	1	23	0	Epithelial_cancer	rec_lig_cl	PDAC_class	fishers.exact	0.425	0	1
[Epithelial_cancer]:FFAR2 <- FAM3C:[Fibroblast]	[Epithelial_cancer]:FFAR2 <- FAM3C:[Fibroblast]	40	1	17	1	23	0	Epithelial_cancer	rec_lig_cl	PDAC_class	fishers.exact	0.425	0	1
[Epithelial_cancer]:FFAR2 <- TNF:[CD8_T_cell]	[Epithelial_cancer]:FFAR2 <- TNF:[CD8_T_cell]	40	1	17	1	23	0	Epithelial_cancer	rec_lig_cl	PDAC_class	fishers.exact	0.425	0	1
[Epithelial_cancer]:FFAR2 <- TNF:[Fibroblast]	[Epithelial_cancer]:FFAR2 <- TNF:[Fibroblast]	40	1	17	1	23	0	Epithelial_cancer	rec_lig_cl	PDAC_class	fishers.exact	0.425	0	1
[Epithelial_cancer]:IGF2R <- IGF2:[CD8_T_cell]	[Epithelial_cancer]:IGF2R <- IGF2:[CD8_T_cell]	40	3	17	1	23	2	Epithelial_cancer	rec_lig_cl	PDAC_class	fishers.exact	1	1.50841601871706	1
[Epithelial_cancer]:CELSR2 <- TNF:[Fibroblast]	[Epithelial_cancer]:CELSR2 <- TNF:[Fibroblast]	40	2	17	1	23	1	Epithelial_cancer	rec_lig_cl	PDAC_class	fishers.exact	1	0.733187413397226	1
[Epithelial_cancer]:IDE <- IGF2:[CD8_T_cell]	[Epithelial_cancer]:IDE <- IGF2:[CD8_T_cell]	40	3	17	1	23	2	Epithelial_cancer	rec_lig_cl	PDAC_class	fishers.exact	1	1.50841601871706	1
[Epithelial_cancer]:PLXNB2 <- PTN:[CD8_T_cell]	[Epithelial_cancer]:PLXNB2 <- PTN:[CD8_T_cell]	40	2	17	1	23	1	Epithelial_cancer	rec_lig_cl	PDAC_class	fishers.exact	1	0.733187413397226	1
[Epithelial_cancer]:NOTCH1 <- TNF:[Fibroblast]	[Epithelial_cancer]:NOTCH1 <- TNF:[Fibroblast]	40	2	17	1	23	1	Epithelial_cancer	rec_lig_cl	PDAC_class	fishers.exact	1	0.733187413397226	1
[Epithelial_cancer]:TNFRSF10B <- FASLG:[Fibroblast]	[Epithelial_cancer]:TNFRSF10B <- FASLG:[Fibroblast]	40	1	17	1	23	0	Epithelial_cancer	rec_lig_cl	PDAC_class	fishers.exact	0.425	0	1
[Epithelial_cancer]:APLNR <- APLN:[Fibroblast]	[Epithelial_cancer]:APLNR <- APLN:[Fibroblast]	40	1	17	1	23	0	Epithelial_cancer	rec_lig_cl	PDAC_class	fishers.exact	0.425	0	1
[Epithelial_cancer]:PlexinA1_complex2 <- SEMA6D:[Fibroblast]	[Epithelial_cancer]:PlexinA1_complex2 <- SEMA6D:[Fibroblast]	40	1	17	1	23	0	Epithelial_cancer	rec_lig_cl	PDAC_class	fishers.exact	0.425	0	1
[Epithelial_cancer]:TREM2_receptor <- APOB:[Fibroblast]	[Epithelial_cancer]:TREM2_receptor <- APOB:[Fibroblast]	40	1	17	1	23	0	Epithelial_cancer	rec_lig_cl	PDAC_class	fishers.exact	0.425	0	1
[Epithelial_cancer]:C3AR1 <- C3:[Epithelial_cancer]	[Epithelial_cancer]:C3AR1 <- C3:[Epithelial_cancer]	40	1	17	1	23	0	Epithelial_cancer	rec_lig_cl	PDAC_class	fishers.exact	0.425	0	1
[Epithelial_cancer]:CD86 <- CD28:[Epithelial_cancer]	[Epithelial_cancer]:CD86 <- CD28:[Epithelial_cancer]	40	2	17	1	23	1	Epithelial_cancer	rec_lig_cl	PDAC_class	fishers.exact	1	0.733187413397226	1
[Epithelial_cancer]:LEPR <- LEP:[Epithelial_cancer]	[Epithelial_cancer]:LEPR <- LEP:[Epithelial_cancer]	40	1	17	1	23	0	Epithelial_cancer	rec_lig_cl	PDAC_class	fishers.exact	0.425	0	1
[Epithelial_cancer]:DPP4 <- CCL22:[CD8_T_cell]	[Epithelial_cancer]:DPP4 <- CCL22:[CD8_T_cell]	40	1	17	1	23	0	Epithelial_cancer	rec_lig_cl	PDAC_class	fishers.exact	0.425	0	1
[Epithelial_cancer]:SEMA4C <- TNF:[Fibroblast]	[Epithelial_cancer]:SEMA4C <- TNF:[Fibroblast]	40	2	17	1	23	1	Epithelial_cancer	rec_lig_cl	PDAC_class	fishers.exact	1	0.733187413397226	1
[Epithelial_cancer]:TNFRSF4 <- TNFSF4:[Fibroblast]	[Epithelial_cancer]:TNFRSF4 <- TNFSF4:[Fibroblast]	40	2	17	1	23	1	Epithelial_cancer	rec_lig_cl	PDAC_class	fishers.exact	1	0.733187413397226	1
[Epithelial_cancer]:CD27 <- CD70:[Fibroblast]	[Epithelial_cancer]:CD27 <- CD70:[Fibroblast]	40	2	17	2	23	0	Epithelial_cancer	rec_lig_cl	PDAC_class	fishers.exact	0.174358974358974	0	1
[Epithelial_cancer]:FPR1 <- ANXA1:[Fibroblast]	[Epithelial_cancer]:FPR1 <- ANXA1:[Fibroblast]	40	2	17	1	23	1	Epithelial_cancer	rec_lig_cl	PDAC_class	fishers.exact	1	0.733187413397226	1
[Epithelial_cancer]:FPR3 <- HEBP1:[Fibroblast]	[Epithelial_cancer]:FPR3 <- HEBP1:[Fibroblast]	40	2	17	1	23	1	Epithelial_cancer	rec_lig_cl	PDAC_class	fishers.exact	1	0.733187413397226	1
[Epithelial_cancer]:FPR3 <- ANXA1:[Fibroblast]	[Epithelial_cancer]:FPR3 <- ANXA1:[Fibroblast]	40	2	17	1	23	1	Epithelial_cancer	rec_lig_cl	PDAC_class	fishers.exact	1	0.733187413397226	1
[Epithelial_cancer]:TNFRSF1A <- FASLG:[Fibroblast]	[Epithelial_cancer]:TNFRSF1A <- FASLG:[Fibroblast]	40	1	17	1	23	0	Epithelial_cancer	rec_lig_cl	PDAC_class	fishers.exact	0.425	0	1
[Epithelial_cancer]:TNFRSF1B <- TNF:[Fibroblast]	[Epithelial_cancer]:TNFRSF1B <- TNF:[Fibroblast]	40	2	17	1	23	1	Epithelial_cancer	rec_lig_cl	PDAC_class	fishers.exact	1	0.733187413397226	1
[Epithelial_cancer]:CXCR3 <- CCL20:[Epithelial_cancer]	[Epithelial_cancer]:CXCR3 <- CCL20:[Epithelial_cancer]	40	2	17	1	23	1	Epithelial_cancer	rec_lig_cl	PDAC_class	fishers.exact	1	0.733187413397226	1
[Epithelial_cancer]:CXCR3 <- CXCL12:[Fibroblast]	[Epithelial_cancer]:CXCR3 <- CXCL12:[Fibroblast]	40	2	17	1	23	1	Epithelial_cancer	rec_lig_cl	PDAC_class	fishers.exact	1	0.733187413397226	1
[Epithelial_cancer]:CXCR3 <- CXCL10:[Epithelial_cancer]	[Epithelial_cancer]:CXCR3 <- CXCL10:[Epithelial_cancer]	40	1	17	1	23	0	Epithelial_cancer	rec_lig_cl	PDAC_class	fishers.exact	0.425	0	1
[Epithelial_cancer]:CXCR3 <- PF4:[Epithelial_cancer]	[Epithelial_cancer]:CXCR3 <- PF4:[Epithelial_cancer]	40	2	17	1	23	1	Epithelial_cancer	rec_lig_cl	PDAC_class	fishers.exact	1	0.733187413397226	1
[Epithelial_cancer]:CXCR3 <- CXCL11:[Epithelial_cancer]	[Epithelial_cancer]:CXCR3 <- CXCL11:[Epithelial_cancer]	40	2	17	1	23	1	Epithelial_cancer	rec_lig_cl	PDAC_class	fishers.exact	1	0.733187413397226	1
[Epithelial_cancer]:CD44 <- FGF2:[CD8_T_cell]	[Epithelial_cancer]:CD44 <- FGF2:[CD8_T_cell]	40	2	17	0	23	2	Epithelial_cancer	rec_lig_cl	PDAC_class	fishers.exact	0.498717948717949	Inf	1
[Epithelial_cancer]:FGFR4 <- FGF2:[CD8_T_cell]	[Epithelial_cancer]:FGFR4 <- FGF2:[CD8_T_cell]	40	2	17	0	23	2	Epithelial_cancer	rec_lig_cl	PDAC_class	fishers.exact	0.498717948717949	Inf	1
[Epithelial_cancer]:IGF1R <- IGF1:[CD8_T_cell]	[Epithelial_cancer]:IGF1R <- IGF1:[CD8_T_cell]	40	1	17	0	23	1	Epithelial_cancer	rec_lig_cl	PDAC_class	fishers.exact	1	Inf	1
[Epithelial_cancer]:FGFR2 <- FGF2:[CD8_T_cell]	[Epithelial_cancer]:FGFR2 <- FGF2:[CD8_T_cell]	40	2	17	0	23	2	Epithelial_cancer	rec_lig_cl	PDAC_class	fishers.exact	0.498717948717949	Inf	1
[Epithelial_cancer]:PLXNB2 <- SEMA4G:[CD8_T_cell]	[Epithelial_cancer]:PLXNB2 <- SEMA4G:[CD8_T_cell]	40	2	17	2	23	0	Epithelial_cancer	rec_lig_cl	PDAC_class	fishers.exact	0.174358974358974	0	1
[Epithelial_cancer]:OXTR <- OXT:[Fibroblast]	[Epithelial_cancer]:OXTR <- OXT:[Fibroblast]	40	1	17	1	23	0	Epithelial_cancer	rec_lig_cl	PDAC_class	fishers.exact	0.425	0	1
[Epithelial_cancer]:EFNB2 <- EPO:[Epithelial_cancer]	[Epithelial_cancer]:EFNB2 <- EPO:[Epithelial_cancer]	40	1	17	0	23	1	Epithelial_cancer	rec_lig_cl	PDAC_class	fishers.exact	1	Inf	1
[Epithelial_cancer]:FGFR4 <- FGF1:[Epithelial_cancer]	[Epithelial_cancer]:FGFR4 <- FGF1:[Epithelial_cancer]	40	1	17	0	23	1	Epithelial_cancer	rec_lig_cl	PDAC_class	fishers.exact	1	Inf	1
[Epithelial_cancer]:EPHB4 <- EPO:[Epithelial_cancer]	[Epithelial_cancer]:EPHB4 <- EPO:[Epithelial_cancer]	40	1	17	0	23	1	Epithelial_cancer	rec_lig_cl	PDAC_class	fishers.exact	1	Inf	1
[Epithelial_cancer]:NMUR2 <- NMU:[CD8_T_cell]	[Epithelial_cancer]:NMUR2 <- NMU:[CD8_T_cell]	40	1	17	0	23	1	Epithelial_cancer	rec_lig_cl	PDAC_class	fishers.exact	1	Inf	1
[Epithelial_cancer]:CCR6 <- CCL20:[CD8_T_cell]	[Epithelial_cancer]:CCR6 <- CCL20:[CD8_T_cell]	40	1	17	0	23	1	Epithelial_cancer	rec_lig_cl	PDAC_class	fishers.exact	1	Inf	1
[Epithelial_cancer]:NOTCH4 <- DLL3:[Epithelial_cancer]	[Epithelial_cancer]:NOTCH4 <- DLL3:[Epithelial_cancer]	40	1	17	0	23	1	Epithelial_cancer	rec_lig_cl	PDAC_class	fishers.exact	1	Inf	1
[Epithelial_cancer]:FGFR3 <- FGF1:[Epithelial_cancer]	[Epithelial_cancer]:FGFR3 <- FGF1:[Epithelial_cancer]	40	1	17	0	23	1	Epithelial_cancer	rec_lig_cl	PDAC_class	fishers.exact	1	Inf	1
[Epithelial_cancer]:FGFR2 <- FGF1:[Epithelial_cancer]	[Epithelial_cancer]:FGFR2 <- FGF1:[Epithelial_cancer]	40	1	17	0	23	1	Epithelial_cancer	rec_lig_cl	PDAC_class	fishers.exact	1	Inf	1
[Epithelial_cancer]:CXCR3 <- CCL19:[CD8_T_cell]	[Epithelial_cancer]:CXCR3 <- CCL19:[CD8_T_cell]	40	1	17	0	23	1	Epithelial_cancer	rec_lig_cl	PDAC_class	fishers.exact	1	Inf	1
[Epithelial_cancer]:CXCR3 <- CCL19:[Fibroblast]	[Epithelial_cancer]:CXCR3 <- CCL19:[Fibroblast]	40	1	17	0	23	1	Epithelial_cancer	rec_lig_cl	PDAC_class	fishers.exact	1	Inf	1
[Epithelial_cancer]:CXCR3 <- CXCL9:[Fibroblast]	[Epithelial_cancer]:CXCR3 <- CXCL9:[Fibroblast]	40	1	17	0	23	1	Epithelial_cancer	rec_lig_cl	PDAC_class	fishers.exact	1	Inf	1
[Epithelial_cancer]:CXCR3 <- CCL20:[CD8_T_cell]	[Epithelial_cancer]:CXCR3 <- CCL20:[CD8_T_cell]	40	1	17	0	23	1	Epithelial_cancer	rec_lig_cl	PDAC_class	fishers.exact	1	Inf	1
[Epithelial_cancer]:CXCR3 <- CXCL10:[Fibroblast]	[Epithelial_cancer]:CXCR3 <- CXCL10:[Fibroblast]	40	1	17	0	23	1	Epithelial_cancer	rec_lig_cl	PDAC_class	fishers.exact	1	Inf	1
[Epithelial_cancer]:DPP4 <- CCL22:[Fibroblast]	[Epithelial_cancer]:DPP4 <- CCL22:[Fibroblast]	40	1	17	0	23	1	Epithelial_cancer	rec_lig_cl	PDAC_class	fishers.exact	1	Inf	1
[Epithelial_cancer]:ERBB3 <- BTC:[CD8_T_cell]	[Epithelial_cancer]:ERBB3 <- BTC:[CD8_T_cell]	40	1	17	0	23	1	Epithelial_cancer	rec_lig_cl	PDAC_class	fishers.exact	1	Inf	1
[Epithelial_cancer]:ACVR_1B2A_receptor <- Activin_ligand_ab:[CD8_T_cell]	[Epithelial_cancer]:ACVR_1B2A_receptor <- Activin_ligand_ab:[CD8_T_cell]	40	3	17	0	23	3	Epithelial_cancer	rec_lig_cl	PDAC_class	fishers.exact	0.248076923076923	Inf	1
[Epithelial_cancer]:ACKR4 <- CXCL13:[Fibroblast]	[Epithelial_cancer]:ACKR4 <- CXCL13:[Fibroblast]	40	1	17	0	23	1	Epithelial_cancer	rec_lig_cl	PDAC_class	fishers.exact	1	Inf	1
[Epithelial_cancer]:SSTR1 <- SST:[Epithelial_cancer]	[Epithelial_cancer]:SSTR1 <- SST:[Epithelial_cancer]	40	1	17	0	23	1	Epithelial_cancer	rec_lig_cl	PDAC_class	fishers.exact	1	Inf	1
[Epithelial_cancer]:MARCO <- SCGB3A1:[Epithelial_cancer]	[Epithelial_cancer]:MARCO <- SCGB3A1:[Epithelial_cancer]	40	2	17	0	23	2	Epithelial_cancer	rec_lig_cl	PDAC_class	fishers.exact	0.498717948717949	Inf	1
[Epithelial_cancer]:GPR37 <- FAM19A5:[Fibroblast]	[Epithelial_cancer]:GPR37 <- FAM19A5:[Fibroblast]	40	1	17	0	23	1	Epithelial_cancer	rec_lig_cl	PDAC_class	fishers.exact	1	Inf	1
[Epithelial_cancer]:GPR37 <- PSAP:[Fibroblast]	[Epithelial_cancer]:GPR37 <- PSAP:[Fibroblast]	40	1	17	0	23	1	Epithelial_cancer	rec_lig_cl	PDAC_class	fishers.exact	1	Inf	1
[Epithelial_cancer]:IL33_receptor <- IL33:[Epithelial_cancer]	[Epithelial_cancer]:IL33_receptor <- IL33:[Epithelial_cancer]	40	1	17	0	23	1	Epithelial_cancer	rec_lig_cl	PDAC_class	fishers.exact	1	Inf	1
[Epithelial_cancer]:IL33_receptor <- IL33:[Fibroblast]	[Epithelial_cancer]:IL33_receptor <- IL33:[Fibroblast]	40	1	17	0	23	1	Epithelial_cancer	rec_lig_cl	PDAC_class	fishers.exact	1	Inf	1
[Epithelial_cancer]:LGR4 <- RSPO3:[CD8_T_cell]	[Epithelial_cancer]:LGR4 <- RSPO3:[CD8_T_cell]	40	1	17	0	23	1	Epithelial_cancer	rec_lig_cl	PDAC_class	fishers.exact	1	Inf	1
[Epithelial_cancer]:APOBR <- APOB:[Epithelial_cancer]	[Epithelial_cancer]:APOBR <- APOB:[Epithelial_cancer]	40	1	17	0	23	1	Epithelial_cancer	rec_lig_cl	PDAC_class	fishers.exact	1	Inf	1
[Epithelial_cancer]:P2RY6 <- COPA:[Fibroblast]	[Epithelial_cancer]:P2RY6 <- COPA:[Fibroblast]	40	1	17	0	23	1	Epithelial_cancer	rec_lig_cl	PDAC_class	fishers.exact	1	Inf	1
[Epithelial_cancer]:P2RY6 <- NAMPT:[Fibroblast]	[Epithelial_cancer]:P2RY6 <- NAMPT:[Fibroblast]	40	1	17	0	23	1	Epithelial_cancer	rec_lig_cl	PDAC_class	fishers.exact	1	Inf	1
[Epithelial_cancer]:CD86 <- CTLA4:[CD8_T_cell]	[Epithelial_cancer]:CD86 <- CTLA4:[CD8_T_cell]	40	1	17	0	23	1	Epithelial_cancer	rec_lig_cl	PDAC_class	fishers.exact	1	Inf	1
[Epithelial_cancer]:CD86 <- CTLA4:[Epithelial_cancer]	[Epithelial_cancer]:CD86 <- CTLA4:[Epithelial_cancer]	40	1	17	0	23	1	Epithelial_cancer	rec_lig_cl	PDAC_class	fishers.exact	1	Inf	1
[Epithelial_cancer]:IGF1R <- IGF2:[CD8_T_cell]	[Epithelial_cancer]:IGF1R <- IGF2:[CD8_T_cell]	40	2	17	0	23	2	Epithelial_cancer	rec_lig_cl	PDAC_class	fishers.exact	0.498717948717949	Inf	1
[Epithelial_cancer]:IDE <- IAPP:[Fibroblast]	[Epithelial_cancer]:IDE <- IAPP:[Fibroblast]	40	1	17	0	23	1	Epithelial_cancer	rec_lig_cl	PDAC_class	fishers.exact	1	Inf	1
[Epithelial_cancer]:KDR <- VEGFC:[CD8_T_cell]	[Epithelial_cancer]:KDR <- VEGFC:[CD8_T_cell]	40	1	17	0	23	1	Epithelial_cancer	rec_lig_cl	PDAC_class	fishers.exact	1	Inf	1
[Epithelial_cancer]:KDR <- VEGFA:[Fibroblast]	[Epithelial_cancer]:KDR <- VEGFA:[Fibroblast]	40	1	17	0	23	1	Epithelial_cancer	rec_lig_cl	PDAC_class	fishers.exact	1	Inf	1
[Epithelial_cancer]:NOTCH1 <- DLK1:[Epithelial_cancer]	[Epithelial_cancer]:NOTCH1 <- DLK1:[Epithelial_cancer]	40	2	17	0	23	2	Epithelial_cancer	rec_lig_cl	PDAC_class	fishers.exact	0.498717948717949	Inf	1
[Epithelial_cancer]:NOTCH1 <- NOV:[CD8_T_cell]	[Epithelial_cancer]:NOTCH1 <- NOV:[CD8_T_cell]	40	1	17	0	23	1	Epithelial_cancer	rec_lig_cl	PDAC_class	fishers.exact	1	Inf	1
[Epithelial_cancer]:TREM2_receptor <- APOE:[CD8_T_cell]	[Epithelial_cancer]:TREM2_receptor <- APOE:[CD8_T_cell]	40	1	17	0	23	1	Epithelial_cancer	rec_lig_cl	PDAC_class	fishers.exact	1	Inf	1
[Epithelial_cancer]:ACKR4 <- CCL19:[CD8_T_cell]	[Epithelial_cancer]:ACKR4 <- CCL19:[CD8_T_cell]	40	1	17	0	23	1	Epithelial_cancer	rec_lig_cl	PDAC_class	fishers.exact	1	Inf	1
[Epithelial_cancer]:ADRB2 <- VEGFB:[Fibroblast]	[Epithelial_cancer]:ADRB2 <- VEGFB:[Fibroblast]	40	1	17	0	23	1	Epithelial_cancer	rec_lig_cl	PDAC_class	fishers.exact	1	Inf	1
[Epithelial_cancer]:IL2_receptor_I <- IL2:[Epithelial_cancer]	[Epithelial_cancer]:IL2_receptor_I <- IL2:[Epithelial_cancer]	40	1	17	0	23	1	Epithelial_cancer	rec_lig_cl	PDAC_class	fishers.exact	1	Inf	1
[Epithelial_cancer]:CD2 <- CD58:[Fibroblast]	[Epithelial_cancer]:CD2 <- CD58:[Fibroblast]	40	1	17	0	23	1	Epithelial_cancer	rec_lig_cl	PDAC_class	fishers.exact	1	Inf	1
[Epithelial_cancer]:NOTCH4 <- DLK1:[Epithelial_cancer]	[Epithelial_cancer]:NOTCH4 <- DLK1:[Epithelial_cancer]	40	2	17	0	23	2	Epithelial_cancer	rec_lig_cl	PDAC_class	fishers.exact	0.498717948717949	Inf	1
[Epithelial_cancer]:FLT1_complex <- VEGFB:[Fibroblast]	[Epithelial_cancer]:FLT1_complex <- VEGFB:[Fibroblast]	40	1	17	0	23	1	Epithelial_cancer	rec_lig_cl	PDAC_class	fishers.exact	1	Inf	1
[Epithelial_cancer]:FLT1_complex <- PGF:[Fibroblast]	[Epithelial_cancer]:FLT1_complex <- PGF:[Fibroblast]	40	1	17	0	23	1	Epithelial_cancer	rec_lig_cl	PDAC_class	fishers.exact	1	Inf	1
[Epithelial_cancer]:FLT1_complex <- VEGFA:[Fibroblast]	[Epithelial_cancer]:FLT1_complex <- VEGFA:[Fibroblast]	40	1	17	0	23	1	Epithelial_cancer	rec_lig_cl	PDAC_class	fishers.exact	1	Inf	1
[Epithelial_cancer]:CSF1R <- CSF3:[Epithelial_cancer]	[Epithelial_cancer]:CSF1R <- CSF3:[Epithelial_cancer]	40	1	17	0	23	1	Epithelial_cancer	rec_lig_cl	PDAC_class	fishers.exact	1	Inf	1
[Epithelial_cancer]:CSF1R <- CSF1:[CD8_T_cell]	[Epithelial_cancer]:CSF1R <- CSF1:[CD8_T_cell]	40	1	17	0	23	1	Epithelial_cancer	rec_lig_cl	PDAC_class	fishers.exact	1	Inf	1
[Epithelial_cancer]:BMPR1A_BMPR2 <- GDF7:[Fibroblast]	[Epithelial_cancer]:BMPR1A_BMPR2 <- GDF7:[Fibroblast]	40	1	17	0	23	1	Epithelial_cancer	rec_lig_cl	PDAC_class	fishers.exact	1	Inf	1
[Epithelial_cancer]:TNFRSF14 <- TNFSF14:[Epithelial_cancer]	[Epithelial_cancer]:TNFRSF14 <- TNFSF14:[Epithelial_cancer]	40	1	17	0	23	1	Epithelial_cancer	rec_lig_cl	PDAC_class	fishers.exact	1	Inf	1
[Epithelial_cancer]:TGFBR3 <- TGFB1:[Epithelial_cancer]	[Epithelial_cancer]:TGFBR3 <- TGFB1:[Epithelial_cancer]	40	1	17	0	23	1	Epithelial_cancer	rec_lig_cl	PDAC_class	fishers.exact	1	Inf	1
[Epithelial_cancer]:FCGR2A <- CXCL9:[Fibroblast]	[Epithelial_cancer]:FCGR2A <- CXCL9:[Fibroblast]	40	2	17	0	23	2	Epithelial_cancer	rec_lig_cl	PDAC_class	fishers.exact	0.498717948717949	Inf	1
[Epithelial_cancer]:LTBR <- TNFSF14:[Epithelial_cancer]	[Epithelial_cancer]:LTBR <- TNFSF14:[Epithelial_cancer]	40	1	17	0	23	1	Epithelial_cancer	rec_lig_cl	PDAC_class	fishers.exact	1	Inf	1
[Epithelial_cancer]:ICAM1 <- integrin_aLb2_complex:[Epithelial_cancer]	[Epithelial_cancer]:ICAM1 <- integrin_aLb2_complex:[Epithelial_cancer]	40	1	17	0	23	1	Epithelial_cancer	rec_lig_cl	PDAC_class	fishers.exact	1	Inf	1
[Epithelial_cancer]:ICAM1 <- SPN:[Epithelial_cancer]	[Epithelial_cancer]:ICAM1 <- SPN:[Epithelial_cancer]	40	1	17	0	23	1	Epithelial_cancer	rec_lig_cl	PDAC_class	fishers.exact	1	Inf	1
[Epithelial_cancer]:P2RY6 <- NAMPT:[CD8_T_cell]	[Epithelial_cancer]:P2RY6 <- NAMPT:[CD8_T_cell]	40	1	17	0	23	1	Epithelial_cancer	rec_lig_cl	PDAC_class	fishers.exact	1	Inf	1
[Epithelial_cancer]:EGFR <- TGFB1:[Epithelial_cancer]	[Epithelial_cancer]:EGFR <- TGFB1:[Epithelial_cancer]	40	1	17	0	23	1	Epithelial_cancer	rec_lig_cl	PDAC_class	fishers.exact	1	Inf	1
[Epithelial_cancer]:IL1_receptor_inhibitor <- IL1A:[Fibroblast]	[Epithelial_cancer]:IL1_receptor_inhibitor <- IL1A:[Fibroblast]	40	1	17	0	23	1	Epithelial_cancer	rec_lig_cl	PDAC_class	fishers.exact	1	Inf	1
[Epithelial_cancer]:CD40 <- CD40LG:[Fibroblast]	[Epithelial_cancer]:CD40 <- CD40LG:[Fibroblast]	40	1	17	0	23	1	Epithelial_cancer	rec_lig_cl	PDAC_class	fishers.exact	1	Inf	1
[Epithelial_cancer]:MC1R <- ASIP:[Fibroblast]	[Epithelial_cancer]:MC1R <- ASIP:[Fibroblast]	40	1	17	0	23	1	Epithelial_cancer	rec_lig_cl	PDAC_class	fishers.exact	1	Inf	1
[Epithelial_cancer]:MC1R <- POMC:[Fibroblast]	[Epithelial_cancer]:MC1R <- POMC:[Fibroblast]	40	1	17	0	23	1	Epithelial_cancer	rec_lig_cl	PDAC_class	fishers.exact	1	Inf	1
[Epithelial_cancer]:FLT1 <- VEGFB:[CD8_T_cell]	[Epithelial_cancer]:FLT1 <- VEGFB:[CD8_T_cell]	40	1	17	0	23	1	Epithelial_cancer	rec_lig_cl	PDAC_class	fishers.exact	1	Inf	1
[Epithelial_cancer]:C3AR1 <- C3:[CD8_T_cell]	[Epithelial_cancer]:C3AR1 <- C3:[CD8_T_cell]	40	1	17	0	23	1	Epithelial_cancer	rec_lig_cl	PDAC_class	fishers.exact	1	Inf	1
[Epithelial_cancer]:IGFLR1 <- IGFL2:[Fibroblast]	[Epithelial_cancer]:IGFLR1 <- IGFL2:[Fibroblast]	40	1	17	0	23	1	Epithelial_cancer	rec_lig_cl	PDAC_class	fishers.exact	1	Inf	1
[Epithelial_cancer]:ADORA1 <- ENTPD1:[CD8_T_cell]	[Epithelial_cancer]:ADORA1 <- ENTPD1:[CD8_T_cell]	40	2	17	0	23	2	Epithelial_cancer	rec_lig_cl	PDAC_class	fishers.exact	0.498717948717949	Inf	1
[Epithelial_cancer]:ACE2 <- GHRL:[Epithelial_cancer]	[Epithelial_cancer]:ACE2 <- GHRL:[Epithelial_cancer]	40	1	17	0	23	1	Epithelial_cancer	rec_lig_cl	PDAC_class	fishers.exact	1	Inf	1
[Epithelial_cancer]:FGFR3 <- FGF2:[CD8_T_cell]	[Epithelial_cancer]:FGFR3 <- FGF2:[CD8_T_cell]	40	1	17	0	23	1	Epithelial_cancer	rec_lig_cl	PDAC_class	fishers.exact	1	Inf	1
[Epithelial_cancer]:RIPK1 <- TNF:[Fibroblast]	[Epithelial_cancer]:RIPK1 <- TNF:[Fibroblast]	40	1	17	0	23	1	Epithelial_cancer	rec_lig_cl	PDAC_class	fishers.exact	1	Inf	1
[Epithelial_cancer]:NOTCH2 <- DLK1:[Epithelial_cancer]	[Epithelial_cancer]:NOTCH2 <- DLK1:[Epithelial_cancer]	40	1	17	0	23	1	Epithelial_cancer	rec_lig_cl	PDAC_class	fishers.exact	1	Inf	1
[Epithelial_cancer]:BMR1A_AVR2B <- BMP5:[Epithelial_cancer]	[Epithelial_cancer]:BMR1A_AVR2B <- BMP5:[Epithelial_cancer]	40	1	17	0	23	1	Epithelial_cancer	rec_lig_cl	PDAC_class	fishers.exact	1	Inf	1
[Epithelial_cancer]:ACVR_1B2B_receptor <- GDF11:[Epithelial_cancer]	[Epithelial_cancer]:ACVR_1B2B_receptor <- GDF11:[Epithelial_cancer]	40	1	17	0	23	1	Epithelial_cancer	rec_lig_cl	PDAC_class	fishers.exact	1	Inf	1
[Epithelial_cancer]:BMPR1B_BMPR2 <- BMP5:[Epithelial_cancer]	[Epithelial_cancer]:BMPR1B_BMPR2 <- BMP5:[Epithelial_cancer]	40	1	17	0	23	1	Epithelial_cancer	rec_lig_cl	PDAC_class	fishers.exact	1	Inf	1
[Epithelial_cancer]:CD74 <- COPA:[CD8_T_cell]	[Epithelial_cancer]:CD74 <- COPA:[CD8_T_cell]	40	2	17	1	23	1	Epithelial_cancer	rec_lig_cl	PDAC_class	fishers.exact	1	0.733187413397226	1
[Epithelial_cancer]:NOTCH3 <- DLL1:[Epithelial_cancer]	[Epithelial_cancer]:NOTCH3 <- DLL1:[Epithelial_cancer]	40	1	17	1	23	0	Epithelial_cancer	rec_lig_cl	PDAC_class	fishers.exact	0.425	0	1
[Epithelial_cancer]:NOTCH2 <- CNTN1:[Epithelial_cancer]	[Epithelial_cancer]:NOTCH2 <- CNTN1:[Epithelial_cancer]	40	1	17	1	23	0	Epithelial_cancer	rec_lig_cl	PDAC_class	fishers.exact	0.425	0	1
[Epithelial_cancer]:MERTK <- GAS6:[Fibroblast]	[Epithelial_cancer]:MERTK <- GAS6:[Fibroblast]	40	1	17	1	23	0	Epithelial_cancer	rec_lig_cl	PDAC_class	fishers.exact	0.425	0	1
[Epithelial_cancer]:MERTK <- LGALS3:[Epithelial_cancer]	[Epithelial_cancer]:MERTK <- LGALS3:[Epithelial_cancer]	40	1	17	1	23	0	Epithelial_cancer	rec_lig_cl	PDAC_class	fishers.exact	0.425	0	1
[Epithelial_cancer]:NRP2 <- PGF:[CD8_T_cell]	[Epithelial_cancer]:NRP2 <- PGF:[CD8_T_cell]	40	1	17	1	23	0	Epithelial_cancer	rec_lig_cl	PDAC_class	fishers.exact	0.425	0	1
