# Supplementary material for: Differential cell signaling testing for cell-cell communication inference from single-cell data by dominoSignal
Source: Bioinformatics. 2026 Feb 26;42(3):btag089. doi: 10.1093/bioinformatics/btag089 (PMC12998610; doi:10.1093/bioinformatics/btag089)
Supplement: btag089_Supplementary_Data [file btag089_supplementary_data.zip › T05_PDAC_diff_intracellular.csv]

	feature	total_n	total_count	basal_predominant_n	basal_predominant_count	classical_predominant_n	classical_predominant_count	cluster	linkage	group.by	method	p.value	odds.ratio	p.adj
ETS2 <- ERBB3	ETS2 <- ERBB3	40	22	17	7	23	15	Epithelial_cancer	tfs_rec	PDAC_class	fishers.exact	0.199978354327631	2.61064373063778	1
ETS2 <- ACKR3	ETS2 <- ACKR3	40	1	17	1	23	0	Epithelial_cancer	tfs_rec	PDAC_class	fishers.exact	0.425	0	1
ETS2 <- PLAUR	ETS2 <- PLAUR	40	13	17	4	23	9	Epithelial_cancer	tfs_rec	PDAC_class	fishers.exact	0.332569221056429	2.0515109720639	1
ETS2 <- MST1R	ETS2 <- MST1R	40	10	17	3	23	7	Epithelial_cancer	tfs_rec	PDAC_class	fishers.exact	0.470927503185568	2.00647915113347	1
ETS2 <- EGFR	ETS2 <- EGFR	40	5	17	3	23	2	Epithelial_cancer	tfs_rec	PDAC_class	fishers.exact	0.633961897119792	0.453784533789448	1
ETS2 <- CD74	ETS2 <- CD74	40	12	17	3	23	9	Epithelial_cancer	tfs_rec	PDAC_class	fishers.exact	0.178839273944947	2.92022446568933	1
ETS2 <- TGFbeta_receptor1	ETS2 <- TGFbeta_receptor1	40	2	17	1	23	1	Epithelial_cancer	tfs_rec	PDAC_class	fishers.exact	1	0.733187413397227	1
ETS2 <- MET	ETS2 <- MET	40	18	17	7	23	11	Epithelial_cancer	tfs_rec	PDAC_class	fishers.exact	0.754699415767269	1.30070796953341	1
ETS2 <- ICAM1	ETS2 <- ICAM1	40	5	17	4	23	1	Epithelial_cancer	tfs_rec	PDAC_class	fishers.exact	0.143732295048084	0.154876754936394	1
ETS2 <- EPHA2	ETS2 <- EPHA2	40	12	17	5	23	7	Epithelial_cancer	tfs_rec	PDAC_class	fishers.exact	1	1.04873929047014	1
ETS2 <- EFNB2	ETS2 <- EFNB2	40	17	17	7	23	10	Epithelial_cancer	tfs_rec	PDAC_class	fishers.exact	1	1.09631453995862	1
ETS2 <- PTPRU	ETS2 <- PTPRU	40	5	17	3	23	2	Epithelial_cancer	tfs_rec	PDAC_class	fishers.exact	0.633961897119792	0.453784533789448	1
ETS2 <- LDLR	ETS2 <- LDLR	40	21	17	8	23	13	Epithelial_cancer	tfs_rec	PDAC_class	fishers.exact	0.749631221878163	1.44853693742054	1
ETS2 <- PVR	ETS2 <- PVR	40	9	17	4	23	5	Epithelial_cancer	tfs_rec	PDAC_class	fishers.exact	1	0.905100337399221	1
ETS2 <- TNFRSF10B	ETS2 <- TNFRSF10B	40	9	17	2	23	7	Epithelial_cancer	tfs_rec	PDAC_class	fishers.exact	0.255689900426743	3.19060926555597	1
ETS2 <- SLC1A5	ETS2 <- SLC1A5	40	2	17	1	23	1	Epithelial_cancer	tfs_rec	PDAC_class	fishers.exact	1	0.733187413397227	1
ETS2 <- GPR35	ETS2 <- GPR35	40	13	17	3	23	10	Epithelial_cancer	tfs_rec	PDAC_class	fishers.exact	0.102961624026696	3.47773661541524	1
ETS2 <- NOTCH3	ETS2 <- NOTCH3	40	3	17	2	23	1	Epithelial_cancer	tfs_rec	PDAC_class	fishers.exact	0.564676113360324	0.350292382916256	1
ETS2 <- RORC	ETS2 <- RORC	40	5	17	2	23	3	Epithelial_cancer	tfs_rec	PDAC_class	fishers.exact	1	1.12169283964691	1
ETS2 <- PGRMC2	ETS2 <- PGRMC2	40	4	17	2	23	2	Epithelial_cancer	tfs_rec	PDAC_class	fishers.exact	1	0.720429073846354	1
ETS2 <- EPHB4	ETS2 <- EPHB4	40	11	17	6	23	5	Epithelial_cancer	tfs_rec	PDAC_class	fishers.exact	0.477405941922071	0.518184185889785	1
ETS2 <- NPY1R	ETS2 <- NPY1R	40	1	17	1	23	0	Epithelial_cancer	tfs_rec	PDAC_class	fishers.exact	0.425	0	1
ETS2 <- TGFbeta_receptor2	ETS2 <- TGFbeta_receptor2	40	2	17	1	23	1	Epithelial_cancer	tfs_rec	PDAC_class	fishers.exact	1	0.733187413397227	1
ETS2 <- HRH1	ETS2 <- HRH1	40	3	17	2	23	1	Epithelial_cancer	tfs_rec	PDAC_class	fishers.exact	0.564676113360324	0.350292382916256	1
ETS2 <- LEPR	ETS2 <- LEPR	40	2	17	1	23	1	Epithelial_cancer	tfs_rec	PDAC_class	fishers.exact	1	0.733187413397227	1
ETS2 <- ACE2	ETS2 <- ACE2	40	2	17	2	23	0	Epithelial_cancer	tfs_rec	PDAC_class	fishers.exact	0.174358974358974	0	1
ETS2 <- TNFRSF10A	ETS2 <- TNFRSF10A	40	9	17	2	23	7	Epithelial_cancer	tfs_rec	PDAC_class	fishers.exact	0.255689900426743	3.19060926555597	1
ETS2 <- IL13_receptor	ETS2 <- IL13_receptor	40	7	17	2	23	5	Epithelial_cancer	tfs_rec	PDAC_class	fishers.exact	0.677025203340993	2.04713027653482	1
ETS2 <- SEMA4C	ETS2 <- SEMA4C	40	1	17	1	23	0	Epithelial_cancer	tfs_rec	PDAC_class	fishers.exact	0.425	0	1
ETS2 <- PlexinA3_complex1	ETS2 <- PlexinA3_complex1	40	4	17	2	23	2	Epithelial_cancer	tfs_rec	PDAC_class	fishers.exact	1	0.720429073846354	1
ETS2 <- PPARA	ETS2 <- PPARA	40	4	17	1	23	3	Epithelial_cancer	tfs_rec	PDAC_class	fishers.exact	0.623503665608929	2.35218279219543	1
ETS2 <- CD40	ETS2 <- CD40	40	4	17	3	23	1	Epithelial_cancer	tfs_rec	PDAC_class	fishers.exact	0.294069373016741	0.22045127871654	1
ETS2 <- LRP1	ETS2 <- LRP1	40	3	17	2	23	1	Epithelial_cancer	tfs_rec	PDAC_class	fishers.exact	0.564676113360324	0.350292382916256	1
ETS2 <- TGFR_AVR2B	ETS2 <- TGFR_AVR2B	40	1	17	1	23	0	Epithelial_cancer	tfs_rec	PDAC_class	fishers.exact	0.425	0	1
ETS2 <- RAreceptor_RARG	ETS2 <- RAreceptor_RARG	40	4	17	2	23	2	Epithelial_cancer	tfs_rec	PDAC_class	fishers.exact	1	0.720429073846354	1
ETS2 <- THBD	ETS2 <- THBD	40	1	17	1	23	0	Epithelial_cancer	tfs_rec	PDAC_class	fishers.exact	0.425	0	1
ETS2 <- ADR_complex	ETS2 <- ADR_complex	40	7	17	2	23	5	Epithelial_cancer	tfs_rec	PDAC_class	fishers.exact	0.677025203340993	2.04713027653482	1
ETS2 <- TNFRSF14	ETS2 <- TNFRSF14	40	9	17	4	23	5	Epithelial_cancer	tfs_rec	PDAC_class	fishers.exact	1	0.905100337399221	1
ETS2 <- GPR37	ETS2 <- GPR37	40	2	17	1	23	1	Epithelial_cancer	tfs_rec	PDAC_class	fishers.exact	1	0.733187413397227	1
ETS2 <- SIRPA	ETS2 <- SIRPA	40	3	17	3	23	0	Epithelial_cancer	tfs_rec	PDAC_class	fishers.exact	0.068825910931174	0	1
ETS2 <- LGR4	ETS2 <- LGR4	40	15	17	4	23	11	Epithelial_cancer	tfs_rec	PDAC_class	fishers.exact	0.187367637381542	2.89814545706649	1
ETS2 <- TNFRSF25	ETS2 <- TNFRSF25	40	4	17	1	23	3	Epithelial_cancer	tfs_rec	PDAC_class	fishers.exact	0.623503665608929	2.35218279219543	1
ETS2 <- OSMR	ETS2 <- OSMR	40	2	17	2	23	0	Epithelial_cancer	tfs_rec	PDAC_class	fishers.exact	0.174358974358974	0	1
ETS2 <- TGFR_BMPR2	ETS2 <- TGFR_BMPR2	40	3	17	1	23	2	Epithelial_cancer	tfs_rec	PDAC_class	fishers.exact	1	1.50841601871705	1
ETS2 <- TFRC	ETS2 <- TFRC	40	12	17	4	23	8	Epithelial_cancer	tfs_rec	PDAC_class	fishers.exact	0.504846225535881	1.70992195504139	1
ETS2 <- GPR37L1	ETS2 <- GPR37L1	40	1	17	1	23	0	Epithelial_cancer	tfs_rec	PDAC_class	fishers.exact	0.425	0	1
ETS2 <- NR1H3	ETS2 <- NR1H3	40	1	17	1	23	0	Epithelial_cancer	tfs_rec	PDAC_class	fishers.exact	0.425	0	1
ETS2 <- LTBR	ETS2 <- LTBR	40	10	17	3	23	7	Epithelial_cancer	tfs_rec	PDAC_class	fishers.exact	0.470927503185568	2.00647915113347	1
ETS2 <- RAreceptor_RXRB	ETS2 <- RAreceptor_RXRB	40	3	17	2	23	1	Epithelial_cancer	tfs_rec	PDAC_class	fishers.exact	0.564676113360324	0.350292382916256	1
ETS2 <- IL17_receptor_AC	ETS2 <- IL17_receptor_AC	40	2	17	2	23	0	Epithelial_cancer	tfs_rec	PDAC_class	fishers.exact	0.174358974358974	0	1
ETS2 <- GPRC5B	ETS2 <- GPRC5B	40	7	17	3	23	4	Epithelial_cancer	tfs_rec	PDAC_class	fishers.exact	1	0.982886615648802	1
ETS2 <- VLDLR	ETS2 <- VLDLR	40	1	17	1	23	0	Epithelial_cancer	tfs_rec	PDAC_class	fishers.exact	0.425	0	1
ETS2 <- P2RY6	ETS2 <- P2RY6	40	1	17	1	23	0	Epithelial_cancer	tfs_rec	PDAC_class	fishers.exact	0.425	0	1
ETS2 <- EPHB6	ETS2 <- EPHB6	40	3	17	1	23	2	Epithelial_cancer	tfs_rec	PDAC_class	fishers.exact	1	1.50841601871705	1
ETS2 <- IGF1R	ETS2 <- IGF1R	40	6	17	3	23	3	Epithelial_cancer	tfs_rec	PDAC_class	fishers.exact	1	0.706387873026028	1
ETS2 <- PTPRS	ETS2 <- PTPRS	40	2	17	2	23	0	Epithelial_cancer	tfs_rec	PDAC_class	fishers.exact	0.174358974358974	0	1
ETS2 <- BDKRB2	ETS2 <- BDKRB2	40	3	17	1	23	2	Epithelial_cancer	tfs_rec	PDAC_class	fishers.exact	1	1.50841601871705	1
ETS2 <- Type_II_IFNR	ETS2 <- Type_II_IFNR	40	6	17	3	23	3	Epithelial_cancer	tfs_rec	PDAC_class	fishers.exact	1	0.706387873026028	1
ETS2 <- ACVR_1B2B_receptor	ETS2 <- ACVR_1B2B_receptor	40	3	17	2	23	1	Epithelial_cancer	tfs_rec	PDAC_class	fishers.exact	0.564676113360324	0.350292382916256	1
ETS2 <- Type_I_IFNR	ETS2 <- Type_I_IFNR	40	4	17	2	23	2	Epithelial_cancer	tfs_rec	PDAC_class	fishers.exact	1	0.720429073846354	1
ETS2 <- RAreceptor_RXRA	ETS2 <- RAreceptor_RXRA	40	3	17	2	23	1	Epithelial_cancer	tfs_rec	PDAC_class	fishers.exact	0.564676113360324	0.350292382916256	1
ETS2 <- PlexinA2_complex1	ETS2 <- PlexinA2_complex1	40	4	17	2	23	2	Epithelial_cancer	tfs_rec	PDAC_class	fishers.exact	1	0.720429073846354	1
ETS2 <- VIPR1	ETS2 <- VIPR1	40	1	17	1	23	0	Epithelial_cancer	tfs_rec	PDAC_class	fishers.exact	0.425	0	1
ETS2 <- PlexinA1_complex3	ETS2 <- PlexinA1_complex3	40	2	17	1	23	1	Epithelial_cancer	tfs_rec	PDAC_class	fishers.exact	1	0.733187413397227	1
ETS2 <- IL1_receptor_inhibitor	ETS2 <- IL1_receptor_inhibitor	40	5	17	3	23	2	Epithelial_cancer	tfs_rec	PDAC_class	fishers.exact	0.633961897119792	0.453784533789448	1
ETS2 <- NPR3	ETS2 <- NPR3	40	2	17	1	23	1	Epithelial_cancer	tfs_rec	PDAC_class	fishers.exact	1	0.733187413397227	1
ETS2 <- FGFRL1	ETS2 <- FGFRL1	40	4	17	2	23	2	Epithelial_cancer	tfs_rec	PDAC_class	fishers.exact	1	0.720429073846354	1
KLF5 <- CXADR	KLF5 <- CXADR	40	13	17	4	23	9	Epithelial_cancer	tfs_rec	PDAC_class	fishers.exact	0.332569221056429	2.0515109720639	1
KLF5 <- PLXNB2	KLF5 <- PLXNB2	40	15	17	4	23	11	Epithelial_cancer	tfs_rec	PDAC_class	fishers.exact	0.187367637381542	2.89814545706649	1
KLF5 <- PLAUR	KLF5 <- PLAUR	40	11	17	6	23	5	Epithelial_cancer	tfs_rec	PDAC_class	fishers.exact	0.477405941922071	0.518184185889785	1
KLF5 <- PTPRK	KLF5 <- PTPRK	40	11	17	6	23	5	Epithelial_cancer	tfs_rec	PDAC_class	fishers.exact	0.477405941922071	0.518184185889785	1
KLF5 <- CD74	KLF5 <- CD74	40	15	17	7	23	8	Epithelial_cancer	tfs_rec	PDAC_class	fishers.exact	0.748577832560035	0.767153176983106	1
KLF5 <- EFNB2	KLF5 <- EFNB2	40	18	17	10	23	8	Epithelial_cancer	tfs_rec	PDAC_class	fishers.exact	0.199978354327632	0.383047287634187	1
KLF5 <- EGFR	KLF5 <- EGFR	40	8	17	4	23	4	Epithelial_cancer	tfs_rec	PDAC_class	fishers.exact	0.702471702471703	0.690859683366735	1
KLF5 <- OSMR	KLF5 <- OSMR	40	7	17	5	23	2	Epithelial_cancer	tfs_rec	PDAC_class	fishers.exact	0.113434183171025	0.237543799142129	1
KLF5 <- MET	KLF5 <- MET	40	9	17	2	23	7	Epithelial_cancer	tfs_rec	PDAC_class	fishers.exact	0.255689900426743	3.19060926555597	1
KLF5 <- GPR35	KLF5 <- GPR35	40	12	17	3	23	9	Epithelial_cancer	tfs_rec	PDAC_class	fishers.exact	0.178839273944947	2.92022446568933	1
KLF5 <- CD46	KLF5 <- CD46	40	12	17	2	23	10	Epithelial_cancer	tfs_rec	PDAC_class	fishers.exact	0.040844917593937	5.52939569020782	1
KLF5 <- TNFRSF12A	KLF5 <- TNFRSF12A	40	15	17	7	23	8	Epithelial_cancer	tfs_rec	PDAC_class	fishers.exact	0.748577832560035	0.767153176983106	1
KLF5 <- EPHA2	KLF5 <- EPHA2	40	10	17	3	23	7	Epithelial_cancer	tfs_rec	PDAC_class	fishers.exact	0.470927503185568	2.00647915113347	1
KLF5 <- ICAM1	KLF5 <- ICAM1	40	4	17	3	23	1	Epithelial_cancer	tfs_rec	PDAC_class	fishers.exact	0.294069373016741	0.22045127871654	1
KLF5 <- TNFRSF10B	KLF5 <- TNFRSF10B	40	10	17	3	23	7	Epithelial_cancer	tfs_rec	PDAC_class	fishers.exact	0.470927503185568	2.00647915113347	1
KLF5 <- PVR	KLF5 <- PVR	40	11	17	6	23	5	Epithelial_cancer	tfs_rec	PDAC_class	fishers.exact	0.477405941922071	0.518184185889785	1
KLF5 <- PTPRU	KLF5 <- PTPRU	40	10	17	5	23	5	Epithelial_cancer	tfs_rec	PDAC_class	fishers.exact	0.716568305277983	0.673594538646557	1
KLF5 <- LDLR	KLF5 <- LDLR	40	23	17	10	23	13	Epithelial_cancer	tfs_rec	PDAC_class	fishers.exact	1	0.91214698296143	1
KLF5 <- EPHB4	KLF5 <- EPHB4	40	10	17	5	23	5	Epithelial_cancer	tfs_rec	PDAC_class	fishers.exact	0.716568305277983	0.673594538646557	1
KLF5 <- NOTCH3	KLF5 <- NOTCH3	40	2	17	1	23	1	Epithelial_cancer	tfs_rec	PDAC_class	fishers.exact	1	0.733187413397227	1
KLF5 <- PGRMC2	KLF5 <- PGRMC2	40	7	17	5	23	2	Epithelial_cancer	tfs_rec	PDAC_class	fishers.exact	0.113434183171025	0.237543799142129	1
KLF5 <- LRP5	KLF5 <- LRP5	40	15	17	7	23	8	Epithelial_cancer	tfs_rec	PDAC_class	fishers.exact	0.748577832560035	0.767153176983106	1
KLF5 <- GPR37L1	KLF5 <- GPR37L1	40	1	17	1	23	0	Epithelial_cancer	tfs_rec	PDAC_class	fishers.exact	0.425	0	1
KLF5 <- SLC7A1	KLF5 <- SLC7A1	40	10	17	5	23	5	Epithelial_cancer	tfs_rec	PDAC_class	fishers.exact	0.716568305277983	0.673594538646557	1
KLF5 <- IL1_receptor_inhibitor	KLF5 <- IL1_receptor_inhibitor	40	6	17	3	23	3	Epithelial_cancer	tfs_rec	PDAC_class	fishers.exact	1	0.706387873026028	1
KLF5 <- SLC1A5	KLF5 <- SLC1A5	40	9	17	4	23	5	Epithelial_cancer	tfs_rec	PDAC_class	fishers.exact	1	0.905100337399221	1
KLF5 <- TMEM219	KLF5 <- TMEM219	40	6	17	3	23	3	Epithelial_cancer	tfs_rec	PDAC_class	fishers.exact	1	0.706387873026028	1
KLF5 <- LIFR	KLF5 <- LIFR	40	2	17	2	23	0	Epithelial_cancer	tfs_rec	PDAC_class	fishers.exact	0.174358974358974	0	1
KLF5 <- CD40	KLF5 <- CD40	40	5	17	2	23	3	Epithelial_cancer	tfs_rec	PDAC_class	fishers.exact	1	1.12169283964691	1
KLF5 <- HRH1	KLF5 <- HRH1	40	2	17	2	23	0	Epithelial_cancer	tfs_rec	PDAC_class	fishers.exact	0.174358974358974	0	1
KLF5 <- IL13_receptor	KLF5 <- IL13_receptor	40	7	17	3	23	4	Epithelial_cancer	tfs_rec	PDAC_class	fishers.exact	1	0.982886615648802	1
KLF5 <- RORC	KLF5 <- RORC	40	5	17	4	23	1	Epithelial_cancer	tfs_rec	PDAC_class	fishers.exact	0.143732295048084	0.154876754936394	1
KLF5 <- LGR4	KLF5 <- LGR4	40	19	17	8	23	11	Epithelial_cancer	tfs_rec	PDAC_class	fishers.exact	1	1.03046865765747	1
KLF5 <- CELSR2	KLF5 <- CELSR2	40	4	17	3	23	1	Epithelial_cancer	tfs_rec	PDAC_class	fishers.exact	0.294069373016741	0.22045127871654	1
KLF5 <- PlexinA3_complex1	KLF5 <- PlexinA3_complex1	40	3	17	2	23	1	Epithelial_cancer	tfs_rec	PDAC_class	fishers.exact	0.564676113360324	0.350292382916256	1
KLF5 <- Type_I_IFNR	KLF5 <- Type_I_IFNR	40	4	17	1	23	3	Epithelial_cancer	tfs_rec	PDAC_class	fishers.exact	0.623503665608929	2.35218279219543	1
KLF5 <- LRP1	KLF5 <- LRP1	40	3	17	2	23	1	Epithelial_cancer	tfs_rec	PDAC_class	fishers.exact	0.564676113360324	0.350292382916256	1
KLF5 <- IL17_receptor_AC	KLF5 <- IL17_receptor_AC	40	2	17	2	23	0	Epithelial_cancer	tfs_rec	PDAC_class	fishers.exact	0.174358974358974	0	1
KLF5 <- NPY1R	KLF5 <- NPY1R	40	3	17	2	23	1	Epithelial_cancer	tfs_rec	PDAC_class	fishers.exact	0.564676113360324	0.350292382916256	1
KLF5 <- ACE2	KLF5 <- ACE2	40	8	17	3	23	5	Epithelial_cancer	tfs_rec	PDAC_class	fishers.exact	1	1.28801418811975	1
KLF5 <- TNFRSF25	KLF5 <- TNFRSF25	40	3	17	2	23	1	Epithelial_cancer	tfs_rec	PDAC_class	fishers.exact	0.564676113360324	0.350292382916256	1
KLF5 <- LEPR	KLF5 <- LEPR	40	3	17	3	23	0	Epithelial_cancer	tfs_rec	PDAC_class	fishers.exact	0.068825910931174	0	1
KLF5 <- SIRPA	KLF5 <- SIRPA	40	2	17	1	23	1	Epithelial_cancer	tfs_rec	PDAC_class	fishers.exact	1	0.733187413397227	1
KLF5 <- RAreceptor_RARG	KLF5 <- RAreceptor_RARG	40	5	17	2	23	3	Epithelial_cancer	tfs_rec	PDAC_class	fishers.exact	1	1.12169283964691	1
KLF5 <- GPR37	KLF5 <- GPR37	40	1	17	1	23	0	Epithelial_cancer	tfs_rec	PDAC_class	fishers.exact	0.425	0	1
KLF5 <- TGFbeta_receptor2	KLF5 <- TGFbeta_receptor2	40	2	17	2	23	0	Epithelial_cancer	tfs_rec	PDAC_class	fishers.exact	0.174358974358974	0	1
KLF5 <- BDKRB2	KLF5 <- BDKRB2	40	7	17	4	23	3	Epithelial_cancer	tfs_rec	PDAC_class	fishers.exact	0.431564357880147	0.496591564187677	1
KLF5 <- GPRC5B	KLF5 <- GPRC5B	40	13	17	5	23	8	Epithelial_cancer	tfs_rec	PDAC_class	fishers.exact	1	1.27216089327298	1
KLF5 <- LTBR	KLF5 <- LTBR	40	12	17	6	23	6	Epithelial_cancer	tfs_rec	PDAC_class	fishers.exact	0.728464059164838	0.65428297807559	1
KLF5 <- TNFRSF10A	KLF5 <- TNFRSF10A	40	12	17	5	23	7	Epithelial_cancer	tfs_rec	PDAC_class	fishers.exact	1	1.04873929047014	1
KLF5 <- PPARA	KLF5 <- PPARA	40	7	17	4	23	3	Epithelial_cancer	tfs_rec	PDAC_class	fishers.exact	0.431564357880147	0.496591564187677	1
KLF5 <- TNFRSF21	KLF5 <- TNFRSF21	40	14	17	5	23	9	Epithelial_cancer	tfs_rec	PDAC_class	fishers.exact	0.738520945862436	1.52628682969879	1
KLF5 <- TNFRSF10D	KLF5 <- TNFRSF10D	40	9	17	6	23	3	Epithelial_cancer	tfs_rec	PDAC_class	fishers.exact	0.133756428493271	0.284575721723354	1
KLF5 <- TFRC	KLF5 <- TFRC	40	11	17	5	23	6	Epithelial_cancer	tfs_rec	PDAC_class	fishers.exact	1	0.850606773322097	1
KLF5 <- PPARG	KLF5 <- PPARG	40	8	17	3	23	5	Epithelial_cancer	tfs_rec	PDAC_class	fishers.exact	1	1.28801418811975	1
KLF5 <- TGFbeta_receptor1	KLF5 <- TGFbeta_receptor1	40	2	17	1	23	1	Epithelial_cancer	tfs_rec	PDAC_class	fishers.exact	1	0.733187413397227	1
KLF5 <- VLDLR	KLF5 <- VLDLR	40	1	17	1	23	0	Epithelial_cancer	tfs_rec	PDAC_class	fishers.exact	0.425	0	1
KLF5 <- P2RY6	KLF5 <- P2RY6	40	1	17	1	23	0	Epithelial_cancer	tfs_rec	PDAC_class	fishers.exact	0.425	0	1
KLF5 <- NR1H3	KLF5 <- NR1H3	40	3	17	2	23	1	Epithelial_cancer	tfs_rec	PDAC_class	fishers.exact	0.564676113360324	0.350292382916256	1
KLF5 <- Type_II_IFNR	KLF5 <- Type_II_IFNR	40	6	17	4	23	2	Epithelial_cancer	tfs_rec	PDAC_class	fishers.exact	0.372506109348215	0.319038635444626	1
KLF5 <- CD47	KLF5 <- CD47	40	10	17	4	23	6	Epithelial_cancer	tfs_rec	PDAC_class	fishers.exact	1	1.14315048779834	1
KLF5 <- PlexinA2_complex1	KLF5 <- PlexinA2_complex1	40	3	17	2	23	1	Epithelial_cancer	tfs_rec	PDAC_class	fishers.exact	0.564676113360324	0.350292382916256	1
KLF5 <- THBD	KLF5 <- THBD	40	3	17	3	23	0	Epithelial_cancer	tfs_rec	PDAC_class	fishers.exact	0.068825910931174	0	1
KLF5 <- IGF1R	KLF5 <- IGF1R	40	9	17	5	23	4	Epithelial_cancer	tfs_rec	PDAC_class	fishers.exact	0.456081081081081	0.514219328938571	1
KLF5 <- PlexinA1_complex3	KLF5 <- PlexinA1_complex3	40	3	17	2	23	1	Epithelial_cancer	tfs_rec	PDAC_class	fishers.exact	0.564676113360324	0.350292382916256	1
KLF5 <- RAreceptor_RXRA	KLF5 <- RAreceptor_RXRA	40	4	17	2	23	2	Epithelial_cancer	tfs_rec	PDAC_class	fishers.exact	1	0.720429073846354	1
KLF5 <- VIPR1	KLF5 <- VIPR1	40	3	17	1	23	2	Epithelial_cancer	tfs_rec	PDAC_class	fishers.exact	1	1.50841601871705	1
KLF5 <- RAreceptor_RXRB	KLF5 <- RAreceptor_RXRB	40	3	17	2	23	1	Epithelial_cancer	tfs_rec	PDAC_class	fishers.exact	0.564676113360324	0.350292382916256	1
PPARG <- ERBB3	PPARG <- ERBB3	40	23	17	10	23	13	Epithelial_cancer	tfs_rec	PDAC_class	fishers.exact	1	0.91214698296143	1
PPARG <- PLAUR	PPARG <- PLAUR	40	9	17	5	23	4	Epithelial_cancer	tfs_rec	PDAC_class	fishers.exact	0.456081081081081	0.514219328938571	1
PPARG <- PVR	PPARG <- PVR	40	6	17	3	23	3	Epithelial_cancer	tfs_rec	PDAC_class	fishers.exact	1	0.706387873026028	1
PPARG <- ACKR3	PPARG <- ACKR3	40	2	17	2	23	0	Epithelial_cancer	tfs_rec	PDAC_class	fishers.exact	0.174358974358974	0	1
PPARG <- TNFRSF12A	PPARG <- TNFRSF12A	40	10	17	5	23	5	Epithelial_cancer	tfs_rec	PDAC_class	fishers.exact	0.716568305277983	0.673594538646557	1
PPARG <- CXADR	PPARG <- CXADR	40	20	17	10	23	10	Epithelial_cancer	tfs_rec	PDAC_class	fishers.exact	0.523107089291739	0.546977578540286	1
PPARG <- MST1R	PPARG <- MST1R	40	16	17	9	23	7	Epithelial_cancer	tfs_rec	PDAC_class	fishers.exact	0.19910611390033	0.398623510395989	1
PPARG <- CD74	PPARG <- CD74	40	10	17	6	23	4	Epithelial_cancer	tfs_rec	PDAC_class	fishers.exact	0.27426061297029	0.395694945866156	1
PPARG <- F11R	PPARG <- F11R	40	20	17	10	23	10	Epithelial_cancer	tfs_rec	PDAC_class	fishers.exact	0.523107089291739	0.546977578540286	1
PPARG <- EFNB2	PPARG <- EFNB2	40	16	17	8	23	8	Epithelial_cancer	tfs_rec	PDAC_class	fishers.exact	0.52186687243417	0.607829161019313	1
PPARG <- PTPRU	PPARG <- PTPRU	40	6	17	3	23	3	Epithelial_cancer	tfs_rec	PDAC_class	fishers.exact	1	0.706387873026028	1
PPARG <- EPHB4	PPARG <- EPHB4	40	7	17	3	23	4	Epithelial_cancer	tfs_rec	PDAC_class	fishers.exact	1	0.982886615648802	1
PPARG <- RAreceptor_RARG	PPARG <- RAreceptor_RARG	40	6	17	3	23	3	Epithelial_cancer	tfs_rec	PDAC_class	fishers.exact	1	0.706387873026028	1
PPARG <- PTPRK	PPARG <- PTPRK	40	13	17	7	23	6	Epithelial_cancer	tfs_rec	PDAC_class	fishers.exact	0.495718967020413	0.513171392099664	1
PPARG <- PLXNB2	PPARG <- PLXNB2	40	12	17	5	23	7	Epithelial_cancer	tfs_rec	PDAC_class	fishers.exact	1	1.04873929047014	1
PPARG <- LTBR	PPARG <- LTBR	40	11	17	6	23	5	Epithelial_cancer	tfs_rec	PDAC_class	fishers.exact	0.477405941922071	0.518184185889785	1
PPARG <- MET	PPARG <- MET	40	20	17	10	23	10	Epithelial_cancer	tfs_rec	PDAC_class	fishers.exact	0.523107089291739	0.546977578540286	1
PPARG <- EGFR	PPARG <- EGFR	40	5	17	3	23	2	Epithelial_cancer	tfs_rec	PDAC_class	fishers.exact	0.633961897119792	0.453784533789448	1
PPARG <- ICAM1	PPARG <- ICAM1	40	2	17	1	23	1	Epithelial_cancer	tfs_rec	PDAC_class	fishers.exact	1	0.733187413397227	1
PPARG <- DAG1	PPARG <- DAG1	40	8	17	3	23	5	Epithelial_cancer	tfs_rec	PDAC_class	fishers.exact	1	1.28801418811975	1
PPARG <- LGR4	PPARG <- LGR4	40	16	17	6	23	10	Epithelial_cancer	tfs_rec	PDAC_class	fishers.exact	0.747141134460378	1.39818894263034	1
PPARG <- NRP2	PPARG <- NRP2	40	3	17	2	23	1	Epithelial_cancer	tfs_rec	PDAC_class	fishers.exact	0.564676113360324	0.350292382916256	1
PPARG <- ADR_complex	PPARG <- ADR_complex	40	10	17	5	23	5	Epithelial_cancer	tfs_rec	PDAC_class	fishers.exact	0.716568305277983	0.673594538646557	1
PPARG <- CD40	PPARG <- CD40	40	3	17	2	23	1	Epithelial_cancer	tfs_rec	PDAC_class	fishers.exact	0.564676113360324	0.350292382916256	1
PPARG <- EPHA2	PPARG <- EPHA2	40	19	17	8	23	11	Epithelial_cancer	tfs_rec	PDAC_class	fishers.exact	1	1.03046865765747	1
PPARG <- AXL	PPARG <- AXL	40	2	17	2	23	0	Epithelial_cancer	tfs_rec	PDAC_class	fishers.exact	0.174358974358974	0	1
PPARG <- TMEM219	PPARG <- TMEM219	40	8	17	4	23	4	Epithelial_cancer	tfs_rec	PDAC_class	fishers.exact	0.702471702471703	0.690859683366735	1
PPARG <- GPR37L1	PPARG <- GPR37L1	40	1	17	1	23	0	Epithelial_cancer	tfs_rec	PDAC_class	fishers.exact	0.425	0	1
PPARG <- LRP5	PPARG <- LRP5	40	10	17	4	23	6	Epithelial_cancer	tfs_rec	PDAC_class	fishers.exact	1	1.14315048779834	1
PPARG <- DDR1	PPARG <- DDR1	40	20	17	10	23	10	Epithelial_cancer	tfs_rec	PDAC_class	fishers.exact	0.523107089291739	0.546977578540286	1
PPARG <- TGFbeta_receptor1	PPARG <- TGFbeta_receptor1	40	1	17	1	23	0	Epithelial_cancer	tfs_rec	PDAC_class	fishers.exact	0.425	0	1
PPARG <- OSMR	PPARG <- OSMR	40	3	17	2	23	1	Epithelial_cancer	tfs_rec	PDAC_class	fishers.exact	0.564676113360324	0.350292382916256	1
PPARG <- CD46	PPARG <- CD46	40	14	17	5	23	9	Epithelial_cancer	tfs_rec	PDAC_class	fishers.exact	0.738520945862436	1.52628682969879	1
PPARG <- NOTCH3	PPARG <- NOTCH3	40	2	17	1	23	1	Epithelial_cancer	tfs_rec	PDAC_class	fishers.exact	1	0.733187413397227	1
PPARG <- P2RY6	PPARG <- P2RY6	40	1	17	1	23	0	Epithelial_cancer	tfs_rec	PDAC_class	fishers.exact	0.425	0	1
PPARG <- IL1_receptor_inhibitor	PPARG <- IL1_receptor_inhibitor	40	4	17	2	23	2	Epithelial_cancer	tfs_rec	PDAC_class	fishers.exact	1	0.720429073846354	1
PPARG <- SIRPA	PPARG <- SIRPA	40	2	17	1	23	1	Epithelial_cancer	tfs_rec	PDAC_class	fishers.exact	1	0.733187413397227	1
PPARG <- RAreceptor_RXRA	PPARG <- RAreceptor_RXRA	40	5	17	3	23	2	Epithelial_cancer	tfs_rec	PDAC_class	fishers.exact	0.633961897119792	0.453784533789448	1
PPARG <- NPY1R	PPARG <- NPY1R	40	2	17	2	23	0	Epithelial_cancer	tfs_rec	PDAC_class	fishers.exact	0.174358974358974	0	1
PPARG <- BDKRB2	PPARG <- BDKRB2	40	4	17	2	23	2	Epithelial_cancer	tfs_rec	PDAC_class	fishers.exact	1	0.720429073846354	1
PPARG <- TGFR_BMPR2	PPARG <- TGFR_BMPR2	40	1	17	1	23	0	Epithelial_cancer	tfs_rec	PDAC_class	fishers.exact	0.425	0	1
PPARG <- RORC	PPARG <- RORC	40	5	17	2	23	3	Epithelial_cancer	tfs_rec	PDAC_class	fishers.exact	1	1.12169283964691	1
PPARG <- TNFRSF25	PPARG <- TNFRSF25	40	1	17	1	23	0	Epithelial_cancer	tfs_rec	PDAC_class	fishers.exact	0.425	0	1
PPARG <- IL13_receptor	PPARG <- IL13_receptor	40	5	17	2	23	3	Epithelial_cancer	tfs_rec	PDAC_class	fishers.exact	1	1.12169283964691	1
PPARG <- GPR35	PPARG <- GPR35	40	9	17	6	23	3	Epithelial_cancer	tfs_rec	PDAC_class	fishers.exact	0.133756428493271	0.284575721723354	1
PPARG <- PlexinA2_complex1	PPARG <- PlexinA2_complex1	40	3	17	2	23	1	Epithelial_cancer	tfs_rec	PDAC_class	fishers.exact	0.564676113360324	0.350292382916256	1
PPARG <- CELSR2	PPARG <- CELSR2	40	1	17	1	23	0	Epithelial_cancer	tfs_rec	PDAC_class	fishers.exact	0.425	0	1
PPARG <- TNFRSF10B	PPARG <- TNFRSF10B	40	6	17	4	23	2	Epithelial_cancer	tfs_rec	PDAC_class	fishers.exact	0.372506109348215	0.319038635444626	1
PPARG <- UNC5B	PPARG <- UNC5B	40	2	17	2	23	0	Epithelial_cancer	tfs_rec	PDAC_class	fishers.exact	0.174358974358974	0	1
PPARG <- LDLR	PPARG <- LDLR	40	18	17	7	23	11	Epithelial_cancer	tfs_rec	PDAC_class	fishers.exact	0.754699415767269	1.30070796953341	1
PPARG <- RAreceptor_RXRB	PPARG <- RAreceptor_RXRB	40	3	17	2	23	1	Epithelial_cancer	tfs_rec	PDAC_class	fishers.exact	0.564676113360324	0.350292382916256	1
PPARG <- SLC1A5	PPARG <- SLC1A5	40	3	17	2	23	1	Epithelial_cancer	tfs_rec	PDAC_class	fishers.exact	0.564676113360324	0.350292382916256	1
PPARG <- GPRC5B	PPARG <- GPRC5B	40	10	17	4	23	6	Epithelial_cancer	tfs_rec	PDAC_class	fishers.exact	1	1.14315048779834	1
RAD21 <- ERBB3	RAD21 <- ERBB3	40	17	17	7	23	10	Epithelial_cancer	tfs_rec	PDAC_class	fishers.exact	1	1.09631453995862	1
RAD21 <- PLXNB2	RAD21 <- PLXNB2	40	12	17	4	23	8	Epithelial_cancer	tfs_rec	PDAC_class	fishers.exact	0.504846225535881	1.70992195504139	1
RAD21 <- F11R	RAD21 <- F11R	40	16	17	6	23	10	Epithelial_cancer	tfs_rec	PDAC_class	fishers.exact	0.747141134460378	1.39818894263034	1
RAD21 <- CD74	RAD21 <- CD74	40	8	17	3	23	5	Epithelial_cancer	tfs_rec	PDAC_class	fishers.exact	1	1.28801418811975	1
RAD21 <- PLAUR	RAD21 <- PLAUR	40	11	17	5	23	6	Epithelial_cancer	tfs_rec	PDAC_class	fishers.exact	1	0.850606773322097	1
RAD21 <- EGFR	RAD21 <- EGFR	40	6	17	3	23	3	Epithelial_cancer	tfs_rec	PDAC_class	fishers.exact	1	0.706387873026028	1
RAD21 <- CD46	RAD21 <- CD46	40	8	17	4	23	4	Epithelial_cancer	tfs_rec	PDAC_class	fishers.exact	0.702471702471703	0.690859683366735	1
RAD21 <- MST1R	RAD21 <- MST1R	40	13	17	7	23	6	Epithelial_cancer	tfs_rec	PDAC_class	fishers.exact	0.495718967020413	0.513171392099664	1
RAD21 <- MET	RAD21 <- MET	40	16	17	7	23	9	Epithelial_cancer	tfs_rec	PDAC_class	fishers.exact	1	0.920328406330879	1
RAD21 <- TGFbeta_receptor1	RAD21 <- TGFbeta_receptor1	40	2	17	1	23	1	Epithelial_cancer	tfs_rec	PDAC_class	fishers.exact	1	0.733187413397227	1
RAD21 <- TNFRSF12A	RAD21 <- TNFRSF12A	40	11	17	4	23	7	Epithelial_cancer	tfs_rec	PDAC_class	fishers.exact	0.729795117698344	1.40954173619059	1
RAD21 <- ICAM1	RAD21 <- ICAM1	40	1	17	1	23	0	Epithelial_cancer	tfs_rec	PDAC_class	fishers.exact	0.425	0	1
RAD21 <- TGFR_BMPR2	RAD21 <- TGFR_BMPR2	40	2	17	1	23	1	Epithelial_cancer	tfs_rec	PDAC_class	fishers.exact	1	0.733187413397227	1
RAD21 <- DDR1	RAD21 <- DDR1	40	14	17	6	23	8	Epithelial_cancer	tfs_rec	PDAC_class	fishers.exact	1	0.978319760870971	1
RAD21 <- NOTCH3	RAD21 <- NOTCH3	40	2	17	2	23	0	Epithelial_cancer	tfs_rec	PDAC_class	fishers.exact	0.174358974358974	0	1
RAD21 <- PVR	RAD21 <- PVR	40	7	17	4	23	3	Epithelial_cancer	tfs_rec	PDAC_class	fishers.exact	0.431564357880147	0.496591564187677	1
RAD21 <- PGRMC2	RAD21 <- PGRMC2	40	6	17	4	23	2	Epithelial_cancer	tfs_rec	PDAC_class	fishers.exact	0.372506109348215	0.319038635444626	1
RAD21 <- GPR35	RAD21 <- GPR35	40	9	17	3	23	6	Epithelial_cancer	tfs_rec	PDAC_class	fishers.exact	0.707120582120582	1.62705960793007	1
RAD21 <- SLC1A5	RAD21 <- SLC1A5	40	6	17	2	23	4	Epithelial_cancer	tfs_rec	PDAC_class	fishers.exact	1	1.56153408166088	1
RAD21 <- TNFRSF10B	RAD21 <- TNFRSF10B	40	8	17	3	23	5	Epithelial_cancer	tfs_rec	PDAC_class	fishers.exact	1	1.28801418811975	1
RAD21 <- NRP2	RAD21 <- NRP2	40	6	17	3	23	3	Epithelial_cancer	tfs_rec	PDAC_class	fishers.exact	1	0.706387873026028	1
RAD21 <- EPHA2	RAD21 <- EPHA2	40	19	17	8	23	11	Epithelial_cancer	tfs_rec	PDAC_class	fishers.exact	1	1.03046865765747	1
RAD21 <- SLC7A1	RAD21 <- SLC7A1	40	11	17	5	23	6	Epithelial_cancer	tfs_rec	PDAC_class	fishers.exact	1	0.850606773322097	1
RAD21 <- LDLR	RAD21 <- LDLR	40	12	17	4	23	8	Epithelial_cancer	tfs_rec	PDAC_class	fishers.exact	0.504846225535881	1.70992195504139	1
RAD21 <- RAreceptor_RXRA	RAD21 <- RAreceptor_RXRA	40	5	17	4	23	1	Epithelial_cancer	tfs_rec	PDAC_class	fishers.exact	0.143732295048084	0.154876754936394	1
RAD21 <- LEPR	RAD21 <- LEPR	40	3	17	1	23	2	Epithelial_cancer	tfs_rec	PDAC_class	fishers.exact	1	1.50841601871705	1
RAD21 <- IL1_receptor_inhibitor	RAD21 <- IL1_receptor_inhibitor	40	3	17	1	23	2	Epithelial_cancer	tfs_rec	PDAC_class	fishers.exact	1	1.50841601871705	1
RAD21 <- P2RY6	RAD21 <- P2RY6	40	2	17	1	23	1	Epithelial_cancer	tfs_rec	PDAC_class	fishers.exact	1	0.733187413397227	1
RAD21 <- CELSR2	RAD21 <- CELSR2	40	3	17	2	23	1	Epithelial_cancer	tfs_rec	PDAC_class	fishers.exact	0.564676113360324	0.350292382916256	1
RAD21 <- PlexinA3_complex1	RAD21 <- PlexinA3_complex1	40	2	17	1	23	1	Epithelial_cancer	tfs_rec	PDAC_class	fishers.exact	1	0.733187413397227	1
RAD21 <- GPR37	RAD21 <- GPR37	40	2	17	1	23	1	Epithelial_cancer	tfs_rec	PDAC_class	fishers.exact	1	0.733187413397227	1
RAD21 <- TGFbeta_receptor2	RAD21 <- TGFbeta_receptor2	40	1	17	1	23	0	Epithelial_cancer	tfs_rec	PDAC_class	fishers.exact	0.425	0	1
RAD21 <- IL13_receptor	RAD21 <- IL13_receptor	40	3	17	1	23	2	Epithelial_cancer	tfs_rec	PDAC_class	fishers.exact	1	1.50841601871705	1
RAD21 <- NPY1R	RAD21 <- NPY1R	40	1	17	1	23	0	Epithelial_cancer	tfs_rec	PDAC_class	fishers.exact	0.425	0	1
RAD21 <- LGR4	RAD21 <- LGR4	40	13	17	4	23	9	Epithelial_cancer	tfs_rec	PDAC_class	fishers.exact	0.332569221056429	2.0515109720639	1
RAD21 <- TNFRSF21	RAD21 <- TNFRSF21	40	17	17	9	23	8	Epithelial_cancer	tfs_rec	PDAC_class	fishers.exact	0.33678097452291	0.483268548740764	1
RAD21 <- Type_I_IFNR	RAD21 <- Type_I_IFNR	40	4	17	2	23	2	Epithelial_cancer	tfs_rec	PDAC_class	fishers.exact	1	0.720429073846354	1
RAD21 <- TNFRSF25	RAD21 <- TNFRSF25	40	3	17	2	23	1	Epithelial_cancer	tfs_rec	PDAC_class	fishers.exact	0.564676113360324	0.350292382916256	1
RAD21 <- ACVR1_BMPR2	RAD21 <- ACVR1_BMPR2	40	4	17	3	23	1	Epithelial_cancer	tfs_rec	PDAC_class	fishers.exact	0.294069373016741	0.22045127871654	1
RAD21 <- TGFR_AVR2B	RAD21 <- TGFR_AVR2B	40	1	17	1	23	0	Epithelial_cancer	tfs_rec	PDAC_class	fishers.exact	0.425	0	1
RAD21 <- THBD	RAD21 <- THBD	40	3	17	2	23	1	Epithelial_cancer	tfs_rec	PDAC_class	fishers.exact	0.564676113360324	0.350292382916256	1
RAD21 <- BDKRB2	RAD21 <- BDKRB2	40	4	17	2	23	2	Epithelial_cancer	tfs_rec	PDAC_class	fishers.exact	1	0.720429073846354	1
RAD21 <- RAreceptor_RARG	RAD21 <- RAreceptor_RARG	40	4	17	2	23	2	Epithelial_cancer	tfs_rec	PDAC_class	fishers.exact	1	0.720429073846354	1
RAD21 <- GPR37L1	RAD21 <- GPR37L1	40	1	17	1	23	0	Epithelial_cancer	tfs_rec	PDAC_class	fishers.exact	0.425	0	1
RAD21 <- NR1H3	RAD21 <- NR1H3	40	3	17	2	23	1	Epithelial_cancer	tfs_rec	PDAC_class	fishers.exact	0.564676113360324	0.350292382916256	1
RAD21 <- LTBR	RAD21 <- LTBR	40	8	17	3	23	5	Epithelial_cancer	tfs_rec	PDAC_class	fishers.exact	1	1.28801418811975	1
RAD21 <- TFRC	RAD21 <- TFRC	40	8	17	3	23	5	Epithelial_cancer	tfs_rec	PDAC_class	fishers.exact	1	1.28801418811975	1
RAD21 <- HRH1	RAD21 <- HRH1	40	5	17	3	23	2	Epithelial_cancer	tfs_rec	PDAC_class	fishers.exact	0.633961897119792	0.453784533789448	1
RAD21 <- PPARG	RAD21 <- PPARG	40	9	17	4	23	5	Epithelial_cancer	tfs_rec	PDAC_class	fishers.exact	1	0.905100337399221	1
RAD21 <- BMPR1A_BMPR2	RAD21 <- BMPR1A_BMPR2	40	3	17	2	23	1	Epithelial_cancer	tfs_rec	PDAC_class	fishers.exact	0.564676113360324	0.350292382916256	1
RAD21 <- ACE2	RAD21 <- ACE2	40	1	17	1	23	0	Epithelial_cancer	tfs_rec	PDAC_class	fishers.exact	0.425	0	1
RAD21 <- LRP1	RAD21 <- LRP1	40	2	17	2	23	0	Epithelial_cancer	tfs_rec	PDAC_class	fishers.exact	0.174358974358974	0	1
RAD21 <- SEMA4C	RAD21 <- SEMA4C	40	2	17	2	23	0	Epithelial_cancer	tfs_rec	PDAC_class	fishers.exact	0.174358974358974	0	1
RAD21 <- PPARA	RAD21 <- PPARA	40	4	17	2	23	2	Epithelial_cancer	tfs_rec	PDAC_class	fishers.exact	1	0.720429073846354	1
RAD21 <- OSMR	RAD21 <- OSMR	40	3	17	1	23	2	Epithelial_cancer	tfs_rec	PDAC_class	fishers.exact	1	1.50841601871705	1
RAD21 <- TNFRSF10D	RAD21 <- TNFRSF10D	40	6	17	3	23	3	Epithelial_cancer	tfs_rec	PDAC_class	fishers.exact	1	0.706387873026028	1
RAD21 <- TNFRSF14	RAD21 <- TNFRSF14	40	5	17	1	23	4	Epithelial_cancer	tfs_rec	PDAC_class	fishers.exact	0.372506109348215	3.27918908988452	1
RAD21 <- SIRPA	RAD21 <- SIRPA	40	1	17	1	23	0	Epithelial_cancer	tfs_rec	PDAC_class	fishers.exact	0.425	0	1
RAD21 <- PTPRS	RAD21 <- PTPRS	40	1	17	1	23	0	Epithelial_cancer	tfs_rec	PDAC_class	fishers.exact	0.425	0	1
RAD21 <- TNFRSF1A	RAD21 <- TNFRSF1A	40	4	17	3	23	1	Epithelial_cancer	tfs_rec	PDAC_class	fishers.exact	0.294069373016741	0.22045127871654	1
RAD21 <- CD40	RAD21 <- CD40	40	3	17	2	23	1	Epithelial_cancer	tfs_rec	PDAC_class	fishers.exact	0.564676113360324	0.350292382916256	1
RAD21 <- EPHB6	RAD21 <- EPHB6	40	6	17	3	23	3	Epithelial_cancer	tfs_rec	PDAC_class	fishers.exact	1	0.706387873026028	1
RAD21 <- NPR3	RAD21 <- NPR3	40	2	17	1	23	1	Epithelial_cancer	tfs_rec	PDAC_class	fishers.exact	1	0.733187413397227	1
RAD21 <- CD47	RAD21 <- CD47	40	5	17	4	23	1	Epithelial_cancer	tfs_rec	PDAC_class	fishers.exact	0.143732295048084	0.154876754936394	1
RAD21 <- FGFRL1	RAD21 <- FGFRL1	40	4	17	2	23	2	Epithelial_cancer	tfs_rec	PDAC_class	fishers.exact	1	0.720429073846354	1
RAD21 <- Type_II_IFNR	RAD21 <- Type_II_IFNR	40	2	17	1	23	1	Epithelial_cancer	tfs_rec	PDAC_class	fishers.exact	1	0.733187413397227	1
RAD21 <- VLDLR	RAD21 <- VLDLR	40	2	17	1	23	1	Epithelial_cancer	tfs_rec	PDAC_class	fishers.exact	1	0.733187413397227	1
RAD21 <- RAreceptor_RXRB	RAD21 <- RAreceptor_RXRB	40	5	17	4	23	1	Epithelial_cancer	tfs_rec	PDAC_class	fishers.exact	0.143732295048084	0.154876754936394	1
RAD21 <- ANTXR1	RAD21 <- ANTXR1	40	1	17	1	23	0	Epithelial_cancer	tfs_rec	PDAC_class	fishers.exact	0.425	0	1
RAD21 <- PLXND1	RAD21 <- PLXND1	40	2	17	1	23	1	Epithelial_cancer	tfs_rec	PDAC_class	fishers.exact	1	0.733187413397227	1
RAD21 <- UNC5B	RAD21 <- UNC5B	40	2	17	2	23	0	Epithelial_cancer	tfs_rec	PDAC_class	fishers.exact	0.174358974358974	0	1
RAD21 <- ACVR_1B2B_receptor	RAD21 <- ACVR_1B2B_receptor	40	2	17	2	23	0	Epithelial_cancer	tfs_rec	PDAC_class	fishers.exact	0.174358974358974	0	1
RAD21 <- IL17_receptor_AC	RAD21 <- IL17_receptor_AC	40	3	17	3	23	0	Epithelial_cancer	tfs_rec	PDAC_class	fishers.exact	0.068825910931174	0	1
RAD21 <- PlexinA1_complex3	RAD21 <- PlexinA1_complex3	40	3	17	2	23	1	Epithelial_cancer	tfs_rec	PDAC_class	fishers.exact	0.564676113360324	0.350292382916256	1
KLF7 <- ERBB3	KLF7 <- ERBB3	40	8	17	3	23	5	Epithelial_cancer	tfs_rec	PDAC_class	fishers.exact	1	1.28801418811975	1
KLF7 <- PLXNB2	KLF7 <- PLXNB2	40	5	17	3	23	2	Epithelial_cancer	tfs_rec	PDAC_class	fishers.exact	0.633961897119792	0.453784533789448	1
KLF7 <- ACKR3	KLF7 <- ACKR3	40	1	17	1	23	0	Epithelial_cancer	tfs_rec	PDAC_class	fishers.exact	0.425	0	1
KLF7 <- PLAUR	KLF7 <- PLAUR	40	5	17	3	23	2	Epithelial_cancer	tfs_rec	PDAC_class	fishers.exact	0.633961897119792	0.453784533789448	1
KLF7 <- F11R	KLF7 <- F11R	40	7	17	4	23	3	Epithelial_cancer	tfs_rec	PDAC_class	fishers.exact	0.431564357880147	0.496591564187677	1
KLF7 <- CXADR	KLF7 <- CXADR	40	3	17	2	23	1	Epithelial_cancer	tfs_rec	PDAC_class	fishers.exact	0.564676113360324	0.350292382916256	1
KLF7 <- EGFR	KLF7 <- EGFR	40	5	17	3	23	2	Epithelial_cancer	tfs_rec	PDAC_class	fishers.exact	0.633961897119792	0.453784533789448	1
KLF7 <- PTPRK	KLF7 <- PTPRK	40	5	17	2	23	3	Epithelial_cancer	tfs_rec	PDAC_class	fishers.exact	1	1.12169283964691	1
KLF7 <- EFNB2	KLF7 <- EFNB2	40	6	17	2	23	4	Epithelial_cancer	tfs_rec	PDAC_class	fishers.exact	1	1.56153408166088	1
KLF7 <- MST1R	KLF7 <- MST1R	40	3	17	2	23	1	Epithelial_cancer	tfs_rec	PDAC_class	fishers.exact	0.564676113360324	0.350292382916256	1
KLF7 <- PVR	KLF7 <- PVR	40	2	17	2	23	0	Epithelial_cancer	tfs_rec	PDAC_class	fishers.exact	0.174358974358974	0	1
KLF7 <- TGFbeta_receptor1	KLF7 <- TGFbeta_receptor1	40	3	17	1	23	2	Epithelial_cancer	tfs_rec	PDAC_class	fishers.exact	1	1.50841601871705	1
KLF7 <- DAG1	KLF7 <- DAG1	40	5	17	2	23	3	Epithelial_cancer	tfs_rec	PDAC_class	fishers.exact	1	1.12169283964691	1
KLF7 <- OSMR	KLF7 <- OSMR	40	3	17	2	23	1	Epithelial_cancer	tfs_rec	PDAC_class	fishers.exact	0.564676113360324	0.350292382916256	1
KLF7 <- CD46	KLF7 <- CD46	40	6	17	3	23	3	Epithelial_cancer	tfs_rec	PDAC_class	fishers.exact	1	0.706387873026028	1
KLF7 <- CD74	KLF7 <- CD74	40	3	17	1	23	2	Epithelial_cancer	tfs_rec	PDAC_class	fishers.exact	1	1.50841601871705	1
KLF7 <- TNFRSF10B	KLF7 <- TNFRSF10B	40	3	17	2	23	1	Epithelial_cancer	tfs_rec	PDAC_class	fishers.exact	0.564676113360324	0.350292382916256	1
KLF7 <- DDR1	KLF7 <- DDR1	40	5	17	1	23	4	Epithelial_cancer	tfs_rec	PDAC_class	fishers.exact	0.372506109348215	3.27918908988452	1
KLF7 <- MET	KLF7 <- MET	40	5	17	4	23	1	Epithelial_cancer	tfs_rec	PDAC_class	fishers.exact	0.143732295048084	0.154876754936394	1
KLF7 <- EPHA2	KLF7 <- EPHA2	40	6	17	4	23	2	Epithelial_cancer	tfs_rec	PDAC_class	fishers.exact	0.372506109348215	0.319038635444626	1
KLF7 <- TMEM219	KLF7 <- TMEM219	40	2	17	1	23	1	Epithelial_cancer	tfs_rec	PDAC_class	fishers.exact	1	0.733187413397227	1
KLF7 <- EPHB4	KLF7 <- EPHB4	40	5	17	2	23	3	Epithelial_cancer	tfs_rec	PDAC_class	fishers.exact	1	1.12169283964691	1
KLF7 <- ICAM1	KLF7 <- ICAM1	40	1	17	1	23	0	Epithelial_cancer	tfs_rec	PDAC_class	fishers.exact	0.425	0	1
KLF7 <- CD40	KLF7 <- CD40	40	2	17	2	23	0	Epithelial_cancer	tfs_rec	PDAC_class	fishers.exact	0.174358974358974	0	1
KLF7 <- SLC1A5	KLF7 <- SLC1A5	40	2	17	1	23	1	Epithelial_cancer	tfs_rec	PDAC_class	fishers.exact	1	0.733187413397227	1
KLF7 <- IL1_receptor_inhibitor	KLF7 <- IL1_receptor_inhibitor	40	3	17	1	23	2	Epithelial_cancer	tfs_rec	PDAC_class	fishers.exact	1	1.50841601871705	1
KLF7 <- PTPRU	KLF7 <- PTPRU	40	2	17	2	23	0	Epithelial_cancer	tfs_rec	PDAC_class	fishers.exact	0.174358974358974	0	1
KLF7 <- GPR35	KLF7 <- GPR35	40	3	17	1	23	2	Epithelial_cancer	tfs_rec	PDAC_class	fishers.exact	1	1.50841601871705	1
KLF7 <- PGRMC2	KLF7 <- PGRMC2	40	2	17	1	23	1	Epithelial_cancer	tfs_rec	PDAC_class	fishers.exact	1	0.733187413397227	1
KLF7 <- NR3C1	KLF7 <- NR3C1	40	1	17	1	23	0	Epithelial_cancer	tfs_rec	PDAC_class	fishers.exact	0.425	0	1
KLF7 <- LDLR	KLF7 <- LDLR	40	7	17	3	23	4	Epithelial_cancer	tfs_rec	PDAC_class	fishers.exact	1	0.982886615648802	1
KLF7 <- GPR37L1	KLF7 <- GPR37L1	40	1	17	1	23	0	Epithelial_cancer	tfs_rec	PDAC_class	fishers.exact	0.425	0	1
KLF7 <- LIFR	KLF7 <- LIFR	40	3	17	2	23	1	Epithelial_cancer	tfs_rec	PDAC_class	fishers.exact	0.564676113360324	0.350292382916256	1
KLF7 <- LGR4	KLF7 <- LGR4	40	6	17	2	23	4	Epithelial_cancer	tfs_rec	PDAC_class	fishers.exact	1	1.56153408166088	1
KLF7 <- RAreceptor_RXRA	KLF7 <- RAreceptor_RXRA	40	2	17	2	23	0	Epithelial_cancer	tfs_rec	PDAC_class	fishers.exact	0.174358974358974	0	1
KLF7 <- NRP2	KLF7 <- NRP2	40	3	17	2	23	1	Epithelial_cancer	tfs_rec	PDAC_class	fishers.exact	0.564676113360324	0.350292382916256	1
KLF7 <- CELSR2	KLF7 <- CELSR2	40	1	17	1	23	0	Epithelial_cancer	tfs_rec	PDAC_class	fishers.exact	0.425	0	1
KLF7 <- NOTCH3	KLF7 <- NOTCH3	40	1	17	1	23	0	Epithelial_cancer	tfs_rec	PDAC_class	fishers.exact	0.425	0	1
KLF7 <- LRP5	KLF7 <- LRP5	40	5	17	2	23	3	Epithelial_cancer	tfs_rec	PDAC_class	fishers.exact	1	1.12169283964691	1
KLF7 <- LEPR	KLF7 <- LEPR	40	3	17	2	23	1	Epithelial_cancer	tfs_rec	PDAC_class	fishers.exact	0.564676113360324	0.350292382916256	1
KLF7 <- RORC	KLF7 <- RORC	40	2	17	1	23	1	Epithelial_cancer	tfs_rec	PDAC_class	fishers.exact	1	0.733187413397227	1
KLF7 <- TNFRSF10D	KLF7 <- TNFRSF10D	40	3	17	2	23	1	Epithelial_cancer	tfs_rec	PDAC_class	fishers.exact	0.564676113360324	0.350292382916256	1
KLF7 <- THBD	KLF7 <- THBD	40	2	17	2	23	0	Epithelial_cancer	tfs_rec	PDAC_class	fishers.exact	0.174358974358974	0	1
KLF7 <- TGFbeta_receptor2	KLF7 <- TGFbeta_receptor2	40	1	17	1	23	0	Epithelial_cancer	tfs_rec	PDAC_class	fishers.exact	0.425	0	1
KLF7 <- PlexinA3_complex1	KLF7 <- PlexinA3_complex1	40	3	17	2	23	1	Epithelial_cancer	tfs_rec	PDAC_class	fishers.exact	0.564676113360324	0.350292382916256	1
KLF7 <- ADR_complex	KLF7 <- ADR_complex	40	2	17	1	23	1	Epithelial_cancer	tfs_rec	PDAC_class	fishers.exact	1	0.733187413397227	1
KLF7 <- TFRC	KLF7 <- TFRC	40	3	17	1	23	2	Epithelial_cancer	tfs_rec	PDAC_class	fishers.exact	1	1.50841601871705	1
KLF7 <- HRH1	KLF7 <- HRH1	40	4	17	2	23	2	Epithelial_cancer	tfs_rec	PDAC_class	fishers.exact	1	0.720429073846354	1
KLF7 <- RAreceptor_RARG	KLF7 <- RAreceptor_RARG	40	2	17	2	23	0	Epithelial_cancer	tfs_rec	PDAC_class	fishers.exact	0.174358974358974	0	1
KLF7 <- IL13_receptor	KLF7 <- IL13_receptor	40	4	17	2	23	2	Epithelial_cancer	tfs_rec	PDAC_class	fishers.exact	1	0.720429073846354	1
KLF7 <- TGFR_BMPR2	KLF7 <- TGFR_BMPR2	40	2	17	2	23	0	Epithelial_cancer	tfs_rec	PDAC_class	fishers.exact	0.174358974358974	0	1
KLF7 <- NPY1R	KLF7 <- NPY1R	40	1	17	1	23	0	Epithelial_cancer	tfs_rec	PDAC_class	fishers.exact	0.425	0	1
KLF7 <- SIRPA	KLF7 <- SIRPA	40	1	17	1	23	0	Epithelial_cancer	tfs_rec	PDAC_class	fishers.exact	0.425	0	1
KLF7 <- GPR37	KLF7 <- GPR37	40	1	17	1	23	0	Epithelial_cancer	tfs_rec	PDAC_class	fishers.exact	0.425	0	1
KLF7 <- PPARG	KLF7 <- PPARG	40	3	17	1	23	2	Epithelial_cancer	tfs_rec	PDAC_class	fishers.exact	1	1.50841601871705	1
KLF7 <- BDKRB2	KLF7 <- BDKRB2	40	3	17	1	23	2	Epithelial_cancer	tfs_rec	PDAC_class	fishers.exact	1	1.50841601871705	1
KLF7 <- TGFR_AVR2B	KLF7 <- TGFR_AVR2B	40	1	17	1	23	0	Epithelial_cancer	tfs_rec	PDAC_class	fishers.exact	0.425	0	1
KLF7 <- Type_I_IFNR	KLF7 <- Type_I_IFNR	40	2	17	1	23	1	Epithelial_cancer	tfs_rec	PDAC_class	fishers.exact	1	0.733187413397227	1
KLF7 <- LTBR	KLF7 <- LTBR	40	3	17	2	23	1	Epithelial_cancer	tfs_rec	PDAC_class	fishers.exact	0.564676113360324	0.350292382916256	1
KLF7 <- TNFRSF10A	KLF7 <- TNFRSF10A	40	4	17	2	23	2	Epithelial_cancer	tfs_rec	PDAC_class	fishers.exact	1	0.720429073846354	1
KLF7 <- P2RY6	KLF7 <- P2RY6	40	1	17	1	23	0	Epithelial_cancer	tfs_rec	PDAC_class	fishers.exact	0.425	0	1
KLF7 <- EPHB6	KLF7 <- EPHB6	40	1	17	1	23	0	Epithelial_cancer	tfs_rec	PDAC_class	fishers.exact	0.425	0	1
KLF7 <- NR1H3	KLF7 <- NR1H3	40	1	17	1	23	0	Epithelial_cancer	tfs_rec	PDAC_class	fishers.exact	0.425	0	1
KLF7 <- IL17_receptor_AC	KLF7 <- IL17_receptor_AC	40	2	17	2	23	0	Epithelial_cancer	tfs_rec	PDAC_class	fishers.exact	0.174358974358974	0	1
KLF7 <- PPARA	KLF7 <- PPARA	40	2	17	1	23	1	Epithelial_cancer	tfs_rec	PDAC_class	fishers.exact	1	0.733187413397227	1
KLF7 <- TNFRSF21	KLF7 <- TNFRSF21	40	6	17	3	23	3	Epithelial_cancer	tfs_rec	PDAC_class	fishers.exact	1	0.706387873026028	1
KLF7 <- TNFRSF25	KLF7 <- TNFRSF25	40	1	17	1	23	0	Epithelial_cancer	tfs_rec	PDAC_class	fishers.exact	0.425	0	1
KLF7 <- SEMA4C	KLF7 <- SEMA4C	40	1	17	1	23	0	Epithelial_cancer	tfs_rec	PDAC_class	fishers.exact	0.425	0	1
KLF7 <- RAreceptor_RXRB	KLF7 <- RAreceptor_RXRB	40	1	17	1	23	0	Epithelial_cancer	tfs_rec	PDAC_class	fishers.exact	0.425	0	1
KLF7 <- AXL	KLF7 <- AXL	40	3	17	3	23	0	Epithelial_cancer	tfs_rec	PDAC_class	fishers.exact	0.068825910931174	0	1
KLF7 <- ACE2	KLF7 <- ACE2	40	2	17	1	23	1	Epithelial_cancer	tfs_rec	PDAC_class	fishers.exact	1	0.733187413397227	1
KLF7 <- Type_II_IFNR	KLF7 <- Type_II_IFNR	40	2	17	1	23	1	Epithelial_cancer	tfs_rec	PDAC_class	fishers.exact	1	0.733187413397227	1
KLF7 <- LRP1	KLF7 <- LRP1	40	4	17	2	23	2	Epithelial_cancer	tfs_rec	PDAC_class	fishers.exact	1	0.720429073846354	1
KLF7 <- PlexinA2_complex1	KLF7 <- PlexinA2_complex1	40	4	17	2	23	2	Epithelial_cancer	tfs_rec	PDAC_class	fishers.exact	1	0.720429073846354	1
KLF7 <- VLDLR	KLF7 <- VLDLR	40	2	17	1	23	1	Epithelial_cancer	tfs_rec	PDAC_class	fishers.exact	1	0.733187413397227	1
KLF7 <- PlexinA1_complex3	KLF7 <- PlexinA1_complex3	40	2	17	2	23	0	Epithelial_cancer	tfs_rec	PDAC_class	fishers.exact	0.174358974358974	0	1
KLF7 <- ANTXR1	KLF7 <- ANTXR1	40	1	17	1	23	0	Epithelial_cancer	tfs_rec	PDAC_class	fishers.exact	0.425	0	1
KLF7 <- FGFRL1	KLF7 <- FGFRL1	40	4	17	2	23	2	Epithelial_cancer	tfs_rec	PDAC_class	fishers.exact	1	0.720429073846354	1
KLF7 <- GPRC5B	KLF7 <- GPRC5B	40	3	17	2	23	1	Epithelial_cancer	tfs_rec	PDAC_class	fishers.exact	0.564676113360324	0.350292382916256	1
KLF7 <- PLXND1	KLF7 <- PLXND1	40	1	17	1	23	0	Epithelial_cancer	tfs_rec	PDAC_class	fishers.exact	0.425	0	1
KLF7 <- VIPR1	KLF7 <- VIPR1	40	1	17	1	23	0	Epithelial_cancer	tfs_rec	PDAC_class	fishers.exact	0.425	0	1
KLF7 <- NPR3	KLF7 <- NPR3	40	1	17	1	23	0	Epithelial_cancer	tfs_rec	PDAC_class	fishers.exact	0.425	0	1
KLF7 <- TNFRSF1A	KLF7 <- TNFRSF1A	40	3	17	2	23	1	Epithelial_cancer	tfs_rec	PDAC_class	fishers.exact	0.564676113360324	0.350292382916256	1
KLF7 <- UNC5B	KLF7 <- UNC5B	40	3	17	2	23	1	Epithelial_cancer	tfs_rec	PDAC_class	fishers.exact	0.564676113360324	0.350292382916256	1
KLF10 <- ERBB3	KLF10 <- ERBB3	40	1	17	1	23	0	Epithelial_cancer	tfs_rec	PDAC_class	fishers.exact	0.425	0	1
KLF10 <- F11R	KLF10 <- F11R	40	3	17	2	23	1	Epithelial_cancer	tfs_rec	PDAC_class	fishers.exact	0.564676113360324	0.350292382916256	1
KLF10 <- PLAUR	KLF10 <- PLAUR	40	5	17	3	23	2	Epithelial_cancer	tfs_rec	PDAC_class	fishers.exact	0.633961897119792	0.453784533789448	1
KLF10 <- CD74	KLF10 <- CD74	40	1	17	1	23	0	Epithelial_cancer	tfs_rec	PDAC_class	fishers.exact	0.425	0	1
KLF10 <- PTPRK	KLF10 <- PTPRK	40	2	17	1	23	1	Epithelial_cancer	tfs_rec	PDAC_class	fishers.exact	1	0.733187413397227	1
KLF10 <- MST1R	KLF10 <- MST1R	40	2	17	2	23	0	Epithelial_cancer	tfs_rec	PDAC_class	fishers.exact	0.174358974358974	0	1
KLF10 <- DAG1	KLF10 <- DAG1	40	1	17	1	23	0	Epithelial_cancer	tfs_rec	PDAC_class	fishers.exact	0.425	0	1
KLF10 <- OSMR	KLF10 <- OSMR	40	1	17	1	23	0	Epithelial_cancer	tfs_rec	PDAC_class	fishers.exact	0.425	0	1
KLF10 <- DDR1	KLF10 <- DDR1	40	3	17	2	23	1	Epithelial_cancer	tfs_rec	PDAC_class	fishers.exact	0.564676113360324	0.350292382916256	1
KLF10 <- MET	KLF10 <- MET	40	3	17	1	23	2	Epithelial_cancer	tfs_rec	PDAC_class	fishers.exact	1	1.50841601871705	1
KLF10 <- EFNB2	KLF10 <- EFNB2	40	3	17	2	23	1	Epithelial_cancer	tfs_rec	PDAC_class	fishers.exact	0.564676113360324	0.350292382916256	1
KLF10 <- EPHB4	KLF10 <- EPHB4	40	1	17	1	23	0	Epithelial_cancer	tfs_rec	PDAC_class	fishers.exact	0.425	0	1
KLF10 <- TNFRSF12A	KLF10 <- TNFRSF12A	40	3	17	2	23	1	Epithelial_cancer	tfs_rec	PDAC_class	fishers.exact	0.564676113360324	0.350292382916256	1
KLF10 <- TGFbeta_receptor1	KLF10 <- TGFbeta_receptor1	40	1	17	1	23	0	Epithelial_cancer	tfs_rec	PDAC_class	fishers.exact	0.425	0	1
KLF10 <- TNFRSF10B	KLF10 <- TNFRSF10B	40	3	17	2	23	1	Epithelial_cancer	tfs_rec	PDAC_class	fishers.exact	0.564676113360324	0.350292382916256	1
KLF10 <- TGFR_BMPR2	KLF10 <- TGFR_BMPR2	40	1	17	1	23	0	Epithelial_cancer	tfs_rec	PDAC_class	fishers.exact	0.425	0	1
KLF10 <- EPHA2	KLF10 <- EPHA2	40	2	17	1	23	1	Epithelial_cancer	tfs_rec	PDAC_class	fishers.exact	1	0.733187413397227	1
KLF10 <- LDLR	KLF10 <- LDLR	40	2	17	1	23	1	Epithelial_cancer	tfs_rec	PDAC_class	fishers.exact	1	0.733187413397227	1
KLF10 <- PTPRU	KLF10 <- PTPRU	40	1	17	1	23	0	Epithelial_cancer	tfs_rec	PDAC_class	fishers.exact	0.425	0	1
KLF10 <- PVR	KLF10 <- PVR	40	2	17	1	23	1	Epithelial_cancer	tfs_rec	PDAC_class	fishers.exact	1	0.733187413397227	1
KLF10 <- GPR35	KLF10 <- GPR35	40	1	17	1	23	0	Epithelial_cancer	tfs_rec	PDAC_class	fishers.exact	0.425	0	1
KLF10 <- NRP2	KLF10 <- NRP2	40	4	17	2	23	2	Epithelial_cancer	tfs_rec	PDAC_class	fishers.exact	1	0.720429073846354	1
KLF10 <- SLC1A5	KLF10 <- SLC1A5	40	2	17	1	23	1	Epithelial_cancer	tfs_rec	PDAC_class	fishers.exact	1	0.733187413397227	1
KLF10 <- SLC7A1	KLF10 <- SLC7A1	40	2	17	1	23	1	Epithelial_cancer	tfs_rec	PDAC_class	fishers.exact	1	0.733187413397227	1
KLF10 <- LIFR	KLF10 <- LIFR	40	1	17	1	23	0	Epithelial_cancer	tfs_rec	PDAC_class	fishers.exact	0.425	0	1
KLF10 <- IL1_receptor_inhibitor	KLF10 <- IL1_receptor_inhibitor	40	1	17	1	23	0	Epithelial_cancer	tfs_rec	PDAC_class	fishers.exact	0.425	0	1
KLF10 <- Type_I_IFNR	KLF10 <- Type_I_IFNR	40	1	17	1	23	0	Epithelial_cancer	tfs_rec	PDAC_class	fishers.exact	0.425	0	1
KLF10 <- PGRMC2	KLF10 <- PGRMC2	40	1	17	1	23	0	Epithelial_cancer	tfs_rec	PDAC_class	fishers.exact	0.425	0	1
KLF10 <- TFRC	KLF10 <- TFRC	40	2	17	1	23	1	Epithelial_cancer	tfs_rec	PDAC_class	fishers.exact	1	0.733187413397227	1
KLF10 <- HRH1	KLF10 <- HRH1	40	1	17	1	23	0	Epithelial_cancer	tfs_rec	PDAC_class	fishers.exact	0.425	0	1
KLF10 <- LRP5	KLF10 <- LRP5	40	2	17	2	23	0	Epithelial_cancer	tfs_rec	PDAC_class	fishers.exact	0.174358974358974	0	1
KLF10 <- CD40	KLF10 <- CD40	40	1	17	1	23	0	Epithelial_cancer	tfs_rec	PDAC_class	fishers.exact	0.425	0	1
KLF10 <- NPY1R	KLF10 <- NPY1R	40	1	17	1	23	0	Epithelial_cancer	tfs_rec	PDAC_class	fishers.exact	0.425	0	1
KLF10 <- SIRPA	KLF10 <- SIRPA	40	1	17	1	23	0	Epithelial_cancer	tfs_rec	PDAC_class	fishers.exact	0.425	0	1
KLF10 <- LEPR	KLF10 <- LEPR	40	2	17	1	23	1	Epithelial_cancer	tfs_rec	PDAC_class	fishers.exact	1	0.733187413397227	1
KLF10 <- RAreceptor_RXRA	KLF10 <- RAreceptor_RXRA	40	1	17	1	23	0	Epithelial_cancer	tfs_rec	PDAC_class	fishers.exact	0.425	0	1
KLF10 <- PlexinA3_complex1	KLF10 <- PlexinA3_complex1	40	2	17	1	23	1	Epithelial_cancer	tfs_rec	PDAC_class	fishers.exact	1	0.733187413397227	1
KLF10 <- TGFbeta_receptor2	KLF10 <- TGFbeta_receptor2	40	1	17	1	23	0	Epithelial_cancer	tfs_rec	PDAC_class	fishers.exact	0.425	0	1
KLF10 <- ACE2	KLF10 <- ACE2	40	1	17	1	23	0	Epithelial_cancer	tfs_rec	PDAC_class	fishers.exact	0.425	0	1
KLF10 <- P2RY6	KLF10 <- P2RY6	40	1	17	1	23	0	Epithelial_cancer	tfs_rec	PDAC_class	fishers.exact	0.425	0	1
KLF10 <- CELSR2	KLF10 <- CELSR2	40	1	17	1	23	0	Epithelial_cancer	tfs_rec	PDAC_class	fishers.exact	0.425	0	1
KLF10 <- LRP1	KLF10 <- LRP1	40	4	17	3	23	1	Epithelial_cancer	tfs_rec	PDAC_class	fishers.exact	0.294069373016741	0.22045127871654	1
KLF10 <- TNFRSF25	KLF10 <- TNFRSF25	40	1	17	1	23	0	Epithelial_cancer	tfs_rec	PDAC_class	fishers.exact	0.425	0	1
KLF10 <- ADR_complex	KLF10 <- ADR_complex	40	1	17	1	23	0	Epithelial_cancer	tfs_rec	PDAC_class	fishers.exact	0.425	0	1
KLF10 <- BDKRB2	KLF10 <- BDKRB2	40	2	17	1	23	1	Epithelial_cancer	tfs_rec	PDAC_class	fishers.exact	1	0.733187413397227	1
KLF10 <- ACVR1_BMPR2	KLF10 <- ACVR1_BMPR2	40	1	17	1	23	0	Epithelial_cancer	tfs_rec	PDAC_class	fishers.exact	0.425	0	1
KLF10 <- LTBR	KLF10 <- LTBR	40	3	17	2	23	1	Epithelial_cancer	tfs_rec	PDAC_class	fishers.exact	0.564676113360324	0.350292382916256	1
KLF10 <- VLDLR	KLF10 <- VLDLR	40	1	17	1	23	0	Epithelial_cancer	tfs_rec	PDAC_class	fishers.exact	0.425	0	1
KLF10 <- PPARA	KLF10 <- PPARA	40	1	17	1	23	0	Epithelial_cancer	tfs_rec	PDAC_class	fishers.exact	0.425	0	1
KLF10 <- IL17_receptor_AC	KLF10 <- IL17_receptor_AC	40	1	17	1	23	0	Epithelial_cancer	tfs_rec	PDAC_class	fishers.exact	0.425	0	1
KLF10 <- THBD	KLF10 <- THBD	40	1	17	1	23	0	Epithelial_cancer	tfs_rec	PDAC_class	fishers.exact	0.425	0	1
KLF10 <- LGR4	KLF10 <- LGR4	40	1	17	1	23	0	Epithelial_cancer	tfs_rec	PDAC_class	fishers.exact	0.425	0	1
KLF10 <- TGFR_AVR2B	KLF10 <- TGFR_AVR2B	40	1	17	1	23	0	Epithelial_cancer	tfs_rec	PDAC_class	fishers.exact	0.425	0	1
KLF10 <- SEMA4C	KLF10 <- SEMA4C	40	1	17	1	23	0	Epithelial_cancer	tfs_rec	PDAC_class	fishers.exact	0.425	0	1
KLF10 <- GPRC5B	KLF10 <- GPRC5B	40	1	17	1	23	0	Epithelial_cancer	tfs_rec	PDAC_class	fishers.exact	0.425	0	1
KLF10 <- PTPRS	KLF10 <- PTPRS	40	1	17	1	23	0	Epithelial_cancer	tfs_rec	PDAC_class	fishers.exact	0.425	0	1
KLF10 <- TNFRSF21	KLF10 <- TNFRSF21	40	3	17	2	23	1	Epithelial_cancer	tfs_rec	PDAC_class	fishers.exact	0.564676113360324	0.350292382916256	1
KLF10 <- TNFRSF10D	KLF10 <- TNFRSF10D	40	3	17	2	23	1	Epithelial_cancer	tfs_rec	PDAC_class	fishers.exact	0.564676113360324	0.350292382916256	1
KLF10 <- BMPR1A_BMPR2	KLF10 <- BMPR1A_BMPR2	40	1	17	1	23	0	Epithelial_cancer	tfs_rec	PDAC_class	fishers.exact	0.425	0	1
KLF10 <- CD47	KLF10 <- CD47	40	2	17	1	23	1	Epithelial_cancer	tfs_rec	PDAC_class	fishers.exact	1	0.733187413397227	1
KLF10 <- IGF1R	KLF10 <- IGF1R	40	1	17	1	23	0	Epithelial_cancer	tfs_rec	PDAC_class	fishers.exact	0.425	0	1
KLF10 <- NR1H3	KLF10 <- NR1H3	40	1	17	1	23	0	Epithelial_cancer	tfs_rec	PDAC_class	fishers.exact	0.425	0	1
KLF10 <- TNFRSF1A	KLF10 <- TNFRSF1A	40	1	17	1	23	0	Epithelial_cancer	tfs_rec	PDAC_class	fishers.exact	0.425	0	1
KLF10 <- PPARG	KLF10 <- PPARG	40	2	17	1	23	1	Epithelial_cancer	tfs_rec	PDAC_class	fishers.exact	1	0.733187413397227	1
KLF10 <- TNFRSF10A	KLF10 <- TNFRSF10A	40	2	17	1	23	1	Epithelial_cancer	tfs_rec	PDAC_class	fishers.exact	1	0.733187413397227	1
KLF10 <- FGFRL1	KLF10 <- FGFRL1	40	1	17	1	23	0	Epithelial_cancer	tfs_rec	PDAC_class	fishers.exact	0.425	0	1
KLF10 <- RAreceptor_RXRB	KLF10 <- RAreceptor_RXRB	40	1	17	1	23	0	Epithelial_cancer	tfs_rec	PDAC_class	fishers.exact	0.425	0	1
KLF10 <- TNFRSF14	KLF10 <- TNFRSF14	40	1	17	1	23	0	Epithelial_cancer	tfs_rec	PDAC_class	fishers.exact	0.425	0	1
KLF10 <- NPR3	KLF10 <- NPR3	40	2	17	1	23	1	Epithelial_cancer	tfs_rec	PDAC_class	fishers.exact	1	0.733187413397227	1
KLF10 <- GPR37	KLF10 <- GPR37	40	1	17	1	23	0	Epithelial_cancer	tfs_rec	PDAC_class	fishers.exact	0.425	0	1
KLF10 <- Type_II_IFNR	KLF10 <- Type_II_IFNR	40	2	17	1	23	1	Epithelial_cancer	tfs_rec	PDAC_class	fishers.exact	1	0.733187413397227	1
KLF10 <- PlexinA1_complex3	KLF10 <- PlexinA1_complex3	40	2	17	1	23	1	Epithelial_cancer	tfs_rec	PDAC_class	fishers.exact	1	0.733187413397227	1
KLF10 <- PLXND1	KLF10 <- PLXND1	40	2	17	1	23	1	Epithelial_cancer	tfs_rec	PDAC_class	fishers.exact	1	0.733187413397227	1
KLF10 <- PlexinA2_complex1	KLF10 <- PlexinA2_complex1	40	1	17	1	23	0	Epithelial_cancer	tfs_rec	PDAC_class	fishers.exact	0.425	0	1
KLF10 <- UNC5B	KLF10 <- UNC5B	40	1	17	1	23	0	Epithelial_cancer	tfs_rec	PDAC_class	fishers.exact	0.425	0	1
KLF10 <- RAreceptor_RARG	KLF10 <- RAreceptor_RARG	40	1	17	1	23	0	Epithelial_cancer	tfs_rec	PDAC_class	fishers.exact	0.425	0	1
KLF10 <- VIPR1	KLF10 <- VIPR1	40	1	17	1	23	0	Epithelial_cancer	tfs_rec	PDAC_class	fishers.exact	0.425	0	1
KLF10 <- ANTXR1	KLF10 <- ANTXR1	40	2	17	1	23	1	Epithelial_cancer	tfs_rec	PDAC_class	fishers.exact	1	0.733187413397227	1
ZNF471 <- ERBB3	ZNF471 <- ERBB3	40	1	17	1	23	0	Epithelial_cancer	tfs_rec	PDAC_class	fishers.exact	0.425	0	1
ZNF471 <- CXADR	ZNF471 <- CXADR	40	1	17	1	23	0	Epithelial_cancer	tfs_rec	PDAC_class	fishers.exact	0.425	0	1
ZNF471 <- F11R	ZNF471 <- F11R	40	1	17	1	23	0	Epithelial_cancer	tfs_rec	PDAC_class	fishers.exact	0.425	0	1
ZNF471 <- CD74	ZNF471 <- CD74	40	1	17	1	23	0	Epithelial_cancer	tfs_rec	PDAC_class	fishers.exact	0.425	0	1
ZNF471 <- DAG1	ZNF471 <- DAG1	40	1	17	1	23	0	Epithelial_cancer	tfs_rec	PDAC_class	fishers.exact	0.425	0	1
ZNF471 <- PLXNB2	ZNF471 <- PLXNB2	40	1	17	1	23	0	Epithelial_cancer	tfs_rec	PDAC_class	fishers.exact	0.425	0	1
ZNF471 <- CD46	ZNF471 <- CD46	40	1	17	1	23	0	Epithelial_cancer	tfs_rec	PDAC_class	fishers.exact	0.425	0	1
ZNF471 <- ACKR3	ZNF471 <- ACKR3	40	1	17	1	23	0	Epithelial_cancer	tfs_rec	PDAC_class	fishers.exact	0.425	0	1
ZNF471 <- MST1R	ZNF471 <- MST1R	40	1	17	1	23	0	Epithelial_cancer	tfs_rec	PDAC_class	fishers.exact	0.425	0	1
ZNF471 <- PTPRK	ZNF471 <- PTPRK	40	1	17	1	23	0	Epithelial_cancer	tfs_rec	PDAC_class	fishers.exact	0.425	0	1
ZNF471 <- ICAM1	ZNF471 <- ICAM1	40	1	17	1	23	0	Epithelial_cancer	tfs_rec	PDAC_class	fishers.exact	0.425	0	1
ZNF471 <- MET	ZNF471 <- MET	40	1	17	1	23	0	Epithelial_cancer	tfs_rec	PDAC_class	fishers.exact	0.425	0	1
ZNF471 <- PLAUR	ZNF471 <- PLAUR	40	1	17	1	23	0	Epithelial_cancer	tfs_rec	PDAC_class	fishers.exact	0.425	0	1
ZNF471 <- GPR35	ZNF471 <- GPR35	40	1	17	1	23	0	Epithelial_cancer	tfs_rec	PDAC_class	fishers.exact	0.425	0	1
ZNF471 <- OSMR	ZNF471 <- OSMR	40	1	17	1	23	0	Epithelial_cancer	tfs_rec	PDAC_class	fishers.exact	0.425	0	1
ZNF471 <- NOTCH3	ZNF471 <- NOTCH3	40	1	17	1	23	0	Epithelial_cancer	tfs_rec	PDAC_class	fishers.exact	0.425	0	1
ZNF471 <- PTPRU	ZNF471 <- PTPRU	40	1	17	1	23	0	Epithelial_cancer	tfs_rec	PDAC_class	fishers.exact	0.425	0	1
ZNF471 <- TNFRSF12A	ZNF471 <- TNFRSF12A	40	1	17	1	23	0	Epithelial_cancer	tfs_rec	PDAC_class	fishers.exact	0.425	0	1
ZNF471 <- LDLR	ZNF471 <- LDLR	40	1	17	1	23	0	Epithelial_cancer	tfs_rec	PDAC_class	fishers.exact	0.425	0	1
ZNF471 <- NRP2	ZNF471 <- NRP2	40	1	17	1	23	0	Epithelial_cancer	tfs_rec	PDAC_class	fishers.exact	0.425	0	1
ZNF471 <- EGFR	ZNF471 <- EGFR	40	1	17	1	23	0	Epithelial_cancer	tfs_rec	PDAC_class	fishers.exact	0.425	0	1
ZNF471 <- TGFbeta_receptor1	ZNF471 <- TGFbeta_receptor1	40	1	17	1	23	0	Epithelial_cancer	tfs_rec	PDAC_class	fishers.exact	0.425	0	1
ZNF471 <- SLC1A5	ZNF471 <- SLC1A5	40	1	17	1	23	0	Epithelial_cancer	tfs_rec	PDAC_class	fishers.exact	0.425	0	1
ZNF471 <- RORC	ZNF471 <- RORC	40	1	17	1	23	0	Epithelial_cancer	tfs_rec	PDAC_class	fishers.exact	0.425	0	1
ZNF471 <- NPY1R	ZNF471 <- NPY1R	40	1	17	1	23	0	Epithelial_cancer	tfs_rec	PDAC_class	fishers.exact	0.425	0	1
ZNF471 <- LEPR	ZNF471 <- LEPR	40	1	17	1	23	0	Epithelial_cancer	tfs_rec	PDAC_class	fishers.exact	0.425	0	1
ZNF471 <- TNFRSF10B	ZNF471 <- TNFRSF10B	40	1	17	1	23	0	Epithelial_cancer	tfs_rec	PDAC_class	fishers.exact	0.425	0	1
ZNF471 <- LIFR	ZNF471 <- LIFR	40	1	17	1	23	0	Epithelial_cancer	tfs_rec	PDAC_class	fishers.exact	0.425	0	1
ZNF471 <- EFNB2	ZNF471 <- EFNB2	40	1	17	1	23	0	Epithelial_cancer	tfs_rec	PDAC_class	fishers.exact	0.425	0	1
ZNF471 <- HRH1	ZNF471 <- HRH1	40	1	17	1	23	0	Epithelial_cancer	tfs_rec	PDAC_class	fishers.exact	0.425	0	1
ZNF471 <- EPHB4	ZNF471 <- EPHB4	40	1	17	1	23	0	Epithelial_cancer	tfs_rec	PDAC_class	fishers.exact	0.425	0	1
ZNF471 <- SLC7A1	ZNF471 <- SLC7A1	40	1	17	1	23	0	Epithelial_cancer	tfs_rec	PDAC_class	fishers.exact	0.425	0	1
ZNF471 <- TNFRSF14	ZNF471 <- TNFRSF14	40	1	17	1	23	0	Epithelial_cancer	tfs_rec	PDAC_class	fishers.exact	0.425	0	1
ZNF471 <- PVR	ZNF471 <- PVR	40	1	17	1	23	0	Epithelial_cancer	tfs_rec	PDAC_class	fishers.exact	0.425	0	1
ZNF471 <- TMEM219	ZNF471 <- TMEM219	40	1	17	1	23	0	Epithelial_cancer	tfs_rec	PDAC_class	fishers.exact	0.425	0	1
ZNF471 <- LRP5	ZNF471 <- LRP5	40	1	17	1	23	0	Epithelial_cancer	tfs_rec	PDAC_class	fishers.exact	0.425	0	1
ZNF471 <- PPARA	ZNF471 <- PPARA	40	1	17	1	23	0	Epithelial_cancer	tfs_rec	PDAC_class	fishers.exact	0.425	0	1
ZNF471 <- TNFRSF10A	ZNF471 <- TNFRSF10A	40	1	17	1	23	0	Epithelial_cancer	tfs_rec	PDAC_class	fishers.exact	0.425	0	1
ZNF471 <- LRP1	ZNF471 <- LRP1	40	1	17	1	23	0	Epithelial_cancer	tfs_rec	PDAC_class	fishers.exact	0.425	0	1
ZNF471 <- Type_I_IFNR	ZNF471 <- Type_I_IFNR	40	1	17	1	23	0	Epithelial_cancer	tfs_rec	PDAC_class	fishers.exact	0.425	0	1
ZNF471 <- TGFR_BMPR2	ZNF471 <- TGFR_BMPR2	40	1	17	1	23	0	Epithelial_cancer	tfs_rec	PDAC_class	fishers.exact	0.425	0	1
ZNF471 <- GPR37L1	ZNF471 <- GPR37L1	40	1	17	1	23	0	Epithelial_cancer	tfs_rec	PDAC_class	fishers.exact	0.425	0	1
ZNF471 <- IL1_receptor_inhibitor	ZNF471 <- IL1_receptor_inhibitor	40	1	17	1	23	0	Epithelial_cancer	tfs_rec	PDAC_class	fishers.exact	0.425	0	1
ZNF471 <- CELSR2	ZNF471 <- CELSR2	40	1	17	1	23	0	Epithelial_cancer	tfs_rec	PDAC_class	fishers.exact	0.425	0	1
ZNF471 <- PlexinA3_complex1	ZNF471 <- PlexinA3_complex1	40	1	17	1	23	0	Epithelial_cancer	tfs_rec	PDAC_class	fishers.exact	0.425	0	1
ZNF471 <- PGRMC2	ZNF471 <- PGRMC2	40	1	17	1	23	0	Epithelial_cancer	tfs_rec	PDAC_class	fishers.exact	0.425	0	1
ZNF471 <- TNFRSF21	ZNF471 <- TNFRSF21	40	1	17	1	23	0	Epithelial_cancer	tfs_rec	PDAC_class	fishers.exact	0.425	0	1
ZNF471 <- LGR4	ZNF471 <- LGR4	40	1	17	1	23	0	Epithelial_cancer	tfs_rec	PDAC_class	fishers.exact	0.425	0	1
ZNF471 <- CD47	ZNF471 <- CD47	40	1	17	1	23	0	Epithelial_cancer	tfs_rec	PDAC_class	fishers.exact	0.425	0	1
ZNF471 <- VLDLR	ZNF471 <- VLDLR	40	1	17	1	23	0	Epithelial_cancer	tfs_rec	PDAC_class	fishers.exact	0.425	0	1
ZNF471 <- TFRC	ZNF471 <- TFRC	40	1	17	1	23	0	Epithelial_cancer	tfs_rec	PDAC_class	fishers.exact	0.425	0	1
ZNF471 <- P2RY6	ZNF471 <- P2RY6	40	1	17	1	23	0	Epithelial_cancer	tfs_rec	PDAC_class	fishers.exact	0.425	0	1
ZNF471 <- LTBR	ZNF471 <- LTBR	40	1	17	1	23	0	Epithelial_cancer	tfs_rec	PDAC_class	fishers.exact	0.425	0	1
ZNF471 <- PTPRS	ZNF471 <- PTPRS	40	1	17	1	23	0	Epithelial_cancer	tfs_rec	PDAC_class	fishers.exact	0.425	0	1
ZNF471 <- TGFR_AVR2B	ZNF471 <- TGFR_AVR2B	40	1	17	1	23	0	Epithelial_cancer	tfs_rec	PDAC_class	fishers.exact	0.425	0	1
ZNF471 <- GPRC5B	ZNF471 <- GPRC5B	40	1	17	1	23	0	Epithelial_cancer	tfs_rec	PDAC_class	fishers.exact	0.425	0	1
ZNF471 <- VIPR1	ZNF471 <- VIPR1	40	1	17	1	23	0	Epithelial_cancer	tfs_rec	PDAC_class	fishers.exact	0.425	0	1
ZNF471 <- TNFRSF1A	ZNF471 <- TNFRSF1A	40	1	17	1	23	0	Epithelial_cancer	tfs_rec	PDAC_class	fishers.exact	0.425	0	1
ZNF471 <- ACE2	ZNF471 <- ACE2	40	1	17	1	23	0	Epithelial_cancer	tfs_rec	PDAC_class	fishers.exact	0.425	0	1
ZNF471 <- GPR37	ZNF471 <- GPR37	40	1	17	1	23	0	Epithelial_cancer	tfs_rec	PDAC_class	fishers.exact	0.425	0	1
ZNF471 <- SIRPA	ZNF471 <- SIRPA	40	1	17	1	23	0	Epithelial_cancer	tfs_rec	PDAC_class	fishers.exact	0.425	0	1
ZNF471 <- PPARG	ZNF471 <- PPARG	40	1	17	1	23	0	Epithelial_cancer	tfs_rec	PDAC_class	fishers.exact	0.425	0	1
ZNF471 <- NR1H3	ZNF471 <- NR1H3	40	1	17	1	23	0	Epithelial_cancer	tfs_rec	PDAC_class	fishers.exact	0.425	0	1
ZNF471 <- IL17_receptor_AC	ZNF471 <- IL17_receptor_AC	40	1	17	1	23	0	Epithelial_cancer	tfs_rec	PDAC_class	fishers.exact	0.425	0	1
ZNF471 <- CD40	ZNF471 <- CD40	40	1	17	1	23	0	Epithelial_cancer	tfs_rec	PDAC_class	fishers.exact	0.425	0	1
ZNF471 <- TNFRSF10D	ZNF471 <- TNFRSF10D	40	1	17	1	23	0	Epithelial_cancer	tfs_rec	PDAC_class	fishers.exact	0.425	0	1
ZNF471 <- TNFRSF25	ZNF471 <- TNFRSF25	40	1	17	1	23	0	Epithelial_cancer	tfs_rec	PDAC_class	fishers.exact	0.425	0	1
ZNF471 <- IL13_receptor	ZNF471 <- IL13_receptor	40	1	17	1	23	0	Epithelial_cancer	tfs_rec	PDAC_class	fishers.exact	0.425	0	1
ZNF471 <- THBD	ZNF471 <- THBD	40	1	17	1	23	0	Epithelial_cancer	tfs_rec	PDAC_class	fishers.exact	0.425	0	1
ZNF471 <- FGFRL1	ZNF471 <- FGFRL1	40	1	17	1	23	0	Epithelial_cancer	tfs_rec	PDAC_class	fishers.exact	0.425	0	1
ZNF471 <- TGFbeta_receptor2	ZNF471 <- TGFbeta_receptor2	40	1	17	1	23	0	Epithelial_cancer	tfs_rec	PDAC_class	fishers.exact	0.425	0	1
ZNF471 <- IGF1R	ZNF471 <- IGF1R	40	1	17	1	23	0	Epithelial_cancer	tfs_rec	PDAC_class	fishers.exact	0.425	0	1
ZNF471 <- ACVR_1B2B_receptor	ZNF471 <- ACVR_1B2B_receptor	40	1	17	1	23	0	Epithelial_cancer	tfs_rec	PDAC_class	fishers.exact	0.425	0	1
ZNF471 <- ADR_complex	ZNF471 <- ADR_complex	40	1	17	1	23	0	Epithelial_cancer	tfs_rec	PDAC_class	fishers.exact	0.425	0	1
ZNF471 <- RAreceptor_RXRA	ZNF471 <- RAreceptor_RXRA	40	1	17	1	23	0	Epithelial_cancer	tfs_rec	PDAC_class	fishers.exact	0.425	0	1
ZNF471 <- Type_II_IFNR	ZNF471 <- Type_II_IFNR	40	1	17	1	23	0	Epithelial_cancer	tfs_rec	PDAC_class	fishers.exact	0.425	0	1
ZNF471 <- EPHB6	ZNF471 <- EPHB6	40	1	17	1	23	0	Epithelial_cancer	tfs_rec	PDAC_class	fishers.exact	0.425	0	1
ZNF471 <- PlexinA1_complex3	ZNF471 <- PlexinA1_complex3	40	1	17	1	23	0	Epithelial_cancer	tfs_rec	PDAC_class	fishers.exact	0.425	0	1
ZNF471 <- PlexinA2_complex1	ZNF471 <- PlexinA2_complex1	40	1	17	1	23	0	Epithelial_cancer	tfs_rec	PDAC_class	fishers.exact	0.425	0	1
ZNF471 <- NOTCH1	ZNF471 <- NOTCH1	40	1	17	1	23	0	Epithelial_cancer	tfs_rec	PDAC_class	fishers.exact	0.425	0	1
ZNF471 <- BMPR1A_BMPR2	ZNF471 <- BMPR1A_BMPR2	40	1	17	1	23	0	Epithelial_cancer	tfs_rec	PDAC_class	fishers.exact	0.425	0	1
ZNF471 <- NPR3	ZNF471 <- NPR3	40	1	17	1	23	0	Epithelial_cancer	tfs_rec	PDAC_class	fishers.exact	0.425	0	1
KLF4 <- PLXNB2	KLF4 <- PLXNB2	40	12	17	6	23	6	Epithelial_cancer	tfs_rec	PDAC_class	fishers.exact	0.728464059164838	0.65428297807559	1
KLF4 <- ERBB3	KLF4 <- ERBB3	40	11	17	6	23	5	Epithelial_cancer	tfs_rec	PDAC_class	fishers.exact	0.477405941922071	0.518184185889785	1
KLF4 <- CXADR	KLF4 <- CXADR	40	13	17	7	23	6	Epithelial_cancer	tfs_rec	PDAC_class	fishers.exact	0.495718967020413	0.513171392099664	1
KLF4 <- ACKR3	KLF4 <- ACKR3	40	1	17	1	23	0	Epithelial_cancer	tfs_rec	PDAC_class	fishers.exact	0.425	0	1
KLF4 <- PLAUR	KLF4 <- PLAUR	40	15	17	8	23	7	Epithelial_cancer	tfs_rec	PDAC_class	fishers.exact	0.335527128908664	0.501254138041522	1
KLF4 <- EFNB2	KLF4 <- EFNB2	40	17	17	7	23	10	Epithelial_cancer	tfs_rec	PDAC_class	fishers.exact	1	1.09631453995862	1
KLF4 <- EGFR	KLF4 <- EGFR	40	10	17	7	23	3	Epithelial_cancer	tfs_rec	PDAC_class	fishers.exact	0.066309224203961	0.223417159104857	1
KLF4 <- TMEM219	KLF4 <- TMEM219	40	10	17	3	23	7	Epithelial_cancer	tfs_rec	PDAC_class	fishers.exact	0.470927503185568	2.00647915113347	1
KLF4 <- PTPRU	KLF4 <- PTPRU	40	6	17	5	23	1	Epithelial_cancer	tfs_rec	PDAC_class	fishers.exact	0.0666028376554693	0.115273225052519	1
KLF4 <- PVR	KLF4 <- PVR	40	7	17	4	23	3	Epithelial_cancer	tfs_rec	PDAC_class	fishers.exact	0.431564357880147	0.496591564187677	1
KLF4 <- TGFbeta_receptor1	KLF4 <- TGFbeta_receptor1	40	3	17	2	23	1	Epithelial_cancer	tfs_rec	PDAC_class	fishers.exact	0.564676113360324	0.350292382916256	1
KLF4 <- F11R	KLF4 <- F11R	40	13	17	6	23	7	Epithelial_cancer	tfs_rec	PDAC_class	fishers.exact	1	0.806557200380495	1
KLF4 <- PTPRK	KLF4 <- PTPRK	40	10	17	6	23	4	Epithelial_cancer	tfs_rec	PDAC_class	fishers.exact	0.27426061297029	0.395694945866156	1
KLF4 <- EPHB4	KLF4 <- EPHB4	40	7	17	4	23	3	Epithelial_cancer	tfs_rec	PDAC_class	fishers.exact	0.431564357880147	0.496591564187677	1
KLF4 <- MET	KLF4 <- MET	40	15	17	8	23	7	Epithelial_cancer	tfs_rec	PDAC_class	fishers.exact	0.335527128908664	0.501254138041522	1
KLF4 <- EPHA2	KLF4 <- EPHA2	40	16	17	8	23	8	Epithelial_cancer	tfs_rec	PDAC_class	fishers.exact	0.52186687243417	0.607829161019313	1
KLF4 <- NRP2	KLF4 <- NRP2	40	3	17	3	23	0	Epithelial_cancer	tfs_rec	PDAC_class	fishers.exact	0.068825910931174	0	1
KLF4 <- DAG1	KLF4 <- DAG1	40	10	17	5	23	5	Epithelial_cancer	tfs_rec	PDAC_class	fishers.exact	0.716568305277983	0.673594538646557	1
KLF4 <- RORC	KLF4 <- RORC	40	6	17	3	23	3	Epithelial_cancer	tfs_rec	PDAC_class	fishers.exact	1	0.706387873026028	1
KLF4 <- TGFR_BMPR2	KLF4 <- TGFR_BMPR2	40	3	17	2	23	1	Epithelial_cancer	tfs_rec	PDAC_class	fishers.exact	0.564676113360324	0.350292382916256	1
KLF4 <- LDLR	KLF4 <- LDLR	40	18	17	8	23	10	Epithelial_cancer	tfs_rec	PDAC_class	fishers.exact	1	0.868526922460231	1
KLF4 <- LGR4	KLF4 <- LGR4	40	14	17	6	23	8	Epithelial_cancer	tfs_rec	PDAC_class	fishers.exact	1	0.978319760870971	1
KLF4 <- P2RY6	KLF4 <- P2RY6	40	2	17	1	23	1	Epithelial_cancer	tfs_rec	PDAC_class	fishers.exact	1	0.733187413397227	1
KLF4 <- GPR35	KLF4 <- GPR35	40	10	17	5	23	5	Epithelial_cancer	tfs_rec	PDAC_class	fishers.exact	0.716568305277983	0.673594538646557	1
KLF4 <- GPR37	KLF4 <- GPR37	40	2	17	1	23	1	Epithelial_cancer	tfs_rec	PDAC_class	fishers.exact	1	0.733187413397227	1
KLF4 <- ICAM1	KLF4 <- ICAM1	40	3	17	3	23	0	Epithelial_cancer	tfs_rec	PDAC_class	fishers.exact	0.068825910931174	0	1
KLF4 <- ADR_complex	KLF4 <- ADR_complex	40	8	17	4	23	4	Epithelial_cancer	tfs_rec	PDAC_class	fishers.exact	0.702471702471703	0.690859683366735	1
KLF4 <- CD74	KLF4 <- CD74	40	6	17	3	23	3	Epithelial_cancer	tfs_rec	PDAC_class	fishers.exact	1	0.706387873026028	1
KLF4 <- SLC7A1	KLF4 <- SLC7A1	40	9	17	5	23	4	Epithelial_cancer	tfs_rec	PDAC_class	fishers.exact	0.456081081081081	0.514219328938571	1
KLF4 <- CELSR2	KLF4 <- CELSR2	40	2	17	2	23	0	Epithelial_cancer	tfs_rec	PDAC_class	fishers.exact	0.174358974358974	0	1
KLF4 <- NR3C1	KLF4 <- NR3C1	40	2	17	2	23	0	Epithelial_cancer	tfs_rec	PDAC_class	fishers.exact	0.174358974358974	0	1
KLF4 <- PlexinA3_complex1	KLF4 <- PlexinA3_complex1	40	5	17	4	23	1	Epithelial_cancer	tfs_rec	PDAC_class	fishers.exact	0.143732295048084	0.154876754936394	1
KLF4 <- PGRMC2	KLF4 <- PGRMC2	40	4	17	4	23	0	Epithelial_cancer	tfs_rec	PDAC_class	fishers.exact	0.0260422365685524	0	1
KLF4 <- SLC1A5	KLF4 <- SLC1A5	40	7	17	3	23	4	Epithelial_cancer	tfs_rec	PDAC_class	fishers.exact	1	0.982886615648802	1
KLF4 <- RAreceptor_RXRA	KLF4 <- RAreceptor_RXRA	40	6	17	4	23	2	Epithelial_cancer	tfs_rec	PDAC_class	fishers.exact	0.372506109348215	0.319038635444626	1
KLF4 <- LRP5	KLF4 <- LRP5	40	7	17	5	23	2	Epithelial_cancer	tfs_rec	PDAC_class	fishers.exact	0.113434183171025	0.237543799142129	1
KLF4 <- TGFbeta_receptor2	KLF4 <- TGFbeta_receptor2	40	3	17	3	23	0	Epithelial_cancer	tfs_rec	PDAC_class	fishers.exact	0.068825910931174	0	1
KLF4 <- NR1H3	KLF4 <- NR1H3	40	3	17	2	23	1	Epithelial_cancer	tfs_rec	PDAC_class	fishers.exact	0.564676113360324	0.350292382916256	1
KLF4 <- IL1_receptor_inhibitor	KLF4 <- IL1_receptor_inhibitor	40	7	17	3	23	4	Epithelial_cancer	tfs_rec	PDAC_class	fishers.exact	1	0.982886615648802	1
KLF4 <- RAreceptor_RARG	KLF4 <- RAreceptor_RARG	40	6	17	4	23	2	Epithelial_cancer	tfs_rec	PDAC_class	fishers.exact	0.372506109348215	0.319038635444626	1
KLF4 <- TFRC	KLF4 <- TFRC	40	7	17	3	23	4	Epithelial_cancer	tfs_rec	PDAC_class	fishers.exact	1	0.982886615648802	1
KLF4 <- TNFRSF10B	KLF4 <- TNFRSF10B	40	9	17	5	23	4	Epithelial_cancer	tfs_rec	PDAC_class	fishers.exact	0.456081081081081	0.514219328938571	1
KLF4 <- TNFRSF21	KLF4 <- TNFRSF21	40	20	17	9	23	11	Epithelial_cancer	tfs_rec	PDAC_class	fishers.exact	1	0.819009019429685	1
KLF4 <- NOTCH3	KLF4 <- NOTCH3	40	2	17	2	23	0	Epithelial_cancer	tfs_rec	PDAC_class	fishers.exact	0.174358974358974	0	1
KLF4 <- GPR37L1	KLF4 <- GPR37L1	40	1	17	1	23	0	Epithelial_cancer	tfs_rec	PDAC_class	fishers.exact	0.425	0	1
KLF4 <- IGF1R	KLF4 <- IGF1R	40	7	17	4	23	3	Epithelial_cancer	tfs_rec	PDAC_class	fishers.exact	0.431564357880147	0.496591564187677	1
KLF4 <- PPARG	KLF4 <- PPARG	40	9	17	4	23	5	Epithelial_cancer	tfs_rec	PDAC_class	fishers.exact	1	0.905100337399221	1
KLF4 <- CD40	KLF4 <- CD40	40	5	17	3	23	2	Epithelial_cancer	tfs_rec	PDAC_class	fishers.exact	0.633961897119792	0.453784533789448	1
KLF4 <- Type_I_IFNR	KLF4 <- Type_I_IFNR	40	6	17	4	23	2	Epithelial_cancer	tfs_rec	PDAC_class	fishers.exact	0.372506109348215	0.319038635444626	1
KLF4 <- VLDLR	KLF4 <- VLDLR	40	3	17	2	23	1	Epithelial_cancer	tfs_rec	PDAC_class	fishers.exact	0.564676113360324	0.350292382916256	1
KLF4 <- ACE2	KLF4 <- ACE2	40	3	17	2	23	1	Epithelial_cancer	tfs_rec	PDAC_class	fishers.exact	0.564676113360324	0.350292382916256	1
KLF4 <- LTBR	KLF4 <- LTBR	40	10	17	8	23	2	Epithelial_cancer	tfs_rec	PDAC_class	fishers.exact	0.00928800355795264	0.114113767659846	1
KLF4 <- PPARA	KLF4 <- PPARA	40	5	17	3	23	2	Epithelial_cancer	tfs_rec	PDAC_class	fishers.exact	0.633961897119792	0.453784533789448	1
KLF4 <- LEPR	KLF4 <- LEPR	40	4	17	3	23	1	Epithelial_cancer	tfs_rec	PDAC_class	fishers.exact	0.294069373016741	0.22045127871654	1
KLF4 <- PlexinA1_complex3	KLF4 <- PlexinA1_complex3	40	4	17	3	23	1	Epithelial_cancer	tfs_rec	PDAC_class	fishers.exact	0.294069373016741	0.22045127871654	1
KLF4 <- VIPR1	KLF4 <- VIPR1	40	1	17	1	23	0	Epithelial_cancer	tfs_rec	PDAC_class	fishers.exact	0.425	0	1
KLF4 <- PlexinA2_complex1	KLF4 <- PlexinA2_complex1	40	6	17	4	23	2	Epithelial_cancer	tfs_rec	PDAC_class	fishers.exact	0.372506109348215	0.319038635444626	1
KLF4 <- TNFRSF10D	KLF4 <- TNFRSF10D	40	7	17	5	23	2	Epithelial_cancer	tfs_rec	PDAC_class	fishers.exact	0.113434183171025	0.237543799142129	1
KLF4 <- ACVR1_BMPR2	KLF4 <- ACVR1_BMPR2	40	5	17	3	23	2	Epithelial_cancer	tfs_rec	PDAC_class	fishers.exact	0.633961897119792	0.453784533789448	1
KLF4 <- CD47	KLF4 <- CD47	40	7	17	4	23	3	Epithelial_cancer	tfs_rec	PDAC_class	fishers.exact	0.431564357880147	0.496591564187677	1
KLF4 <- BDKRB2	KLF4 <- BDKRB2	40	9	17	3	23	6	Epithelial_cancer	tfs_rec	PDAC_class	fishers.exact	0.707120582120582	1.62705960793007	1
KLF4 <- IL17_receptor_AC	KLF4 <- IL17_receptor_AC	40	3	17	2	23	1	Epithelial_cancer	tfs_rec	PDAC_class	fishers.exact	0.564676113360324	0.350292382916256	1
KLF4 <- TNFRSF1A	KLF4 <- TNFRSF1A	40	5	17	4	23	1	Epithelial_cancer	tfs_rec	PDAC_class	fishers.exact	0.143732295048084	0.154876754936394	1
KLF4 <- NPY1R	KLF4 <- NPY1R	40	2	17	1	23	1	Epithelial_cancer	tfs_rec	PDAC_class	fishers.exact	1	0.733187413397227	1
KLF4 <- OSMR	KLF4 <- OSMR	40	5	17	3	23	2	Epithelial_cancer	tfs_rec	PDAC_class	fishers.exact	0.633961897119792	0.453784533789448	1
KLF4 <- TGFR_AVR2B	KLF4 <- TGFR_AVR2B	40	1	17	1	23	0	Epithelial_cancer	tfs_rec	PDAC_class	fishers.exact	0.425	0	1
KLF4 <- Type_II_IFNR	KLF4 <- Type_II_IFNR	40	6	17	3	23	3	Epithelial_cancer	tfs_rec	PDAC_class	fishers.exact	1	0.706387873026028	1
KLF4 <- EPHB6	KLF4 <- EPHB6	40	4	17	3	23	1	Epithelial_cancer	tfs_rec	PDAC_class	fishers.exact	0.294069373016741	0.22045127871654	1
KLF4 <- BMPR1A_BMPR2	KLF4 <- BMPR1A_BMPR2	40	4	17	3	23	1	Epithelial_cancer	tfs_rec	PDAC_class	fishers.exact	0.294069373016741	0.22045127871654	1
KLF4 <- SEMA4C	KLF4 <- SEMA4C	40	3	17	2	23	1	Epithelial_cancer	tfs_rec	PDAC_class	fishers.exact	0.564676113360324	0.350292382916256	1
KLF4 <- NRP1	KLF4 <- NRP1	40	3	17	3	23	0	Epithelial_cancer	tfs_rec	PDAC_class	fishers.exact	0.068825910931174	0	1
KLF4 <- TNFRSF25	KLF4 <- TNFRSF25	40	2	17	2	23	0	Epithelial_cancer	tfs_rec	PDAC_class	fishers.exact	0.174358974358974	0	1
KLF4 <- TNFRSF14	KLF4 <- TNFRSF14	40	3	17	1	23	2	Epithelial_cancer	tfs_rec	PDAC_class	fishers.exact	1	1.50841601871705	1
RXRA <- F11R	RXRA <- F11R	40	14	17	8	23	6	Epithelial_cancer	tfs_rec	PDAC_class	fishers.exact	0.197843561024874	0.406781302997883	1
RXRA <- ERBB3	RXRA <- ERBB3	40	16	17	6	23	10	Epithelial_cancer	tfs_rec	PDAC_class	fishers.exact	0.747141134460378	1.39818894263034	1
RXRA <- PLXNB2	RXRA <- PLXNB2	40	8	17	4	23	4	Epithelial_cancer	tfs_rec	PDAC_class	fishers.exact	0.702471702471703	0.690859683366735	1
RXRA <- DAG1	RXRA <- DAG1	40	6	17	3	23	3	Epithelial_cancer	tfs_rec	PDAC_class	fishers.exact	1	0.706387873026028	1
RXRA <- CD74	RXRA <- CD74	40	7	17	3	23	4	Epithelial_cancer	tfs_rec	PDAC_class	fishers.exact	1	0.982886615648802	1
RXRA <- EGFR	RXRA <- EGFR	40	5	17	3	23	2	Epithelial_cancer	tfs_rec	PDAC_class	fishers.exact	0.633961897119792	0.453784533789448	1
RXRA <- ACKR3	RXRA <- ACKR3	40	1	17	1	23	0	Epithelial_cancer	tfs_rec	PDAC_class	fishers.exact	0.425	0	1
RXRA <- PLAUR	RXRA <- PLAUR	40	9	17	6	23	3	Epithelial_cancer	tfs_rec	PDAC_class	fishers.exact	0.133756428493271	0.284575721723354	1
RXRA <- MET	RXRA <- MET	40	13	17	8	23	5	Epithelial_cancer	tfs_rec	PDAC_class	fishers.exact	0.170940684845023	0.322335232578379	1
RXRA <- OSMR	RXRA <- OSMR	40	5	17	3	23	2	Epithelial_cancer	tfs_rec	PDAC_class	fishers.exact	0.633961897119792	0.453784533789448	1
RXRA <- TNFRSF10B	RXRA <- TNFRSF10B	40	4	17	2	23	2	Epithelial_cancer	tfs_rec	PDAC_class	fishers.exact	1	0.720429073846354	1
RXRA <- EFNB2	RXRA <- EFNB2	40	9	17	4	23	5	Epithelial_cancer	tfs_rec	PDAC_class	fishers.exact	1	0.905100337399221	1
RXRA <- CD46	RXRA <- CD46	40	11	17	5	23	6	Epithelial_cancer	tfs_rec	PDAC_class	fishers.exact	1	0.850606773322097	1
RXRA <- TMEM219	RXRA <- TMEM219	40	4	17	3	23	1	Epithelial_cancer	tfs_rec	PDAC_class	fishers.exact	0.294069373016741	0.22045127871654	1
RXRA <- DDR1	RXRA <- DDR1	40	14	17	8	23	6	Epithelial_cancer	tfs_rec	PDAC_class	fishers.exact	0.197843561024874	0.406781302997883	1
RXRA <- MST1R	RXRA <- MST1R	40	11	17	9	23	2	Epithelial_cancer	tfs_rec	PDAC_class	fishers.exact	0.00344414873277352	0.0910048460983654	1
RXRA <- PTPRK	RXRA <- PTPRK	40	11	17	7	23	4	Epithelial_cancer	tfs_rec	PDAC_class	fishers.exact	0.153046967563097	0.310545035516841	1
RXRA <- TGFR_BMPR2	RXRA <- TGFR_BMPR2	40	2	17	1	23	1	Epithelial_cancer	tfs_rec	PDAC_class	fishers.exact	1	0.733187413397227	1
RXRA <- EPHA2	RXRA <- EPHA2	40	12	17	6	23	6	Epithelial_cancer	tfs_rec	PDAC_class	fishers.exact	0.728464059164838	0.65428297807559	1
RXRA <- TGFbeta_receptor1	RXRA <- TGFbeta_receptor1	40	2	17	1	23	1	Epithelial_cancer	tfs_rec	PDAC_class	fishers.exact	1	0.733187413397227	1
RXRA <- NOTCH3	RXRA <- NOTCH3	40	3	17	2	23	1	Epithelial_cancer	tfs_rec	PDAC_class	fishers.exact	0.564676113360324	0.350292382916256	1
RXRA <- TNFRSF12A	RXRA <- TNFRSF12A	40	4	17	3	23	1	Epithelial_cancer	tfs_rec	PDAC_class	fishers.exact	0.294069373016741	0.22045127871654	1
RXRA <- SLC1A5	RXRA <- SLC1A5	40	2	17	1	23	1	Epithelial_cancer	tfs_rec	PDAC_class	fishers.exact	1	0.733187413397227	1
RXRA <- ICAM1	RXRA <- ICAM1	40	3	17	2	23	1	Epithelial_cancer	tfs_rec	PDAC_class	fishers.exact	0.564676113360324	0.350292382916256	1
RXRA <- LIFR	RXRA <- LIFR	40	1	17	1	23	0	Epithelial_cancer	tfs_rec	PDAC_class	fishers.exact	0.425	0	1
RXRA <- PVR	RXRA <- PVR	40	3	17	2	23	1	Epithelial_cancer	tfs_rec	PDAC_class	fishers.exact	0.564676113360324	0.350292382916256	1
RXRA <- IL1_receptor_inhibitor	RXRA <- IL1_receptor_inhibitor	40	1	17	1	23	0	Epithelial_cancer	tfs_rec	PDAC_class	fishers.exact	0.425	0	1
RXRA <- EPHB4	RXRA <- EPHB4	40	5	17	2	23	3	Epithelial_cancer	tfs_rec	PDAC_class	fishers.exact	1	1.12169283964691	1
RXRA <- RORC	RXRA <- RORC	40	3	17	2	23	1	Epithelial_cancer	tfs_rec	PDAC_class	fishers.exact	0.564676113360324	0.350292382916256	1
RXRA <- LDLR	RXRA <- LDLR	40	13	17	7	23	6	Epithelial_cancer	tfs_rec	PDAC_class	fishers.exact	0.495718967020413	0.513171392099664	1
RXRA <- LEPR	RXRA <- LEPR	40	4	17	3	23	1	Epithelial_cancer	tfs_rec	PDAC_class	fishers.exact	0.294069373016741	0.22045127871654	1
RXRA <- TFRC	RXRA <- TFRC	40	4	17	1	23	3	Epithelial_cancer	tfs_rec	PDAC_class	fishers.exact	0.623503665608929	2.35218279219543	1
RXRA <- NR3C1	RXRA <- NR3C1	40	1	17	1	23	0	Epithelial_cancer	tfs_rec	PDAC_class	fishers.exact	0.425	0	1
RXRA <- NPY1R	RXRA <- NPY1R	40	2	17	2	23	0	Epithelial_cancer	tfs_rec	PDAC_class	fishers.exact	0.174358974358974	0	1
RXRA <- PGRMC2	RXRA <- PGRMC2	40	3	17	2	23	1	Epithelial_cancer	tfs_rec	PDAC_class	fishers.exact	0.564676113360324	0.350292382916256	1
RXRA <- LRP5	RXRA <- LRP5	40	6	17	3	23	3	Epithelial_cancer	tfs_rec	PDAC_class	fishers.exact	1	0.706387873026028	1
RXRA <- PTPRU	RXRA <- PTPRU	40	5	17	4	23	1	Epithelial_cancer	tfs_rec	PDAC_class	fishers.exact	0.143732295048084	0.154876754936394	1
RXRA <- GPR35	RXRA <- GPR35	40	5	17	3	23	2	Epithelial_cancer	tfs_rec	PDAC_class	fishers.exact	0.633961897119792	0.453784533789448	1
RXRA <- NRP2	RXRA <- NRP2	40	2	17	2	23	0	Epithelial_cancer	tfs_rec	PDAC_class	fishers.exact	0.174358974358974	0	1
RXRA <- TNFRSF10D	RXRA <- TNFRSF10D	40	2	17	2	23	0	Epithelial_cancer	tfs_rec	PDAC_class	fishers.exact	0.174358974358974	0	1
RXRA <- PPARG	RXRA <- PPARG	40	3	17	3	23	0	Epithelial_cancer	tfs_rec	PDAC_class	fishers.exact	0.068825910931174	0	1
RXRA <- LGR4	RXRA <- LGR4	40	6	17	3	23	3	Epithelial_cancer	tfs_rec	PDAC_class	fishers.exact	1	0.706387873026028	1
RXRA <- CELSR2	RXRA <- CELSR2	40	2	17	2	23	0	Epithelial_cancer	tfs_rec	PDAC_class	fishers.exact	0.174358974358974	0	1
RXRA <- GPR37L1	RXRA <- GPR37L1	40	1	17	1	23	0	Epithelial_cancer	tfs_rec	PDAC_class	fishers.exact	0.425	0	1
RXRA <- GPR37	RXRA <- GPR37	40	1	17	1	23	0	Epithelial_cancer	tfs_rec	PDAC_class	fishers.exact	0.425	0	1
RXRA <- TNFRSF21	RXRA <- TNFRSF21	40	9	17	7	23	2	Epithelial_cancer	tfs_rec	PDAC_class	fishers.exact	0.0231165882481672	0.143640700662674	1
RXRA <- NR1H3	RXRA <- NR1H3	40	1	17	1	23	0	Epithelial_cancer	tfs_rec	PDAC_class	fishers.exact	0.425	0	1
RXRA <- IL13_receptor	RXRA <- IL13_receptor	40	4	17	2	23	2	Epithelial_cancer	tfs_rec	PDAC_class	fishers.exact	1	0.720429073846354	1
RXRA <- ACE2	RXRA <- ACE2	40	3	17	2	23	1	Epithelial_cancer	tfs_rec	PDAC_class	fishers.exact	0.564676113360324	0.350292382916256	1
RXRA <- BMPR1A_BMPR2	RXRA <- BMPR1A_BMPR2	40	3	17	3	23	0	Epithelial_cancer	tfs_rec	PDAC_class	fishers.exact	0.068825910931174	0	1
RXRA <- TGFR_AVR2B	RXRA <- TGFR_AVR2B	40	1	17	1	23	0	Epithelial_cancer	tfs_rec	PDAC_class	fishers.exact	0.425	0	1
RXRA <- PlexinA3_complex1	RXRA <- PlexinA3_complex1	40	2	17	2	23	0	Epithelial_cancer	tfs_rec	PDAC_class	fishers.exact	0.174358974358974	0	1
RXRA <- CD40	RXRA <- CD40	40	2	17	2	23	0	Epithelial_cancer	tfs_rec	PDAC_class	fishers.exact	0.174358974358974	0	1
RXRA <- LRP1	RXRA <- LRP1	40	4	17	3	23	1	Epithelial_cancer	tfs_rec	PDAC_class	fishers.exact	0.294069373016741	0.22045127871654	1
RXRA <- ACVR1_BMPR2	RXRA <- ACVR1_BMPR2	40	3	17	3	23	0	Epithelial_cancer	tfs_rec	PDAC_class	fishers.exact	0.068825910931174	0	1
RXRA <- FGFRL1	RXRA <- FGFRL1	40	3	17	3	23	0	Epithelial_cancer	tfs_rec	PDAC_class	fishers.exact	0.068825910931174	0	1
RXRA <- TGFbeta_receptor2	RXRA <- TGFbeta_receptor2	40	1	17	1	23	0	Epithelial_cancer	tfs_rec	PDAC_class	fishers.exact	0.425	0	1
RXRA <- SEMA4C	RXRA <- SEMA4C	40	1	17	1	23	0	Epithelial_cancer	tfs_rec	PDAC_class	fishers.exact	0.425	0	1
RXRA <- Type_I_IFNR	RXRA <- Type_I_IFNR	40	4	17	3	23	1	Epithelial_cancer	tfs_rec	PDAC_class	fishers.exact	0.294069373016741	0.22045127871654	1
RXRA <- PPARA	RXRA <- PPARA	40	5	17	2	23	3	Epithelial_cancer	tfs_rec	PDAC_class	fishers.exact	1	1.12169283964691	1
RXRA <- P2RY6	RXRA <- P2RY6	40	1	17	1	23	0	Epithelial_cancer	tfs_rec	PDAC_class	fishers.exact	0.425	0	1
RXRA <- THBD	RXRA <- THBD	40	1	17	1	23	0	Epithelial_cancer	tfs_rec	PDAC_class	fishers.exact	0.425	0	1
RXRA <- TNFRSF10A	RXRA <- TNFRSF10A	40	2	17	1	23	1	Epithelial_cancer	tfs_rec	PDAC_class	fishers.exact	1	0.733187413397227	1
RXRA <- IL17_receptor_AC	RXRA <- IL17_receptor_AC	40	2	17	2	23	0	Epithelial_cancer	tfs_rec	PDAC_class	fishers.exact	0.174358974358974	0	1
RXRA <- BDKRB2	RXRA <- BDKRB2	40	3	17	2	23	1	Epithelial_cancer	tfs_rec	PDAC_class	fishers.exact	0.564676113360324	0.350292382916256	1
RXRA <- TNFRSF25	RXRA <- TNFRSF25	40	1	17	1	23	0	Epithelial_cancer	tfs_rec	PDAC_class	fishers.exact	0.425	0	1
RXRA <- VLDLR	RXRA <- VLDLR	40	2	17	1	23	1	Epithelial_cancer	tfs_rec	PDAC_class	fishers.exact	1	0.733187413397227	1
RXRA <- TNFRSF14	RXRA <- TNFRSF14	40	2	17	1	23	1	Epithelial_cancer	tfs_rec	PDAC_class	fishers.exact	1	0.733187413397227	1
RXRA <- LTBR	RXRA <- LTBR	40	8	17	4	23	4	Epithelial_cancer	tfs_rec	PDAC_class	fishers.exact	0.702471702471703	0.690859683366735	1
RXRA <- Type_II_IFNR	RXRA <- Type_II_IFNR	40	3	17	2	23	1	Epithelial_cancer	tfs_rec	PDAC_class	fishers.exact	0.564676113360324	0.350292382916256	1
RXRA <- TNFRSF1A	RXRA <- TNFRSF1A	40	2	17	1	23	1	Epithelial_cancer	tfs_rec	PDAC_class	fishers.exact	1	0.733187413397227	1
RXRA <- IGF1R	RXRA <- IGF1R	40	2	17	1	23	1	Epithelial_cancer	tfs_rec	PDAC_class	fishers.exact	1	0.733187413397227	1
RXRA <- CD47	RXRA <- CD47	40	4	17	2	23	2	Epithelial_cancer	tfs_rec	PDAC_class	fishers.exact	1	0.720429073846354	1
RXRA <- UNC5B	RXRA <- UNC5B	40	2	17	2	23	0	Epithelial_cancer	tfs_rec	PDAC_class	fishers.exact	0.174358974358974	0	1
RXRA <- NPR3	RXRA <- NPR3	40	1	17	1	23	0	Epithelial_cancer	tfs_rec	PDAC_class	fishers.exact	0.425	0	1
RXRA <- EPHB6	RXRA <- EPHB6	40	2	17	2	23	0	Epithelial_cancer	tfs_rec	PDAC_class	fishers.exact	0.174358974358974	0	1
RXRA <- PTPRS	RXRA <- PTPRS	40	2	17	2	23	0	Epithelial_cancer	tfs_rec	PDAC_class	fishers.exact	0.174358974358974	0	1
CREB3 <- ERBB3	CREB3 <- ERBB3	40	13	17	4	23	9	Epithelial_cancer	tfs_rec	PDAC_class	fishers.exact	0.332569221056429	2.0515109720639	1
CREB3 <- CXADR	CREB3 <- CXADR	40	13	17	5	23	8	Epithelial_cancer	tfs_rec	PDAC_class	fishers.exact	1	1.27216089327298	1
CREB3 <- F11R	CREB3 <- F11R	40	13	17	6	23	7	Epithelial_cancer	tfs_rec	PDAC_class	fishers.exact	1	0.806557200380495	1
CREB3 <- PLAUR	CREB3 <- PLAUR	40	11	17	6	23	5	Epithelial_cancer	tfs_rec	PDAC_class	fishers.exact	0.477405941922071	0.518184185889785	1
CREB3 <- CD74	CREB3 <- CD74	40	5	17	2	23	3	Epithelial_cancer	tfs_rec	PDAC_class	fishers.exact	1	1.12169283964691	1
CREB3 <- PTPRK	CREB3 <- PTPRK	40	11	17	5	23	6	Epithelial_cancer	tfs_rec	PDAC_class	fishers.exact	1	0.850606773322097	1
CREB3 <- DAG1	CREB3 <- DAG1	40	10	17	5	23	5	Epithelial_cancer	tfs_rec	PDAC_class	fishers.exact	0.716568305277983	0.673594538646557	1
CREB3 <- CD46	CREB3 <- CD46	40	13	17	5	23	8	Epithelial_cancer	tfs_rec	PDAC_class	fishers.exact	1	1.27216089327298	1
CREB3 <- MET	CREB3 <- MET	40	13	17	6	23	7	Epithelial_cancer	tfs_rec	PDAC_class	fishers.exact	1	0.806557200380495	1
CREB3 <- MST1R	CREB3 <- MST1R	40	7	17	4	23	3	Epithelial_cancer	tfs_rec	PDAC_class	fishers.exact	0.431564357880147	0.496591564187677	1
CREB3 <- ACKR3	CREB3 <- ACKR3	40	3	17	2	23	1	Epithelial_cancer	tfs_rec	PDAC_class	fishers.exact	0.564676113360324	0.350292382916256	1
CREB3 <- ICAM1	CREB3 <- ICAM1	40	5	17	4	23	1	Epithelial_cancer	tfs_rec	PDAC_class	fishers.exact	0.143732295048084	0.154876754936394	1
CREB3 <- SLC1A5	CREB3 <- SLC1A5	40	7	17	5	23	2	Epithelial_cancer	tfs_rec	PDAC_class	fishers.exact	0.113434183171025	0.237543799142129	1
CREB3 <- EFNB2	CREB3 <- EFNB2	40	12	17	6	23	6	Epithelial_cancer	tfs_rec	PDAC_class	fishers.exact	0.728464059164838	0.65428297807559	1
CREB3 <- PTPRU	CREB3 <- PTPRU	40	4	17	3	23	1	Epithelial_cancer	tfs_rec	PDAC_class	fishers.exact	0.294069373016741	0.22045127871654	1
CREB3 <- PVR	CREB3 <- PVR	40	7	17	4	23	3	Epithelial_cancer	tfs_rec	PDAC_class	fishers.exact	0.431564357880147	0.496591564187677	1
CREB3 <- EPHB4	CREB3 <- EPHB4	40	8	17	5	23	3	Epithelial_cancer	tfs_rec	PDAC_class	fishers.exact	0.249915502547082	0.369716171739506	1
CREB3 <- TNFRSF10B	CREB3 <- TNFRSF10B	40	9	17	4	23	5	Epithelial_cancer	tfs_rec	PDAC_class	fishers.exact	1	0.905100337399221	1
CREB3 <- NRP2	CREB3 <- NRP2	40	6	17	4	23	2	Epithelial_cancer	tfs_rec	PDAC_class	fishers.exact	0.372506109348215	0.319038635444626	1
CREB3 <- LDLR	CREB3 <- LDLR	40	11	17	6	23	5	Epithelial_cancer	tfs_rec	PDAC_class	fishers.exact	0.477405941922071	0.518184185889785	1
CREB3 <- PGRMC2	CREB3 <- PGRMC2	40	6	17	4	23	2	Epithelial_cancer	tfs_rec	PDAC_class	fishers.exact	0.372506109348215	0.319038635444626	1
CREB3 <- RORC	CREB3 <- RORC	40	2	17	1	23	1	Epithelial_cancer	tfs_rec	PDAC_class	fishers.exact	1	0.733187413397227	1
CREB3 <- EPHA2	CREB3 <- EPHA2	40	10	17	5	23	5	Epithelial_cancer	tfs_rec	PDAC_class	fishers.exact	0.716568305277983	0.673594538646557	1
CREB3 <- LRP5	CREB3 <- LRP5	40	9	17	4	23	5	Epithelial_cancer	tfs_rec	PDAC_class	fishers.exact	1	0.905100337399221	1
CREB3 <- LEPR	CREB3 <- LEPR	40	5	17	4	23	1	Epithelial_cancer	tfs_rec	PDAC_class	fishers.exact	0.143732295048084	0.154876754936394	1
CREB3 <- CD40	CREB3 <- CD40	40	7	17	5	23	2	Epithelial_cancer	tfs_rec	PDAC_class	fishers.exact	0.113434183171025	0.237543799142129	1
CREB3 <- PlexinA3_complex1	CREB3 <- PlexinA3_complex1	40	6	17	4	23	2	Epithelial_cancer	tfs_rec	PDAC_class	fishers.exact	0.372506109348215	0.319038635444626	1
CREB3 <- HRH1	CREB3 <- HRH1	40	5	17	3	23	2	Epithelial_cancer	tfs_rec	PDAC_class	fishers.exact	0.633961897119792	0.453784533789448	1
CREB3 <- NPY1R	CREB3 <- NPY1R	40	1	17	1	23	0	Epithelial_cancer	tfs_rec	PDAC_class	fishers.exact	0.425	0	1
CREB3 <- THBD	CREB3 <- THBD	40	2	17	2	23	0	Epithelial_cancer	tfs_rec	PDAC_class	fishers.exact	0.174358974358974	0	1
CREB3 <- GPR35	CREB3 <- GPR35	40	7	17	1	23	6	Epithelial_cancer	tfs_rec	PDAC_class	fishers.exact	0.205482000218842	5.44008360178788	1
CREB3 <- BDKRB2	CREB3 <- BDKRB2	40	1	17	1	23	0	Epithelial_cancer	tfs_rec	PDAC_class	fishers.exact	0.425	0	1
CREB3 <- Type_I_IFNR	CREB3 <- Type_I_IFNR	40	6	17	3	23	3	Epithelial_cancer	tfs_rec	PDAC_class	fishers.exact	1	0.706387873026028	1
CREB3 <- CELSR2	CREB3 <- CELSR2	40	1	17	1	23	0	Epithelial_cancer	tfs_rec	PDAC_class	fishers.exact	0.425	0	1
CREB3 <- P2RY6	CREB3 <- P2RY6	40	1	17	1	23	0	Epithelial_cancer	tfs_rec	PDAC_class	fishers.exact	0.425	0	1
CREB3 <- TNFRSF1A	CREB3 <- TNFRSF1A	40	6	17	4	23	2	Epithelial_cancer	tfs_rec	PDAC_class	fishers.exact	0.372506109348215	0.319038635444626	1
CREB3 <- NR1H3	CREB3 <- NR1H3	40	3	17	3	23	0	Epithelial_cancer	tfs_rec	PDAC_class	fishers.exact	0.068825910931174	0	1
CREB3 <- TNFRSF21	CREB3 <- TNFRSF21	40	11	17	5	23	6	Epithelial_cancer	tfs_rec	PDAC_class	fishers.exact	1	0.850606773322097	1
CREB3 <- IGF1R	CREB3 <- IGF1R	40	6	17	4	23	2	Epithelial_cancer	tfs_rec	PDAC_class	fishers.exact	0.372506109348215	0.319038635444626	1
CREB3 <- LGR4	CREB3 <- LGR4	40	9	17	3	23	6	Epithelial_cancer	tfs_rec	PDAC_class	fishers.exact	0.707120582120582	1.62705960793007	1
CREB3 <- TNFRSF10D	CREB3 <- TNFRSF10D	40	5	17	4	23	1	Epithelial_cancer	tfs_rec	PDAC_class	fishers.exact	0.143732295048084	0.154876754936394	1
CREB3 <- GPR37L1	CREB3 <- GPR37L1	40	1	17	1	23	0	Epithelial_cancer	tfs_rec	PDAC_class	fishers.exact	0.425	0	1
CREB3 <- GPR37	CREB3 <- GPR37	40	1	17	1	23	0	Epithelial_cancer	tfs_rec	PDAC_class	fishers.exact	0.425	0	1
CREB3 <- TGFR_AVR2B	CREB3 <- TGFR_AVR2B	40	3	17	2	23	1	Epithelial_cancer	tfs_rec	PDAC_class	fishers.exact	0.564676113360324	0.350292382916256	1
CREB3 <- TNFRSF14	CREB3 <- TNFRSF14	40	3	17	1	23	2	Epithelial_cancer	tfs_rec	PDAC_class	fishers.exact	1	1.50841601871705	1
CREB3 <- PPARG	CREB3 <- PPARG	40	7	17	3	23	4	Epithelial_cancer	tfs_rec	PDAC_class	fishers.exact	1	0.982886615648802	1
CREB3 <- PlexinA1_complex3	CREB3 <- PlexinA1_complex3	40	5	17	3	23	2	Epithelial_cancer	tfs_rec	PDAC_class	fishers.exact	0.633961897119792	0.453784533789448	1
CREB3 <- TNFRSF10A	CREB3 <- TNFRSF10A	40	5	17	2	23	3	Epithelial_cancer	tfs_rec	PDAC_class	fishers.exact	1	1.12169283964691	1
CREB3 <- Type_II_IFNR	CREB3 <- Type_II_IFNR	40	8	17	6	23	2	Epithelial_cancer	tfs_rec	PDAC_class	fishers.exact	0.0532224532224532	0.182880765544793	1
CREB3 <- TGFbeta_receptor1	CREB3 <- TGFbeta_receptor1	40	4	17	3	23	1	Epithelial_cancer	tfs_rec	PDAC_class	fishers.exact	0.294069373016741	0.22045127871654	1
CREB3 <- TGFR_BMPR2	CREB3 <- TGFR_BMPR2	40	7	17	5	23	2	Epithelial_cancer	tfs_rec	PDAC_class	fishers.exact	0.113434183171025	0.237543799142129	1
CREB3 <- IL17_receptor_AC	CREB3 <- IL17_receptor_AC	40	3	17	3	23	0	Epithelial_cancer	tfs_rec	PDAC_class	fishers.exact	0.068825910931174	0	1
CREB3 <- TNFRSF25	CREB3 <- TNFRSF25	40	1	17	1	23	0	Epithelial_cancer	tfs_rec	PDAC_class	fishers.exact	0.425	0	1
CREB3 <- UNC5B	CREB3 <- UNC5B	40	4	17	3	23	1	Epithelial_cancer	tfs_rec	PDAC_class	fishers.exact	0.294069373016741	0.22045127871654	1
CREB3 <- LTBR	CREB3 <- LTBR	40	9	17	5	23	4	Epithelial_cancer	tfs_rec	PDAC_class	fishers.exact	0.456081081081081	0.514219328938571	1
CREB3 <- PLXND1	CREB3 <- PLXND1	40	1	17	1	23	0	Epithelial_cancer	tfs_rec	PDAC_class	fishers.exact	0.425	0	1
CREB3 <- IL1_receptor_inhibitor	CREB3 <- IL1_receptor_inhibitor	40	2	17	2	23	0	Epithelial_cancer	tfs_rec	PDAC_class	fishers.exact	0.174358974358974	0	1
CREB3 <- PlexinA2_complex1	CREB3 <- PlexinA2_complex1	40	7	17	4	23	3	Epithelial_cancer	tfs_rec	PDAC_class	fishers.exact	0.431564357880147	0.496591564187677	1
CREB3 <- FGFRL1	CREB3 <- FGFRL1	40	4	17	3	23	1	Epithelial_cancer	tfs_rec	PDAC_class	fishers.exact	0.294069373016741	0.22045127871654	1
CREB3 <- ANTXR1	CREB3 <- ANTXR1	40	3	17	2	23	1	Epithelial_cancer	tfs_rec	PDAC_class	fishers.exact	0.564676113360324	0.350292382916256	1
CREB3 <- NRP1	CREB3 <- NRP1	40	6	17	4	23	2	Epithelial_cancer	tfs_rec	PDAC_class	fishers.exact	0.372506109348215	0.319038635444626	1
CREB3 <- VIPR1	CREB3 <- VIPR1	40	2	17	1	23	1	Epithelial_cancer	tfs_rec	PDAC_class	fishers.exact	1	0.733187413397227	1
CREB3 <- CD47	CREB3 <- CD47	40	4	17	3	23	1	Epithelial_cancer	tfs_rec	PDAC_class	fishers.exact	0.294069373016741	0.22045127871654	1
CREB3 <- GPRC5B	CREB3 <- GPRC5B	40	7	17	4	23	3	Epithelial_cancer	tfs_rec	PDAC_class	fishers.exact	0.431564357880147	0.496591564187677	1
CREB3 <- AXL	CREB3 <- AXL	40	5	17	3	23	2	Epithelial_cancer	tfs_rec	PDAC_class	fishers.exact	0.633961897119792	0.453784533789448	1
CREB3 <- NPR3	CREB3 <- NPR3	40	2	17	1	23	1	Epithelial_cancer	tfs_rec	PDAC_class	fishers.exact	1	0.733187413397227	1
CREB3 <- EPHB6	CREB3 <- EPHB6	40	4	17	3	23	1	Epithelial_cancer	tfs_rec	PDAC_class	fishers.exact	0.294069373016741	0.22045127871654	1
MAFK <- ERBB3	MAFK <- ERBB3	40	24	17	10	23	14	Epithelial_cancer	tfs_rec	PDAC_class	fishers.exact	1	1.08656865649377	1
MAFK <- PLXNB2	MAFK <- PLXNB2	40	21	17	11	23	10	Epithelial_cancer	tfs_rec	PDAC_class	fishers.exact	0.216428263636273	0.429023770295221	1
MAFK <- PLAUR	MAFK <- PLAUR	40	18	17	8	23	10	Epithelial_cancer	tfs_rec	PDAC_class	fishers.exact	1	0.868526922460231	1
MAFK <- PTPRK	MAFK <- PTPRK	40	20	17	9	23	11	Epithelial_cancer	tfs_rec	PDAC_class	fishers.exact	1	0.819009019429685	1
MAFK <- ACKR3	MAFK <- ACKR3	40	3	17	2	23	1	Epithelial_cancer	tfs_rec	PDAC_class	fishers.exact	0.564676113360324	0.350292382916256	1
MAFK <- MET	MAFK <- MET	40	22	17	10	23	12	Epithelial_cancer	tfs_rec	PDAC_class	fishers.exact	0.754699415767269	0.768812080361681	1
MAFK <- CD74	MAFK <- CD74	40	7	17	4	23	3	Epithelial_cancer	tfs_rec	PDAC_class	fishers.exact	0.431564357880147	0.496591564187677	1
MAFK <- CD46	MAFK <- CD46	40	21	17	9	23	12	Epithelial_cancer	tfs_rec	PDAC_class	fishers.exact	1	0.970432232527349	1
MAFK <- MST1R	MAFK <- MST1R	40	18	17	9	23	9	Epithelial_cancer	tfs_rec	PDAC_class	fishers.exact	0.522778863401778	0.579600908560866	1
MAFK <- EGFR	MAFK <- EGFR	40	12	17	7	23	5	Epithelial_cancer	tfs_rec	PDAC_class	fishers.exact	0.295972424893448	0.406545924176135	1
MAFK <- EFNB2	MAFK <- EFNB2	40	22	17	8	23	14	Epithelial_cancer	tfs_rec	PDAC_class	fishers.exact	0.522778863401778	1.72532510772451	1
MAFK <- TNFRSF10B	MAFK <- TNFRSF10B	40	10	17	3	23	7	Epithelial_cancer	tfs_rec	PDAC_class	fishers.exact	0.470927503185568	2.00647915113347	1
MAFK <- DDR1	MAFK <- DDR1	40	20	17	9	23	11	Epithelial_cancer	tfs_rec	PDAC_class	fishers.exact	1	0.819009019429685	1
MAFK <- ICAM1	MAFK <- ICAM1	40	5	17	5	23	0	Epithelial_cancer	tfs_rec	PDAC_class	fishers.exact	0.00940414098308834	0	1
MAFK <- TNFRSF12A	MAFK <- TNFRSF12A	40	18	17	10	23	8	Epithelial_cancer	tfs_rec	PDAC_class	fishers.exact	0.199978354327632	0.383047287634187	1
MAFK <- SLC1A5	MAFK <- SLC1A5	40	7	17	3	23	4	Epithelial_cancer	tfs_rec	PDAC_class	fishers.exact	1	0.982886615648802	1
MAFK <- PTPRU	MAFK <- PTPRU	40	14	17	8	23	6	Epithelial_cancer	tfs_rec	PDAC_class	fishers.exact	0.197843561024874	0.406781302997883	1
MAFK <- EPHB4	MAFK <- EPHB4	40	9	17	4	23	5	Epithelial_cancer	tfs_rec	PDAC_class	fishers.exact	1	0.905100337399221	1
MAFK <- LRP5	MAFK <- LRP5	40	14	17	7	23	7	Epithelial_cancer	tfs_rec	PDAC_class	fishers.exact	0.520621734081133	0.632537197713314	1
MAFK <- PVR	MAFK <- PVR	40	12	17	5	23	7	Epithelial_cancer	tfs_rec	PDAC_class	fishers.exact	1	1.04873929047014	1
MAFK <- LDLR	MAFK <- LDLR	40	21	17	10	23	11	Epithelial_cancer	tfs_rec	PDAC_class	fishers.exact	0.537780717313532	0.648880298619715	1
MAFK <- HRH1	MAFK <- HRH1	40	8	17	5	23	3	Epithelial_cancer	tfs_rec	PDAC_class	fishers.exact	0.249915502547082	0.369716171739506	1
MAFK <- NRP2	MAFK <- NRP2	40	5	17	3	23	2	Epithelial_cancer	tfs_rec	PDAC_class	fishers.exact	0.633961897119792	0.453784533789448	1
MAFK <- GPR35	MAFK <- GPR35	40	14	17	6	23	8	Epithelial_cancer	tfs_rec	PDAC_class	fishers.exact	1	0.978319760870971	1
MAFK <- TMEM219	MAFK <- TMEM219	40	7	17	3	23	4	Epithelial_cancer	tfs_rec	PDAC_class	fishers.exact	1	0.982886615648802	1
MAFK <- EPHA2	MAFK <- EPHA2	40	18	17	7	23	11	Epithelial_cancer	tfs_rec	PDAC_class	fishers.exact	0.754699415767269	1.30070796953341	1
MAFK <- SLC7A1	MAFK <- SLC7A1	40	16	17	11	23	5	Epithelial_cancer	tfs_rec	PDAC_class	fishers.exact	0.00947212978358697	0.16010311250315	1
MAFK <- NOTCH3	MAFK <- NOTCH3	40	3	17	2	23	1	Epithelial_cancer	tfs_rec	PDAC_class	fishers.exact	0.564676113360324	0.350292382916256	1
MAFK <- NPY1R	MAFK <- NPY1R	40	1	17	1	23	0	Epithelial_cancer	tfs_rec	PDAC_class	fishers.exact	0.425	0	1
MAFK <- IL1_receptor_inhibitor	MAFK <- IL1_receptor_inhibitor	40	5	17	3	23	2	Epithelial_cancer	tfs_rec	PDAC_class	fishers.exact	0.633961897119792	0.453784533789448	1
MAFK <- NR3C1	MAFK <- NR3C1	40	1	17	1	23	0	Epithelial_cancer	tfs_rec	PDAC_class	fishers.exact	0.425	0	1
MAFK <- RORC	MAFK <- RORC	40	10	17	4	23	6	Epithelial_cancer	tfs_rec	PDAC_class	fishers.exact	1	1.14315048779834	1
MAFK <- IL13_receptor	MAFK <- IL13_receptor	40	12	17	5	23	7	Epithelial_cancer	tfs_rec	PDAC_class	fishers.exact	1	1.04873929047014	1
MAFK <- CD40	MAFK <- CD40	40	6	17	4	23	2	Epithelial_cancer	tfs_rec	PDAC_class	fishers.exact	0.372506109348215	0.319038635444626	1
MAFK <- LEPR	MAFK <- LEPR	40	6	17	3	23	3	Epithelial_cancer	tfs_rec	PDAC_class	fishers.exact	1	0.706387873026028	1
MAFK <- IL17_receptor_AC	MAFK <- IL17_receptor_AC	40	4	17	3	23	1	Epithelial_cancer	tfs_rec	PDAC_class	fishers.exact	0.294069373016741	0.22045127871654	1
MAFK <- TFRC	MAFK <- TFRC	40	13	17	5	23	8	Epithelial_cancer	tfs_rec	PDAC_class	fishers.exact	1	1.27216089327298	1
MAFK <- PGRMC2	MAFK <- PGRMC2	40	9	17	6	23	3	Epithelial_cancer	tfs_rec	PDAC_class	fishers.exact	0.133756428493271	0.284575721723354	1
MAFK <- RAreceptor_RXRA	MAFK <- RAreceptor_RXRA	40	9	17	5	23	4	Epithelial_cancer	tfs_rec	PDAC_class	fishers.exact	0.456081081081081	0.514219328938571	1
MAFK <- TNFRSF21	MAFK <- TNFRSF21	40	20	17	9	23	11	Epithelial_cancer	tfs_rec	PDAC_class	fishers.exact	1	0.819009019429685	1
MAFK <- Type_I_IFNR	MAFK <- Type_I_IFNR	40	8	17	4	23	4	Epithelial_cancer	tfs_rec	PDAC_class	fishers.exact	0.702471702471703	0.690859683366735	1
MAFK <- TNFRSF25	MAFK <- TNFRSF25	40	2	17	1	23	1	Epithelial_cancer	tfs_rec	PDAC_class	fishers.exact	1	0.733187413397227	1
MAFK <- TNFRSF10A	MAFK <- TNFRSF10A	40	11	17	4	23	7	Epithelial_cancer	tfs_rec	PDAC_class	fishers.exact	0.729795117698344	1.40954173619059	1
MAFK <- ACE2	MAFK <- ACE2	40	3	17	2	23	1	Epithelial_cancer	tfs_rec	PDAC_class	fishers.exact	0.564676113360324	0.350292382916256	1
MAFK <- CELSR2	MAFK <- CELSR2	40	1	17	1	23	0	Epithelial_cancer	tfs_rec	PDAC_class	fishers.exact	0.425	0	1
MAFK <- PlexinA3_complex1	MAFK <- PlexinA3_complex1	40	5	17	3	23	2	Epithelial_cancer	tfs_rec	PDAC_class	fishers.exact	0.633961897119792	0.453784533789448	1
MAFK <- PPARA	MAFK <- PPARA	40	6	17	2	23	4	Epithelial_cancer	tfs_rec	PDAC_class	fishers.exact	1	1.56153408166088	1
MAFK <- ACVR1_BMPR2	MAFK <- ACVR1_BMPR2	40	5	17	3	23	2	Epithelial_cancer	tfs_rec	PDAC_class	fishers.exact	0.633961897119792	0.453784533789448	1
MAFK <- TGFbeta_receptor2	MAFK <- TGFbeta_receptor2	40	5	17	4	23	1	Epithelial_cancer	tfs_rec	PDAC_class	fishers.exact	0.143732295048084	0.154876754936394	1
MAFK <- LGR4	MAFK <- LGR4	40	15	17	6	23	9	Epithelial_cancer	tfs_rec	PDAC_class	fishers.exact	1	1.17374916569037	1
MAFK <- GPRC5B	MAFK <- GPRC5B	40	14	17	5	23	9	Epithelial_cancer	tfs_rec	PDAC_class	fishers.exact	0.738520945862436	1.52628682969879	1
MAFK <- OSMR	MAFK <- OSMR	40	8	17	5	23	3	Epithelial_cancer	tfs_rec	PDAC_class	fishers.exact	0.249915502547082	0.369716171739506	1
MAFK <- LRP1	MAFK <- LRP1	40	5	17	3	23	2	Epithelial_cancer	tfs_rec	PDAC_class	fishers.exact	0.633961897119792	0.453784533789448	1
MAFK <- ADR_complex	MAFK <- ADR_complex	40	9	17	6	23	3	Epithelial_cancer	tfs_rec	PDAC_class	fishers.exact	0.133756428493271	0.284575721723354	1
MAFK <- GPR37L1	MAFK <- GPR37L1	40	1	17	1	23	0	Epithelial_cancer	tfs_rec	PDAC_class	fishers.exact	0.425	0	1
MAFK <- GPR37	MAFK <- GPR37	40	1	17	1	23	0	Epithelial_cancer	tfs_rec	PDAC_class	fishers.exact	0.425	0	1
MAFK <- CD47	MAFK <- CD47	40	10	17	6	23	4	Epithelial_cancer	tfs_rec	PDAC_class	fishers.exact	0.27426061297029	0.395694945866156	1
MAFK <- THBD	MAFK <- THBD	40	6	17	4	23	2	Epithelial_cancer	tfs_rec	PDAC_class	fishers.exact	0.372506109348215	0.319038635444626	1
MAFK <- BDKRB2	MAFK <- BDKRB2	40	6	17	2	23	4	Epithelial_cancer	tfs_rec	PDAC_class	fishers.exact	1	1.56153408166088	1
MAFK <- RAreceptor_RARG	MAFK <- RAreceptor_RARG	40	8	17	5	23	3	Epithelial_cancer	tfs_rec	PDAC_class	fishers.exact	0.249915502547082	0.369716171739506	1
MAFK <- SIRPA	MAFK <- SIRPA	40	4	17	3	23	1	Epithelial_cancer	tfs_rec	PDAC_class	fishers.exact	0.294069373016741	0.22045127871654	1
MAFK <- NR1H3	MAFK <- NR1H3	40	3	17	2	23	1	Epithelial_cancer	tfs_rec	PDAC_class	fishers.exact	0.564676113360324	0.350292382916256	1
MAFK <- Type_II_IFNR	MAFK <- Type_II_IFNR	40	7	17	3	23	4	Epithelial_cancer	tfs_rec	PDAC_class	fishers.exact	1	0.982886615648802	1
MAFK <- VLDLR	MAFK <- VLDLR	40	2	17	1	23	1	Epithelial_cancer	tfs_rec	PDAC_class	fishers.exact	1	0.733187413397227	1
MAFK <- SEMA4C	MAFK <- SEMA4C	40	1	17	1	23	0	Epithelial_cancer	tfs_rec	PDAC_class	fishers.exact	0.425	0	1
MAFK <- TGFR_BMPR2	MAFK <- TGFR_BMPR2	40	6	17	3	23	3	Epithelial_cancer	tfs_rec	PDAC_class	fishers.exact	1	0.706387873026028	1
MAFK <- BMPR1A_BMPR2	MAFK <- BMPR1A_BMPR2	40	3	17	2	23	1	Epithelial_cancer	tfs_rec	PDAC_class	fishers.exact	0.564676113360324	0.350292382916256	1
MAFK <- TGFbeta_receptor1	MAFK <- TGFbeta_receptor1	40	3	17	1	23	2	Epithelial_cancer	tfs_rec	PDAC_class	fishers.exact	1	1.50841601871705	1
MAFK <- PlexinA1_complex3	MAFK <- PlexinA1_complex3	40	4	17	2	23	2	Epithelial_cancer	tfs_rec	PDAC_class	fishers.exact	1	0.720429073846354	1
MAFK <- TNFRSF10D	MAFK <- TNFRSF10D	40	9	17	5	23	4	Epithelial_cancer	tfs_rec	PDAC_class	fishers.exact	0.456081081081081	0.514219328938571	1
MAFK <- TNFRSF14	MAFK <- TNFRSF14	40	8	17	4	23	4	Epithelial_cancer	tfs_rec	PDAC_class	fishers.exact	0.702471702471703	0.690859683366735	1
MAFK <- TNFRSF1A	MAFK <- TNFRSF1A	40	6	17	3	23	3	Epithelial_cancer	tfs_rec	PDAC_class	fishers.exact	1	0.706387873026028	1
MAFK <- ACVR_1B2B_receptor	MAFK <- ACVR_1B2B_receptor	40	7	17	5	23	2	Epithelial_cancer	tfs_rec	PDAC_class	fishers.exact	0.113434183171025	0.237543799142129	1
MAFK <- PlexinA2_complex1	MAFK <- PlexinA2_complex1	40	5	17	3	23	2	Epithelial_cancer	tfs_rec	PDAC_class	fishers.exact	0.633961897119792	0.453784533789448	1
MAFK <- LTBR	MAFK <- LTBR	40	18	17	10	23	8	Epithelial_cancer	tfs_rec	PDAC_class	fishers.exact	0.199978354327632	0.383047287634187	1
MAFK <- VIPR1	MAFK <- VIPR1	40	3	17	1	23	2	Epithelial_cancer	tfs_rec	PDAC_class	fishers.exact	1	1.50841601871705	1
MAFK <- P2RY6	MAFK <- P2RY6	40	1	17	1	23	0	Epithelial_cancer	tfs_rec	PDAC_class	fishers.exact	0.425	0	1
MAFK <- IGF1R	MAFK <- IGF1R	40	7	17	5	23	2	Epithelial_cancer	tfs_rec	PDAC_class	fishers.exact	0.113434183171025	0.237543799142129	1
MAFK <- PTPRS	MAFK <- PTPRS	40	2	17	2	23	0	Epithelial_cancer	tfs_rec	PDAC_class	fishers.exact	0.174358974358974	0	1
MAFK <- ANTXR1	MAFK <- ANTXR1	40	1	17	1	23	0	Epithelial_cancer	tfs_rec	PDAC_class	fishers.exact	0.425	0	1
MAFK <- NPR3	MAFK <- NPR3	40	2	17	1	23	1	Epithelial_cancer	tfs_rec	PDAC_class	fishers.exact	1	0.733187413397227	1
MAFK <- RAreceptor_RXRB	MAFK <- RAreceptor_RXRB	40	6	17	4	23	2	Epithelial_cancer	tfs_rec	PDAC_class	fishers.exact	0.372506109348215	0.319038635444626	1
MAFK <- EPHB6	MAFK <- EPHB6	40	6	17	3	23	3	Epithelial_cancer	tfs_rec	PDAC_class	fishers.exact	1	0.706387873026028	1
MAFF <- CXADR	MAFF <- CXADR	40	14	17	6	23	8	Epithelial_cancer	tfs_rec	PDAC_class	fishers.exact	1	0.978319760870971	1
MAFF <- PLXNB2	MAFF <- PLXNB2	40	15	17	7	23	8	Epithelial_cancer	tfs_rec	PDAC_class	fishers.exact	0.748577832560035	0.767153176983106	1
MAFF <- ERBB3	MAFF <- ERBB3	40	20	17	8	23	12	Epithelial_cancer	tfs_rec	PDAC_class	fishers.exact	1	1.22098777458684	1
MAFF <- ACKR3	MAFF <- ACKR3	40	2	17	1	23	1	Epithelial_cancer	tfs_rec	PDAC_class	fishers.exact	1	0.733187413397227	1
MAFF <- F11R	MAFF <- F11R	40	21	17	8	23	13	Epithelial_cancer	tfs_rec	PDAC_class	fishers.exact	0.749631221878163	1.44853693742054	1
MAFF <- PLAUR	MAFF <- PLAUR	40	8	17	4	23	4	Epithelial_cancer	tfs_rec	PDAC_class	fishers.exact	0.702471702471703	0.690859683366735	1
MAFF <- DAG1	MAFF <- DAG1	40	9	17	6	23	3	Epithelial_cancer	tfs_rec	PDAC_class	fishers.exact	0.133756428493271	0.284575721723354	1
MAFF <- OSMR	MAFF <- OSMR	40	5	17	3	23	2	Epithelial_cancer	tfs_rec	PDAC_class	fishers.exact	0.633961897119792	0.453784533789448	1
MAFF <- MST1R	MAFF <- MST1R	40	16	17	7	23	9	Epithelial_cancer	tfs_rec	PDAC_class	fishers.exact	1	0.920328406330879	1
MAFF <- CD74	MAFF <- CD74	40	5	17	2	23	3	Epithelial_cancer	tfs_rec	PDAC_class	fishers.exact	1	1.12169283964691	1
MAFF <- CD46	MAFF <- CD46	40	14	17	5	23	9	Epithelial_cancer	tfs_rec	PDAC_class	fishers.exact	0.738520945862436	1.52628682969879	1
MAFF <- ICAM1	MAFF <- ICAM1	40	7	17	5	23	2	Epithelial_cancer	tfs_rec	PDAC_class	fishers.exact	0.113434183171025	0.237543799142129	1
MAFF <- EFNB2	MAFF <- EFNB2	40	13	17	6	23	7	Epithelial_cancer	tfs_rec	PDAC_class	fishers.exact	1	0.806557200380495	1
MAFF <- DDR1	MAFF <- DDR1	40	18	17	7	23	11	Epithelial_cancer	tfs_rec	PDAC_class	fishers.exact	0.754699415767269	1.30070796953341	1
MAFF <- MET	MAFF <- MET	40	16	17	7	23	9	Epithelial_cancer	tfs_rec	PDAC_class	fishers.exact	1	0.920328406330879	1
MAFF <- PVR	MAFF <- PVR	40	7	17	4	23	3	Epithelial_cancer	tfs_rec	PDAC_class	fishers.exact	0.431564357880147	0.496591564187677	1
MAFF <- PTPRU	MAFF <- PTPRU	40	4	17	1	23	3	Epithelial_cancer	tfs_rec	PDAC_class	fishers.exact	0.623503665608929	2.35218279219543	1
MAFF <- SLC1A5	MAFF <- SLC1A5	40	6	17	2	23	4	Epithelial_cancer	tfs_rec	PDAC_class	fishers.exact	1	1.56153408166088	1
MAFF <- NRP2	MAFF <- NRP2	40	2	17	1	23	1	Epithelial_cancer	tfs_rec	PDAC_class	fishers.exact	1	0.733187413397227	1
MAFF <- NOTCH3	MAFF <- NOTCH3	40	2	17	2	23	0	Epithelial_cancer	tfs_rec	PDAC_class	fishers.exact	0.174358974358974	0	1
MAFF <- EPHA2	MAFF <- EPHA2	40	8	17	3	23	5	Epithelial_cancer	tfs_rec	PDAC_class	fishers.exact	1	1.28801418811975	1
MAFF <- TNFRSF10B	MAFF <- TNFRSF10B	40	12	17	5	23	7	Epithelial_cancer	tfs_rec	PDAC_class	fishers.exact	1	1.04873929047014	1
MAFF <- EPHB4	MAFF <- EPHB4	40	6	17	3	23	3	Epithelial_cancer	tfs_rec	PDAC_class	fishers.exact	1	0.706387873026028	1
MAFF <- LIFR	MAFF <- LIFR	40	3	17	1	23	2	Epithelial_cancer	tfs_rec	PDAC_class	fishers.exact	1	1.50841601871705	1
MAFF <- GPR35	MAFF <- GPR35	40	9	17	4	23	5	Epithelial_cancer	tfs_rec	PDAC_class	fishers.exact	1	0.905100337399221	1
MAFF <- LDLR	MAFF <- LDLR	40	13	17	6	23	7	Epithelial_cancer	tfs_rec	PDAC_class	fishers.exact	1	0.806557200380495	1
MAFF <- PGRMC2	MAFF <- PGRMC2	40	9	17	5	23	4	Epithelial_cancer	tfs_rec	PDAC_class	fishers.exact	0.456081081081081	0.514219328938571	1
MAFF <- IL1_receptor_inhibitor	MAFF <- IL1_receptor_inhibitor	40	3	17	2	23	1	Epithelial_cancer	tfs_rec	PDAC_class	fishers.exact	0.564676113360324	0.350292382916256	1
MAFF <- RORC	MAFF <- RORC	40	5	17	3	23	2	Epithelial_cancer	tfs_rec	PDAC_class	fishers.exact	0.633961897119792	0.453784533789448	1
MAFF <- TNFRSF25	MAFF <- TNFRSF25	40	2	17	2	23	0	Epithelial_cancer	tfs_rec	PDAC_class	fishers.exact	0.174358974358974	0	1
MAFF <- CD40	MAFF <- CD40	40	6	17	3	23	3	Epithelial_cancer	tfs_rec	PDAC_class	fishers.exact	1	0.706387873026028	1
MAFF <- HRH1	MAFF <- HRH1	40	6	17	2	23	4	Epithelial_cancer	tfs_rec	PDAC_class	fishers.exact	1	1.56153408166088	1
MAFF <- PlexinA3_complex1	MAFF <- PlexinA3_complex1	40	2	17	1	23	1	Epithelial_cancer	tfs_rec	PDAC_class	fishers.exact	1	0.733187413397227	1
MAFF <- SLC7A1	MAFF <- SLC7A1	40	10	17	5	23	5	Epithelial_cancer	tfs_rec	PDAC_class	fishers.exact	0.716568305277983	0.673594538646557	1
MAFF <- LRP1	MAFF <- LRP1	40	2	17	2	23	0	Epithelial_cancer	tfs_rec	PDAC_class	fishers.exact	0.174358974358974	0	1
MAFF <- LRP5	MAFF <- LRP5	40	8	17	3	23	5	Epithelial_cancer	tfs_rec	PDAC_class	fishers.exact	1	1.28801418811975	1
MAFF <- IL13_receptor	MAFF <- IL13_receptor	40	6	17	3	23	3	Epithelial_cancer	tfs_rec	PDAC_class	fishers.exact	1	0.706387873026028	1
MAFF <- TNFRSF10A	MAFF <- TNFRSF10A	40	11	17	4	23	7	Epithelial_cancer	tfs_rec	PDAC_class	fishers.exact	0.729795117698344	1.40954173619059	1
MAFF <- CELSR2	MAFF <- CELSR2	40	1	17	1	23	0	Epithelial_cancer	tfs_rec	PDAC_class	fishers.exact	0.425	0	1
MAFF <- TFRC	MAFF <- TFRC	40	8	17	2	23	6	Epithelial_cancer	tfs_rec	PDAC_class	fishers.exact	0.42843248106406	2.58682544565882	1
MAFF <- LEPR	MAFF <- LEPR	40	4	17	2	23	2	Epithelial_cancer	tfs_rec	PDAC_class	fishers.exact	1	0.720429073846354	1
MAFF <- ACVR1_BMPR2	MAFF <- ACVR1_BMPR2	40	6	17	4	23	2	Epithelial_cancer	tfs_rec	PDAC_class	fishers.exact	0.372506109348215	0.319038635444626	1
MAFF <- THBD	MAFF <- THBD	40	2	17	1	23	1	Epithelial_cancer	tfs_rec	PDAC_class	fishers.exact	1	0.733187413397227	1
MAFF <- BDKRB2	MAFF <- BDKRB2	40	7	17	3	23	4	Epithelial_cancer	tfs_rec	PDAC_class	fishers.exact	1	0.982886615648802	1
MAFF <- Type_I_IFNR	MAFF <- Type_I_IFNR	40	10	17	5	23	5	Epithelial_cancer	tfs_rec	PDAC_class	fishers.exact	0.716568305277983	0.673594538646557	1
MAFF <- SIRPA	MAFF <- SIRPA	40	4	17	2	23	2	Epithelial_cancer	tfs_rec	PDAC_class	fishers.exact	1	0.720429073846354	1
MAFF <- CD47	MAFF <- CD47	40	7	17	3	23	4	Epithelial_cancer	tfs_rec	PDAC_class	fishers.exact	1	0.982886615648802	1
MAFF <- IGF1R	MAFF <- IGF1R	40	7	17	4	23	3	Epithelial_cancer	tfs_rec	PDAC_class	fishers.exact	0.431564357880147	0.496591564187677	1
MAFF <- IL17_receptor_AC	MAFF <- IL17_receptor_AC	40	2	17	2	23	0	Epithelial_cancer	tfs_rec	PDAC_class	fishers.exact	0.174358974358974	0	1
MAFF <- PPARA	MAFF <- PPARA	40	5	17	2	23	3	Epithelial_cancer	tfs_rec	PDAC_class	fishers.exact	1	1.12169283964691	1
MAFF <- NPY1R	MAFF <- NPY1R	40	1	17	1	23	0	Epithelial_cancer	tfs_rec	PDAC_class	fishers.exact	0.425	0	1
MAFF <- TNFRSF1A	MAFF <- TNFRSF1A	40	5	17	3	23	2	Epithelial_cancer	tfs_rec	PDAC_class	fishers.exact	0.633961897119792	0.453784533789448	1
MAFF <- LTBR	MAFF <- LTBR	40	11	17	7	23	4	Epithelial_cancer	tfs_rec	PDAC_class	fishers.exact	0.153046967563097	0.310545035516841	1
MAFF <- PLXND1	MAFF <- PLXND1	40	2	17	1	23	1	Epithelial_cancer	tfs_rec	PDAC_class	fishers.exact	1	0.733187413397227	1
MAFF <- GPR37L1	MAFF <- GPR37L1	40	1	17	1	23	0	Epithelial_cancer	tfs_rec	PDAC_class	fishers.exact	0.425	0	1
MAFF <- TNFRSF10D	MAFF <- TNFRSF10D	40	6	17	2	23	4	Epithelial_cancer	tfs_rec	PDAC_class	fishers.exact	1	1.56153408166088	1
MAFF <- VLDLR	MAFF <- VLDLR	40	2	17	1	23	1	Epithelial_cancer	tfs_rec	PDAC_class	fishers.exact	1	0.733187413397227	1
MAFF <- GPR37	MAFF <- GPR37	40	1	17	1	23	0	Epithelial_cancer	tfs_rec	PDAC_class	fishers.exact	0.425	0	1
MAFF <- P2RY6	MAFF <- P2RY6	40	1	17	1	23	0	Epithelial_cancer	tfs_rec	PDAC_class	fishers.exact	0.425	0	1
MAFF <- NR1H3	MAFF <- NR1H3	40	2	17	1	23	1	Epithelial_cancer	tfs_rec	PDAC_class	fishers.exact	1	0.733187413397227	1
MAFF <- LGR4	MAFF <- LGR4	40	10	17	4	23	6	Epithelial_cancer	tfs_rec	PDAC_class	fishers.exact	1	1.14315048779834	1
MAFF <- GPRC5B	MAFF <- GPRC5B	40	11	17	3	23	8	Epithelial_cancer	tfs_rec	PDAC_class	fishers.exact	0.297269353720967	2.43415807335765	1
MAFF <- RAreceptor_RXRA	MAFF <- RAreceptor_RXRA	40	6	17	4	23	2	Epithelial_cancer	tfs_rec	PDAC_class	fishers.exact	0.372506109348215	0.319038635444626	1
MAFF <- TNFRSF21	MAFF <- TNFRSF21	40	13	17	7	23	6	Epithelial_cancer	tfs_rec	PDAC_class	fishers.exact	0.495718967020413	0.513171392099664	1
MAFF <- BMPR1A_BMPR2	MAFF <- BMPR1A_BMPR2	40	3	17	2	23	1	Epithelial_cancer	tfs_rec	PDAC_class	fishers.exact	0.564676113360324	0.350292382916256	1
MAFF <- ACE2	MAFF <- ACE2	40	2	17	2	23	0	Epithelial_cancer	tfs_rec	PDAC_class	fishers.exact	0.174358974358974	0	1
MAFF <- TNFRSF14	MAFF <- TNFRSF14	40	4	17	3	23	1	Epithelial_cancer	tfs_rec	PDAC_class	fishers.exact	0.294069373016741	0.22045127871654	1
MAFF <- VIPR1	MAFF <- VIPR1	40	1	17	1	23	0	Epithelial_cancer	tfs_rec	PDAC_class	fishers.exact	0.425	0	1
MAFF <- ANTXR1	MAFF <- ANTXR1	40	1	17	1	23	0	Epithelial_cancer	tfs_rec	PDAC_class	fishers.exact	0.425	0	1
MAFF <- PlexinA1_complex3	MAFF <- PlexinA1_complex3	40	3	17	1	23	2	Epithelial_cancer	tfs_rec	PDAC_class	fishers.exact	1	1.50841601871705	1
MAFF <- Type_II_IFNR	MAFF <- Type_II_IFNR	40	10	17	5	23	5	Epithelial_cancer	tfs_rec	PDAC_class	fishers.exact	0.716568305277983	0.673594538646557	1
MAFF <- TGFR_BMPR2	MAFF <- TGFR_BMPR2	40	5	17	3	23	2	Epithelial_cancer	tfs_rec	PDAC_class	fishers.exact	0.633961897119792	0.453784533789448	1
MAFF <- RAreceptor_RARG	MAFF <- RAreceptor_RARG	40	3	17	2	23	1	Epithelial_cancer	tfs_rec	PDAC_class	fishers.exact	0.564676113360324	0.350292382916256	1
MAFF <- UNC5B	MAFF <- UNC5B	40	2	17	1	23	1	Epithelial_cancer	tfs_rec	PDAC_class	fishers.exact	1	0.733187413397227	1
MAFF <- AXL	MAFF <- AXL	40	2	17	1	23	1	Epithelial_cancer	tfs_rec	PDAC_class	fishers.exact	1	0.733187413397227	1
MAFF <- PTPRS	MAFF <- PTPRS	40	2	17	2	23	0	Epithelial_cancer	tfs_rec	PDAC_class	fishers.exact	0.174358974358974	0	1
MAFF <- PPARG	MAFF <- PPARG	40	4	17	1	23	3	Epithelial_cancer	tfs_rec	PDAC_class	fishers.exact	0.623503665608929	2.35218279219543	1
MAFF <- ACVR_1B2B_receptor	MAFF <- ACVR_1B2B_receptor	40	6	17	4	23	2	Epithelial_cancer	tfs_rec	PDAC_class	fishers.exact	0.372506109348215	0.319038635444626	1
KLF16 <- DAG1	KLF16 <- DAG1	40	8	17	4	23	4	Epithelial_cancer	tfs_rec	PDAC_class	fishers.exact	0.702471702471703	0.690859683366735	1
KLF16 <- F11R	KLF16 <- F11R	40	13	17	5	23	8	Epithelial_cancer	tfs_rec	PDAC_class	fishers.exact	1	1.27216089327298	1
KLF16 <- ERBB3	KLF16 <- ERBB3	40	14	17	5	23	9	Epithelial_cancer	tfs_rec	PDAC_class	fishers.exact	0.738520945862436	1.52628682969879	1
KLF16 <- CXADR	KLF16 <- CXADR	40	11	17	5	23	6	Epithelial_cancer	tfs_rec	PDAC_class	fishers.exact	1	0.850606773322097	1
KLF16 <- PTPRK	KLF16 <- PTPRK	40	7	17	4	23	3	Epithelial_cancer	tfs_rec	PDAC_class	fishers.exact	0.431564357880147	0.496591564187677	1
KLF16 <- PLXNB2	KLF16 <- PLXNB2	40	8	17	4	23	4	Epithelial_cancer	tfs_rec	PDAC_class	fishers.exact	0.702471702471703	0.690859683366735	1
KLF16 <- CD74	KLF16 <- CD74	40	7	17	4	23	3	Epithelial_cancer	tfs_rec	PDAC_class	fishers.exact	0.431564357880147	0.496591564187677	1
KLF16 <- ICAM1	KLF16 <- ICAM1	40	2	17	1	23	1	Epithelial_cancer	tfs_rec	PDAC_class	fishers.exact	1	0.733187413397227	1
KLF16 <- TNFRSF12A	KLF16 <- TNFRSF12A	40	6	17	2	23	4	Epithelial_cancer	tfs_rec	PDAC_class	fishers.exact	1	1.56153408166088	1
KLF16 <- PLAUR	KLF16 <- PLAUR	40	6	17	3	23	3	Epithelial_cancer	tfs_rec	PDAC_class	fishers.exact	1	0.706387873026028	1
KLF16 <- OSMR	KLF16 <- OSMR	40	3	17	2	23	1	Epithelial_cancer	tfs_rec	PDAC_class	fishers.exact	0.564676113360324	0.350292382916256	1
KLF16 <- HRH1	KLF16 <- HRH1	40	3	17	2	23	1	Epithelial_cancer	tfs_rec	PDAC_class	fishers.exact	0.564676113360324	0.350292382916256	1
KLF16 <- LDLR	KLF16 <- LDLR	40	12	17	5	23	7	Epithelial_cancer	tfs_rec	PDAC_class	fishers.exact	1	1.04873929047014	1
KLF16 <- GPR35	KLF16 <- GPR35	40	5	17	2	23	3	Epithelial_cancer	tfs_rec	PDAC_class	fishers.exact	1	1.12169283964691	1
KLF16 <- ACKR3	KLF16 <- ACKR3	40	2	17	1	23	1	Epithelial_cancer	tfs_rec	PDAC_class	fishers.exact	1	0.733187413397227	1
KLF16 <- TNFRSF10B	KLF16 <- TNFRSF10B	40	5	17	2	23	3	Epithelial_cancer	tfs_rec	PDAC_class	fishers.exact	1	1.12169283964691	1
KLF16 <- TGFbeta_receptor1	KLF16 <- TGFbeta_receptor1	40	2	17	1	23	1	Epithelial_cancer	tfs_rec	PDAC_class	fishers.exact	1	0.733187413397227	1
KLF16 <- NOTCH3	KLF16 <- NOTCH3	40	1	17	1	23	0	Epithelial_cancer	tfs_rec	PDAC_class	fishers.exact	0.425	0	1
KLF16 <- IL1_receptor_inhibitor	KLF16 <- IL1_receptor_inhibitor	40	1	17	1	23	0	Epithelial_cancer	tfs_rec	PDAC_class	fishers.exact	0.425	0	1
KLF16 <- RORC	KLF16 <- RORC	40	2	17	2	23	0	Epithelial_cancer	tfs_rec	PDAC_class	fishers.exact	0.174358974358974	0	1
KLF16 <- THBD	KLF16 <- THBD	40	2	17	1	23	1	Epithelial_cancer	tfs_rec	PDAC_class	fishers.exact	1	0.733187413397227	1
KLF16 <- PTPRU	KLF16 <- PTPRU	40	5	17	2	23	3	Epithelial_cancer	tfs_rec	PDAC_class	fishers.exact	1	1.12169283964691	1
KLF16 <- EGFR	KLF16 <- EGFR	40	4	17	2	23	2	Epithelial_cancer	tfs_rec	PDAC_class	fishers.exact	1	0.720429073846354	1
KLF16 <- EFNB2	KLF16 <- EFNB2	40	9	17	3	23	6	Epithelial_cancer	tfs_rec	PDAC_class	fishers.exact	0.707120582120582	1.62705960793007	1
KLF16 <- TGFR_BMPR2	KLF16 <- TGFR_BMPR2	40	2	17	1	23	1	Epithelial_cancer	tfs_rec	PDAC_class	fishers.exact	1	0.733187413397227	1
KLF16 <- SLC1A5	KLF16 <- SLC1A5	40	4	17	2	23	2	Epithelial_cancer	tfs_rec	PDAC_class	fishers.exact	1	0.720429073846354	1
KLF16 <- VIPR1	KLF16 <- VIPR1	40	1	17	1	23	0	Epithelial_cancer	tfs_rec	PDAC_class	fishers.exact	0.425	0	1
KLF16 <- TMEM219	KLF16 <- TMEM219	40	3	17	2	23	1	Epithelial_cancer	tfs_rec	PDAC_class	fishers.exact	0.564676113360324	0.350292382916256	1
KLF16 <- TNFRSF25	KLF16 <- TNFRSF25	40	1	17	1	23	0	Epithelial_cancer	tfs_rec	PDAC_class	fishers.exact	0.425	0	1
KLF16 <- PPARA	KLF16 <- PPARA	40	3	17	1	23	2	Epithelial_cancer	tfs_rec	PDAC_class	fishers.exact	1	1.50841601871705	1
KLF16 <- LEPR	KLF16 <- LEPR	40	2	17	1	23	1	Epithelial_cancer	tfs_rec	PDAC_class	fishers.exact	1	0.733187413397227	1
KLF16 <- TFRC	KLF16 <- TFRC	40	6	17	2	23	4	Epithelial_cancer	tfs_rec	PDAC_class	fishers.exact	1	1.56153408166088	1
KLF16 <- PGRMC2	KLF16 <- PGRMC2	40	2	17	1	23	1	Epithelial_cancer	tfs_rec	PDAC_class	fishers.exact	1	0.733187413397227	1
KLF16 <- MST1R	KLF16 <- MST1R	40	7	17	3	23	4	Epithelial_cancer	tfs_rec	PDAC_class	fishers.exact	1	0.982886615648802	1
KLF16 <- NRP2	KLF16 <- NRP2	40	3	17	2	23	1	Epithelial_cancer	tfs_rec	PDAC_class	fishers.exact	0.564676113360324	0.350292382916256	1
KLF16 <- CELSR2	KLF16 <- CELSR2	40	1	17	1	23	0	Epithelial_cancer	tfs_rec	PDAC_class	fishers.exact	0.425	0	1
KLF16 <- CD40	KLF16 <- CD40	40	2	17	2	23	0	Epithelial_cancer	tfs_rec	PDAC_class	fishers.exact	0.174358974358974	0	1
KLF16 <- LIFR	KLF16 <- LIFR	40	1	17	1	23	0	Epithelial_cancer	tfs_rec	PDAC_class	fishers.exact	0.425	0	1
KLF16 <- LRP5	KLF16 <- LRP5	40	6	17	2	23	4	Epithelial_cancer	tfs_rec	PDAC_class	fishers.exact	1	1.56153408166088	1
KLF16 <- CD47	KLF16 <- CD47	40	2	17	2	23	0	Epithelial_cancer	tfs_rec	PDAC_class	fishers.exact	0.174358974358974	0	1
KLF16 <- EPHA2	KLF16 <- EPHA2	40	7	17	4	23	3	Epithelial_cancer	tfs_rec	PDAC_class	fishers.exact	0.431564357880147	0.496591564187677	1
KLF16 <- EPHB4	KLF16 <- EPHB4	40	5	17	3	23	2	Epithelial_cancer	tfs_rec	PDAC_class	fishers.exact	0.633961897119792	0.453784533789448	1
KLF16 <- SIRPA	KLF16 <- SIRPA	40	2	17	2	23	0	Epithelial_cancer	tfs_rec	PDAC_class	fishers.exact	0.174358974358974	0	1
KLF16 <- PlexinA3_complex1	KLF16 <- PlexinA3_complex1	40	2	17	1	23	1	Epithelial_cancer	tfs_rec	PDAC_class	fishers.exact	1	0.733187413397227	1
KLF16 <- RAreceptor_RARG	KLF16 <- RAreceptor_RARG	40	2	17	1	23	1	Epithelial_cancer	tfs_rec	PDAC_class	fishers.exact	1	0.733187413397227	1
KLF16 <- GPR37L1	KLF16 <- GPR37L1	40	1	17	1	23	0	Epithelial_cancer	tfs_rec	PDAC_class	fishers.exact	0.425	0	1
KLF16 <- BDKRB2	KLF16 <- BDKRB2	40	2	17	1	23	1	Epithelial_cancer	tfs_rec	PDAC_class	fishers.exact	1	0.733187413397227	1
KLF16 <- Type_I_IFNR	KLF16 <- Type_I_IFNR	40	2	17	1	23	1	Epithelial_cancer	tfs_rec	PDAC_class	fishers.exact	1	0.733187413397227	1
KLF16 <- TGFbeta_receptor2	KLF16 <- TGFbeta_receptor2	40	2	17	1	23	1	Epithelial_cancer	tfs_rec	PDAC_class	fishers.exact	1	0.733187413397227	1
KLF16 <- ACE2	KLF16 <- ACE2	40	4	17	2	23	2	Epithelial_cancer	tfs_rec	PDAC_class	fishers.exact	1	0.720429073846354	1
KLF16 <- RAreceptor_RXRA	KLF16 <- RAreceptor_RXRA	40	3	17	2	23	1	Epithelial_cancer	tfs_rec	PDAC_class	fishers.exact	0.564676113360324	0.350292382916256	1
KLF16 <- NR3C1	KLF16 <- NR3C1	40	1	17	1	23	0	Epithelial_cancer	tfs_rec	PDAC_class	fishers.exact	0.425	0	1
KLF16 <- GPRC5B	KLF16 <- GPRC5B	40	3	17	2	23	1	Epithelial_cancer	tfs_rec	PDAC_class	fishers.exact	0.564676113360324	0.350292382916256	1
KLF16 <- NPY1R	KLF16 <- NPY1R	40	2	17	1	23	1	Epithelial_cancer	tfs_rec	PDAC_class	fishers.exact	1	0.733187413397227	1
KLF16 <- TGFR_AVR2B	KLF16 <- TGFR_AVR2B	40	1	17	1	23	0	Epithelial_cancer	tfs_rec	PDAC_class	fishers.exact	0.425	0	1
KLF16 <- LTBR	KLF16 <- LTBR	40	8	17	3	23	5	Epithelial_cancer	tfs_rec	PDAC_class	fishers.exact	1	1.28801418811975	1
KLF16 <- TNFRSF21	KLF16 <- TNFRSF21	40	10	17	4	23	6	Epithelial_cancer	tfs_rec	PDAC_class	fishers.exact	1	1.14315048779834	1
KLF16 <- ACVR1_BMPR2	KLF16 <- ACVR1_BMPR2	40	3	17	2	23	1	Epithelial_cancer	tfs_rec	PDAC_class	fishers.exact	0.564676113360324	0.350292382916256	1
KLF16 <- LRP1	KLF16 <- LRP1	40	3	17	2	23	1	Epithelial_cancer	tfs_rec	PDAC_class	fishers.exact	0.564676113360324	0.350292382916256	1
KLF16 <- RAreceptor_RXRB	KLF16 <- RAreceptor_RXRB	40	1	17	1	23	0	Epithelial_cancer	tfs_rec	PDAC_class	fishers.exact	0.425	0	1
KLF16 <- TNFRSF10A	KLF16 <- TNFRSF10A	40	4	17	1	23	3	Epithelial_cancer	tfs_rec	PDAC_class	fishers.exact	0.623503665608929	2.35218279219543	1
KLF16 <- IL17_receptor_AC	KLF16 <- IL17_receptor_AC	40	1	17	1	23	0	Epithelial_cancer	tfs_rec	PDAC_class	fishers.exact	0.425	0	1
KLF16 <- LGR4	KLF16 <- LGR4	40	6	17	2	23	4	Epithelial_cancer	tfs_rec	PDAC_class	fishers.exact	1	1.56153408166088	1
KLF16 <- PVR	KLF16 <- PVR	40	5	17	3	23	2	Epithelial_cancer	tfs_rec	PDAC_class	fishers.exact	0.633961897119792	0.453784533789448	1
KLF16 <- IGF1R	KLF16 <- IGF1R	40	4	17	3	23	1	Epithelial_cancer	tfs_rec	PDAC_class	fishers.exact	0.294069373016741	0.22045127871654	1
KLF16 <- NR1H3	KLF16 <- NR1H3	40	1	17	1	23	0	Epithelial_cancer	tfs_rec	PDAC_class	fishers.exact	0.425	0	1
KLF16 <- TNFRSF14	KLF16 <- TNFRSF14	40	3	17	2	23	1	Epithelial_cancer	tfs_rec	PDAC_class	fishers.exact	0.564676113360324	0.350292382916256	1
KLF16 <- PlexinA1_complex3	KLF16 <- PlexinA1_complex3	40	2	17	1	23	1	Epithelial_cancer	tfs_rec	PDAC_class	fishers.exact	1	0.733187413397227	1
KLF16 <- SLC7A1	KLF16 <- SLC7A1	40	4	17	2	23	2	Epithelial_cancer	tfs_rec	PDAC_class	fishers.exact	1	0.720429073846354	1
KLF16 <- GPR37	KLF16 <- GPR37	40	1	17	1	23	0	Epithelial_cancer	tfs_rec	PDAC_class	fishers.exact	0.425	0	1
KLF16 <- TNFRSF1A	KLF16 <- TNFRSF1A	40	3	17	2	23	1	Epithelial_cancer	tfs_rec	PDAC_class	fishers.exact	0.564676113360324	0.350292382916256	1
KLF16 <- SEMA4C	KLF16 <- SEMA4C	40	1	17	1	23	0	Epithelial_cancer	tfs_rec	PDAC_class	fishers.exact	0.425	0	1
JDP2 <- ERBB3	JDP2 <- ERBB3	40	7	17	4	23	3	Epithelial_cancer	tfs_rec	PDAC_class	fishers.exact	0.431564357880147	0.496591564187677	1
JDP2 <- PLXNB2	JDP2 <- PLXNB2	40	7	17	4	23	3	Epithelial_cancer	tfs_rec	PDAC_class	fishers.exact	0.431564357880147	0.496591564187677	1
JDP2 <- DAG1	JDP2 <- DAG1	40	3	17	3	23	0	Epithelial_cancer	tfs_rec	PDAC_class	fishers.exact	0.068825910931174	0	1
JDP2 <- ACKR3	JDP2 <- ACKR3	40	1	17	1	23	0	Epithelial_cancer	tfs_rec	PDAC_class	fishers.exact	0.425	0	1
JDP2 <- MST1R	JDP2 <- MST1R	40	6	17	5	23	1	Epithelial_cancer	tfs_rec	PDAC_class	fishers.exact	0.0666028376554693	0.115273225052519	1
JDP2 <- TNFRSF12A	JDP2 <- TNFRSF12A	40	7	17	5	23	2	Epithelial_cancer	tfs_rec	PDAC_class	fishers.exact	0.113434183171025	0.237543799142129	1
JDP2 <- CXADR	JDP2 <- CXADR	40	6	17	2	23	4	Epithelial_cancer	tfs_rec	PDAC_class	fishers.exact	1	1.56153408166088	1
JDP2 <- F11R	JDP2 <- F11R	40	6	17	3	23	3	Epithelial_cancer	tfs_rec	PDAC_class	fishers.exact	1	0.706387873026028	1
JDP2 <- DDR1	JDP2 <- DDR1	40	5	17	5	23	0	Epithelial_cancer	tfs_rec	PDAC_class	fishers.exact	0.00940414098308834	0	1
JDP2 <- EPHB4	JDP2 <- EPHB4	40	2	17	2	23	0	Epithelial_cancer	tfs_rec	PDAC_class	fishers.exact	0.174358974358974	0	1
JDP2 <- PTPRU	JDP2 <- PTPRU	40	2	17	2	23	0	Epithelial_cancer	tfs_rec	PDAC_class	fishers.exact	0.174358974358974	0	1
JDP2 <- EFNB2	JDP2 <- EFNB2	40	7	17	6	23	1	Epithelial_cancer	tfs_rec	PDAC_class	fishers.exact	0.0294607360396834	0.0887475618907095	1
JDP2 <- NRP2	JDP2 <- NRP2	40	3	17	3	23	0	Epithelial_cancer	tfs_rec	PDAC_class	fishers.exact	0.068825910931174	0	1
JDP2 <- MET	JDP2 <- MET	40	7	17	5	23	2	Epithelial_cancer	tfs_rec	PDAC_class	fishers.exact	0.113434183171025	0.237543799142129	1
JDP2 <- CD74	JDP2 <- CD74	40	3	17	1	23	2	Epithelial_cancer	tfs_rec	PDAC_class	fishers.exact	1	1.50841601871705	1
JDP2 <- PTPRK	JDP2 <- PTPRK	40	5	17	4	23	1	Epithelial_cancer	tfs_rec	PDAC_class	fishers.exact	0.143732295048084	0.154876754936394	1
JDP2 <- PLAUR	JDP2 <- PLAUR	40	7	17	5	23	2	Epithelial_cancer	tfs_rec	PDAC_class	fishers.exact	0.113434183171025	0.237543799142129	1
JDP2 <- P2RY6	JDP2 <- P2RY6	40	1	17	1	23	0	Epithelial_cancer	tfs_rec	PDAC_class	fishers.exact	0.425	0	1
JDP2 <- ICAM1	JDP2 <- ICAM1	40	2	17	2	23	0	Epithelial_cancer	tfs_rec	PDAC_class	fishers.exact	0.174358974358974	0	1
JDP2 <- CD46	JDP2 <- CD46	40	3	17	3	23	0	Epithelial_cancer	tfs_rec	PDAC_class	fishers.exact	0.068825910931174	0	1
JDP2 <- LDLR	JDP2 <- LDLR	40	6	17	5	23	1	Epithelial_cancer	tfs_rec	PDAC_class	fishers.exact	0.0666028376554693	0.115273225052519	1
JDP2 <- PVR	JDP2 <- PVR	40	2	17	2	23	0	Epithelial_cancer	tfs_rec	PDAC_class	fishers.exact	0.174358974358974	0	1
JDP2 <- SLC7A1	JDP2 <- SLC7A1	40	2	17	1	23	1	Epithelial_cancer	tfs_rec	PDAC_class	fishers.exact	1	0.733187413397227	1
JDP2 <- NOTCH3	JDP2 <- NOTCH3	40	1	17	1	23	0	Epithelial_cancer	tfs_rec	PDAC_class	fishers.exact	0.425	0	1
JDP2 <- HRH1	JDP2 <- HRH1	40	3	17	2	23	1	Epithelial_cancer	tfs_rec	PDAC_class	fishers.exact	0.564676113360324	0.350292382916256	1
JDP2 <- OSMR	JDP2 <- OSMR	40	3	17	2	23	1	Epithelial_cancer	tfs_rec	PDAC_class	fishers.exact	0.564676113360324	0.350292382916256	1
JDP2 <- TMEM219	JDP2 <- TMEM219	40	1	17	1	23	0	Epithelial_cancer	tfs_rec	PDAC_class	fishers.exact	0.425	0	1
JDP2 <- LTBR	JDP2 <- LTBR	40	5	17	3	23	2	Epithelial_cancer	tfs_rec	PDAC_class	fishers.exact	0.633961897119792	0.453784533789448	1
JDP2 <- RORC	JDP2 <- RORC	40	1	17	1	23	0	Epithelial_cancer	tfs_rec	PDAC_class	fishers.exact	0.425	0	1
JDP2 <- TNFRSF10B	JDP2 <- TNFRSF10B	40	3	17	3	23	0	Epithelial_cancer	tfs_rec	PDAC_class	fishers.exact	0.068825910931174	0	1
JDP2 <- LRP5	JDP2 <- LRP5	40	3	17	3	23	0	Epithelial_cancer	tfs_rec	PDAC_class	fishers.exact	0.068825910931174	0	1
JDP2 <- EPHA2	JDP2 <- EPHA2	40	5	17	3	23	2	Epithelial_cancer	tfs_rec	PDAC_class	fishers.exact	0.633961897119792	0.453784533789448	1
JDP2 <- CD40	JDP2 <- CD40	40	1	17	1	23	0	Epithelial_cancer	tfs_rec	PDAC_class	fishers.exact	0.425	0	1
JDP2 <- EGFR	JDP2 <- EGFR	40	5	17	4	23	1	Epithelial_cancer	tfs_rec	PDAC_class	fishers.exact	0.143732295048084	0.154876754936394	1
JDP2 <- TNFRSF25	JDP2 <- TNFRSF25	40	1	17	1	23	0	Epithelial_cancer	tfs_rec	PDAC_class	fishers.exact	0.425	0	1
JDP2 <- GPR35	JDP2 <- GPR35	40	3	17	3	23	0	Epithelial_cancer	tfs_rec	PDAC_class	fishers.exact	0.068825910931174	0	1
JDP2 <- GPR37L1	JDP2 <- GPR37L1	40	1	17	1	23	0	Epithelial_cancer	tfs_rec	PDAC_class	fishers.exact	0.425	0	1
JDP2 <- LGR4	JDP2 <- LGR4	40	4	17	2	23	2	Epithelial_cancer	tfs_rec	PDAC_class	fishers.exact	1	0.720429073846354	1
JDP2 <- CELSR2	JDP2 <- CELSR2	40	1	17	1	23	0	Epithelial_cancer	tfs_rec	PDAC_class	fishers.exact	0.425	0	1
JDP2 <- IL13_receptor	JDP2 <- IL13_receptor	40	2	17	2	23	0	Epithelial_cancer	tfs_rec	PDAC_class	fishers.exact	0.174358974358974	0	1
JDP2 <- NPY1R	JDP2 <- NPY1R	40	1	17	1	23	0	Epithelial_cancer	tfs_rec	PDAC_class	fishers.exact	0.425	0	1
JDP2 <- IL17_receptor_AC	JDP2 <- IL17_receptor_AC	40	1	17	1	23	0	Epithelial_cancer	tfs_rec	PDAC_class	fishers.exact	0.425	0	1
JDP2 <- LIFR	JDP2 <- LIFR	40	1	17	1	23	0	Epithelial_cancer	tfs_rec	PDAC_class	fishers.exact	0.425	0	1
JDP2 <- IL1_receptor_inhibitor	JDP2 <- IL1_receptor_inhibitor	40	2	17	1	23	1	Epithelial_cancer	tfs_rec	PDAC_class	fishers.exact	1	0.733187413397227	1
JDP2 <- RAreceptor_RXRA	JDP2 <- RAreceptor_RXRA	40	2	17	2	23	0	Epithelial_cancer	tfs_rec	PDAC_class	fishers.exact	0.174358974358974	0	1
JDP2 <- TGFbeta_receptor1	JDP2 <- TGFbeta_receptor1	40	1	17	1	23	0	Epithelial_cancer	tfs_rec	PDAC_class	fishers.exact	0.425	0	1
JDP2 <- SLC1A5	JDP2 <- SLC1A5	40	2	17	2	23	0	Epithelial_cancer	tfs_rec	PDAC_class	fishers.exact	0.174358974358974	0	1
JDP2 <- PlexinA1_complex3	JDP2 <- PlexinA1_complex3	40	2	17	2	23	0	Epithelial_cancer	tfs_rec	PDAC_class	fishers.exact	0.174358974358974	0	1
JDP2 <- PlexinA3_complex1	JDP2 <- PlexinA3_complex1	40	2	17	2	23	0	Epithelial_cancer	tfs_rec	PDAC_class	fishers.exact	0.174358974358974	0	1
JDP2 <- Type_I_IFNR	JDP2 <- Type_I_IFNR	40	2	17	1	23	1	Epithelial_cancer	tfs_rec	PDAC_class	fishers.exact	1	0.733187413397227	1
JDP2 <- VIPR1	JDP2 <- VIPR1	40	1	17	1	23	0	Epithelial_cancer	tfs_rec	PDAC_class	fishers.exact	0.425	0	1
JDP2 <- VLDLR	JDP2 <- VLDLR	40	2	17	1	23	1	Epithelial_cancer	tfs_rec	PDAC_class	fishers.exact	1	0.733187413397227	1
JDP2 <- ADR_complex	JDP2 <- ADR_complex	40	3	17	1	23	2	Epithelial_cancer	tfs_rec	PDAC_class	fishers.exact	1	1.50841601871705	1
JDP2 <- GPRC5B	JDP2 <- GPRC5B	40	2	17	1	23	1	Epithelial_cancer	tfs_rec	PDAC_class	fishers.exact	1	0.733187413397227	1
JDP2 <- TGFR_BMPR2	JDP2 <- TGFR_BMPR2	40	3	17	3	23	0	Epithelial_cancer	tfs_rec	PDAC_class	fishers.exact	0.068825910931174	0	1
JDP2 <- PTPRS	JDP2 <- PTPRS	40	1	17	1	23	0	Epithelial_cancer	tfs_rec	PDAC_class	fishers.exact	0.425	0	1
JDP2 <- LRP1	JDP2 <- LRP1	40	3	17	3	23	0	Epithelial_cancer	tfs_rec	PDAC_class	fishers.exact	0.068825910931174	0	1
JDP2 <- TFRC	JDP2 <- TFRC	40	4	17	3	23	1	Epithelial_cancer	tfs_rec	PDAC_class	fishers.exact	0.294069373016741	0.22045127871654	1
JDP2 <- PGRMC2	JDP2 <- PGRMC2	40	3	17	3	23	0	Epithelial_cancer	tfs_rec	PDAC_class	fishers.exact	0.068825910931174	0	1
JDP2 <- PPARG	JDP2 <- PPARG	40	4	17	3	23	1	Epithelial_cancer	tfs_rec	PDAC_class	fishers.exact	0.294069373016741	0.22045127871654	1
JDP2 <- SIRPA	JDP2 <- SIRPA	40	1	17	1	23	0	Epithelial_cancer	tfs_rec	PDAC_class	fishers.exact	0.425	0	1
JDP2 <- PlexinA2_complex1	JDP2 <- PlexinA2_complex1	40	3	17	3	23	0	Epithelial_cancer	tfs_rec	PDAC_class	fishers.exact	0.068825910931174	0	1
JDP2 <- RAreceptor_RARG	JDP2 <- RAreceptor_RARG	40	2	17	2	23	0	Epithelial_cancer	tfs_rec	PDAC_class	fishers.exact	0.174358974358974	0	1
JDP2 <- TNFRSF10A	JDP2 <- TNFRSF10A	40	2	17	2	23	0	Epithelial_cancer	tfs_rec	PDAC_class	fishers.exact	0.174358974358974	0	1
JDP2 <- IGF1R	JDP2 <- IGF1R	40	4	17	3	23	1	Epithelial_cancer	tfs_rec	PDAC_class	fishers.exact	0.294069373016741	0.22045127871654	1
JDP2 <- NR1H3	JDP2 <- NR1H3	40	1	17	1	23	0	Epithelial_cancer	tfs_rec	PDAC_class	fishers.exact	0.425	0	1
JDP2 <- TNFRSF21	JDP2 <- TNFRSF21	40	9	17	6	23	3	Epithelial_cancer	tfs_rec	PDAC_class	fishers.exact	0.133756428493271	0.284575721723354	1
JDP2 <- BDKRB2	JDP2 <- BDKRB2	40	2	17	1	23	1	Epithelial_cancer	tfs_rec	PDAC_class	fishers.exact	1	0.733187413397227	1
JDP2 <- LEPR	JDP2 <- LEPR	40	2	17	2	23	0	Epithelial_cancer	tfs_rec	PDAC_class	fishers.exact	0.174358974358974	0	1
JDP2 <- SEMA4C	JDP2 <- SEMA4C	40	1	17	1	23	0	Epithelial_cancer	tfs_rec	PDAC_class	fishers.exact	0.425	0	1
JDP2 <- RAreceptor_RXRB	JDP2 <- RAreceptor_RXRB	40	1	17	1	23	0	Epithelial_cancer	tfs_rec	PDAC_class	fishers.exact	0.425	0	1
JDP2 <- CD47	JDP2 <- CD47	40	2	17	1	23	1	Epithelial_cancer	tfs_rec	PDAC_class	fishers.exact	1	0.733187413397227	1
JDP2 <- THBD	JDP2 <- THBD	40	1	17	1	23	0	Epithelial_cancer	tfs_rec	PDAC_class	fishers.exact	0.425	0	1
JDP2 <- PPARA	JDP2 <- PPARA	40	1	17	1	23	0	Epithelial_cancer	tfs_rec	PDAC_class	fishers.exact	0.425	0	1
JDP2 <- NRP1	JDP2 <- NRP1	40	3	17	3	23	0	Epithelial_cancer	tfs_rec	PDAC_class	fishers.exact	0.068825910931174	0	1
JDP2 <- TNFRSF10D	JDP2 <- TNFRSF10D	40	2	17	2	23	0	Epithelial_cancer	tfs_rec	PDAC_class	fishers.exact	0.174358974358974	0	1
JDP2 <- NR3C1	JDP2 <- NR3C1	40	1	17	1	23	0	Epithelial_cancer	tfs_rec	PDAC_class	fishers.exact	0.425	0	1
SP2 <- CXADR	SP2 <- CXADR	40	11	17	4	23	7	Epithelial_cancer	tfs_rec	PDAC_class	fishers.exact	0.729795117698344	1.40954173619059	1
SP2 <- F11R	SP2 <- F11R	40	15	17	5	23	10	Epithelial_cancer	tfs_rec	PDAC_class	fishers.exact	0.511522646116639	1.81812656105444	1
SP2 <- GPR35	SP2 <- GPR35	40	6	17	2	23	4	Epithelial_cancer	tfs_rec	PDAC_class	fishers.exact	1	1.56153408166088	1
SP2 <- CD74	SP2 <- CD74	40	6	17	2	23	4	Epithelial_cancer	tfs_rec	PDAC_class	fishers.exact	1	1.56153408166088	1
SP2 <- DAG1	SP2 <- DAG1	40	7	17	3	23	4	Epithelial_cancer	tfs_rec	PDAC_class	fishers.exact	1	0.982886615648802	1
SP2 <- PLXNB2	SP2 <- PLXNB2	40	10	17	4	23	6	Epithelial_cancer	tfs_rec	PDAC_class	fishers.exact	1	1.14315048779834	1
SP2 <- TNFRSF12A	SP2 <- TNFRSF12A	40	10	17	5	23	5	Epithelial_cancer	tfs_rec	PDAC_class	fishers.exact	0.716568305277983	0.673594538646557	1
SP2 <- CD46	SP2 <- CD46	40	13	17	5	23	8	Epithelial_cancer	tfs_rec	PDAC_class	fishers.exact	1	1.27216089327298	1
SP2 <- EPHA2	SP2 <- EPHA2	40	14	17	6	23	8	Epithelial_cancer	tfs_rec	PDAC_class	fishers.exact	1	0.978319760870971	1
SP2 <- EPHB4	SP2 <- EPHB4	40	7	17	3	23	4	Epithelial_cancer	tfs_rec	PDAC_class	fishers.exact	1	0.982886615648802	1
SP2 <- LGR4	SP2 <- LGR4	40	10	17	3	23	7	Epithelial_cancer	tfs_rec	PDAC_class	fishers.exact	0.470927503185568	2.00647915113347	1
SP2 <- MET	SP2 <- MET	40	14	17	6	23	8	Epithelial_cancer	tfs_rec	PDAC_class	fishers.exact	1	0.978319760870971	1
SP2 <- TMEM219	SP2 <- TMEM219	40	7	17	2	23	5	Epithelial_cancer	tfs_rec	PDAC_class	fishers.exact	0.677025203340993	2.04713027653482	1
SP2 <- EFNB2	SP2 <- EFNB2	40	6	17	3	23	3	Epithelial_cancer	tfs_rec	PDAC_class	fishers.exact	1	0.706387873026028	1
SP2 <- EGFR	SP2 <- EGFR	40	5	17	3	23	2	Epithelial_cancer	tfs_rec	PDAC_class	fishers.exact	0.633961897119792	0.453784533789448	1
SP2 <- PLAUR	SP2 <- PLAUR	40	5	17	3	23	2	Epithelial_cancer	tfs_rec	PDAC_class	fishers.exact	0.633961897119792	0.453784533789448	1
SP2 <- GPR37L1	SP2 <- GPR37L1	40	1	17	1	23	0	Epithelial_cancer	tfs_rec	PDAC_class	fishers.exact	0.425	0	1
SP2 <- LRP5	SP2 <- LRP5	40	8	17	4	23	4	Epithelial_cancer	tfs_rec	PDAC_class	fishers.exact	0.702471702471703	0.690859683366735	1
SP2 <- TNFRSF10D	SP2 <- TNFRSF10D	40	1	17	1	23	0	Epithelial_cancer	tfs_rec	PDAC_class	fishers.exact	0.425	0	1
SP2 <- RAreceptor_RXRA	SP2 <- RAreceptor_RXRA	40	5	17	3	23	2	Epithelial_cancer	tfs_rec	PDAC_class	fishers.exact	0.633961897119792	0.453784533789448	1
SP2 <- GPR37	SP2 <- GPR37	40	1	17	1	23	0	Epithelial_cancer	tfs_rec	PDAC_class	fishers.exact	0.425	0	1
SP2 <- PTPRU	SP2 <- PTPRU	40	4	17	3	23	1	Epithelial_cancer	tfs_rec	PDAC_class	fishers.exact	0.294069373016741	0.22045127871654	1
SP2 <- TGFbeta_receptor1	SP2 <- TGFbeta_receptor1	40	1	17	1	23	0	Epithelial_cancer	tfs_rec	PDAC_class	fishers.exact	0.425	0	1
SP2 <- PPARG	SP2 <- PPARG	40	5	17	2	23	3	Epithelial_cancer	tfs_rec	PDAC_class	fishers.exact	1	1.12169283964691	1
SP2 <- NOTCH3	SP2 <- NOTCH3	40	2	17	2	23	0	Epithelial_cancer	tfs_rec	PDAC_class	fishers.exact	0.174358974358974	0	1
SP2 <- LDLR	SP2 <- LDLR	40	11	17	5	23	6	Epithelial_cancer	tfs_rec	PDAC_class	fishers.exact	1	0.850606773322097	1
SP2 <- PTPRK	SP2 <- PTPRK	40	10	17	4	23	6	Epithelial_cancer	tfs_rec	PDAC_class	fishers.exact	1	1.14315048779834	1
SP2 <- LTBR	SP2 <- LTBR	40	8	17	3	23	5	Epithelial_cancer	tfs_rec	PDAC_class	fishers.exact	1	1.28801418811975	1
SP2 <- NRP2	SP2 <- NRP2	40	1	17	1	23	0	Epithelial_cancer	tfs_rec	PDAC_class	fishers.exact	0.425	0	1
SP2 <- PVR	SP2 <- PVR	40	4	17	2	23	2	Epithelial_cancer	tfs_rec	PDAC_class	fishers.exact	1	0.720429073846354	1
SP2 <- OSMR	SP2 <- OSMR	40	4	17	2	23	2	Epithelial_cancer	tfs_rec	PDAC_class	fishers.exact	1	0.720429073846354	1
SP2 <- ICAM1	SP2 <- ICAM1	40	2	17	2	23	0	Epithelial_cancer	tfs_rec	PDAC_class	fishers.exact	0.174358974358974	0	1
SP2 <- LEPR	SP2 <- LEPR	40	1	17	1	23	0	Epithelial_cancer	tfs_rec	PDAC_class	fishers.exact	0.425	0	1
SP2 <- NR3C1	SP2 <- NR3C1	40	1	17	1	23	0	Epithelial_cancer	tfs_rec	PDAC_class	fishers.exact	0.425	0	1
SP2 <- DDR1	SP2 <- DDR1	40	14	17	5	23	9	Epithelial_cancer	tfs_rec	PDAC_class	fishers.exact	0.738520945862436	1.52628682969879	1
SP2 <- RAreceptor_RARG	SP2 <- RAreceptor_RARG	40	2	17	1	23	1	Epithelial_cancer	tfs_rec	PDAC_class	fishers.exact	1	0.733187413397227	1
SP2 <- CELSR2	SP2 <- CELSR2	40	2	17	1	23	1	Epithelial_cancer	tfs_rec	PDAC_class	fishers.exact	1	0.733187413397227	1
SP2 <- LRP1	SP2 <- LRP1	40	4	17	3	23	1	Epithelial_cancer	tfs_rec	PDAC_class	fishers.exact	0.294069373016741	0.22045127871654	1
HSF1 <- CXADR	HSF1 <- CXADR	40	18	17	8	23	10	Epithelial_cancer	tfs_rec	PDAC_class	fishers.exact	1	0.868526922460231	1
HSF1 <- ERBB3	HSF1 <- ERBB3	40	15	17	6	23	9	Epithelial_cancer	tfs_rec	PDAC_class	fishers.exact	1	1.17374916569037	1
HSF1 <- PLAUR	HSF1 <- PLAUR	40	9	17	4	23	5	Epithelial_cancer	tfs_rec	PDAC_class	fishers.exact	1	0.905100337399221	1
HSF1 <- PLXNB2	HSF1 <- PLXNB2	40	9	17	5	23	4	Epithelial_cancer	tfs_rec	PDAC_class	fishers.exact	0.456081081081081	0.514219328938571	1
HSF1 <- MST1R	HSF1 <- MST1R	40	7	17	3	23	4	Epithelial_cancer	tfs_rec	PDAC_class	fishers.exact	1	0.982886615648802	1
HSF1 <- ACKR3	HSF1 <- ACKR3	40	2	17	1	23	1	Epithelial_cancer	tfs_rec	PDAC_class	fishers.exact	1	0.733187413397227	1
HSF1 <- PTPRK	HSF1 <- PTPRK	40	11	17	5	23	6	Epithelial_cancer	tfs_rec	PDAC_class	fishers.exact	1	0.850606773322097	1
HSF1 <- F11R	HSF1 <- F11R	40	15	17	7	23	8	Epithelial_cancer	tfs_rec	PDAC_class	fishers.exact	0.748577832560035	0.767153176983106	1
HSF1 <- DDR1	HSF1 <- DDR1	40	11	17	3	23	8	Epithelial_cancer	tfs_rec	PDAC_class	fishers.exact	0.297269353720967	2.43415807335765	1
HSF1 <- PTPRU	HSF1 <- PTPRU	40	6	17	4	23	2	Epithelial_cancer	tfs_rec	PDAC_class	fishers.exact	0.372506109348215	0.319038635444626	1
HSF1 <- TNFRSF12A	HSF1 <- TNFRSF12A	40	11	17	4	23	7	Epithelial_cancer	tfs_rec	PDAC_class	fishers.exact	0.729795117698344	1.40954173619059	1
HSF1 <- OSMR	HSF1 <- OSMR	40	4	17	2	23	2	Epithelial_cancer	tfs_rec	PDAC_class	fishers.exact	1	0.720429073846354	1
HSF1 <- EGFR	HSF1 <- EGFR	40	8	17	4	23	4	Epithelial_cancer	tfs_rec	PDAC_class	fishers.exact	0.702471702471703	0.690859683366735	1
HSF1 <- CD46	HSF1 <- CD46	40	11	17	5	23	6	Epithelial_cancer	tfs_rec	PDAC_class	fishers.exact	1	0.850606773322097	1
HSF1 <- EFNB2	HSF1 <- EFNB2	40	7	17	2	23	5	Epithelial_cancer	tfs_rec	PDAC_class	fishers.exact	0.677025203340993	2.04713027653482	1
HSF1 <- DAG1	HSF1 <- DAG1	40	5	17	2	23	3	Epithelial_cancer	tfs_rec	PDAC_class	fishers.exact	1	1.12169283964691	1
HSF1 <- MET	HSF1 <- MET	40	12	17	6	23	6	Epithelial_cancer	tfs_rec	PDAC_class	fishers.exact	0.728464059164838	0.65428297807559	1
HSF1 <- GPR35	HSF1 <- GPR35	40	4	17	2	23	2	Epithelial_cancer	tfs_rec	PDAC_class	fishers.exact	1	0.720429073846354	1
HSF1 <- EPHB4	HSF1 <- EPHB4	40	6	17	3	23	3	Epithelial_cancer	tfs_rec	PDAC_class	fishers.exact	1	0.706387873026028	1
HSF1 <- SLC7A1	HSF1 <- SLC7A1	40	7	17	3	23	4	Epithelial_cancer	tfs_rec	PDAC_class	fishers.exact	1	0.982886615648802	1
HSF1 <- NRP2	HSF1 <- NRP2	40	4	17	2	23	2	Epithelial_cancer	tfs_rec	PDAC_class	fishers.exact	1	0.720429073846354	1
HSF1 <- NOTCH3	HSF1 <- NOTCH3	40	2	17	2	23	0	Epithelial_cancer	tfs_rec	PDAC_class	fishers.exact	0.174358974358974	0	1
HSF1 <- PVR	HSF1 <- PVR	40	4	17	2	23	2	Epithelial_cancer	tfs_rec	PDAC_class	fishers.exact	1	0.720429073846354	1
HSF1 <- EPHA2	HSF1 <- EPHA2	40	13	17	5	23	8	Epithelial_cancer	tfs_rec	PDAC_class	fishers.exact	1	1.27216089327298	1
HSF1 <- TMEM219	HSF1 <- TMEM219	40	7	17	2	23	5	Epithelial_cancer	tfs_rec	PDAC_class	fishers.exact	0.677025203340993	2.04713027653482	1
HSF1 <- ICAM1	HSF1 <- ICAM1	40	5	17	3	23	2	Epithelial_cancer	tfs_rec	PDAC_class	fishers.exact	0.633961897119792	0.453784533789448	1
HSF1 <- LDLR	HSF1 <- LDLR	40	11	17	5	23	6	Epithelial_cancer	tfs_rec	PDAC_class	fishers.exact	1	0.850606773322097	1
HSF1 <- TNFRSF10B	HSF1 <- TNFRSF10B	40	6	17	2	23	4	Epithelial_cancer	tfs_rec	PDAC_class	fishers.exact	1	1.56153408166088	1
HSF1 <- TNFRSF25	HSF1 <- TNFRSF25	40	1	17	1	23	0	Epithelial_cancer	tfs_rec	PDAC_class	fishers.exact	0.425	0	1
HSF1 <- SLC1A5	HSF1 <- SLC1A5	40	4	17	2	23	2	Epithelial_cancer	tfs_rec	PDAC_class	fishers.exact	1	0.720429073846354	1
HSF1 <- IL1_receptor_inhibitor	HSF1 <- IL1_receptor_inhibitor	40	3	17	2	23	1	Epithelial_cancer	tfs_rec	PDAC_class	fishers.exact	0.564676113360324	0.350292382916256	1
HSF1 <- RORC	HSF1 <- RORC	40	5	17	3	23	2	Epithelial_cancer	tfs_rec	PDAC_class	fishers.exact	0.633961897119792	0.453784533789448	1
HSF1 <- LRP5	HSF1 <- LRP5	40	5	17	2	23	3	Epithelial_cancer	tfs_rec	PDAC_class	fishers.exact	1	1.12169283964691	1
HSF1 <- IL13_receptor	HSF1 <- IL13_receptor	40	5	17	2	23	3	Epithelial_cancer	tfs_rec	PDAC_class	fishers.exact	1	1.12169283964691	1
HSF1 <- CD40	HSF1 <- CD40	40	4	17	2	23	2	Epithelial_cancer	tfs_rec	PDAC_class	fishers.exact	1	0.720429073846354	1
HSF1 <- TNFRSF14	HSF1 <- TNFRSF14	40	6	17	4	23	2	Epithelial_cancer	tfs_rec	PDAC_class	fishers.exact	0.372506109348215	0.319038635444626	1
HSF1 <- GPRC5B	HSF1 <- GPRC5B	40	8	17	3	23	5	Epithelial_cancer	tfs_rec	PDAC_class	fishers.exact	1	1.28801418811975	1
HSF1 <- PGRMC2	HSF1 <- PGRMC2	40	5	17	2	23	3	Epithelial_cancer	tfs_rec	PDAC_class	fishers.exact	1	1.12169283964691	1
HSF1 <- ADR_complex	HSF1 <- ADR_complex	40	9	17	4	23	5	Epithelial_cancer	tfs_rec	PDAC_class	fishers.exact	1	0.905100337399221	1
HSF1 <- PlexinA3_complex1	HSF1 <- PlexinA3_complex1	40	3	17	1	23	2	Epithelial_cancer	tfs_rec	PDAC_class	fishers.exact	1	1.50841601871705	1
HSF1 <- LIFR	HSF1 <- LIFR	40	3	17	2	23	1	Epithelial_cancer	tfs_rec	PDAC_class	fishers.exact	0.564676113360324	0.350292382916256	1
HSF1 <- VLDLR	HSF1 <- VLDLR	40	2	17	1	23	1	Epithelial_cancer	tfs_rec	PDAC_class	fishers.exact	1	0.733187413397227	1
HSF1 <- Type_I_IFNR	HSF1 <- Type_I_IFNR	40	3	17	2	23	1	Epithelial_cancer	tfs_rec	PDAC_class	fishers.exact	0.564676113360324	0.350292382916256	1
HSF1 <- TGFbeta_receptor2	HSF1 <- TGFbeta_receptor2	40	4	17	2	23	2	Epithelial_cancer	tfs_rec	PDAC_class	fishers.exact	1	0.720429073846354	1
HSF1 <- HRH1	HSF1 <- HRH1	40	3	17	2	23	1	Epithelial_cancer	tfs_rec	PDAC_class	fishers.exact	0.564676113360324	0.350292382916256	1
HSF1 <- LRP1	HSF1 <- LRP1	40	3	17	2	23	1	Epithelial_cancer	tfs_rec	PDAC_class	fishers.exact	0.564676113360324	0.350292382916256	1
HSF1 <- NR3C1	HSF1 <- NR3C1	40	2	17	2	23	0	Epithelial_cancer	tfs_rec	PDAC_class	fishers.exact	0.174358974358974	0	1
HSF1 <- NPY1R	HSF1 <- NPY1R	40	1	17	1	23	0	Epithelial_cancer	tfs_rec	PDAC_class	fishers.exact	0.425	0	1
HSF1 <- LTBR	HSF1 <- LTBR	40	7	17	3	23	4	Epithelial_cancer	tfs_rec	PDAC_class	fishers.exact	1	0.982886615648802	1
HSF1 <- IGF1R	HSF1 <- IGF1R	40	4	17	2	23	2	Epithelial_cancer	tfs_rec	PDAC_class	fishers.exact	1	0.720429073846354	1
HSF1 <- LEPR	HSF1 <- LEPR	40	3	17	2	23	1	Epithelial_cancer	tfs_rec	PDAC_class	fishers.exact	0.564676113360324	0.350292382916256	1
HSF1 <- PTPRS	HSF1 <- PTPRS	40	2	17	1	23	1	Epithelial_cancer	tfs_rec	PDAC_class	fishers.exact	1	0.733187413397227	1
HSF1 <- EPHB6	HSF1 <- EPHB6	40	3	17	2	23	1	Epithelial_cancer	tfs_rec	PDAC_class	fishers.exact	0.564676113360324	0.350292382916256	1
HSF1 <- RAreceptor_RXRA	HSF1 <- RAreceptor_RXRA	40	3	17	2	23	1	Epithelial_cancer	tfs_rec	PDAC_class	fishers.exact	0.564676113360324	0.350292382916256	1
HSF1 <- TNFRSF10A	HSF1 <- TNFRSF10A	40	6	17	2	23	4	Epithelial_cancer	tfs_rec	PDAC_class	fishers.exact	1	1.56153408166088	1
HSF1 <- TNFRSF21	HSF1 <- TNFRSF21	40	12	17	5	23	7	Epithelial_cancer	tfs_rec	PDAC_class	fishers.exact	1	1.04873929047014	1
HSF1 <- GPR37L1	HSF1 <- GPR37L1	40	1	17	1	23	0	Epithelial_cancer	tfs_rec	PDAC_class	fishers.exact	0.425	0	1
HSF1 <- THBD	HSF1 <- THBD	40	1	17	1	23	0	Epithelial_cancer	tfs_rec	PDAC_class	fishers.exact	0.425	0	1
HSF1 <- VIPR1	HSF1 <- VIPR1	40	4	17	2	23	2	Epithelial_cancer	tfs_rec	PDAC_class	fishers.exact	1	0.720429073846354	1
HSF1 <- TFRC	HSF1 <- TFRC	40	8	17	5	23	3	Epithelial_cancer	tfs_rec	PDAC_class	fishers.exact	0.249915502547082	0.369716171739506	1
HSF1 <- BMPR1A_BMPR2	HSF1 <- BMPR1A_BMPR2	40	2	17	2	23	0	Epithelial_cancer	tfs_rec	PDAC_class	fishers.exact	0.174358974358974	0	1
HSF1 <- TNFRSF1A	HSF1 <- TNFRSF1A	40	3	17	2	23	1	Epithelial_cancer	tfs_rec	PDAC_class	fishers.exact	0.564676113360324	0.350292382916256	1
HSF1 <- ACE2	HSF1 <- ACE2	40	2	17	1	23	1	Epithelial_cancer	tfs_rec	PDAC_class	fishers.exact	1	0.733187413397227	1
HSF1 <- IL17_receptor_AC	HSF1 <- IL17_receptor_AC	40	2	17	2	23	0	Epithelial_cancer	tfs_rec	PDAC_class	fishers.exact	0.174358974358974	0	1
HSF1 <- GPR37	HSF1 <- GPR37	40	1	17	1	23	0	Epithelial_cancer	tfs_rec	PDAC_class	fishers.exact	0.425	0	1
HSF1 <- Type_II_IFNR	HSF1 <- Type_II_IFNR	40	5	17	2	23	3	Epithelial_cancer	tfs_rec	PDAC_class	fishers.exact	1	1.12169283964691	1
HSF1 <- NPR3	HSF1 <- NPR3	40	2	17	1	23	1	Epithelial_cancer	tfs_rec	PDAC_class	fishers.exact	1	0.733187413397227	1
HSF1 <- BDKRB2	HSF1 <- BDKRB2	40	2	17	2	23	0	Epithelial_cancer	tfs_rec	PDAC_class	fishers.exact	0.174358974358974	0	1
HSF1 <- LGR4	HSF1 <- LGR4	40	5	17	2	23	3	Epithelial_cancer	tfs_rec	PDAC_class	fishers.exact	1	1.12169283964691	1
HSF1 <- PlexinA1_complex3	HSF1 <- PlexinA1_complex3	40	3	17	2	23	1	Epithelial_cancer	tfs_rec	PDAC_class	fishers.exact	0.564676113360324	0.350292382916256	1
HSF1 <- TGFbeta_receptor1	HSF1 <- TGFbeta_receptor1	40	3	17	1	23	2	Epithelial_cancer	tfs_rec	PDAC_class	fishers.exact	1	1.50841601871705	1
HSF1 <- SEMA4C	HSF1 <- SEMA4C	40	2	17	2	23	0	Epithelial_cancer	tfs_rec	PDAC_class	fishers.exact	0.174358974358974	0	1
HSF1 <- ACVR1_BMPR2	HSF1 <- ACVR1_BMPR2	40	3	17	2	23	1	Epithelial_cancer	tfs_rec	PDAC_class	fishers.exact	0.564676113360324	0.350292382916256	1
HSF1 <- SIRPA	HSF1 <- SIRPA	40	3	17	1	23	2	Epithelial_cancer	tfs_rec	PDAC_class	fishers.exact	1	1.50841601871705	1
HSF1 <- P2RY6	HSF1 <- P2RY6	40	1	17	1	23	0	Epithelial_cancer	tfs_rec	PDAC_class	fishers.exact	0.425	0	1
HSF1 <- NR1H3	HSF1 <- NR1H3	40	3	17	2	23	1	Epithelial_cancer	tfs_rec	PDAC_class	fishers.exact	0.564676113360324	0.350292382916256	1
HSF1 <- PPARA	HSF1 <- PPARA	40	5	17	2	23	3	Epithelial_cancer	tfs_rec	PDAC_class	fishers.exact	1	1.12169283964691	1
HSF1 <- RAreceptor_RXRB	HSF1 <- RAreceptor_RXRB	40	2	17	2	23	0	Epithelial_cancer	tfs_rec	PDAC_class	fishers.exact	0.174358974358974	0	1
HSF1 <- PPARG	HSF1 <- PPARG	40	9	17	4	23	5	Epithelial_cancer	tfs_rec	PDAC_class	fishers.exact	1	0.905100337399221	1
HSF1 <- PlexinA2_complex1	HSF1 <- PlexinA2_complex1	40	3	17	2	23	1	Epithelial_cancer	tfs_rec	PDAC_class	fishers.exact	0.564676113360324	0.350292382916256	1
HSF1 <- CELSR2	HSF1 <- CELSR2	40	2	17	2	23	0	Epithelial_cancer	tfs_rec	PDAC_class	fishers.exact	0.174358974358974	0	1
HSF1 <- TNFRSF10D	HSF1 <- TNFRSF10D	40	3	17	1	23	2	Epithelial_cancer	tfs_rec	PDAC_class	fishers.exact	1	1.50841601871705	1
HSF1 <- TGFR_BMPR2	HSF1 <- TGFR_BMPR2	40	3	17	1	23	2	Epithelial_cancer	tfs_rec	PDAC_class	fishers.exact	1	1.50841601871705	1
HSF1 <- FGFRL1	HSF1 <- FGFRL1	40	4	17	2	23	2	Epithelial_cancer	tfs_rec	PDAC_class	fishers.exact	1	0.720429073846354	1
HSF1 <- RAreceptor_RARG	HSF1 <- RAreceptor_RARG	40	3	17	2	23	1	Epithelial_cancer	tfs_rec	PDAC_class	fishers.exact	0.564676113360324	0.350292382916256	1
HSF1 <- NRP1	HSF1 <- NRP1	40	4	17	2	23	2	Epithelial_cancer	tfs_rec	PDAC_class	fishers.exact	1	0.720429073846354	1
HSF1 <- NR1H2	HSF1 <- NR1H2	40	3	17	1	23	2	Epithelial_cancer	tfs_rec	PDAC_class	fishers.exact	1	1.50841601871705	1
IRF7 <- ERBB3	IRF7 <- ERBB3	40	14	17	6	23	8	Epithelial_cancer	tfs_rec	PDAC_class	fishers.exact	1	0.978319760870971	1
IRF7 <- CXADR	IRF7 <- CXADR	40	13	17	6	23	7	Epithelial_cancer	tfs_rec	PDAC_class	fishers.exact	1	0.806557200380495	1
IRF7 <- F11R	IRF7 <- F11R	40	14	17	6	23	8	Epithelial_cancer	tfs_rec	PDAC_class	fishers.exact	1	0.978319760870971	1
IRF7 <- DDR1	IRF7 <- DDR1	40	18	17	8	23	10	Epithelial_cancer	tfs_rec	PDAC_class	fishers.exact	1	0.868526922460231	1
IRF7 <- PLXNB2	IRF7 <- PLXNB2	40	10	17	5	23	5	Epithelial_cancer	tfs_rec	PDAC_class	fishers.exact	0.716568305277983	0.673594538646557	1
IRF7 <- PLAUR	IRF7 <- PLAUR	40	14	17	7	23	7	Epithelial_cancer	tfs_rec	PDAC_class	fishers.exact	0.520621734081133	0.632537197713314	1
IRF7 <- CD74	IRF7 <- CD74	40	14	17	6	23	8	Epithelial_cancer	tfs_rec	PDAC_class	fishers.exact	1	0.978319760870971	1
IRF7 <- PTPRK	IRF7 <- PTPRK	40	11	17	5	23	6	Epithelial_cancer	tfs_rec	PDAC_class	fishers.exact	1	0.850606773322097	1
IRF7 <- MET	IRF7 <- MET	40	14	17	8	23	6	Epithelial_cancer	tfs_rec	PDAC_class	fishers.exact	0.197843561024874	0.406781302997883	1
IRF7 <- CD46	IRF7 <- CD46	40	15	17	7	23	8	Epithelial_cancer	tfs_rec	PDAC_class	fishers.exact	0.748577832560035	0.767153176983106	1
IRF7 <- ICAM1	IRF7 <- ICAM1	40	2	17	2	23	0	Epithelial_cancer	tfs_rec	PDAC_class	fishers.exact	0.174358974358974	0	1
IRF7 <- OSMR	IRF7 <- OSMR	40	1	17	1	23	0	Epithelial_cancer	tfs_rec	PDAC_class	fishers.exact	0.425	0	1
IRF7 <- ACKR3	IRF7 <- ACKR3	40	1	17	1	23	0	Epithelial_cancer	tfs_rec	PDAC_class	fishers.exact	0.425	0	1
IRF7 <- PTPRU	IRF7 <- PTPRU	40	4	17	2	23	2	Epithelial_cancer	tfs_rec	PDAC_class	fishers.exact	1	0.720429073846354	1
IRF7 <- NRP2	IRF7 <- NRP2	40	2	17	1	23	1	Epithelial_cancer	tfs_rec	PDAC_class	fishers.exact	1	0.733187413397227	1
IRF7 <- EGFR	IRF7 <- EGFR	40	5	17	3	23	2	Epithelial_cancer	tfs_rec	PDAC_class	fishers.exact	0.633961897119792	0.453784533789448	1
IRF7 <- EFNB2	IRF7 <- EFNB2	40	9	17	5	23	4	Epithelial_cancer	tfs_rec	PDAC_class	fishers.exact	0.456081081081081	0.514219328938571	1
IRF7 <- EPHA2	IRF7 <- EPHA2	40	11	17	6	23	5	Epithelial_cancer	tfs_rec	PDAC_class	fishers.exact	0.477405941922071	0.518184185889785	1
IRF7 <- HRH1	IRF7 <- HRH1	40	3	17	1	23	2	Epithelial_cancer	tfs_rec	PDAC_class	fishers.exact	1	1.50841601871705	1
IRF7 <- TNFRSF12A	IRF7 <- TNFRSF12A	40	12	17	5	23	7	Epithelial_cancer	tfs_rec	PDAC_class	fishers.exact	1	1.04873929047014	1
IRF7 <- TGFR_BMPR2	IRF7 <- TGFR_BMPR2	40	1	17	1	23	0	Epithelial_cancer	tfs_rec	PDAC_class	fishers.exact	0.425	0	1
IRF7 <- TNFRSF10B	IRF7 <- TNFRSF10B	40	6	17	2	23	4	Epithelial_cancer	tfs_rec	PDAC_class	fishers.exact	1	1.56153408166088	1
IRF7 <- NOTCH3	IRF7 <- NOTCH3	40	1	17	1	23	0	Epithelial_cancer	tfs_rec	PDAC_class	fishers.exact	0.425	0	1
IRF7 <- PGRMC2	IRF7 <- PGRMC2	40	1	17	1	23	0	Epithelial_cancer	tfs_rec	PDAC_class	fishers.exact	0.425	0	1
IRF7 <- LRP5	IRF7 <- LRP5	40	9	17	6	23	3	Epithelial_cancer	tfs_rec	PDAC_class	fishers.exact	0.133756428493271	0.284575721723354	1
IRF7 <- TMEM219	IRF7 <- TMEM219	40	4	17	3	23	1	Epithelial_cancer	tfs_rec	PDAC_class	fishers.exact	0.294069373016741	0.22045127871654	1
IRF7 <- TNFRSF25	IRF7 <- TNFRSF25	40	4	17	3	23	1	Epithelial_cancer	tfs_rec	PDAC_class	fishers.exact	0.294069373016741	0.22045127871654	1
IRF7 <- LIFR	IRF7 <- LIFR	40	1	17	1	23	0	Epithelial_cancer	tfs_rec	PDAC_class	fishers.exact	0.425	0	1
IRF7 <- IL13_receptor	IRF7 <- IL13_receptor	40	3	17	2	23	1	Epithelial_cancer	tfs_rec	PDAC_class	fishers.exact	0.564676113360324	0.350292382916256	1
IRF7 <- RORC	IRF7 <- RORC	40	4	17	2	23	2	Epithelial_cancer	tfs_rec	PDAC_class	fishers.exact	1	0.720429073846354	1
IRF7 <- NPY1R	IRF7 <- NPY1R	40	1	17	1	23	0	Epithelial_cancer	tfs_rec	PDAC_class	fishers.exact	0.425	0	1
IRF7 <- Type_I_IFNR	IRF7 <- Type_I_IFNR	40	6	17	4	23	2	Epithelial_cancer	tfs_rec	PDAC_class	fishers.exact	0.372506109348215	0.319038635444626	1
IRF7 <- NR3C1	IRF7 <- NR3C1	40	1	17	1	23	0	Epithelial_cancer	tfs_rec	PDAC_class	fishers.exact	0.425	0	1
IRF7 <- IL1_receptor_inhibitor	IRF7 <- IL1_receptor_inhibitor	40	2	17	1	23	1	Epithelial_cancer	tfs_rec	PDAC_class	fishers.exact	1	0.733187413397227	1
IRF7 <- SLC7A1	IRF7 <- SLC7A1	40	5	17	3	23	2	Epithelial_cancer	tfs_rec	PDAC_class	fishers.exact	0.633961897119792	0.453784533789448	1
IRF7 <- RAreceptor_RXRA	IRF7 <- RAreceptor_RXRA	40	1	17	1	23	0	Epithelial_cancer	tfs_rec	PDAC_class	fishers.exact	0.425	0	1
IRF7 <- ACE2	IRF7 <- ACE2	40	4	17	2	23	2	Epithelial_cancer	tfs_rec	PDAC_class	fishers.exact	1	0.720429073846354	1
IRF7 <- TGFR_AVR2B	IRF7 <- TGFR_AVR2B	40	1	17	1	23	0	Epithelial_cancer	tfs_rec	PDAC_class	fishers.exact	0.425	0	1
IRF7 <- LEPR	IRF7 <- LEPR	40	1	17	1	23	0	Epithelial_cancer	tfs_rec	PDAC_class	fishers.exact	0.425	0	1
IRF7 <- PPARA	IRF7 <- PPARA	40	4	17	2	23	2	Epithelial_cancer	tfs_rec	PDAC_class	fishers.exact	1	0.720429073846354	1
IRF7 <- SIRPA	IRF7 <- SIRPA	40	2	17	2	23	0	Epithelial_cancer	tfs_rec	PDAC_class	fishers.exact	0.174358974358974	0	1
IRF7 <- EPHB4	IRF7 <- EPHB4	40	5	17	3	23	2	Epithelial_cancer	tfs_rec	PDAC_class	fishers.exact	0.633961897119792	0.453784533789448	1
IRF7 <- GPR35	IRF7 <- GPR35	40	11	17	6	23	5	Epithelial_cancer	tfs_rec	PDAC_class	fishers.exact	0.477405941922071	0.518184185889785	1
IRF7 <- SLC1A5	IRF7 <- SLC1A5	40	3	17	1	23	2	Epithelial_cancer	tfs_rec	PDAC_class	fishers.exact	1	1.50841601871705	1
IRF7 <- PlexinA3_complex1	IRF7 <- PlexinA3_complex1	40	2	17	1	23	1	Epithelial_cancer	tfs_rec	PDAC_class	fishers.exact	1	0.733187413397227	1
IRF7 <- CELSR2	IRF7 <- CELSR2	40	4	17	4	23	0	Epithelial_cancer	tfs_rec	PDAC_class	fishers.exact	0.0260422365685524	0	1
IRF7 <- PVR	IRF7 <- PVR	40	6	17	4	23	2	Epithelial_cancer	tfs_rec	PDAC_class	fishers.exact	0.372506109348215	0.319038635444626	1
IRF7 <- VLDLR	IRF7 <- VLDLR	40	1	17	1	23	0	Epithelial_cancer	tfs_rec	PDAC_class	fishers.exact	0.425	0	1
IRF7 <- RAreceptor_RARG	IRF7 <- RAreceptor_RARG	40	1	17	1	23	0	Epithelial_cancer	tfs_rec	PDAC_class	fishers.exact	0.425	0	1
IRF7 <- THBD	IRF7 <- THBD	40	1	17	1	23	0	Epithelial_cancer	tfs_rec	PDAC_class	fishers.exact	0.425	0	1
IRF7 <- GPRC5B	IRF7 <- GPRC5B	40	8	17	4	23	4	Epithelial_cancer	tfs_rec	PDAC_class	fishers.exact	0.702471702471703	0.690859683366735	1
IRF7 <- SEMA4C	IRF7 <- SEMA4C	40	1	17	1	23	0	Epithelial_cancer	tfs_rec	PDAC_class	fishers.exact	0.425	0	1
IRF7 <- BDKRB2	IRF7 <- BDKRB2	40	4	17	2	23	2	Epithelial_cancer	tfs_rec	PDAC_class	fishers.exact	1	0.720429073846354	1
IRF7 <- TFRC	IRF7 <- TFRC	40	2	17	2	23	0	Epithelial_cancer	tfs_rec	PDAC_class	fishers.exact	0.174358974358974	0	1
IRF7 <- GPR37L1	IRF7 <- GPR37L1	40	1	17	1	23	0	Epithelial_cancer	tfs_rec	PDAC_class	fishers.exact	0.425	0	1
IRF7 <- CD40	IRF7 <- CD40	40	2	17	2	23	0	Epithelial_cancer	tfs_rec	PDAC_class	fishers.exact	0.174358974358974	0	1
IRF7 <- TNFRSF10A	IRF7 <- TNFRSF10A	40	8	17	4	23	4	Epithelial_cancer	tfs_rec	PDAC_class	fishers.exact	0.702471702471703	0.690859683366735	1
IRF7 <- TNFRSF21	IRF7 <- TNFRSF21	40	13	17	6	23	7	Epithelial_cancer	tfs_rec	PDAC_class	fishers.exact	1	0.806557200380495	1
IRF7 <- LGR4	IRF7 <- LGR4	40	10	17	4	23	6	Epithelial_cancer	tfs_rec	PDAC_class	fishers.exact	1	1.14315048779834	1
IRF7 <- TGFbeta_receptor1	IRF7 <- TGFbeta_receptor1	40	2	17	1	23	1	Epithelial_cancer	tfs_rec	PDAC_class	fishers.exact	1	0.733187413397227	1
IRF7 <- VIPR1	IRF7 <- VIPR1	40	3	17	1	23	2	Epithelial_cancer	tfs_rec	PDAC_class	fishers.exact	1	1.50841601871705	1
IRF7 <- ACVR1_BMPR2	IRF7 <- ACVR1_BMPR2	40	1	17	1	23	0	Epithelial_cancer	tfs_rec	PDAC_class	fishers.exact	0.425	0	1
IRF7 <- IL17_receptor_AC	IRF7 <- IL17_receptor_AC	40	1	17	1	23	0	Epithelial_cancer	tfs_rec	PDAC_class	fishers.exact	0.425	0	1
IRF7 <- LRP1	IRF7 <- LRP1	40	2	17	2	23	0	Epithelial_cancer	tfs_rec	PDAC_class	fishers.exact	0.174358974358974	0	1
IRF7 <- BMPR1A_BMPR2	IRF7 <- BMPR1A_BMPR2	40	1	17	1	23	0	Epithelial_cancer	tfs_rec	PDAC_class	fishers.exact	0.425	0	1
IRF7 <- ACVR_1B2B_receptor	IRF7 <- ACVR_1B2B_receptor	40	2	17	2	23	0	Epithelial_cancer	tfs_rec	PDAC_class	fishers.exact	0.174358974358974	0	1
IRF7 <- GPR37	IRF7 <- GPR37	40	1	17	1	23	0	Epithelial_cancer	tfs_rec	PDAC_class	fishers.exact	0.425	0	1
IRF7 <- PTPRS	IRF7 <- PTPRS	40	1	17	1	23	0	Epithelial_cancer	tfs_rec	PDAC_class	fishers.exact	0.425	0	1
IRF7 <- TNFRSF1A	IRF7 <- TNFRSF1A	40	2	17	1	23	1	Epithelial_cancer	tfs_rec	PDAC_class	fishers.exact	1	0.733187413397227	1
IRF7 <- TNFRSF14	IRF7 <- TNFRSF14	40	8	17	4	23	4	Epithelial_cancer	tfs_rec	PDAC_class	fishers.exact	0.702471702471703	0.690859683366735	1
IRF7 <- IGF1R	IRF7 <- IGF1R	40	1	17	1	23	0	Epithelial_cancer	tfs_rec	PDAC_class	fishers.exact	0.425	0	1
IRF7 <- RAreceptor_RXRB	IRF7 <- RAreceptor_RXRB	40	1	17	1	23	0	Epithelial_cancer	tfs_rec	PDAC_class	fishers.exact	0.425	0	1
IRF7 <- PlexinA2_complex1	IRF7 <- PlexinA2_complex1	40	1	17	1	23	0	Epithelial_cancer	tfs_rec	PDAC_class	fishers.exact	0.425	0	1
IRF7 <- PlexinA1_complex3	IRF7 <- PlexinA1_complex3	40	2	17	1	23	1	Epithelial_cancer	tfs_rec	PDAC_class	fishers.exact	1	0.733187413397227	1
IRF7 <- PPARG	IRF7 <- PPARG	40	8	17	4	23	4	Epithelial_cancer	tfs_rec	PDAC_class	fishers.exact	0.702471702471703	0.690859683366735	1
IRF7 <- P2RY6	IRF7 <- P2RY6	40	1	17	1	23	0	Epithelial_cancer	tfs_rec	PDAC_class	fishers.exact	0.425	0	1
IRF7 <- EPHB6	IRF7 <- EPHB6	40	4	17	2	23	2	Epithelial_cancer	tfs_rec	PDAC_class	fishers.exact	1	0.720429073846354	1
IRF7 <- ACVR_1A2B_receptor	IRF7 <- ACVR_1A2B_receptor	40	1	17	1	23	0	Epithelial_cancer	tfs_rec	PDAC_class	fishers.exact	0.425	0	1
IRF7 <- LTBR	IRF7 <- LTBR	40	8	17	4	23	4	Epithelial_cancer	tfs_rec	PDAC_class	fishers.exact	0.702471702471703	0.690859683366735	1
IRF7 <- NR1H3	IRF7 <- NR1H3	40	1	17	1	23	0	Epithelial_cancer	tfs_rec	PDAC_class	fishers.exact	0.425	0	1
IRF7 <- BMR1A_AVR2B	IRF7 <- BMR1A_AVR2B	40	1	17	1	23	0	Epithelial_cancer	tfs_rec	PDAC_class	fishers.exact	0.425	0	1
IRF7 <- Type_II_IFNR	IRF7 <- Type_II_IFNR	40	3	17	2	23	1	Epithelial_cancer	tfs_rec	PDAC_class	fishers.exact	0.564676113360324	0.350292382916256	1
IRF7 <- ACVR2B	IRF7 <- ACVR2B	40	2	17	2	23	0	Epithelial_cancer	tfs_rec	PDAC_class	fishers.exact	0.174358974358974	0	1
PDS5A <- CXADR	PDS5A <- CXADR	40	2	17	1	23	1	Epithelial_cancer	tfs_rec	PDAC_class	fishers.exact	1	0.733187413397227	1
PDS5A <- ERBB3	PDS5A <- ERBB3	40	2	17	1	23	1	Epithelial_cancer	tfs_rec	PDAC_class	fishers.exact	1	0.733187413397227	1
PDS5A <- PLXNB2	PDS5A <- PLXNB2	40	2	17	1	23	1	Epithelial_cancer	tfs_rec	PDAC_class	fishers.exact	1	0.733187413397227	1
PDS5A <- DAG1	PDS5A <- DAG1	40	1	17	1	23	0	Epithelial_cancer	tfs_rec	PDAC_class	fishers.exact	0.425	0	1
PDS5A <- MET	PDS5A <- MET	40	2	17	1	23	1	Epithelial_cancer	tfs_rec	PDAC_class	fishers.exact	1	0.733187413397227	1
PDS5A <- F11R	PDS5A <- F11R	40	2	17	1	23	1	Epithelial_cancer	tfs_rec	PDAC_class	fishers.exact	1	0.733187413397227	1
PDS5A <- ACKR3	PDS5A <- ACKR3	40	1	17	1	23	0	Epithelial_cancer	tfs_rec	PDAC_class	fishers.exact	0.425	0	1
PDS5A <- PTPRK	PDS5A <- PTPRK	40	1	17	1	23	0	Epithelial_cancer	tfs_rec	PDAC_class	fishers.exact	0.425	0	1
PDS5A <- DDR1	PDS5A <- DDR1	40	2	17	1	23	1	Epithelial_cancer	tfs_rec	PDAC_class	fishers.exact	1	0.733187413397227	1
PDS5A <- MST1R	PDS5A <- MST1R	40	1	17	1	23	0	Epithelial_cancer	tfs_rec	PDAC_class	fishers.exact	0.425	0	1
PDS5A <- CD74	PDS5A <- CD74	40	2	17	1	23	1	Epithelial_cancer	tfs_rec	PDAC_class	fishers.exact	1	0.733187413397227	1
PDS5A <- PLAUR	PDS5A <- PLAUR	40	1	17	1	23	0	Epithelial_cancer	tfs_rec	PDAC_class	fishers.exact	0.425	0	1
PDS5A <- NRP2	PDS5A <- NRP2	40	1	17	1	23	0	Epithelial_cancer	tfs_rec	PDAC_class	fishers.exact	0.425	0	1
PDS5A <- CD46	PDS5A <- CD46	40	2	17	1	23	1	Epithelial_cancer	tfs_rec	PDAC_class	fishers.exact	1	0.733187413397227	1
PDS5A <- ICAM1	PDS5A <- ICAM1	40	1	17	1	23	0	Epithelial_cancer	tfs_rec	PDAC_class	fishers.exact	0.425	0	1
PDS5A <- OSMR	PDS5A <- OSMR	40	1	17	1	23	0	Epithelial_cancer	tfs_rec	PDAC_class	fishers.exact	0.425	0	1
PDS5A <- PTPRU	PDS5A <- PTPRU	40	1	17	1	23	0	Epithelial_cancer	tfs_rec	PDAC_class	fishers.exact	0.425	0	1
PDS5A <- EFNB2	PDS5A <- EFNB2	40	2	17	1	23	1	Epithelial_cancer	tfs_rec	PDAC_class	fishers.exact	1	0.733187413397227	1
PDS5A <- LDLR	PDS5A <- LDLR	40	1	17	1	23	0	Epithelial_cancer	tfs_rec	PDAC_class	fishers.exact	0.425	0	1
PDS5A <- GPR35	PDS5A <- GPR35	40	1	17	1	23	0	Epithelial_cancer	tfs_rec	PDAC_class	fishers.exact	0.425	0	1
PDS5A <- TGFbeta_receptor1	PDS5A <- TGFbeta_receptor1	40	1	17	1	23	0	Epithelial_cancer	tfs_rec	PDAC_class	fishers.exact	0.425	0	1
PDS5A <- TNFRSF12A	PDS5A <- TNFRSF12A	40	1	17	1	23	0	Epithelial_cancer	tfs_rec	PDAC_class	fishers.exact	0.425	0	1
PDS5A <- TMEM219	PDS5A <- TMEM219	40	1	17	1	23	0	Epithelial_cancer	tfs_rec	PDAC_class	fishers.exact	0.425	0	1
PDS5A <- EPHA2	PDS5A <- EPHA2	40	2	17	1	23	1	Epithelial_cancer	tfs_rec	PDAC_class	fishers.exact	1	0.733187413397227	1
PDS5A <- EGFR	PDS5A <- EGFR	40	1	17	1	23	0	Epithelial_cancer	tfs_rec	PDAC_class	fishers.exact	0.425	0	1
PDS5A <- RORC	PDS5A <- RORC	40	1	17	1	23	0	Epithelial_cancer	tfs_rec	PDAC_class	fishers.exact	0.425	0	1
PDS5A <- NOTCH3	PDS5A <- NOTCH3	40	1	17	1	23	0	Epithelial_cancer	tfs_rec	PDAC_class	fishers.exact	0.425	0	1
PDS5A <- PVR	PDS5A <- PVR	40	1	17	1	23	0	Epithelial_cancer	tfs_rec	PDAC_class	fishers.exact	0.425	0	1
PDS5A <- TNFRSF10A	PDS5A <- TNFRSF10A	40	1	17	1	23	0	Epithelial_cancer	tfs_rec	PDAC_class	fishers.exact	0.425	0	1
PDS5A <- TNFRSF10B	PDS5A <- TNFRSF10B	40	1	17	1	23	0	Epithelial_cancer	tfs_rec	PDAC_class	fishers.exact	0.425	0	1
PDS5A <- TGFR_BMPR2	PDS5A <- TGFR_BMPR2	40	1	17	1	23	0	Epithelial_cancer	tfs_rec	PDAC_class	fishers.exact	0.425	0	1
PDS5A <- LIFR	PDS5A <- LIFR	40	1	17	1	23	0	Epithelial_cancer	tfs_rec	PDAC_class	fishers.exact	0.425	0	1
PDS5A <- IL13_receptor	PDS5A <- IL13_receptor	40	1	17	1	23	0	Epithelial_cancer	tfs_rec	PDAC_class	fishers.exact	0.425	0	1
PDS5A <- SLC1A5	PDS5A <- SLC1A5	40	1	17	1	23	0	Epithelial_cancer	tfs_rec	PDAC_class	fishers.exact	0.425	0	1
PDS5A <- HRH1	PDS5A <- HRH1	40	1	17	1	23	0	Epithelial_cancer	tfs_rec	PDAC_class	fishers.exact	0.425	0	1
PDS5A <- IL1_receptor_inhibitor	PDS5A <- IL1_receptor_inhibitor	40	1	17	1	23	0	Epithelial_cancer	tfs_rec	PDAC_class	fishers.exact	0.425	0	1
PDS5A <- LRP5	PDS5A <- LRP5	40	1	17	1	23	0	Epithelial_cancer	tfs_rec	PDAC_class	fishers.exact	0.425	0	1
PDS5A <- EPHB4	PDS5A <- EPHB4	40	1	17	1	23	0	Epithelial_cancer	tfs_rec	PDAC_class	fishers.exact	0.425	0	1
PDS5A <- SLC7A1	PDS5A <- SLC7A1	40	1	17	1	23	0	Epithelial_cancer	tfs_rec	PDAC_class	fishers.exact	0.425	0	1
PDS5A <- NPY1R	PDS5A <- NPY1R	40	1	17	1	23	0	Epithelial_cancer	tfs_rec	PDAC_class	fishers.exact	0.425	0	1
PDS5A <- P2RY6	PDS5A <- P2RY6	40	1	17	1	23	0	Epithelial_cancer	tfs_rec	PDAC_class	fishers.exact	0.425	0	1
PDS5A <- TNFRSF25	PDS5A <- TNFRSF25	40	1	17	1	23	0	Epithelial_cancer	tfs_rec	PDAC_class	fishers.exact	0.425	0	1
PDS5A <- RAreceptor_RXRA	PDS5A <- RAreceptor_RXRA	40	2	17	1	23	1	Epithelial_cancer	tfs_rec	PDAC_class	fishers.exact	1	0.733187413397227	1
PDS5A <- SEMA4C	PDS5A <- SEMA4C	40	1	17	1	23	0	Epithelial_cancer	tfs_rec	PDAC_class	fishers.exact	0.425	0	1
PDS5A <- VLDLR	PDS5A <- VLDLR	40	1	17	1	23	0	Epithelial_cancer	tfs_rec	PDAC_class	fishers.exact	0.425	0	1
PDS5A <- IL17_receptor_AC	PDS5A <- IL17_receptor_AC	40	1	17	1	23	0	Epithelial_cancer	tfs_rec	PDAC_class	fishers.exact	0.425	0	1
PDS5A <- NR3C1	PDS5A <- NR3C1	40	1	17	1	23	0	Epithelial_cancer	tfs_rec	PDAC_class	fishers.exact	0.425	0	1
PDS5A <- GPR37L1	PDS5A <- GPR37L1	40	1	17	1	23	0	Epithelial_cancer	tfs_rec	PDAC_class	fishers.exact	0.425	0	1
PDS5A <- CELSR2	PDS5A <- CELSR2	40	2	17	1	23	1	Epithelial_cancer	tfs_rec	PDAC_class	fishers.exact	1	0.733187413397227	1
PDS5A <- LRP1	PDS5A <- LRP1	40	1	17	1	23	0	Epithelial_cancer	tfs_rec	PDAC_class	fishers.exact	0.425	0	1
PDS5A <- GPRC5B	PDS5A <- GPRC5B	40	1	17	1	23	0	Epithelial_cancer	tfs_rec	PDAC_class	fishers.exact	0.425	0	1
PDS5A <- Type_I_IFNR	PDS5A <- Type_I_IFNR	40	1	17	1	23	0	Epithelial_cancer	tfs_rec	PDAC_class	fishers.exact	0.425	0	1
PDS5A <- PlexinA3_complex1	PDS5A <- PlexinA3_complex1	40	1	17	1	23	0	Epithelial_cancer	tfs_rec	PDAC_class	fishers.exact	0.425	0	1
PDS5A <- LTBR	PDS5A <- LTBR	40	2	17	1	23	1	Epithelial_cancer	tfs_rec	PDAC_class	fishers.exact	1	0.733187413397227	1
PDS5A <- NR1H3	PDS5A <- NR1H3	40	1	17	1	23	0	Epithelial_cancer	tfs_rec	PDAC_class	fishers.exact	0.425	0	1
PDS5A <- PTPRS	PDS5A <- PTPRS	40	1	17	1	23	0	Epithelial_cancer	tfs_rec	PDAC_class	fishers.exact	0.425	0	1
PDS5A <- CD40	PDS5A <- CD40	40	1	17	1	23	0	Epithelial_cancer	tfs_rec	PDAC_class	fishers.exact	0.425	0	1
PDS5A <- ACE2	PDS5A <- ACE2	40	1	17	1	23	0	Epithelial_cancer	tfs_rec	PDAC_class	fishers.exact	0.425	0	1
PDS5A <- RAreceptor_RARG	PDS5A <- RAreceptor_RARG	40	1	17	1	23	0	Epithelial_cancer	tfs_rec	PDAC_class	fishers.exact	0.425	0	1
PDS5A <- TNFRSF21	PDS5A <- TNFRSF21	40	1	17	1	23	0	Epithelial_cancer	tfs_rec	PDAC_class	fishers.exact	0.425	0	1
PDS5A <- VIPR1	PDS5A <- VIPR1	40	1	17	1	23	0	Epithelial_cancer	tfs_rec	PDAC_class	fishers.exact	0.425	0	1
PDS5A <- LGR4	PDS5A <- LGR4	40	1	17	1	23	0	Epithelial_cancer	tfs_rec	PDAC_class	fishers.exact	0.425	0	1
PDS5A <- PPARA	PDS5A <- PPARA	40	1	17	1	23	0	Epithelial_cancer	tfs_rec	PDAC_class	fishers.exact	0.425	0	1
PDS5A <- IGF1R	PDS5A <- IGF1R	40	2	17	1	23	1	Epithelial_cancer	tfs_rec	PDAC_class	fishers.exact	1	0.733187413397227	1
PDS5A <- PGRMC2	PDS5A <- PGRMC2	40	1	17	1	23	0	Epithelial_cancer	tfs_rec	PDAC_class	fishers.exact	0.425	0	1
PDS5A <- SIRPA	PDS5A <- SIRPA	40	1	17	1	23	0	Epithelial_cancer	tfs_rec	PDAC_class	fishers.exact	0.425	0	1
PDS5A <- THBD	PDS5A <- THBD	40	1	17	1	23	0	Epithelial_cancer	tfs_rec	PDAC_class	fishers.exact	0.425	0	1
PDS5A <- LEPR	PDS5A <- LEPR	40	1	17	1	23	0	Epithelial_cancer	tfs_rec	PDAC_class	fishers.exact	0.425	0	1
PDS5A <- TNFRSF1A	PDS5A <- TNFRSF1A	40	1	17	1	23	0	Epithelial_cancer	tfs_rec	PDAC_class	fishers.exact	0.425	0	1
PDS5A <- RAreceptor_RXRB	PDS5A <- RAreceptor_RXRB	40	1	17	1	23	0	Epithelial_cancer	tfs_rec	PDAC_class	fishers.exact	0.425	0	1
PDS5A <- BMPR1A_BMPR2	PDS5A <- BMPR1A_BMPR2	40	1	17	1	23	0	Epithelial_cancer	tfs_rec	PDAC_class	fishers.exact	0.425	0	1
PDS5A <- TGFbeta_receptor2	PDS5A <- TGFbeta_receptor2	40	1	17	1	23	0	Epithelial_cancer	tfs_rec	PDAC_class	fishers.exact	0.425	0	1
PDS5A <- CD47	PDS5A <- CD47	40	1	17	1	23	0	Epithelial_cancer	tfs_rec	PDAC_class	fishers.exact	0.425	0	1
PDS5A <- TNFRSF14	PDS5A <- TNFRSF14	40	1	17	1	23	0	Epithelial_cancer	tfs_rec	PDAC_class	fishers.exact	0.425	0	1
PDS5A <- TGFR_AVR2B	PDS5A <- TGFR_AVR2B	40	1	17	1	23	0	Epithelial_cancer	tfs_rec	PDAC_class	fishers.exact	0.425	0	1
PDS5A <- BDKRB2	PDS5A <- BDKRB2	40	1	17	1	23	0	Epithelial_cancer	tfs_rec	PDAC_class	fishers.exact	0.425	0	1
PDS5A <- GPR37	PDS5A <- GPR37	40	1	17	1	23	0	Epithelial_cancer	tfs_rec	PDAC_class	fishers.exact	0.425	0	1
PDS5A <- Type_II_IFNR	PDS5A <- Type_II_IFNR	40	1	17	1	23	0	Epithelial_cancer	tfs_rec	PDAC_class	fishers.exact	0.425	0	1
PDS5A <- PlexinA2_complex1	PDS5A <- PlexinA2_complex1	40	1	17	1	23	0	Epithelial_cancer	tfs_rec	PDAC_class	fishers.exact	0.425	0	1
PDS5A <- TFRC	PDS5A <- TFRC	40	1	17	1	23	0	Epithelial_cancer	tfs_rec	PDAC_class	fishers.exact	0.425	0	1
PDS5A <- PPARG	PDS5A <- PPARG	40	1	17	1	23	0	Epithelial_cancer	tfs_rec	PDAC_class	fishers.exact	0.425	0	1
PDS5A <- TNFRSF10D	PDS5A <- TNFRSF10D	40	1	17	1	23	0	Epithelial_cancer	tfs_rec	PDAC_class	fishers.exact	0.425	0	1
PDS5A <- PlexinA1_complex3	PDS5A <- PlexinA1_complex3	40	1	17	1	23	0	Epithelial_cancer	tfs_rec	PDAC_class	fishers.exact	0.425	0	1
PDS5A <- ADR_complex	PDS5A <- ADR_complex	40	1	17	1	23	0	Epithelial_cancer	tfs_rec	PDAC_class	fishers.exact	0.425	0	1
PDS5A <- ACVR1_BMPR2	PDS5A <- ACVR1_BMPR2	40	1	17	1	23	0	Epithelial_cancer	tfs_rec	PDAC_class	fishers.exact	0.425	0	1
PDS5A <- NOTCH1	PDS5A <- NOTCH1	40	1	17	1	23	0	Epithelial_cancer	tfs_rec	PDAC_class	fishers.exact	0.425	0	1
PDS5A <- EPHB6	PDS5A <- EPHB6	40	1	17	1	23	0	Epithelial_cancer	tfs_rec	PDAC_class	fishers.exact	0.425	0	1
BHLHE40 <- CXADR	BHLHE40 <- CXADR	40	18	17	8	23	10	Epithelial_cancer	tfs_rec	PDAC_class	fishers.exact	1	0.868526922460231	1
BHLHE40 <- ERBB3	BHLHE40 <- ERBB3	40	19	17	6	23	13	Epithelial_cancer	tfs_rec	PDAC_class	fishers.exact	0.216428263636273	2.33087318055099	1
BHLHE40 <- F11R	BHLHE40 <- F11R	40	19	17	5	23	14	Epithelial_cancer	tfs_rec	PDAC_class	fishers.exact	0.0623551694074498	3.60524981107922	1
BHLHE40 <- PLAUR	BHLHE40 <- PLAUR	40	19	17	8	23	11	Epithelial_cancer	tfs_rec	PDAC_class	fishers.exact	1	1.03046865765747	1
BHLHE40 <- CD74	BHLHE40 <- CD74	40	7	17	2	23	5	Epithelial_cancer	tfs_rec	PDAC_class	fishers.exact	0.677025203340993	2.04713027653482	1
BHLHE40 <- DAG1	BHLHE40 <- DAG1	40	14	17	5	23	9	Epithelial_cancer	tfs_rec	PDAC_class	fishers.exact	0.738520945862436	1.52628682969879	1
BHLHE40 <- ACKR3	BHLHE40 <- ACKR3	40	2	17	1	23	1	Epithelial_cancer	tfs_rec	PDAC_class	fishers.exact	1	0.733187413397227	1
BHLHE40 <- CD46	BHLHE40 <- CD46	40	19	17	6	23	13	Epithelial_cancer	tfs_rec	PDAC_class	fishers.exact	0.216428263636273	2.33087318055099	1
BHLHE40 <- EGFR	BHLHE40 <- EGFR	40	8	17	4	23	4	Epithelial_cancer	tfs_rec	PDAC_class	fishers.exact	0.702471702471703	0.690859683366735	1
BHLHE40 <- MST1R	BHLHE40 <- MST1R	40	12	17	4	23	8	Epithelial_cancer	tfs_rec	PDAC_class	fishers.exact	0.504846225535881	1.70992195504139	1
BHLHE40 <- ICAM1	BHLHE40 <- ICAM1	40	3	17	1	23	2	Epithelial_cancer	tfs_rec	PDAC_class	fishers.exact	1	1.50841601871705	1
BHLHE40 <- MET	BHLHE40 <- MET	40	12	17	3	23	9	Epithelial_cancer	tfs_rec	PDAC_class	fishers.exact	0.178839273944947	2.92022446568933	1
BHLHE40 <- TGFbeta_receptor1	BHLHE40 <- TGFbeta_receptor1	40	4	17	2	23	2	Epithelial_cancer	tfs_rec	PDAC_class	fishers.exact	1	0.720429073846354	1
BHLHE40 <- EFNB2	BHLHE40 <- EFNB2	40	17	17	7	23	10	Epithelial_cancer	tfs_rec	PDAC_class	fishers.exact	1	1.09631453995862	1
BHLHE40 <- LDLR	BHLHE40 <- LDLR	40	16	17	7	23	9	Epithelial_cancer	tfs_rec	PDAC_class	fishers.exact	1	0.920328406330879	1
BHLHE40 <- NRP2	BHLHE40 <- NRP2	40	5	17	1	23	4	Epithelial_cancer	tfs_rec	PDAC_class	fishers.exact	0.372506109348215	3.27918908988452	1
BHLHE40 <- EPHA2	BHLHE40 <- EPHA2	40	10	17	4	23	6	Epithelial_cancer	tfs_rec	PDAC_class	fishers.exact	1	1.14315048779834	1
BHLHE40 <- SLC7A1	BHLHE40 <- SLC7A1	40	10	17	4	23	6	Epithelial_cancer	tfs_rec	PDAC_class	fishers.exact	1	1.14315048779834	1
BHLHE40 <- RORC	BHLHE40 <- RORC	40	4	17	2	23	2	Epithelial_cancer	tfs_rec	PDAC_class	fishers.exact	1	0.720429073846354	1
BHLHE40 <- TGFR_BMPR2	BHLHE40 <- TGFR_BMPR2	40	4	17	2	23	2	Epithelial_cancer	tfs_rec	PDAC_class	fishers.exact	1	0.720429073846354	1
BHLHE40 <- PVR	BHLHE40 <- PVR	40	9	17	5	23	4	Epithelial_cancer	tfs_rec	PDAC_class	fishers.exact	0.456081081081081	0.514219328938571	1
BHLHE40 <- TNFRSF10B	BHLHE40 <- TNFRSF10B	40	14	17	5	23	9	Epithelial_cancer	tfs_rec	PDAC_class	fishers.exact	0.738520945862436	1.52628682969879	1
BHLHE40 <- HRH1	BHLHE40 <- HRH1	40	6	17	3	23	3	Epithelial_cancer	tfs_rec	PDAC_class	fishers.exact	1	0.706387873026028	1
BHLHE40 <- LRP5	BHLHE40 <- LRP5	40	8	17	4	23	4	Epithelial_cancer	tfs_rec	PDAC_class	fishers.exact	0.702471702471703	0.690859683366735	1
BHLHE40 <- LEPR	BHLHE40 <- LEPR	40	5	17	2	23	3	Epithelial_cancer	tfs_rec	PDAC_class	fishers.exact	1	1.12169283964691	1
BHLHE40 <- PlexinA3_complex1	BHLHE40 <- PlexinA3_complex1	40	4	17	1	23	3	Epithelial_cancer	tfs_rec	PDAC_class	fishers.exact	0.623503665608929	2.35218279219543	1
BHLHE40 <- TGFbeta_receptor2	BHLHE40 <- TGFbeta_receptor2	40	6	17	3	23	3	Epithelial_cancer	tfs_rec	PDAC_class	fishers.exact	1	0.706387873026028	1
BHLHE40 <- RAreceptor_RXRA	BHLHE40 <- RAreceptor_RXRA	40	6	17	4	23	2	Epithelial_cancer	tfs_rec	PDAC_class	fishers.exact	0.372506109348215	0.319038635444626	1
BHLHE40 <- NPY1R	BHLHE40 <- NPY1R	40	2	17	1	23	1	Epithelial_cancer	tfs_rec	PDAC_class	fishers.exact	1	0.733187413397227	1
BHLHE40 <- TNFRSF25	BHLHE40 <- TNFRSF25	40	3	17	2	23	1	Epithelial_cancer	tfs_rec	PDAC_class	fishers.exact	0.564676113360324	0.350292382916256	1
BHLHE40 <- NR3C1	BHLHE40 <- NR3C1	40	2	17	2	23	0	Epithelial_cancer	tfs_rec	PDAC_class	fishers.exact	0.174358974358974	0	1
BHLHE40 <- THBD	BHLHE40 <- THBD	40	4	17	2	23	2	Epithelial_cancer	tfs_rec	PDAC_class	fishers.exact	1	0.720429073846354	1
BHLHE40 <- CD40	BHLHE40 <- CD40	40	4	17	3	23	1	Epithelial_cancer	tfs_rec	PDAC_class	fishers.exact	0.294069373016741	0.22045127871654	1
BHLHE40 <- SIRPA	BHLHE40 <- SIRPA	40	4	17	3	23	1	Epithelial_cancer	tfs_rec	PDAC_class	fishers.exact	0.294069373016741	0.22045127871654	1
BHLHE40 <- TFRC	BHLHE40 <- TFRC	40	9	17	3	23	6	Epithelial_cancer	tfs_rec	PDAC_class	fishers.exact	0.707120582120582	1.62705960793007	1
BHLHE40 <- SEMA4C	BHLHE40 <- SEMA4C	40	3	17	2	23	1	Epithelial_cancer	tfs_rec	PDAC_class	fishers.exact	0.564676113360324	0.350292382916256	1
BHLHE40 <- ADR_complex	BHLHE40 <- ADR_complex	40	6	17	3	23	3	Epithelial_cancer	tfs_rec	PDAC_class	fishers.exact	1	0.706387873026028	1
BHLHE40 <- CELSR2	BHLHE40 <- CELSR2	40	2	17	1	23	1	Epithelial_cancer	tfs_rec	PDAC_class	fishers.exact	1	0.733187413397227	1
BHLHE40 <- LRP1	BHLHE40 <- LRP1	40	5	17	3	23	2	Epithelial_cancer	tfs_rec	PDAC_class	fishers.exact	0.633961897119792	0.453784533789448	1
BHLHE40 <- P2RY6	BHLHE40 <- P2RY6	40	1	17	1	23	0	Epithelial_cancer	tfs_rec	PDAC_class	fishers.exact	0.425	0	1
BHLHE40 <- TNFRSF10A	BHLHE40 <- TNFRSF10A	40	9	17	3	23	6	Epithelial_cancer	tfs_rec	PDAC_class	fishers.exact	0.707120582120582	1.62705960793007	1
BHLHE40 <- GPR37L1	BHLHE40 <- GPR37L1	40	1	17	1	23	0	Epithelial_cancer	tfs_rec	PDAC_class	fishers.exact	0.425	0	1
BHLHE40 <- LTBR	BHLHE40 <- LTBR	40	11	17	5	23	6	Epithelial_cancer	tfs_rec	PDAC_class	fishers.exact	1	0.850606773322097	1
BHLHE40 <- ACVR1_BMPR2	BHLHE40 <- ACVR1_BMPR2	40	9	17	5	23	4	Epithelial_cancer	tfs_rec	PDAC_class	fishers.exact	0.456081081081081	0.514219328938571	1
BHLHE40 <- OSMR	BHLHE40 <- OSMR	40	6	17	5	23	1	Epithelial_cancer	tfs_rec	PDAC_class	fishers.exact	0.0666028376554693	0.115273225052519	1
BHLHE40 <- IGF1R	BHLHE40 <- IGF1R	40	9	17	6	23	3	Epithelial_cancer	tfs_rec	PDAC_class	fishers.exact	0.133756428493271	0.284575721723354	1
BHLHE40 <- TNFRSF14	BHLHE40 <- TNFRSF14	40	7	17	3	23	4	Epithelial_cancer	tfs_rec	PDAC_class	fishers.exact	1	0.982886615648802	1
BHLHE40 <- TNFRSF21	BHLHE40 <- TNFRSF21	40	17	17	7	23	10	Epithelial_cancer	tfs_rec	PDAC_class	fishers.exact	1	1.09631453995862	1
BHLHE40 <- NR1H3	BHLHE40 <- NR1H3	40	4	17	3	23	1	Epithelial_cancer	tfs_rec	PDAC_class	fishers.exact	0.294069373016741	0.22045127871654	1
BHLHE40 <- TNFRSF1A	BHLHE40 <- TNFRSF1A	40	4	17	2	23	2	Epithelial_cancer	tfs_rec	PDAC_class	fishers.exact	1	0.720429073846354	1
BHLHE40 <- IL17_receptor_AC	BHLHE40 <- IL17_receptor_AC	40	4	17	3	23	1	Epithelial_cancer	tfs_rec	PDAC_class	fishers.exact	0.294069373016741	0.22045127871654	1
BHLHE40 <- TGFR_AVR2B	BHLHE40 <- TGFR_AVR2B	40	2	17	2	23	0	Epithelial_cancer	tfs_rec	PDAC_class	fishers.exact	0.174358974358974	0	1
BHLHE40 <- GPR37	BHLHE40 <- GPR37	40	2	17	1	23	1	Epithelial_cancer	tfs_rec	PDAC_class	fishers.exact	1	0.733187413397227	1
BHLHE40 <- LGR4	BHLHE40 <- LGR4	40	16	17	7	23	9	Epithelial_cancer	tfs_rec	PDAC_class	fishers.exact	1	0.920328406330879	1
BHLHE40 <- RAreceptor_RARG	BHLHE40 <- RAreceptor_RARG	40	4	17	3	23	1	Epithelial_cancer	tfs_rec	PDAC_class	fishers.exact	0.294069373016741	0.22045127871654	1
BHLHE40 <- GPRC5B	BHLHE40 <- GPRC5B	40	12	17	4	23	8	Epithelial_cancer	tfs_rec	PDAC_class	fishers.exact	0.504846225535881	1.70992195504139	1
BHLHE40 <- Type_II_IFNR	BHLHE40 <- Type_II_IFNR	40	8	17	3	23	5	Epithelial_cancer	tfs_rec	PDAC_class	fishers.exact	1	1.28801418811975	1
BHLHE40 <- VIPR1	BHLHE40 <- VIPR1	40	1	17	1	23	0	Epithelial_cancer	tfs_rec	PDAC_class	fishers.exact	0.425	0	1
BHLHE40 <- BMPR1A_BMPR2	BHLHE40 <- BMPR1A_BMPR2	40	4	17	2	23	2	Epithelial_cancer	tfs_rec	PDAC_class	fishers.exact	1	0.720429073846354	1
BHLHE40 <- EPHB6	BHLHE40 <- EPHB6	40	7	17	3	23	4	Epithelial_cancer	tfs_rec	PDAC_class	fishers.exact	1	0.982886615648802	1
BHLHE40 <- PLXND1	BHLHE40 <- PLXND1	40	2	17	1	23	1	Epithelial_cancer	tfs_rec	PDAC_class	fishers.exact	1	0.733187413397227	1
BHLHE40 <- RAreceptor_RXRB	BHLHE40 <- RAreceptor_RXRB	40	3	17	2	23	1	Epithelial_cancer	tfs_rec	PDAC_class	fishers.exact	0.564676113360324	0.350292382916256	1
BHLHE40 <- TNFRSF10D	BHLHE40 <- TNFRSF10D	40	7	17	4	23	3	Epithelial_cancer	tfs_rec	PDAC_class	fishers.exact	0.431564357880147	0.496591564187677	1
BHLHE40 <- FGFRL1	BHLHE40 <- FGFRL1	40	5	17	1	23	4	Epithelial_cancer	tfs_rec	PDAC_class	fishers.exact	0.372506109348215	3.27918908988452	1
BHLHE40 <- NPR3	BHLHE40 <- NPR3	40	2	17	1	23	1	Epithelial_cancer	tfs_rec	PDAC_class	fishers.exact	1	0.733187413397227	1
BHLHE40 <- PPARG	BHLHE40 <- PPARG	40	9	17	3	23	6	Epithelial_cancer	tfs_rec	PDAC_class	fishers.exact	0.707120582120582	1.62705960793007	1
BHLHE40 <- ANTXR1	BHLHE40 <- ANTXR1	40	2	17	2	23	0	Epithelial_cancer	tfs_rec	PDAC_class	fishers.exact	0.174358974358974	0	1
BHLHE40 <- UNC5B	BHLHE40 <- UNC5B	40	5	17	2	23	3	Epithelial_cancer	tfs_rec	PDAC_class	fishers.exact	1	1.12169283964691	1
BHLHE40 <- PlexinA2_complex1	BHLHE40 <- PlexinA2_complex1	40	5	17	2	23	3	Epithelial_cancer	tfs_rec	PDAC_class	fishers.exact	1	1.12169283964691	1
BHLHE40 <- IL1_receptor_inhibitor	BHLHE40 <- IL1_receptor_inhibitor	40	5	17	1	23	4	Epithelial_cancer	tfs_rec	PDAC_class	fishers.exact	0.372506109348215	3.27918908988452	1
BHLHE40 <- AXL	BHLHE40 <- AXL	40	2	17	1	23	1	Epithelial_cancer	tfs_rec	PDAC_class	fishers.exact	1	0.733187413397227	1
BHLHE40 <- LIFR	BHLHE40 <- LIFR	40	4	17	3	23	1	Epithelial_cancer	tfs_rec	PDAC_class	fishers.exact	0.294069373016741	0.22045127871654	1
BHLHE40 <- Type_I_IFNR	BHLHE40 <- Type_I_IFNR	40	7	17	4	23	3	Epithelial_cancer	tfs_rec	PDAC_class	fishers.exact	0.431564357880147	0.496591564187677	1
THRB <- ERBB3	THRB <- ERBB3	40	12	17	4	23	8	Epithelial_cancer	tfs_rec	PDAC_class	fishers.exact	0.504846225535881	1.70992195504139	1
THRB <- F11R	THRB <- F11R	40	11	17	4	23	7	Epithelial_cancer	tfs_rec	PDAC_class	fishers.exact	0.729795117698344	1.40954173619059	1
THRB <- CD74	THRB <- CD74	40	5	17	2	23	3	Epithelial_cancer	tfs_rec	PDAC_class	fishers.exact	1	1.12169283964691	1
THRB <- ICAM1	THRB <- ICAM1	40	2	17	1	23	1	Epithelial_cancer	tfs_rec	PDAC_class	fishers.exact	1	0.733187413397227	1
THRB <- CXADR	THRB <- CXADR	40	13	17	4	23	9	Epithelial_cancer	tfs_rec	PDAC_class	fishers.exact	0.332569221056429	2.0515109720639	1
THRB <- PLXNB2	THRB <- PLXNB2	40	7	17	2	23	5	Epithelial_cancer	tfs_rec	PDAC_class	fishers.exact	0.677025203340993	2.04713027653482	1
THRB <- CD46	THRB <- CD46	40	5	17	2	23	3	Epithelial_cancer	tfs_rec	PDAC_class	fishers.exact	1	1.12169283964691	1
THRB <- PLAUR	THRB <- PLAUR	40	7	17	2	23	5	Epithelial_cancer	tfs_rec	PDAC_class	fishers.exact	0.677025203340993	2.04713027653482	1
THRB <- DAG1	THRB <- DAG1	40	2	17	1	23	1	Epithelial_cancer	tfs_rec	PDAC_class	fishers.exact	1	0.733187413397227	1
THRB <- MET	THRB <- MET	40	11	17	4	23	7	Epithelial_cancer	tfs_rec	PDAC_class	fishers.exact	0.729795117698344	1.40954173619059	1
THRB <- EGFR	THRB <- EGFR	40	5	17	2	23	3	Epithelial_cancer	tfs_rec	PDAC_class	fishers.exact	1	1.12169283964691	1
THRB <- DDR1	THRB <- DDR1	40	9	17	4	23	5	Epithelial_cancer	tfs_rec	PDAC_class	fishers.exact	1	0.905100337399221	1
THRB <- OSMR	THRB <- OSMR	40	2	17	1	23	1	Epithelial_cancer	tfs_rec	PDAC_class	fishers.exact	1	0.733187413397227	1
THRB <- LDLR	THRB <- LDLR	40	10	17	3	23	7	Epithelial_cancer	tfs_rec	PDAC_class	fishers.exact	0.470927503185568	2.00647915113347	1
THRB <- ACKR3	THRB <- ACKR3	40	1	17	1	23	0	Epithelial_cancer	tfs_rec	PDAC_class	fishers.exact	0.425	0	1
THRB <- EPHB4	THRB <- EPHB4	40	3	17	1	23	2	Epithelial_cancer	tfs_rec	PDAC_class	fishers.exact	1	1.50841601871705	1
THRB <- PTPRK	THRB <- PTPRK	40	7	17	3	23	4	Epithelial_cancer	tfs_rec	PDAC_class	fishers.exact	1	0.982886615648802	1
THRB <- EPHA2	THRB <- EPHA2	40	8	17	2	23	6	Epithelial_cancer	tfs_rec	PDAC_class	fishers.exact	0.42843248106406	2.58682544565882	1
THRB <- TGFbeta_receptor1	THRB <- TGFbeta_receptor1	40	1	17	1	23	0	Epithelial_cancer	tfs_rec	PDAC_class	fishers.exact	0.425	0	1
THRB <- TMEM219	THRB <- TMEM219	40	4	17	2	23	2	Epithelial_cancer	tfs_rec	PDAC_class	fishers.exact	1	0.720429073846354	1
THRB <- EFNB2	THRB <- EFNB2	40	7	17	2	23	5	Epithelial_cancer	tfs_rec	PDAC_class	fishers.exact	0.677025203340993	2.04713027653482	1
THRB <- MST1R	THRB <- MST1R	40	6	17	3	23	3	Epithelial_cancer	tfs_rec	PDAC_class	fishers.exact	1	0.706387873026028	1
THRB <- NRP2	THRB <- NRP2	40	3	17	1	23	2	Epithelial_cancer	tfs_rec	PDAC_class	fishers.exact	1	1.50841601871705	1
THRB <- NOTCH3	THRB <- NOTCH3	40	2	17	1	23	1	Epithelial_cancer	tfs_rec	PDAC_class	fishers.exact	1	0.733187413397227	1
THRB <- RORC	THRB <- RORC	40	4	17	2	23	2	Epithelial_cancer	tfs_rec	PDAC_class	fishers.exact	1	0.720429073846354	1
THRB <- PTPRU	THRB <- PTPRU	40	3	17	1	23	2	Epithelial_cancer	tfs_rec	PDAC_class	fishers.exact	1	1.50841601871705	1
THRB <- TGFR_BMPR2	THRB <- TGFR_BMPR2	40	1	17	1	23	0	Epithelial_cancer	tfs_rec	PDAC_class	fishers.exact	0.425	0	1
THRB <- TNFRSF12A	THRB <- TNFRSF12A	40	7	17	3	23	4	Epithelial_cancer	tfs_rec	PDAC_class	fishers.exact	1	0.982886615648802	1
THRB <- SIRPA	THRB <- SIRPA	40	1	17	1	23	0	Epithelial_cancer	tfs_rec	PDAC_class	fishers.exact	0.425	0	1
THRB <- Type_I_IFNR	THRB <- Type_I_IFNR	40	2	17	1	23	1	Epithelial_cancer	tfs_rec	PDAC_class	fishers.exact	1	0.733187413397227	1
THRB <- HRH1	THRB <- HRH1	40	2	17	1	23	1	Epithelial_cancer	tfs_rec	PDAC_class	fishers.exact	1	0.733187413397227	1
THRB <- PVR	THRB <- PVR	40	2	17	1	23	1	Epithelial_cancer	tfs_rec	PDAC_class	fishers.exact	1	0.733187413397227	1
THRB <- IL1_receptor_inhibitor	THRB <- IL1_receptor_inhibitor	40	2	17	1	23	1	Epithelial_cancer	tfs_rec	PDAC_class	fishers.exact	1	0.733187413397227	1
THRB <- LIFR	THRB <- LIFR	40	1	17	1	23	0	Epithelial_cancer	tfs_rec	PDAC_class	fishers.exact	0.425	0	1
THRB <- TNFRSF10B	THRB <- TNFRSF10B	40	2	17	2	23	0	Epithelial_cancer	tfs_rec	PDAC_class	fishers.exact	0.174358974358974	0	1
THRB <- NR3C1	THRB <- NR3C1	40	1	17	1	23	0	Epithelial_cancer	tfs_rec	PDAC_class	fishers.exact	0.425	0	1
THRB <- SLC1A5	THRB <- SLC1A5	40	2	17	1	23	1	Epithelial_cancer	tfs_rec	PDAC_class	fishers.exact	1	0.733187413397227	1
THRB <- LRP5	THRB <- LRP5	40	4	17	1	23	3	Epithelial_cancer	tfs_rec	PDAC_class	fishers.exact	0.623503665608929	2.35218279219543	1
THRB <- PGRMC2	THRB <- PGRMC2	40	1	17	1	23	0	Epithelial_cancer	tfs_rec	PDAC_class	fishers.exact	0.425	0	1
THRB <- TFRC	THRB <- TFRC	40	4	17	2	23	2	Epithelial_cancer	tfs_rec	PDAC_class	fishers.exact	1	0.720429073846354	1
THRB <- SLC7A1	THRB <- SLC7A1	40	2	17	1	23	1	Epithelial_cancer	tfs_rec	PDAC_class	fishers.exact	1	0.733187413397227	1
THRB <- IL17_receptor_AC	THRB <- IL17_receptor_AC	40	1	17	1	23	0	Epithelial_cancer	tfs_rec	PDAC_class	fishers.exact	0.425	0	1
THRB <- NPY1R	THRB <- NPY1R	40	1	17	1	23	0	Epithelial_cancer	tfs_rec	PDAC_class	fishers.exact	0.425	0	1
THRB <- RAreceptor_RXRA	THRB <- RAreceptor_RXRA	40	1	17	1	23	0	Epithelial_cancer	tfs_rec	PDAC_class	fishers.exact	0.425	0	1
THRB <- RAreceptor_RARG	THRB <- RAreceptor_RARG	40	2	17	1	23	1	Epithelial_cancer	tfs_rec	PDAC_class	fishers.exact	1	0.733187413397227	1
THRB <- ACE2	THRB <- ACE2	40	2	17	2	23	0	Epithelial_cancer	tfs_rec	PDAC_class	fishers.exact	0.174358974358974	0	1
THRB <- P2RY6	THRB <- P2RY6	40	1	17	1	23	0	Epithelial_cancer	tfs_rec	PDAC_class	fishers.exact	0.425	0	1
THRB <- GPR35	THRB <- GPR35	40	6	17	2	23	4	Epithelial_cancer	tfs_rec	PDAC_class	fishers.exact	1	1.56153408166088	1
THRB <- VLDLR	THRB <- VLDLR	40	1	17	1	23	0	Epithelial_cancer	tfs_rec	PDAC_class	fishers.exact	0.425	0	1
THRB <- PlexinA3_complex1	THRB <- PlexinA3_complex1	40	2	17	1	23	1	Epithelial_cancer	tfs_rec	PDAC_class	fishers.exact	1	0.733187413397227	1
THRB <- LRP1	THRB <- LRP1	40	2	17	1	23	1	Epithelial_cancer	tfs_rec	PDAC_class	fishers.exact	1	0.733187413397227	1
THRB <- CD40	THRB <- CD40	40	1	17	1	23	0	Epithelial_cancer	tfs_rec	PDAC_class	fishers.exact	0.425	0	1
THRB <- TGFbeta_receptor2	THRB <- TGFbeta_receptor2	40	1	17	1	23	0	Epithelial_cancer	tfs_rec	PDAC_class	fishers.exact	0.425	0	1
THRB <- LEPR	THRB <- LEPR	40	1	17	1	23	0	Epithelial_cancer	tfs_rec	PDAC_class	fishers.exact	0.425	0	1
THRB <- GPR37L1	THRB <- GPR37L1	40	1	17	1	23	0	Epithelial_cancer	tfs_rec	PDAC_class	fishers.exact	0.425	0	1
THRB <- GPRC5B	THRB <- GPRC5B	40	5	17	2	23	3	Epithelial_cancer	tfs_rec	PDAC_class	fishers.exact	1	1.12169283964691	1
THRB <- SEMA4C	THRB <- SEMA4C	40	1	17	1	23	0	Epithelial_cancer	tfs_rec	PDAC_class	fishers.exact	0.425	0	1
THRB <- PTPRS	THRB <- PTPRS	40	1	17	1	23	0	Epithelial_cancer	tfs_rec	PDAC_class	fishers.exact	0.425	0	1
THRB <- TGFR_AVR2B	THRB <- TGFR_AVR2B	40	1	17	1	23	0	Epithelial_cancer	tfs_rec	PDAC_class	fishers.exact	0.425	0	1
THRB <- PPARA	THRB <- PPARA	40	1	17	1	23	0	Epithelial_cancer	tfs_rec	PDAC_class	fishers.exact	0.425	0	1
THRB <- THBD	THRB <- THBD	40	1	17	1	23	0	Epithelial_cancer	tfs_rec	PDAC_class	fishers.exact	0.425	0	1
THRB <- TNFRSF25	THRB <- TNFRSF25	40	2	17	1	23	1	Epithelial_cancer	tfs_rec	PDAC_class	fishers.exact	1	0.733187413397227	1
THRB <- ADR_complex	THRB <- ADR_complex	40	3	17	2	23	1	Epithelial_cancer	tfs_rec	PDAC_class	fishers.exact	0.564676113360324	0.350292382916256	1
THRB <- CELSR2	THRB <- CELSR2	40	1	17	1	23	0	Epithelial_cancer	tfs_rec	PDAC_class	fishers.exact	0.425	0	1
THRB <- BDKRB2	THRB <- BDKRB2	40	4	17	1	23	3	Epithelial_cancer	tfs_rec	PDAC_class	fishers.exact	0.623503665608929	2.35218279219543	1
THRB <- ACVR1_BMPR2	THRB <- ACVR1_BMPR2	40	2	17	1	23	1	Epithelial_cancer	tfs_rec	PDAC_class	fishers.exact	1	0.733187413397227	1
THRB <- RAreceptor_RXRB	THRB <- RAreceptor_RXRB	40	1	17	1	23	0	Epithelial_cancer	tfs_rec	PDAC_class	fishers.exact	0.425	0	1
THRB <- CD47	THRB <- CD47	40	5	17	2	23	3	Epithelial_cancer	tfs_rec	PDAC_class	fishers.exact	1	1.12169283964691	1
THRB <- Type_II_IFNR	THRB <- Type_II_IFNR	40	3	17	1	23	2	Epithelial_cancer	tfs_rec	PDAC_class	fishers.exact	1	1.50841601871705	1
THRB <- TNFRSF10A	THRB <- TNFRSF10A	40	3	17	1	23	2	Epithelial_cancer	tfs_rec	PDAC_class	fishers.exact	1	1.50841601871705	1
THRB <- TNFRSF10D	THRB <- TNFRSF10D	40	2	17	1	23	1	Epithelial_cancer	tfs_rec	PDAC_class	fishers.exact	1	0.733187413397227	1
THRB <- ANTXR1	THRB <- ANTXR1	40	2	17	1	23	1	Epithelial_cancer	tfs_rec	PDAC_class	fishers.exact	1	0.733187413397227	1
THRB <- PlexinA1_complex3	THRB <- PlexinA1_complex3	40	2	17	1	23	1	Epithelial_cancer	tfs_rec	PDAC_class	fishers.exact	1	0.733187413397227	1
THRB <- LTBR	THRB <- LTBR	40	5	17	2	23	3	Epithelial_cancer	tfs_rec	PDAC_class	fishers.exact	1	1.12169283964691	1
THRB <- TNFRSF14	THRB <- TNFRSF14	40	3	17	1	23	2	Epithelial_cancer	tfs_rec	PDAC_class	fishers.exact	1	1.50841601871705	1
THRB <- UNC5B	THRB <- UNC5B	40	1	17	1	23	0	Epithelial_cancer	tfs_rec	PDAC_class	fishers.exact	0.425	0	1
THRB <- PPARG	THRB <- PPARG	40	7	17	3	23	4	Epithelial_cancer	tfs_rec	PDAC_class	fishers.exact	1	0.982886615648802	1
THRB <- LGR4	THRB <- LGR4	40	6	17	2	23	4	Epithelial_cancer	tfs_rec	PDAC_class	fishers.exact	1	1.56153408166088	1
THRB <- BMPR1A_BMPR2	THRB <- BMPR1A_BMPR2	40	2	17	1	23	1	Epithelial_cancer	tfs_rec	PDAC_class	fishers.exact	1	0.733187413397227	1
THRB <- TNFRSF1A	THRB <- TNFRSF1A	40	3	17	1	23	2	Epithelial_cancer	tfs_rec	PDAC_class	fishers.exact	1	1.50841601871705	1
THRB <- TNFRSF1B	THRB <- TNFRSF1B	40	1	17	1	23	0	Epithelial_cancer	tfs_rec	PDAC_class	fishers.exact	0.425	0	1
THRB <- IGF1R	THRB <- IGF1R	40	3	17	1	23	2	Epithelial_cancer	tfs_rec	PDAC_class	fishers.exact	1	1.50841601871705	1
THRB <- TNFRSF21	THRB <- TNFRSF21	40	12	17	4	23	8	Epithelial_cancer	tfs_rec	PDAC_class	fishers.exact	0.504846225535881	1.70992195504139	1
THRB <- NR1H3	THRB <- NR1H3	40	2	17	1	23	1	Epithelial_cancer	tfs_rec	PDAC_class	fishers.exact	1	0.733187413397227	1
TFAP2A <- CXADR	TFAP2A <- CXADR	40	16	17	7	23	9	Epithelial_cancer	tfs_rec	PDAC_class	fishers.exact	1	0.920328406330879	1
TFAP2A <- MST1R	TFAP2A <- MST1R	40	11	17	4	23	7	Epithelial_cancer	tfs_rec	PDAC_class	fishers.exact	0.729795117698344	1.40954173619059	1
TFAP2A <- TMEM219	TFAP2A <- TMEM219	40	3	17	1	23	2	Epithelial_cancer	tfs_rec	PDAC_class	fishers.exact	1	1.50841601871705	1
TFAP2A <- ERBB3	TFAP2A <- ERBB3	40	14	17	6	23	8	Epithelial_cancer	tfs_rec	PDAC_class	fishers.exact	1	0.978319760870971	1
TFAP2A <- NRP2	TFAP2A <- NRP2	40	2	17	2	23	0	Epithelial_cancer	tfs_rec	PDAC_class	fishers.exact	0.174358974358974	0	1
TFAP2A <- F11R	TFAP2A <- F11R	40	18	17	8	23	10	Epithelial_cancer	tfs_rec	PDAC_class	fishers.exact	1	0.868526922460231	1
TFAP2A <- ICAM1	TFAP2A <- ICAM1	40	1	17	1	23	0	Epithelial_cancer	tfs_rec	PDAC_class	fishers.exact	0.425	0	1
TFAP2A <- TNFRSF12A	TFAP2A <- TNFRSF12A	40	11	17	5	23	6	Epithelial_cancer	tfs_rec	PDAC_class	fishers.exact	1	0.850606773322097	1
TFAP2A <- DAG1	TFAP2A <- DAG1	40	5	17	2	23	3	Epithelial_cancer	tfs_rec	PDAC_class	fishers.exact	1	1.12169283964691	1
TFAP2A <- P2RY6	TFAP2A <- P2RY6	40	1	17	1	23	0	Epithelial_cancer	tfs_rec	PDAC_class	fishers.exact	0.425	0	1
TFAP2A <- MET	TFAP2A <- MET	40	11	17	7	23	4	Epithelial_cancer	tfs_rec	PDAC_class	fishers.exact	0.153046967563097	0.310545035516841	1
TFAP2A <- PVR	TFAP2A <- PVR	40	4	17	3	23	1	Epithelial_cancer	tfs_rec	PDAC_class	fishers.exact	0.294069373016741	0.22045127871654	1
TFAP2A <- PPARG	TFAP2A <- PPARG	40	6	17	3	23	3	Epithelial_cancer	tfs_rec	PDAC_class	fishers.exact	1	0.706387873026028	1
TFAP2A <- LDLR	TFAP2A <- LDLR	40	11	17	5	23	6	Epithelial_cancer	tfs_rec	PDAC_class	fishers.exact	1	0.850606773322097	1
TFAP2A <- CD74	TFAP2A <- CD74	40	8	17	2	23	6	Epithelial_cancer	tfs_rec	PDAC_class	fishers.exact	0.42843248106406	2.58682544565882	1
TFAP2A <- ACKR3	TFAP2A <- ACKR3	40	1	17	1	23	0	Epithelial_cancer	tfs_rec	PDAC_class	fishers.exact	0.425	0	1
TFAP2A <- LTBR	TFAP2A <- LTBR	40	9	17	4	23	5	Epithelial_cancer	tfs_rec	PDAC_class	fishers.exact	1	0.905100337399221	1
TFAP2A <- PTPRU	TFAP2A <- PTPRU	40	7	17	3	23	4	Epithelial_cancer	tfs_rec	PDAC_class	fishers.exact	1	0.982886615648802	1
TFAP2A <- GPR35	TFAP2A <- GPR35	40	4	17	2	23	2	Epithelial_cancer	tfs_rec	PDAC_class	fishers.exact	1	0.720429073846354	1
TFAP2A <- RAreceptor_RXRA	TFAP2A <- RAreceptor_RXRA	40	5	17	3	23	2	Epithelial_cancer	tfs_rec	PDAC_class	fishers.exact	0.633961897119792	0.453784533789448	1
TFAP2A <- DDR1	TFAP2A <- DDR1	40	11	17	5	23	6	Epithelial_cancer	tfs_rec	PDAC_class	fishers.exact	1	0.850606773322097	1
TFAP2A <- EPHA2	TFAP2A <- EPHA2	40	10	17	4	23	6	Epithelial_cancer	tfs_rec	PDAC_class	fishers.exact	1	1.14315048779834	1
TFAP2A <- PLXNB2	TFAP2A <- PLXNB2	40	10	17	4	23	6	Epithelial_cancer	tfs_rec	PDAC_class	fishers.exact	1	1.14315048779834	1
TFAP2A <- PTPRK	TFAP2A <- PTPRK	40	8	17	4	23	4	Epithelial_cancer	tfs_rec	PDAC_class	fishers.exact	0.702471702471703	0.690859683366735	1
TFAP2A <- TNFRSF25	TFAP2A <- TNFRSF25	40	2	17	2	23	0	Epithelial_cancer	tfs_rec	PDAC_class	fishers.exact	0.174358974358974	0	1
TFAP2A <- EGFR	TFAP2A <- EGFR	40	7	17	6	23	1	Epithelial_cancer	tfs_rec	PDAC_class	fishers.exact	0.0294607360396834	0.0887475618907095	1
TFAP2A <- NPY1R	TFAP2A <- NPY1R	40	1	17	1	23	0	Epithelial_cancer	tfs_rec	PDAC_class	fishers.exact	0.425	0	1
TFAP2A <- TNFRSF10D	TFAP2A <- TNFRSF10D	40	3	17	2	23	1	Epithelial_cancer	tfs_rec	PDAC_class	fishers.exact	0.564676113360324	0.350292382916256	1
TFAP2A <- NOTCH3	TFAP2A <- NOTCH3	40	2	17	2	23	0	Epithelial_cancer	tfs_rec	PDAC_class	fishers.exact	0.174358974358974	0	1
TFAP2A <- OSMR	TFAP2A <- OSMR	40	3	17	3	23	0	Epithelial_cancer	tfs_rec	PDAC_class	fishers.exact	0.068825910931174	0	1
TFAP2A <- IL1_receptor_inhibitor	TFAP2A <- IL1_receptor_inhibitor	40	2	17	1	23	1	Epithelial_cancer	tfs_rec	PDAC_class	fishers.exact	1	0.733187413397227	1
TFAP2A <- LIFR	TFAP2A <- LIFR	40	1	17	1	23	0	Epithelial_cancer	tfs_rec	PDAC_class	fishers.exact	0.425	0	1
TFAP2A <- EPHB4	TFAP2A <- EPHB4	40	7	17	3	23	4	Epithelial_cancer	tfs_rec	PDAC_class	fishers.exact	1	0.982886615648802	1
TFAP2A <- RAreceptor_RARG	TFAP2A <- RAreceptor_RARG	40	6	17	3	23	3	Epithelial_cancer	tfs_rec	PDAC_class	fishers.exact	1	0.706387873026028	1
TFAP2A <- PLAUR	TFAP2A <- PLAUR	40	8	17	3	23	5	Epithelial_cancer	tfs_rec	PDAC_class	fishers.exact	1	1.28801418811975	1
TFAP2A <- SLC1A5	TFAP2A <- SLC1A5	40	5	17	2	23	3	Epithelial_cancer	tfs_rec	PDAC_class	fishers.exact	1	1.12169283964691	1
TFAP2A <- GPR37L1	TFAP2A <- GPR37L1	40	1	17	1	23	0	Epithelial_cancer	tfs_rec	PDAC_class	fishers.exact	0.425	0	1
TFAP2A <- RAreceptor_RXRB	TFAP2A <- RAreceptor_RXRB	40	2	17	1	23	1	Epithelial_cancer	tfs_rec	PDAC_class	fishers.exact	1	0.733187413397227	1
TFAP2A <- EFNB2	TFAP2A <- EFNB2	40	10	17	4	23	6	Epithelial_cancer	tfs_rec	PDAC_class	fishers.exact	1	1.14315048779834	1
TFAP2A <- LGR4	TFAP2A <- LGR4	40	8	17	3	23	5	Epithelial_cancer	tfs_rec	PDAC_class	fishers.exact	1	1.28801418811975	1
TFAP2A <- RORC	TFAP2A <- RORC	40	3	17	2	23	1	Epithelial_cancer	tfs_rec	PDAC_class	fishers.exact	0.564676113360324	0.350292382916256	1
TFAP2A <- NR1H3	TFAP2A <- NR1H3	40	2	17	1	23	1	Epithelial_cancer	tfs_rec	PDAC_class	fishers.exact	1	0.733187413397227	1
TFAP2A <- IL13_receptor	TFAP2A <- IL13_receptor	40	4	17	2	23	2	Epithelial_cancer	tfs_rec	PDAC_class	fishers.exact	1	0.720429073846354	1
TFAP2A <- PTPRS	TFAP2A <- PTPRS	40	2	17	2	23	0	Epithelial_cancer	tfs_rec	PDAC_class	fishers.exact	0.174358974358974	0	1
TFAP2A <- TNFRSF21	TFAP2A <- TNFRSF21	40	11	17	5	23	6	Epithelial_cancer	tfs_rec	PDAC_class	fishers.exact	1	0.850606773322097	1
TFAP2A <- VLDLR	TFAP2A <- VLDLR	40	1	17	1	23	0	Epithelial_cancer	tfs_rec	PDAC_class	fishers.exact	0.425	0	1
TFAP2A <- IL17_receptor_AC	TFAP2A <- IL17_receptor_AC	40	2	17	1	23	1	Epithelial_cancer	tfs_rec	PDAC_class	fishers.exact	1	0.733187413397227	1
TFAP2A <- TNFRSF10A	TFAP2A <- TNFRSF10A	40	4	17	3	23	1	Epithelial_cancer	tfs_rec	PDAC_class	fishers.exact	0.294069373016741	0.22045127871654	1
TFAP2A <- IGF1R	TFAP2A <- IGF1R	40	2	17	2	23	0	Epithelial_cancer	tfs_rec	PDAC_class	fishers.exact	0.174358974358974	0	1
TFAP2A <- SLC7A1	TFAP2A <- SLC7A1	40	6	17	3	23	3	Epithelial_cancer	tfs_rec	PDAC_class	fishers.exact	1	0.706387873026028	1
TFAP2A <- TNFRSF10B	TFAP2A <- TNFRSF10B	40	5	17	2	23	3	Epithelial_cancer	tfs_rec	PDAC_class	fishers.exact	1	1.12169283964691	1
TFAP2A <- TGFbeta_receptor1	TFAP2A <- TGFbeta_receptor1	40	1	17	1	23	0	Epithelial_cancer	tfs_rec	PDAC_class	fishers.exact	0.425	0	1
TFAP2A <- ACE2	TFAP2A <- ACE2	40	3	17	1	23	2	Epithelial_cancer	tfs_rec	PDAC_class	fishers.exact	1	1.50841601871705	1
TFAP2A <- SEMA4C	TFAP2A <- SEMA4C	40	2	17	2	23	0	Epithelial_cancer	tfs_rec	PDAC_class	fishers.exact	0.174358974358974	0	1
TFAP2A <- HRH1	TFAP2A <- HRH1	40	3	17	2	23	1	Epithelial_cancer	tfs_rec	PDAC_class	fishers.exact	0.564676113360324	0.350292382916256	1
TFAP2A <- PlexinA3_complex1	TFAP2A <- PlexinA3_complex1	40	2	17	2	23	0	Epithelial_cancer	tfs_rec	PDAC_class	fishers.exact	0.174358974358974	0	1
NFE2L1 <- ERBB3	NFE2L1 <- ERBB3	40	17	17	7	23	10	Epithelial_cancer	tfs_rec	PDAC_class	fishers.exact	1	1.09631453995862	1
NFE2L1 <- PLAUR	NFE2L1 <- PLAUR	40	12	17	6	23	6	Epithelial_cancer	tfs_rec	PDAC_class	fishers.exact	0.728464059164838	0.65428297807559	1
NFE2L1 <- F11R	NFE2L1 <- F11R	40	20	17	8	23	12	Epithelial_cancer	tfs_rec	PDAC_class	fishers.exact	1	1.22098777458684	1
NFE2L1 <- PLXNB2	NFE2L1 <- PLXNB2	40	15	17	7	23	8	Epithelial_cancer	tfs_rec	PDAC_class	fishers.exact	0.748577832560035	0.767153176983106	1
NFE2L1 <- CXADR	NFE2L1 <- CXADR	40	17	17	7	23	10	Epithelial_cancer	tfs_rec	PDAC_class	fishers.exact	1	1.09631453995862	1
NFE2L1 <- MST1R	NFE2L1 <- MST1R	40	14	17	5	23	9	Epithelial_cancer	tfs_rec	PDAC_class	fishers.exact	0.738520945862436	1.52628682969879	1
NFE2L1 <- ACKR3	NFE2L1 <- ACKR3	40	2	17	1	23	1	Epithelial_cancer	tfs_rec	PDAC_class	fishers.exact	1	0.733187413397227	1
NFE2L1 <- PTPRK	NFE2L1 <- PTPRK	40	13	17	6	23	7	Epithelial_cancer	tfs_rec	PDAC_class	fishers.exact	1	0.806557200380495	1
NFE2L1 <- CD74	NFE2L1 <- CD74	40	7	17	2	23	5	Epithelial_cancer	tfs_rec	PDAC_class	fishers.exact	0.677025203340993	2.04713027653482	1
NFE2L1 <- DAG1	NFE2L1 <- DAG1	40	11	17	4	23	7	Epithelial_cancer	tfs_rec	PDAC_class	fishers.exact	0.729795117698344	1.40954173619059	1
NFE2L1 <- ICAM1	NFE2L1 <- ICAM1	40	5	17	4	23	1	Epithelial_cancer	tfs_rec	PDAC_class	fishers.exact	0.143732295048084	0.154876754936394	1
NFE2L1 <- EGFR	NFE2L1 <- EGFR	40	5	17	3	23	2	Epithelial_cancer	tfs_rec	PDAC_class	fishers.exact	0.633961897119792	0.453784533789448	1
NFE2L1 <- DDR1	NFE2L1 <- DDR1	40	17	17	7	23	10	Epithelial_cancer	tfs_rec	PDAC_class	fishers.exact	1	1.09631453995862	1
NFE2L1 <- TGFbeta_receptor1	NFE2L1 <- TGFbeta_receptor1	40	3	17	2	23	1	Epithelial_cancer	tfs_rec	PDAC_class	fishers.exact	0.564676113360324	0.350292382916256	1
NFE2L1 <- CD46	NFE2L1 <- CD46	40	17	17	7	23	10	Epithelial_cancer	tfs_rec	PDAC_class	fishers.exact	1	1.09631453995862	1
NFE2L1 <- NRP2	NFE2L1 <- NRP2	40	6	17	3	23	3	Epithelial_cancer	tfs_rec	PDAC_class	fishers.exact	1	0.706387873026028	1
NFE2L1 <- EPHB4	NFE2L1 <- EPHB4	40	5	17	4	23	1	Epithelial_cancer	tfs_rec	PDAC_class	fishers.exact	0.143732295048084	0.154876754936394	1
NFE2L1 <- SLC1A5	NFE2L1 <- SLC1A5	40	6	17	2	23	4	Epithelial_cancer	tfs_rec	PDAC_class	fishers.exact	1	1.56153408166088	1
NFE2L1 <- TGFR_BMPR2	NFE2L1 <- TGFR_BMPR2	40	5	17	3	23	2	Epithelial_cancer	tfs_rec	PDAC_class	fishers.exact	0.633961897119792	0.453784533789448	1
NFE2L1 <- EPHA2	NFE2L1 <- EPHA2	40	13	17	5	23	8	Epithelial_cancer	tfs_rec	PDAC_class	fishers.exact	1	1.27216089327298	1
NFE2L1 <- EFNB2	NFE2L1 <- EFNB2	40	13	17	5	23	8	Epithelial_cancer	tfs_rec	PDAC_class	fishers.exact	1	1.27216089327298	1
NFE2L1 <- MET	NFE2L1 <- MET	40	14	17	7	23	7	Epithelial_cancer	tfs_rec	PDAC_class	fishers.exact	0.520621734081133	0.632537197713314	1
NFE2L1 <- PVR	NFE2L1 <- PVR	40	7	17	4	23	3	Epithelial_cancer	tfs_rec	PDAC_class	fishers.exact	0.431564357880147	0.496591564187677	1
NFE2L1 <- TNFRSF10B	NFE2L1 <- TNFRSF10B	40	9	17	4	23	5	Epithelial_cancer	tfs_rec	PDAC_class	fishers.exact	1	0.905100337399221	1
NFE2L1 <- TMEM219	NFE2L1 <- TMEM219	40	5	17	3	23	2	Epithelial_cancer	tfs_rec	PDAC_class	fishers.exact	0.633961897119792	0.453784533789448	1
NFE2L1 <- LDLR	NFE2L1 <- LDLR	40	14	17	7	23	7	Epithelial_cancer	tfs_rec	PDAC_class	fishers.exact	0.520621734081133	0.632537197713314	1
NFE2L1 <- RORC	NFE2L1 <- RORC	40	2	17	2	23	0	Epithelial_cancer	tfs_rec	PDAC_class	fishers.exact	0.174358974358974	0	1
NFE2L1 <- LIFR	NFE2L1 <- LIFR	40	2	17	2	23	0	Epithelial_cancer	tfs_rec	PDAC_class	fishers.exact	0.174358974358974	0	1
NFE2L1 <- GPR35	NFE2L1 <- GPR35	40	5	17	2	23	3	Epithelial_cancer	tfs_rec	PDAC_class	fishers.exact	1	1.12169283964691	1
NFE2L1 <- TFRC	NFE2L1 <- TFRC	40	11	17	4	23	7	Epithelial_cancer	tfs_rec	PDAC_class	fishers.exact	0.729795117698344	1.40954173619059	1
NFE2L1 <- SLC7A1	NFE2L1 <- SLC7A1	40	9	17	4	23	5	Epithelial_cancer	tfs_rec	PDAC_class	fishers.exact	1	0.905100337399221	1
NFE2L1 <- SEMA4C	NFE2L1 <- SEMA4C	40	2	17	2	23	0	Epithelial_cancer	tfs_rec	PDAC_class	fishers.exact	0.174358974358974	0	1
NFE2L1 <- CD40	NFE2L1 <- CD40	40	1	17	1	23	0	Epithelial_cancer	tfs_rec	PDAC_class	fishers.exact	0.425	0	1
NFE2L1 <- TGFbeta_receptor2	NFE2L1 <- TGFbeta_receptor2	40	2	17	2	23	0	Epithelial_cancer	tfs_rec	PDAC_class	fishers.exact	0.174358974358974	0	1
NFE2L1 <- IL1_receptor_inhibitor	NFE2L1 <- IL1_receptor_inhibitor	40	4	17	3	23	1	Epithelial_cancer	tfs_rec	PDAC_class	fishers.exact	0.294069373016741	0.22045127871654	1
NFE2L1 <- PlexinA3_complex1	NFE2L1 <- PlexinA3_complex1	40	3	17	2	23	1	Epithelial_cancer	tfs_rec	PDAC_class	fishers.exact	0.564676113360324	0.350292382916256	1
NFE2L1 <- NPY1R	NFE2L1 <- NPY1R	40	1	17	1	23	0	Epithelial_cancer	tfs_rec	PDAC_class	fishers.exact	0.425	0	1
NFE2L1 <- LRP5	NFE2L1 <- LRP5	40	7	17	3	23	4	Epithelial_cancer	tfs_rec	PDAC_class	fishers.exact	1	0.982886615648802	1
NFE2L1 <- ADR_complex	NFE2L1 <- ADR_complex	40	7	17	4	23	3	Epithelial_cancer	tfs_rec	PDAC_class	fishers.exact	0.431564357880147	0.496591564187677	1
NFE2L1 <- HRH1	NFE2L1 <- HRH1	40	6	17	3	23	3	Epithelial_cancer	tfs_rec	PDAC_class	fishers.exact	1	0.706387873026028	1
NFE2L1 <- Type_I_IFNR	NFE2L1 <- Type_I_IFNR	40	3	17	3	23	0	Epithelial_cancer	tfs_rec	PDAC_class	fishers.exact	0.068825910931174	0	1
NFE2L1 <- PGRMC2	NFE2L1 <- PGRMC2	40	5	17	3	23	2	Epithelial_cancer	tfs_rec	PDAC_class	fishers.exact	0.633961897119792	0.453784533789448	1
NFE2L1 <- LEPR	NFE2L1 <- LEPR	40	3	17	2	23	1	Epithelial_cancer	tfs_rec	PDAC_class	fishers.exact	0.564676113360324	0.350292382916256	1
NFE2L1 <- LRP1	NFE2L1 <- LRP1	40	3	17	3	23	0	Epithelial_cancer	tfs_rec	PDAC_class	fishers.exact	0.068825910931174	0	1
NFE2L1 <- GPR37L1	NFE2L1 <- GPR37L1	40	1	17	1	23	0	Epithelial_cancer	tfs_rec	PDAC_class	fishers.exact	0.425	0	1
NFE2L1 <- P2RY6	NFE2L1 <- P2RY6	40	1	17	1	23	0	Epithelial_cancer	tfs_rec	PDAC_class	fishers.exact	0.425	0	1
NFE2L1 <- ACVR1_BMPR2	NFE2L1 <- ACVR1_BMPR2	40	3	17	3	23	0	Epithelial_cancer	tfs_rec	PDAC_class	fishers.exact	0.068825910931174	0	1
NFE2L1 <- SIRPA	NFE2L1 <- SIRPA	40	3	17	3	23	0	Epithelial_cancer	tfs_rec	PDAC_class	fishers.exact	0.068825910931174	0	1
NFE2L1 <- IL17_receptor_AC	NFE2L1 <- IL17_receptor_AC	40	3	17	3	23	0	Epithelial_cancer	tfs_rec	PDAC_class	fishers.exact	0.068825910931174	0	1
NFE2L1 <- TGFR_AVR2B	NFE2L1 <- TGFR_AVR2B	40	1	17	1	23	0	Epithelial_cancer	tfs_rec	PDAC_class	fishers.exact	0.425	0	1
NFE2L1 <- LGR4	NFE2L1 <- LGR4	40	13	17	5	23	8	Epithelial_cancer	tfs_rec	PDAC_class	fishers.exact	1	1.27216089327298	1
NFE2L1 <- TNFRSF1A	NFE2L1 <- TNFRSF1A	40	7	17	3	23	4	Epithelial_cancer	tfs_rec	PDAC_class	fishers.exact	1	0.982886615648802	1
NFE2L1 <- RAreceptor_RARG	NFE2L1 <- RAreceptor_RARG	40	7	17	4	23	3	Epithelial_cancer	tfs_rec	PDAC_class	fishers.exact	0.431564357880147	0.496591564187677	1
NFE2L1 <- TNFRSF21	NFE2L1 <- TNFRSF21	40	16	17	6	23	10	Epithelial_cancer	tfs_rec	PDAC_class	fishers.exact	0.747141134460378	1.39818894263034	1
NFE2L1 <- PPARA	NFE2L1 <- PPARA	40	3	17	2	23	1	Epithelial_cancer	tfs_rec	PDAC_class	fishers.exact	0.564676113360324	0.350292382916256	1
NFE2L1 <- VLDLR	NFE2L1 <- VLDLR	40	2	17	2	23	0	Epithelial_cancer	tfs_rec	PDAC_class	fishers.exact	0.174358974358974	0	1
NFE2L1 <- CELSR2	NFE2L1 <- CELSR2	40	3	17	1	23	2	Epithelial_cancer	tfs_rec	PDAC_class	fishers.exact	1	1.50841601871705	1
NFE2L1 <- OSMR	NFE2L1 <- OSMR	40	4	17	3	23	1	Epithelial_cancer	tfs_rec	PDAC_class	fishers.exact	0.294069373016741	0.22045127871654	1
NFE2L1 <- TNFRSF10D	NFE2L1 <- TNFRSF10D	40	4	17	3	23	1	Epithelial_cancer	tfs_rec	PDAC_class	fishers.exact	0.294069373016741	0.22045127871654	1
NFE2L1 <- TNFRSF25	NFE2L1 <- TNFRSF25	40	2	17	1	23	1	Epithelial_cancer	tfs_rec	PDAC_class	fishers.exact	1	0.733187413397227	1
NFE2L1 <- PPARG	NFE2L1 <- PPARG	40	4	17	3	23	1	Epithelial_cancer	tfs_rec	PDAC_class	fishers.exact	0.294069373016741	0.22045127871654	1
NFE2L1 <- UNC5B	NFE2L1 <- UNC5B	40	4	17	2	23	2	Epithelial_cancer	tfs_rec	PDAC_class	fishers.exact	1	0.720429073846354	1
NFE2L1 <- LTBR	NFE2L1 <- LTBR	40	9	17	6	23	3	Epithelial_cancer	tfs_rec	PDAC_class	fishers.exact	0.133756428493271	0.284575721723354	1
NFE2L1 <- TNFRSF10A	NFE2L1 <- TNFRSF10A	40	7	17	3	23	4	Epithelial_cancer	tfs_rec	PDAC_class	fishers.exact	1	0.982886615648802	1
NFE2L1 <- GPRC5B	NFE2L1 <- GPRC5B	40	8	17	4	23	4	Epithelial_cancer	tfs_rec	PDAC_class	fishers.exact	0.702471702471703	0.690859683366735	1
NFE2L1 <- PlexinA2_complex1	NFE2L1 <- PlexinA2_complex1	40	4	17	3	23	1	Epithelial_cancer	tfs_rec	PDAC_class	fishers.exact	0.294069373016741	0.22045127871654	1
NFE2L1 <- RAreceptor_RXRB	NFE2L1 <- RAreceptor_RXRB	40	4	17	2	23	2	Epithelial_cancer	tfs_rec	PDAC_class	fishers.exact	1	0.720429073846354	1
NFE2L1 <- NR1H3	NFE2L1 <- NR1H3	40	2	17	2	23	0	Epithelial_cancer	tfs_rec	PDAC_class	fishers.exact	0.174358974358974	0	1
NFE2L1 <- BMPR1A_BMPR2	NFE2L1 <- BMPR1A_BMPR2	40	3	17	3	23	0	Epithelial_cancer	tfs_rec	PDAC_class	fishers.exact	0.068825910931174	0	1
NFE2L1 <- CD47	NFE2L1 <- CD47	40	6	17	3	23	3	Epithelial_cancer	tfs_rec	PDAC_class	fishers.exact	1	0.706387873026028	1
NFE2L1 <- BDKRB2	NFE2L1 <- BDKRB2	40	5	17	3	23	2	Epithelial_cancer	tfs_rec	PDAC_class	fishers.exact	0.633961897119792	0.453784533789448	1
NFE2L1 <- PlexinA1_complex3	NFE2L1 <- PlexinA1_complex3	40	3	17	2	23	1	Epithelial_cancer	tfs_rec	PDAC_class	fishers.exact	0.564676113360324	0.350292382916256	1
NFE2L1 <- TNFRSF14	NFE2L1 <- TNFRSF14	40	5	17	3	23	2	Epithelial_cancer	tfs_rec	PDAC_class	fishers.exact	0.633961897119792	0.453784533789448	1
NFE2L1 <- GPR37	NFE2L1 <- GPR37	40	1	17	1	23	0	Epithelial_cancer	tfs_rec	PDAC_class	fishers.exact	0.425	0	1
NFE2L1 <- EPHB6	NFE2L1 <- EPHB6	40	5	17	2	23	3	Epithelial_cancer	tfs_rec	PDAC_class	fishers.exact	1	1.12169283964691	1
NFE2L1 <- THBD	NFE2L1 <- THBD	40	3	17	1	23	2	Epithelial_cancer	tfs_rec	PDAC_class	fishers.exact	1	1.50841601871705	1
NFE2L1 <- ACE2	NFE2L1 <- ACE2	40	3	17	2	23	1	Epithelial_cancer	tfs_rec	PDAC_class	fishers.exact	0.564676113360324	0.350292382916256	1
NFE2L1 <- Type_II_IFNR	NFE2L1 <- Type_II_IFNR	40	3	17	2	23	1	Epithelial_cancer	tfs_rec	PDAC_class	fishers.exact	0.564676113360324	0.350292382916256	1
NFE2L1 <- IGF1R	NFE2L1 <- IGF1R	40	8	17	5	23	3	Epithelial_cancer	tfs_rec	PDAC_class	fishers.exact	0.249915502547082	0.369716171739506	1
NFE2L1 <- PTPRS	NFE2L1 <- PTPRS	40	1	17	1	23	0	Epithelial_cancer	tfs_rec	PDAC_class	fishers.exact	0.425	0	1
NFE2L1 <- FGFRL1	NFE2L1 <- FGFRL1	40	4	17	2	23	2	Epithelial_cancer	tfs_rec	PDAC_class	fishers.exact	1	0.720429073846354	1
NFE2L1 <- ANTXR1	NFE2L1 <- ANTXR1	40	1	17	1	23	0	Epithelial_cancer	tfs_rec	PDAC_class	fishers.exact	0.425	0	1
NFE2L1 <- AXL	NFE2L1 <- AXL	40	3	17	2	23	1	Epithelial_cancer	tfs_rec	PDAC_class	fishers.exact	0.564676113360324	0.350292382916256	1
NFE2L1 <- VIPR1	NFE2L1 <- VIPR1	40	1	17	1	23	0	Epithelial_cancer	tfs_rec	PDAC_class	fishers.exact	0.425	0	1
NFE2L1 <- RAreceptor_RXRA	NFE2L1 <- RAreceptor_RXRA	40	7	17	4	23	3	Epithelial_cancer	tfs_rec	PDAC_class	fishers.exact	0.431564357880147	0.496591564187677	1
NFE2L1 <- NRP1	NFE2L1 <- NRP1	40	5	17	3	23	2	Epithelial_cancer	tfs_rec	PDAC_class	fishers.exact	0.633961897119792	0.453784533789448	1
NFE2L1 <- PLXND1	NFE2L1 <- PLXND1	40	1	17	1	23	0	Epithelial_cancer	tfs_rec	PDAC_class	fishers.exact	0.425	0	1
NFE2L1 <- ACVR_1B2B_receptor	NFE2L1 <- ACVR_1B2B_receptor	40	2	17	2	23	0	Epithelial_cancer	tfs_rec	PDAC_class	fishers.exact	0.174358974358974	0	1
NFE2L1 <- ACVR_1A2B_receptor	NFE2L1 <- ACVR_1A2B_receptor	40	2	17	2	23	0	Epithelial_cancer	tfs_rec	PDAC_class	fishers.exact	0.174358974358974	0	1
NFE2L1 <- NPR3	NFE2L1 <- NPR3	40	1	17	1	23	0	Epithelial_cancer	tfs_rec	PDAC_class	fishers.exact	0.425	0	1
TEAD2 <- MST1R	TEAD2 <- MST1R	40	4	17	1	23	3	Epithelial_cancer	tfs_rec	PDAC_class	fishers.exact	0.623503665608929	2.35218279219543	1
TEAD2 <- PLXNB2	TEAD2 <- PLXNB2	40	3	17	1	23	2	Epithelial_cancer	tfs_rec	PDAC_class	fishers.exact	1	1.50841601871705	1
TEAD2 <- PLAUR	TEAD2 <- PLAUR	40	3	17	2	23	1	Epithelial_cancer	tfs_rec	PDAC_class	fishers.exact	0.564676113360324	0.350292382916256	1
TEAD2 <- ERBB3	TEAD2 <- ERBB3	40	5	17	2	23	3	Epithelial_cancer	tfs_rec	PDAC_class	fishers.exact	1	1.12169283964691	1
TEAD2 <- ACKR3	TEAD2 <- ACKR3	40	1	17	1	23	0	Epithelial_cancer	tfs_rec	PDAC_class	fishers.exact	0.425	0	1
TEAD2 <- PTPRU	TEAD2 <- PTPRU	40	2	17	1	23	1	Epithelial_cancer	tfs_rec	PDAC_class	fishers.exact	1	0.733187413397227	1
TEAD2 <- CXADR	TEAD2 <- CXADR	40	3	17	1	23	2	Epithelial_cancer	tfs_rec	PDAC_class	fishers.exact	1	1.50841601871705	1
TEAD2 <- PTPRK	TEAD2 <- PTPRK	40	4	17	2	23	2	Epithelial_cancer	tfs_rec	PDAC_class	fishers.exact	1	0.720429073846354	1
TEAD2 <- DAG1	TEAD2 <- DAG1	40	4	17	2	23	2	Epithelial_cancer	tfs_rec	PDAC_class	fishers.exact	1	0.720429073846354	1
TEAD2 <- TNFRSF12A	TEAD2 <- TNFRSF12A	40	5	17	2	23	3	Epithelial_cancer	tfs_rec	PDAC_class	fishers.exact	1	1.12169283964691	1
TEAD2 <- CD74	TEAD2 <- CD74	40	4	17	2	23	2	Epithelial_cancer	tfs_rec	PDAC_class	fishers.exact	1	0.720429073846354	1
TEAD2 <- EPHB4	TEAD2 <- EPHB4	40	4	17	2	23	2	Epithelial_cancer	tfs_rec	PDAC_class	fishers.exact	1	0.720429073846354	1
TEAD2 <- PVR	TEAD2 <- PVR	40	2	17	1	23	1	Epithelial_cancer	tfs_rec	PDAC_class	fishers.exact	1	0.733187413397227	1
TEAD2 <- P2RY6	TEAD2 <- P2RY6	40	1	17	1	23	0	Epithelial_cancer	tfs_rec	PDAC_class	fishers.exact	0.425	0	1
TEAD2 <- F11R	TEAD2 <- F11R	40	4	17	2	23	2	Epithelial_cancer	tfs_rec	PDAC_class	fishers.exact	1	0.720429073846354	1
TEAD2 <- DDR1	TEAD2 <- DDR1	40	5	17	2	23	3	Epithelial_cancer	tfs_rec	PDAC_class	fishers.exact	1	1.12169283964691	1
TEAD2 <- EGFR	TEAD2 <- EGFR	40	3	17	1	23	2	Epithelial_cancer	tfs_rec	PDAC_class	fishers.exact	1	1.50841601871705	1
TEAD2 <- ICAM1	TEAD2 <- ICAM1	40	3	17	2	23	1	Epithelial_cancer	tfs_rec	PDAC_class	fishers.exact	0.564676113360324	0.350292382916256	1
TEAD2 <- IL13_receptor	TEAD2 <- IL13_receptor	40	2	17	1	23	1	Epithelial_cancer	tfs_rec	PDAC_class	fishers.exact	1	0.733187413397227	1
TEAD2 <- EFNB2	TEAD2 <- EFNB2	40	5	17	1	23	4	Epithelial_cancer	tfs_rec	PDAC_class	fishers.exact	0.372506109348215	3.27918908988452	1
TEAD2 <- TMEM219	TEAD2 <- TMEM219	40	4	17	1	23	3	Epithelial_cancer	tfs_rec	PDAC_class	fishers.exact	0.623503665608929	2.35218279219543	1
TEAD2 <- NOTCH3	TEAD2 <- NOTCH3	40	3	17	2	23	1	Epithelial_cancer	tfs_rec	PDAC_class	fishers.exact	0.564676113360324	0.350292382916256	1
TEAD2 <- IGF1R	TEAD2 <- IGF1R	40	3	17	2	23	1	Epithelial_cancer	tfs_rec	PDAC_class	fishers.exact	0.564676113360324	0.350292382916256	1
TEAD2 <- LTBR	TEAD2 <- LTBR	40	3	17	1	23	2	Epithelial_cancer	tfs_rec	PDAC_class	fishers.exact	1	1.50841601871705	1
TEAD2 <- SLC1A5	TEAD2 <- SLC1A5	40	3	17	1	23	2	Epithelial_cancer	tfs_rec	PDAC_class	fishers.exact	1	1.50841601871705	1
TEAD2 <- LDLR	TEAD2 <- LDLR	40	4	17	2	23	2	Epithelial_cancer	tfs_rec	PDAC_class	fishers.exact	1	0.720429073846354	1
TEAD2 <- CD40	TEAD2 <- CD40	40	3	17	2	23	1	Epithelial_cancer	tfs_rec	PDAC_class	fishers.exact	0.564676113360324	0.350292382916256	1
TEAD2 <- RORC	TEAD2 <- RORC	40	1	17	1	23	0	Epithelial_cancer	tfs_rec	PDAC_class	fishers.exact	0.425	0	1
TEAD2 <- TGFbeta_receptor1	TEAD2 <- TGFbeta_receptor1	40	3	17	1	23	2	Epithelial_cancer	tfs_rec	PDAC_class	fishers.exact	1	1.50841601871705	1
TEAD2 <- TGFR_BMPR2	TEAD2 <- TGFR_BMPR2	40	4	17	2	23	2	Epithelial_cancer	tfs_rec	PDAC_class	fishers.exact	1	0.720429073846354	1
TEAD2 <- MET	TEAD2 <- MET	40	6	17	2	23	4	Epithelial_cancer	tfs_rec	PDAC_class	fishers.exact	1	1.56153408166088	1
TEAD2 <- PlexinA2_complex1	TEAD2 <- PlexinA2_complex1	40	2	17	1	23	1	Epithelial_cancer	tfs_rec	PDAC_class	fishers.exact	1	0.733187413397227	1
TEAD2 <- IL1_receptor_inhibitor	TEAD2 <- IL1_receptor_inhibitor	40	1	17	1	23	0	Epithelial_cancer	tfs_rec	PDAC_class	fishers.exact	0.425	0	1
TEAD2 <- PlexinA3_complex1	TEAD2 <- PlexinA3_complex1	40	2	17	1	23	1	Epithelial_cancer	tfs_rec	PDAC_class	fishers.exact	1	0.733187413397227	1
TEAD2 <- GPR37L1	TEAD2 <- GPR37L1	40	1	17	1	23	0	Epithelial_cancer	tfs_rec	PDAC_class	fishers.exact	0.425	0	1
TEAD2 <- GPR35	TEAD2 <- GPR35	40	2	17	1	23	1	Epithelial_cancer	tfs_rec	PDAC_class	fishers.exact	1	0.733187413397227	1
TEAD2 <- EPHA2	TEAD2 <- EPHA2	40	3	17	1	23	2	Epithelial_cancer	tfs_rec	PDAC_class	fishers.exact	1	1.50841601871705	1
TEAD2 <- TNFRSF10B	TEAD2 <- TNFRSF10B	40	3	17	1	23	2	Epithelial_cancer	tfs_rec	PDAC_class	fishers.exact	1	1.50841601871705	1
TEAD2 <- TNFRSF25	TEAD2 <- TNFRSF25	40	1	17	1	23	0	Epithelial_cancer	tfs_rec	PDAC_class	fishers.exact	0.425	0	1
TEAD2 <- SLC7A1	TEAD2 <- SLC7A1	40	3	17	1	23	2	Epithelial_cancer	tfs_rec	PDAC_class	fishers.exact	1	1.50841601871705	1
TEAD2 <- LRP1	TEAD2 <- LRP1	40	2	17	1	23	1	Epithelial_cancer	tfs_rec	PDAC_class	fishers.exact	1	0.733187413397227	1
TEAD2 <- PPARG	TEAD2 <- PPARG	40	2	17	1	23	1	Epithelial_cancer	tfs_rec	PDAC_class	fishers.exact	1	0.733187413397227	1
TEAD2 <- PlexinA1_complex3	TEAD2 <- PlexinA1_complex3	40	2	17	1	23	1	Epithelial_cancer	tfs_rec	PDAC_class	fishers.exact	1	0.733187413397227	1
TEAD2 <- RAreceptor_RXRA	TEAD2 <- RAreceptor_RXRA	40	3	17	1	23	2	Epithelial_cancer	tfs_rec	PDAC_class	fishers.exact	1	1.50841601871705	1
TEAD2 <- BDKRB2	TEAD2 <- BDKRB2	40	2	17	1	23	1	Epithelial_cancer	tfs_rec	PDAC_class	fishers.exact	1	0.733187413397227	1
TEAD2 <- NRP1	TEAD2 <- NRP1	40	2	17	1	23	1	Epithelial_cancer	tfs_rec	PDAC_class	fishers.exact	1	0.733187413397227	1
TEAD2 <- NPY1R	TEAD2 <- NPY1R	40	1	17	1	23	0	Epithelial_cancer	tfs_rec	PDAC_class	fishers.exact	0.425	0	1
TEAD2 <- SIRPA	TEAD2 <- SIRPA	40	1	17	1	23	0	Epithelial_cancer	tfs_rec	PDAC_class	fishers.exact	0.425	0	1
TEAD2 <- NR3C1	TEAD2 <- NR3C1	40	2	17	1	23	1	Epithelial_cancer	tfs_rec	PDAC_class	fishers.exact	1	0.733187413397227	1
TEAD2 <- ADR_complex	TEAD2 <- ADR_complex	40	2	17	1	23	1	Epithelial_cancer	tfs_rec	PDAC_class	fishers.exact	1	0.733187413397227	1
TEAD2 <- NR1H3	TEAD2 <- NR1H3	40	1	17	1	23	0	Epithelial_cancer	tfs_rec	PDAC_class	fishers.exact	0.425	0	1
TEAD2 <- LGR4	TEAD2 <- LGR4	40	3	17	1	23	2	Epithelial_cancer	tfs_rec	PDAC_class	fishers.exact	1	1.50841601871705	1
TEAD2 <- TNFRSF1A	TEAD2 <- TNFRSF1A	40	2	17	1	23	1	Epithelial_cancer	tfs_rec	PDAC_class	fishers.exact	1	0.733187413397227	1
TEAD2 <- CD46	TEAD2 <- CD46	40	4	17	1	23	3	Epithelial_cancer	tfs_rec	PDAC_class	fishers.exact	0.623503665608929	2.35218279219543	1
TEAD2 <- VLDLR	TEAD2 <- VLDLR	40	2	17	1	23	1	Epithelial_cancer	tfs_rec	PDAC_class	fishers.exact	1	0.733187413397227	1
TEAD2 <- SEMA4C	TEAD2 <- SEMA4C	40	2	17	1	23	1	Epithelial_cancer	tfs_rec	PDAC_class	fishers.exact	1	0.733187413397227	1
TEAD2 <- HRH1	TEAD2 <- HRH1	40	2	17	1	23	1	Epithelial_cancer	tfs_rec	PDAC_class	fishers.exact	1	0.733187413397227	1
TEAD2 <- PTPRS	TEAD2 <- PTPRS	40	1	17	1	23	0	Epithelial_cancer	tfs_rec	PDAC_class	fishers.exact	0.425	0	1
TEAD2 <- AXL	TEAD2 <- AXL	40	2	17	1	23	1	Epithelial_cancer	tfs_rec	PDAC_class	fishers.exact	1	0.733187413397227	1
TEAD2 <- TNFRSF10A	TEAD2 <- TNFRSF10A	40	1	17	1	23	0	Epithelial_cancer	tfs_rec	PDAC_class	fishers.exact	0.425	0	1
TEAD2 <- RAreceptor_RARG	TEAD2 <- RAreceptor_RARG	40	2	17	1	23	1	Epithelial_cancer	tfs_rec	PDAC_class	fishers.exact	1	0.733187413397227	1
TEAD2 <- Type_I_IFNR	TEAD2 <- Type_I_IFNR	40	2	17	1	23	1	Epithelial_cancer	tfs_rec	PDAC_class	fishers.exact	1	0.733187413397227	1
TEAD2 <- CELSR2	TEAD2 <- CELSR2	40	1	17	1	23	0	Epithelial_cancer	tfs_rec	PDAC_class	fishers.exact	0.425	0	1
TEAD2 <- RAreceptor_RXRB	TEAD2 <- RAreceptor_RXRB	40	2	17	1	23	1	Epithelial_cancer	tfs_rec	PDAC_class	fishers.exact	1	0.733187413397227	1
TEAD2 <- OSMR	TEAD2 <- OSMR	40	2	17	1	23	1	Epithelial_cancer	tfs_rec	PDAC_class	fishers.exact	1	0.733187413397227	1
TEAD2 <- TNFRSF10D	TEAD2 <- TNFRSF10D	40	1	17	1	23	0	Epithelial_cancer	tfs_rec	PDAC_class	fishers.exact	0.425	0	1
TEAD2 <- BMPR1A_BMPR2	TEAD2 <- BMPR1A_BMPR2	40	2	17	1	23	1	Epithelial_cancer	tfs_rec	PDAC_class	fishers.exact	1	0.733187413397227	1
TEAD2 <- THBD	TEAD2 <- THBD	40	2	17	1	23	1	Epithelial_cancer	tfs_rec	PDAC_class	fishers.exact	1	0.733187413397227	1
TEAD2 <- ACE2	TEAD2 <- ACE2	40	1	17	1	23	0	Epithelial_cancer	tfs_rec	PDAC_class	fishers.exact	0.425	0	1
TEAD2 <- TGFbeta_receptor2	TEAD2 <- TGFbeta_receptor2	40	2	17	1	23	1	Epithelial_cancer	tfs_rec	PDAC_class	fishers.exact	1	0.733187413397227	1
TEAD2 <- ACVR1_BMPR2	TEAD2 <- ACVR1_BMPR2	40	3	17	2	23	1	Epithelial_cancer	tfs_rec	PDAC_class	fishers.exact	0.564676113360324	0.350292382916256	1
TEAD2 <- TNFRSF21	TEAD2 <- TNFRSF21	40	6	17	2	23	4	Epithelial_cancer	tfs_rec	PDAC_class	fishers.exact	1	1.56153408166088	1
TFAP2C <- ERBB3	TFAP2C <- ERBB3	40	7	17	3	23	4	Epithelial_cancer	tfs_rec	PDAC_class	fishers.exact	1	0.982886615648802	1
TFAP2C <- DAG1	TFAP2C <- DAG1	40	2	17	1	23	1	Epithelial_cancer	tfs_rec	PDAC_class	fishers.exact	1	0.733187413397227	1
TFAP2C <- CD74	TFAP2C <- CD74	40	6	17	3	23	3	Epithelial_cancer	tfs_rec	PDAC_class	fishers.exact	1	0.706387873026028	1
TFAP2C <- CXADR	TFAP2C <- CXADR	40	6	17	3	23	3	Epithelial_cancer	tfs_rec	PDAC_class	fishers.exact	1	0.706387873026028	1
TFAP2C <- PLXNB2	TFAP2C <- PLXNB2	40	4	17	2	23	2	Epithelial_cancer	tfs_rec	PDAC_class	fishers.exact	1	0.720429073846354	1
TFAP2C <- PTPRK	TFAP2C <- PTPRK	40	3	17	1	23	2	Epithelial_cancer	tfs_rec	PDAC_class	fishers.exact	1	1.50841601871705	1
TFAP2C <- MST1R	TFAP2C <- MST1R	40	4	17	2	23	2	Epithelial_cancer	tfs_rec	PDAC_class	fishers.exact	1	0.720429073846354	1
TFAP2C <- PLAUR	TFAP2C <- PLAUR	40	2	17	1	23	1	Epithelial_cancer	tfs_rec	PDAC_class	fishers.exact	1	0.733187413397227	1
TFAP2C <- ACKR3	TFAP2C <- ACKR3	40	1	17	1	23	0	Epithelial_cancer	tfs_rec	PDAC_class	fishers.exact	0.425	0	1
TFAP2C <- PTPRU	TFAP2C <- PTPRU	40	3	17	2	23	1	Epithelial_cancer	tfs_rec	PDAC_class	fishers.exact	0.564676113360324	0.350292382916256	1
TFAP2C <- F11R	TFAP2C <- F11R	40	6	17	3	23	3	Epithelial_cancer	tfs_rec	PDAC_class	fishers.exact	1	0.706387873026028	1
TFAP2C <- DDR1	TFAP2C <- DDR1	40	6	17	3	23	3	Epithelial_cancer	tfs_rec	PDAC_class	fishers.exact	1	0.706387873026028	1
TFAP2C <- MET	TFAP2C <- MET	40	5	17	2	23	3	Epithelial_cancer	tfs_rec	PDAC_class	fishers.exact	1	1.12169283964691	1
TFAP2C <- ICAM1	TFAP2C <- ICAM1	40	1	17	1	23	0	Epithelial_cancer	tfs_rec	PDAC_class	fishers.exact	0.425	0	1
TFAP2C <- TNFRSF25	TFAP2C <- TNFRSF25	40	1	17	1	23	0	Epithelial_cancer	tfs_rec	PDAC_class	fishers.exact	0.425	0	1
TFAP2C <- NRP2	TFAP2C <- NRP2	40	1	17	1	23	0	Epithelial_cancer	tfs_rec	PDAC_class	fishers.exact	0.425	0	1
TFAP2C <- CD46	TFAP2C <- CD46	40	5	17	2	23	3	Epithelial_cancer	tfs_rec	PDAC_class	fishers.exact	1	1.12169283964691	1
TFAP2C <- TNFRSF12A	TFAP2C <- TNFRSF12A	40	3	17	1	23	2	Epithelial_cancer	tfs_rec	PDAC_class	fishers.exact	1	1.50841601871705	1
TFAP2C <- EFNB2	TFAP2C <- EFNB2	40	4	17	1	23	3	Epithelial_cancer	tfs_rec	PDAC_class	fishers.exact	0.623503665608929	2.35218279219543	1
TFAP2C <- TMEM219	TFAP2C <- TMEM219	40	3	17	1	23	2	Epithelial_cancer	tfs_rec	PDAC_class	fishers.exact	1	1.50841601871705	1
TFAP2C <- LDLR	TFAP2C <- LDLR	40	5	17	1	23	4	Epithelial_cancer	tfs_rec	PDAC_class	fishers.exact	0.372506109348215	3.27918908988452	1
TFAP2C <- GPR35	TFAP2C <- GPR35	40	3	17	1	23	2	Epithelial_cancer	tfs_rec	PDAC_class	fishers.exact	1	1.50841601871705	1
TFAP2C <- OSMR	TFAP2C <- OSMR	40	1	17	1	23	0	Epithelial_cancer	tfs_rec	PDAC_class	fishers.exact	0.425	0	1
TFAP2C <- PVR	TFAP2C <- PVR	40	1	17	1	23	0	Epithelial_cancer	tfs_rec	PDAC_class	fishers.exact	0.425	0	1
TFAP2C <- EPHB4	TFAP2C <- EPHB4	40	3	17	2	23	1	Epithelial_cancer	tfs_rec	PDAC_class	fishers.exact	0.564676113360324	0.350292382916256	1
TFAP2C <- TGFbeta_receptor1	TFAP2C <- TGFbeta_receptor1	40	1	17	1	23	0	Epithelial_cancer	tfs_rec	PDAC_class	fishers.exact	0.425	0	1
TFAP2C <- RORC	TFAP2C <- RORC	40	1	17	1	23	0	Epithelial_cancer	tfs_rec	PDAC_class	fishers.exact	0.425	0	1
TFAP2C <- IL13_receptor	TFAP2C <- IL13_receptor	40	1	17	1	23	0	Epithelial_cancer	tfs_rec	PDAC_class	fishers.exact	0.425	0	1
TFAP2C <- LRP5	TFAP2C <- LRP5	40	4	17	1	23	3	Epithelial_cancer	tfs_rec	PDAC_class	fishers.exact	0.623503665608929	2.35218279219543	1
TFAP2C <- CELSR2	TFAP2C <- CELSR2	40	1	17	1	23	0	Epithelial_cancer	tfs_rec	PDAC_class	fishers.exact	0.425	0	1
TFAP2C <- GPR37L1	TFAP2C <- GPR37L1	40	1	17	1	23	0	Epithelial_cancer	tfs_rec	PDAC_class	fishers.exact	0.425	0	1
TFAP2C <- LTBR	TFAP2C <- LTBR	40	2	17	1	23	1	Epithelial_cancer	tfs_rec	PDAC_class	fishers.exact	1	0.733187413397227	1
TFAP2C <- P2RY6	TFAP2C <- P2RY6	40	1	17	1	23	0	Epithelial_cancer	tfs_rec	PDAC_class	fishers.exact	0.425	0	1
TFAP2C <- RAreceptor_RARG	TFAP2C <- RAreceptor_RARG	40	1	17	1	23	0	Epithelial_cancer	tfs_rec	PDAC_class	fishers.exact	0.425	0	1
TFAP2C <- LIFR	TFAP2C <- LIFR	40	1	17	1	23	0	Epithelial_cancer	tfs_rec	PDAC_class	fishers.exact	0.425	0	1
TFAP2C <- TGFR_BMPR2	TFAP2C <- TGFR_BMPR2	40	1	17	1	23	0	Epithelial_cancer	tfs_rec	PDAC_class	fishers.exact	0.425	0	1
TFAP2C <- SLC1A5	TFAP2C <- SLC1A5	40	1	17	1	23	0	Epithelial_cancer	tfs_rec	PDAC_class	fishers.exact	0.425	0	1
TFAP2C <- LGR4	TFAP2C <- LGR4	40	4	17	1	23	3	Epithelial_cancer	tfs_rec	PDAC_class	fishers.exact	0.623503665608929	2.35218279219543	1
TFAP2C <- VIPR1	TFAP2C <- VIPR1	40	1	17	1	23	0	Epithelial_cancer	tfs_rec	PDAC_class	fishers.exact	0.425	0	1
TFAP2C <- TNFRSF10B	TFAP2C <- TNFRSF10B	40	1	17	1	23	0	Epithelial_cancer	tfs_rec	PDAC_class	fishers.exact	0.425	0	1
TFAP2C <- IGF1R	TFAP2C <- IGF1R	40	1	17	1	23	0	Epithelial_cancer	tfs_rec	PDAC_class	fishers.exact	0.425	0	1
TFAP2C <- RAreceptor_RXRA	TFAP2C <- RAreceptor_RXRA	40	1	17	1	23	0	Epithelial_cancer	tfs_rec	PDAC_class	fishers.exact	0.425	0	1
TFAP2C <- NOTCH3	TFAP2C <- NOTCH3	40	1	17	1	23	0	Epithelial_cancer	tfs_rec	PDAC_class	fishers.exact	0.425	0	1
TFAP2C <- IL1_receptor_inhibitor	TFAP2C <- IL1_receptor_inhibitor	40	1	17	1	23	0	Epithelial_cancer	tfs_rec	PDAC_class	fishers.exact	0.425	0	1
TFAP2C <- ACE2	TFAP2C <- ACE2	40	2	17	1	23	1	Epithelial_cancer	tfs_rec	PDAC_class	fishers.exact	1	0.733187413397227	1
TFAP2C <- PGRMC2	TFAP2C <- PGRMC2	40	1	17	1	23	0	Epithelial_cancer	tfs_rec	PDAC_class	fishers.exact	0.425	0	1
TFAP2C <- GPRC5B	TFAP2C <- GPRC5B	40	3	17	1	23	2	Epithelial_cancer	tfs_rec	PDAC_class	fishers.exact	1	1.50841601871705	1
TFAP2C <- HRH1	TFAP2C <- HRH1	40	2	17	1	23	1	Epithelial_cancer	tfs_rec	PDAC_class	fishers.exact	1	0.733187413397227	1
TFAP2C <- Type_I_IFNR	TFAP2C <- Type_I_IFNR	40	1	17	1	23	0	Epithelial_cancer	tfs_rec	PDAC_class	fishers.exact	0.425	0	1
TFAP2C <- EPHA2	TFAP2C <- EPHA2	40	5	17	2	23	3	Epithelial_cancer	tfs_rec	PDAC_class	fishers.exact	1	1.12169283964691	1
TFAP2C <- VLDLR	TFAP2C <- VLDLR	40	1	17	1	23	0	Epithelial_cancer	tfs_rec	PDAC_class	fishers.exact	0.425	0	1
TFAP2C <- THBD	TFAP2C <- THBD	40	1	17	1	23	0	Epithelial_cancer	tfs_rec	PDAC_class	fishers.exact	0.425	0	1
TFAP2C <- PTPRS	TFAP2C <- PTPRS	40	1	17	1	23	0	Epithelial_cancer	tfs_rec	PDAC_class	fishers.exact	0.425	0	1
TFAP2C <- PlexinA3_complex1	TFAP2C <- PlexinA3_complex1	40	1	17	1	23	0	Epithelial_cancer	tfs_rec	PDAC_class	fishers.exact	0.425	0	1
TFAP2C <- EGFR	TFAP2C <- EGFR	40	1	17	1	23	0	Epithelial_cancer	tfs_rec	PDAC_class	fishers.exact	0.425	0	1
TFAP2C <- SLC7A1	TFAP2C <- SLC7A1	40	2	17	1	23	1	Epithelial_cancer	tfs_rec	PDAC_class	fishers.exact	1	0.733187413397227	1
TFAP2C <- ADR_complex	TFAP2C <- ADR_complex	40	2	17	1	23	1	Epithelial_cancer	tfs_rec	PDAC_class	fishers.exact	1	0.733187413397227	1
TFAP2C <- PPARG	TFAP2C <- PPARG	40	3	17	2	23	1	Epithelial_cancer	tfs_rec	PDAC_class	fishers.exact	0.564676113360324	0.350292382916256	1
TFAP2C <- CD40	TFAP2C <- CD40	40	1	17	1	23	0	Epithelial_cancer	tfs_rec	PDAC_class	fishers.exact	0.425	0	1
TFAP2C <- NR1H3	TFAP2C <- NR1H3	40	1	17	1	23	0	Epithelial_cancer	tfs_rec	PDAC_class	fishers.exact	0.425	0	1
TFAP2C <- IL17_receptor_AC	TFAP2C <- IL17_receptor_AC	40	1	17	1	23	0	Epithelial_cancer	tfs_rec	PDAC_class	fishers.exact	0.425	0	1
TFAP2C <- BMPR1A_BMPR2	TFAP2C <- BMPR1A_BMPR2	40	1	17	1	23	0	Epithelial_cancer	tfs_rec	PDAC_class	fishers.exact	0.425	0	1
TFAP2C <- NR3C1	TFAP2C <- NR3C1	40	1	17	1	23	0	Epithelial_cancer	tfs_rec	PDAC_class	fishers.exact	0.425	0	1
TFAP2C <- GPR37	TFAP2C <- GPR37	40	1	17	1	23	0	Epithelial_cancer	tfs_rec	PDAC_class	fishers.exact	0.425	0	1
TFAP2C <- TNFRSF21	TFAP2C <- TNFRSF21	40	6	17	3	23	3	Epithelial_cancer	tfs_rec	PDAC_class	fishers.exact	1	0.706387873026028	1
TFAP2C <- RAreceptor_RXRB	TFAP2C <- RAreceptor_RXRB	40	1	17	1	23	0	Epithelial_cancer	tfs_rec	PDAC_class	fishers.exact	0.425	0	1
TFAP2C <- SIRPA	TFAP2C <- SIRPA	40	1	17	1	23	0	Epithelial_cancer	tfs_rec	PDAC_class	fishers.exact	0.425	0	1
TFAP2C <- TNFRSF10A	TFAP2C <- TNFRSF10A	40	4	17	1	23	3	Epithelial_cancer	tfs_rec	PDAC_class	fishers.exact	0.623503665608929	2.35218279219543	1
TFAP2C <- TNFRSF1A	TFAP2C <- TNFRSF1A	40	1	17	1	23	0	Epithelial_cancer	tfs_rec	PDAC_class	fishers.exact	0.425	0	1
TFAP2C <- NPY1R	TFAP2C <- NPY1R	40	1	17	1	23	0	Epithelial_cancer	tfs_rec	PDAC_class	fishers.exact	0.425	0	1
TFAP2C <- PlexinA1_complex3	TFAP2C <- PlexinA1_complex3	40	1	17	1	23	0	Epithelial_cancer	tfs_rec	PDAC_class	fishers.exact	0.425	0	1
TFAP2C <- SEMA4C	TFAP2C <- SEMA4C	40	1	17	1	23	0	Epithelial_cancer	tfs_rec	PDAC_class	fishers.exact	0.425	0	1
TFAP2C <- BDKRB2	TFAP2C <- BDKRB2	40	1	17	1	23	0	Epithelial_cancer	tfs_rec	PDAC_class	fishers.exact	0.425	0	1
TFAP2C <- TGFR_AVR2B	TFAP2C <- TGFR_AVR2B	40	1	17	1	23	0	Epithelial_cancer	tfs_rec	PDAC_class	fishers.exact	0.425	0	1
EPAS1 <- PLXNB2	EPAS1 <- PLXNB2	40	1	17	1	23	0	Epithelial_cancer	tfs_rec	PDAC_class	fishers.exact	0.425	0	1
EPAS1 <- CXADR	EPAS1 <- CXADR	40	1	17	1	23	0	Epithelial_cancer	tfs_rec	PDAC_class	fishers.exact	0.425	0	1
EPAS1 <- ERBB3	EPAS1 <- ERBB3	40	1	17	1	23	0	Epithelial_cancer	tfs_rec	PDAC_class	fishers.exact	0.425	0	1
EPAS1 <- OSMR	EPAS1 <- OSMR	40	1	17	1	23	0	Epithelial_cancer	tfs_rec	PDAC_class	fishers.exact	0.425	0	1
EPAS1 <- PTPRK	EPAS1 <- PTPRK	40	1	17	1	23	0	Epithelial_cancer	tfs_rec	PDAC_class	fishers.exact	0.425	0	1
EPAS1 <- CD46	EPAS1 <- CD46	40	1	17	1	23	0	Epithelial_cancer	tfs_rec	PDAC_class	fishers.exact	0.425	0	1
EPAS1 <- F11R	EPAS1 <- F11R	40	1	17	1	23	0	Epithelial_cancer	tfs_rec	PDAC_class	fishers.exact	0.425	0	1
EPAS1 <- PLAUR	EPAS1 <- PLAUR	40	1	17	1	23	0	Epithelial_cancer	tfs_rec	PDAC_class	fishers.exact	0.425	0	1
EPAS1 <- EGFR	EPAS1 <- EGFR	40	1	17	1	23	0	Epithelial_cancer	tfs_rec	PDAC_class	fishers.exact	0.425	0	1
EPAS1 <- DAG1	EPAS1 <- DAG1	40	1	17	1	23	0	Epithelial_cancer	tfs_rec	PDAC_class	fishers.exact	0.425	0	1
EPAS1 <- MST1R	EPAS1 <- MST1R	40	1	17	1	23	0	Epithelial_cancer	tfs_rec	PDAC_class	fishers.exact	0.425	0	1
EPAS1 <- ACKR3	EPAS1 <- ACKR3	40	1	17	1	23	0	Epithelial_cancer	tfs_rec	PDAC_class	fishers.exact	0.425	0	1
EPAS1 <- ICAM1	EPAS1 <- ICAM1	40	1	17	1	23	0	Epithelial_cancer	tfs_rec	PDAC_class	fishers.exact	0.425	0	1
EPAS1 <- DDR1	EPAS1 <- DDR1	40	1	17	1	23	0	Epithelial_cancer	tfs_rec	PDAC_class	fishers.exact	0.425	0	1
EPAS1 <- TGFbeta_receptor1	EPAS1 <- TGFbeta_receptor1	40	1	17	1	23	0	Epithelial_cancer	tfs_rec	PDAC_class	fishers.exact	0.425	0	1
EPAS1 <- SLC1A5	EPAS1 <- SLC1A5	40	1	17	1	23	0	Epithelial_cancer	tfs_rec	PDAC_class	fishers.exact	0.425	0	1
EPAS1 <- TGFR_BMPR2	EPAS1 <- TGFR_BMPR2	40	1	17	1	23	0	Epithelial_cancer	tfs_rec	PDAC_class	fishers.exact	0.425	0	1
EPAS1 <- CD74	EPAS1 <- CD74	40	1	17	1	23	0	Epithelial_cancer	tfs_rec	PDAC_class	fishers.exact	0.425	0	1
EPAS1 <- EFNB2	EPAS1 <- EFNB2	40	1	17	1	23	0	Epithelial_cancer	tfs_rec	PDAC_class	fishers.exact	0.425	0	1
EPAS1 <- TNFRSF10B	EPAS1 <- TNFRSF10B	40	1	17	1	23	0	Epithelial_cancer	tfs_rec	PDAC_class	fishers.exact	0.425	0	1
EPAS1 <- LIFR	EPAS1 <- LIFR	40	1	17	1	23	0	Epithelial_cancer	tfs_rec	PDAC_class	fishers.exact	0.425	0	1
EPAS1 <- LDLR	EPAS1 <- LDLR	40	1	17	1	23	0	Epithelial_cancer	tfs_rec	PDAC_class	fishers.exact	0.425	0	1
EPAS1 <- GPR35	EPAS1 <- GPR35	40	1	17	1	23	0	Epithelial_cancer	tfs_rec	PDAC_class	fishers.exact	0.425	0	1
EPAS1 <- EPHA2	EPAS1 <- EPHA2	40	1	17	1	23	0	Epithelial_cancer	tfs_rec	PDAC_class	fishers.exact	0.425	0	1
EPAS1 <- NRP2	EPAS1 <- NRP2	40	1	17	1	23	0	Epithelial_cancer	tfs_rec	PDAC_class	fishers.exact	0.425	0	1
EPAS1 <- TNFRSF12A	EPAS1 <- TNFRSF12A	40	1	17	1	23	0	Epithelial_cancer	tfs_rec	PDAC_class	fishers.exact	0.425	0	1
EPAS1 <- LRP1	EPAS1 <- LRP1	40	1	17	1	23	0	Epithelial_cancer	tfs_rec	PDAC_class	fishers.exact	0.425	0	1
EPAS1 <- RORC	EPAS1 <- RORC	40	1	17	1	23	0	Epithelial_cancer	tfs_rec	PDAC_class	fishers.exact	0.425	0	1
EPAS1 <- HRH1	EPAS1 <- HRH1	40	1	17	1	23	0	Epithelial_cancer	tfs_rec	PDAC_class	fishers.exact	0.425	0	1
EPAS1 <- IL1_receptor_inhibitor	EPAS1 <- IL1_receptor_inhibitor	40	1	17	1	23	0	Epithelial_cancer	tfs_rec	PDAC_class	fishers.exact	0.425	0	1
EPAS1 <- PVR	EPAS1 <- PVR	40	1	17	1	23	0	Epithelial_cancer	tfs_rec	PDAC_class	fishers.exact	0.425	0	1
EPAS1 <- PGRMC2	EPAS1 <- PGRMC2	40	1	17	1	23	0	Epithelial_cancer	tfs_rec	PDAC_class	fishers.exact	0.425	0	1
EPAS1 <- NR3C1	EPAS1 <- NR3C1	40	1	17	1	23	0	Epithelial_cancer	tfs_rec	PDAC_class	fishers.exact	0.425	0	1
EPAS1 <- LEPR	EPAS1 <- LEPR	40	1	17	1	23	0	Epithelial_cancer	tfs_rec	PDAC_class	fishers.exact	0.425	0	1
EPAS1 <- NPY1R	EPAS1 <- NPY1R	40	1	17	1	23	0	Epithelial_cancer	tfs_rec	PDAC_class	fishers.exact	0.425	0	1
EPAS1 <- SLC7A1	EPAS1 <- SLC7A1	40	1	17	1	23	0	Epithelial_cancer	tfs_rec	PDAC_class	fishers.exact	0.425	0	1
EPAS1 <- LRP5	EPAS1 <- LRP5	40	1	17	1	23	0	Epithelial_cancer	tfs_rec	PDAC_class	fishers.exact	0.425	0	1
EPAS1 <- EPHB4	EPAS1 <- EPHB4	40	1	17	1	23	0	Epithelial_cancer	tfs_rec	PDAC_class	fishers.exact	0.425	0	1
EPAS1 <- IL13_receptor	EPAS1 <- IL13_receptor	40	1	17	1	23	0	Epithelial_cancer	tfs_rec	PDAC_class	fishers.exact	0.425	0	1
EPAS1 <- PlexinA3_complex1	EPAS1 <- PlexinA3_complex1	40	1	17	1	23	0	Epithelial_cancer	tfs_rec	PDAC_class	fishers.exact	0.425	0	1
EPAS1 <- PTPRU	EPAS1 <- PTPRU	40	1	17	1	23	0	Epithelial_cancer	tfs_rec	PDAC_class	fishers.exact	0.425	0	1
EPAS1 <- TMEM219	EPAS1 <- TMEM219	40	1	17	1	23	0	Epithelial_cancer	tfs_rec	PDAC_class	fishers.exact	0.425	0	1
EPAS1 <- TGFbeta_receptor2	EPAS1 <- TGFbeta_receptor2	40	1	17	1	23	0	Epithelial_cancer	tfs_rec	PDAC_class	fishers.exact	0.425	0	1
EPAS1 <- CD40	EPAS1 <- CD40	40	1	17	1	23	0	Epithelial_cancer	tfs_rec	PDAC_class	fishers.exact	0.425	0	1
EPAS1 <- THBD	EPAS1 <- THBD	40	1	17	1	23	0	Epithelial_cancer	tfs_rec	PDAC_class	fishers.exact	0.425	0	1
EPAS1 <- ACVR1_BMPR2	EPAS1 <- ACVR1_BMPR2	40	1	17	1	23	0	Epithelial_cancer	tfs_rec	PDAC_class	fishers.exact	0.425	0	1
EPAS1 <- SIRPA	EPAS1 <- SIRPA	40	1	17	1	23	0	Epithelial_cancer	tfs_rec	PDAC_class	fishers.exact	0.425	0	1
EPAS1 <- TNFRSF21	EPAS1 <- TNFRSF21	40	1	17	1	23	0	Epithelial_cancer	tfs_rec	PDAC_class	fishers.exact	0.425	0	1
EPAS1 <- VLDLR	EPAS1 <- VLDLR	40	1	17	1	23	0	Epithelial_cancer	tfs_rec	PDAC_class	fishers.exact	0.425	0	1
EPAS1 <- ACE2	EPAS1 <- ACE2	40	1	17	1	23	0	Epithelial_cancer	tfs_rec	PDAC_class	fishers.exact	0.425	0	1
EPAS1 <- BDKRB2	EPAS1 <- BDKRB2	40	1	17	1	23	0	Epithelial_cancer	tfs_rec	PDAC_class	fishers.exact	0.425	0	1
EPAS1 <- IL17_receptor_AC	EPAS1 <- IL17_receptor_AC	40	1	17	1	23	0	Epithelial_cancer	tfs_rec	PDAC_class	fishers.exact	0.425	0	1
EPAS1 <- GPRC5B	EPAS1 <- GPRC5B	40	1	17	1	23	0	Epithelial_cancer	tfs_rec	PDAC_class	fishers.exact	0.425	0	1
EPAS1 <- GPR37L1	EPAS1 <- GPR37L1	40	1	17	1	23	0	Epithelial_cancer	tfs_rec	PDAC_class	fishers.exact	0.425	0	1
EPAS1 <- CELSR2	EPAS1 <- CELSR2	40	1	17	1	23	0	Epithelial_cancer	tfs_rec	PDAC_class	fishers.exact	0.425	0	1
EPAS1 <- TNFRSF14	EPAS1 <- TNFRSF14	40	1	17	1	23	0	Epithelial_cancer	tfs_rec	PDAC_class	fishers.exact	0.425	0	1
EPAS1 <- TGFR_AVR2B	EPAS1 <- TGFR_AVR2B	40	1	17	1	23	0	Epithelial_cancer	tfs_rec	PDAC_class	fishers.exact	0.425	0	1
EPAS1 <- Type_I_IFNR	EPAS1 <- Type_I_IFNR	40	1	17	1	23	0	Epithelial_cancer	tfs_rec	PDAC_class	fishers.exact	0.425	0	1
EPAS1 <- IGF1R	EPAS1 <- IGF1R	40	1	17	1	23	0	Epithelial_cancer	tfs_rec	PDAC_class	fishers.exact	0.425	0	1
EPAS1 <- NR1H3	EPAS1 <- NR1H3	40	1	17	1	23	0	Epithelial_cancer	tfs_rec	PDAC_class	fishers.exact	0.425	0	1
EPAS1 <- SEMA4C	EPAS1 <- SEMA4C	40	1	17	1	23	0	Epithelial_cancer	tfs_rec	PDAC_class	fishers.exact	0.425	0	1
EPAS1 <- LGR4	EPAS1 <- LGR4	40	1	17	1	23	0	Epithelial_cancer	tfs_rec	PDAC_class	fishers.exact	0.425	0	1
EPAS1 <- BMPR1A_BMPR2	EPAS1 <- BMPR1A_BMPR2	40	1	17	1	23	0	Epithelial_cancer	tfs_rec	PDAC_class	fishers.exact	0.425	0	1
EPAS1 <- PPARA	EPAS1 <- PPARA	40	1	17	1	23	0	Epithelial_cancer	tfs_rec	PDAC_class	fishers.exact	0.425	0	1
EPAS1 <- TNFRSF10A	EPAS1 <- TNFRSF10A	40	1	17	1	23	0	Epithelial_cancer	tfs_rec	PDAC_class	fishers.exact	0.425	0	1
EPAS1 <- VIPR1	EPAS1 <- VIPR1	40	1	17	1	23	0	Epithelial_cancer	tfs_rec	PDAC_class	fishers.exact	0.425	0	1
EPAS1 <- CD47	EPAS1 <- CD47	40	1	17	1	23	0	Epithelial_cancer	tfs_rec	PDAC_class	fishers.exact	0.425	0	1
EPAS1 <- TNFRSF1A	EPAS1 <- TNFRSF1A	40	1	17	1	23	0	Epithelial_cancer	tfs_rec	PDAC_class	fishers.exact	0.425	0	1
EPAS1 <- P2RY6	EPAS1 <- P2RY6	40	1	17	1	23	0	Epithelial_cancer	tfs_rec	PDAC_class	fishers.exact	0.425	0	1
EPAS1 <- TNFRSF10D	EPAS1 <- TNFRSF10D	40	1	17	1	23	0	Epithelial_cancer	tfs_rec	PDAC_class	fishers.exact	0.425	0	1
EPAS1 <- LTBR	EPAS1 <- LTBR	40	1	17	1	23	0	Epithelial_cancer	tfs_rec	PDAC_class	fishers.exact	0.425	0	1
EPAS1 <- TNFRSF25	EPAS1 <- TNFRSF25	40	1	17	1	23	0	Epithelial_cancer	tfs_rec	PDAC_class	fishers.exact	0.425	0	1
EPAS1 <- Type_II_IFNR	EPAS1 <- Type_II_IFNR	40	1	17	1	23	0	Epithelial_cancer	tfs_rec	PDAC_class	fishers.exact	0.425	0	1
EPAS1 <- PLXND1	EPAS1 <- PLXND1	40	1	17	1	23	0	Epithelial_cancer	tfs_rec	PDAC_class	fishers.exact	0.425	0	1
EPAS1 <- GPR37	EPAS1 <- GPR37	40	1	17	1	23	0	Epithelial_cancer	tfs_rec	PDAC_class	fishers.exact	0.425	0	1
EPAS1 <- RAreceptor_RXRA	EPAS1 <- RAreceptor_RXRA	40	1	17	1	23	0	Epithelial_cancer	tfs_rec	PDAC_class	fishers.exact	0.425	0	1
EPAS1 <- PTPRS	EPAS1 <- PTPRS	40	1	17	1	23	0	Epithelial_cancer	tfs_rec	PDAC_class	fishers.exact	0.425	0	1
EPAS1 <- ADR_complex	EPAS1 <- ADR_complex	40	1	17	1	23	0	Epithelial_cancer	tfs_rec	PDAC_class	fishers.exact	0.425	0	1
EPAS1 <- RAreceptor_RARG	EPAS1 <- RAreceptor_RARG	40	1	17	1	23	0	Epithelial_cancer	tfs_rec	PDAC_class	fishers.exact	0.425	0	1
EPAS1 <- ANTXR1	EPAS1 <- ANTXR1	40	1	17	1	23	0	Epithelial_cancer	tfs_rec	PDAC_class	fishers.exact	0.425	0	1
EPAS1 <- PlexinA1_complex3	EPAS1 <- PlexinA1_complex3	40	1	17	1	23	0	Epithelial_cancer	tfs_rec	PDAC_class	fishers.exact	0.425	0	1
EPAS1 <- RAreceptor_RXRB	EPAS1 <- RAreceptor_RXRB	40	1	17	1	23	0	Epithelial_cancer	tfs_rec	PDAC_class	fishers.exact	0.425	0	1
EPAS1 <- NPR3	EPAS1 <- NPR3	40	1	17	1	23	0	Epithelial_cancer	tfs_rec	PDAC_class	fishers.exact	0.425	0	1
EPAS1 <- FGFRL1	EPAS1 <- FGFRL1	40	1	17	1	23	0	Epithelial_cancer	tfs_rec	PDAC_class	fishers.exact	0.425	0	1
EPAS1 <- UNC5B	EPAS1 <- UNC5B	40	1	17	1	23	0	Epithelial_cancer	tfs_rec	PDAC_class	fishers.exact	0.425	0	1
EPAS1 <- PlexinA2_complex1	EPAS1 <- PlexinA2_complex1	40	1	17	1	23	0	Epithelial_cancer	tfs_rec	PDAC_class	fishers.exact	0.425	0	1
SP3 <- CXADR	SP3 <- CXADR	40	12	17	5	23	7	Epithelial_cancer	tfs_rec	PDAC_class	fishers.exact	1	1.04873929047014	1
SP3 <- EGFR	SP3 <- EGFR	40	3	17	2	23	1	Epithelial_cancer	tfs_rec	PDAC_class	fishers.exact	0.564676113360324	0.350292382916256	1
SP3 <- F11R	SP3 <- F11R	40	14	17	6	23	8	Epithelial_cancer	tfs_rec	PDAC_class	fishers.exact	1	0.978319760870971	1
SP3 <- PLAUR	SP3 <- PLAUR	40	7	17	2	23	5	Epithelial_cancer	tfs_rec	PDAC_class	fishers.exact	0.677025203340993	2.04713027653482	1
SP3 <- ACKR3	SP3 <- ACKR3	40	1	17	1	23	0	Epithelial_cancer	tfs_rec	PDAC_class	fishers.exact	0.425	0	1
SP3 <- TNFRSF10B	SP3 <- TNFRSF10B	40	3	17	2	23	1	Epithelial_cancer	tfs_rec	PDAC_class	fishers.exact	0.564676113360324	0.350292382916256	1
SP3 <- ERBB3	SP3 <- ERBB3	40	13	17	7	23	6	Epithelial_cancer	tfs_rec	PDAC_class	fishers.exact	0.495718967020413	0.513171392099664	1
SP3 <- DAG1	SP3 <- DAG1	40	5	17	3	23	2	Epithelial_cancer	tfs_rec	PDAC_class	fishers.exact	0.633961897119792	0.453784533789448	1
SP3 <- DDR1	SP3 <- DDR1	40	12	17	6	23	6	Epithelial_cancer	tfs_rec	PDAC_class	fishers.exact	0.728464059164838	0.65428297807559	1
SP3 <- EPHA2	SP3 <- EPHA2	40	10	17	4	23	6	Epithelial_cancer	tfs_rec	PDAC_class	fishers.exact	1	1.14315048779834	1
SP3 <- GPR35	SP3 <- GPR35	40	7	17	4	23	3	Epithelial_cancer	tfs_rec	PDAC_class	fishers.exact	0.431564357880147	0.496591564187677	1
SP3 <- EFNB2	SP3 <- EFNB2	40	11	17	5	23	6	Epithelial_cancer	tfs_rec	PDAC_class	fishers.exact	1	0.850606773322097	1
SP3 <- MST1R	SP3 <- MST1R	40	7	17	4	23	3	Epithelial_cancer	tfs_rec	PDAC_class	fishers.exact	0.431564357880147	0.496591564187677	1
SP3 <- CD46	SP3 <- CD46	40	9	17	4	23	5	Epithelial_cancer	tfs_rec	PDAC_class	fishers.exact	1	0.905100337399221	1
SP3 <- MET	SP3 <- MET	40	14	17	8	23	6	Epithelial_cancer	tfs_rec	PDAC_class	fishers.exact	0.197843561024874	0.406781302997883	1
SP3 <- LRP1	SP3 <- LRP1	40	2	17	1	23	1	Epithelial_cancer	tfs_rec	PDAC_class	fishers.exact	1	0.733187413397227	1
SP3 <- SLC1A5	SP3 <- SLC1A5	40	1	17	1	23	0	Epithelial_cancer	tfs_rec	PDAC_class	fishers.exact	0.425	0	1
SP3 <- NOTCH3	SP3 <- NOTCH3	40	2	17	1	23	1	Epithelial_cancer	tfs_rec	PDAC_class	fishers.exact	1	0.733187413397227	1
SP3 <- CD74	SP3 <- CD74	40	8	17	3	23	5	Epithelial_cancer	tfs_rec	PDAC_class	fishers.exact	1	1.28801418811975	1
SP3 <- TMEM219	SP3 <- TMEM219	40	5	17	2	23	3	Epithelial_cancer	tfs_rec	PDAC_class	fishers.exact	1	1.12169283964691	1
SP3 <- NRP2	SP3 <- NRP2	40	3	17	2	23	1	Epithelial_cancer	tfs_rec	PDAC_class	fishers.exact	0.564676113360324	0.350292382916256	1
SP3 <- CD40	SP3 <- CD40	40	2	17	2	23	0	Epithelial_cancer	tfs_rec	PDAC_class	fishers.exact	0.174358974358974	0	1
SP3 <- IL1_receptor_inhibitor	SP3 <- IL1_receptor_inhibitor	40	2	17	1	23	1	Epithelial_cancer	tfs_rec	PDAC_class	fishers.exact	1	0.733187413397227	1
SP3 <- LDLR	SP3 <- LDLR	40	10	17	3	23	7	Epithelial_cancer	tfs_rec	PDAC_class	fishers.exact	0.470927503185568	2.00647915113347	1
SP3 <- PVR	SP3 <- PVR	40	2	17	2	23	0	Epithelial_cancer	tfs_rec	PDAC_class	fishers.exact	0.174358974358974	0	1
SP3 <- ICAM1	SP3 <- ICAM1	40	2	17	2	23	0	Epithelial_cancer	tfs_rec	PDAC_class	fishers.exact	0.174358974358974	0	1
SP3 <- PTPRU	SP3 <- PTPRU	40	5	17	4	23	1	Epithelial_cancer	tfs_rec	PDAC_class	fishers.exact	0.143732295048084	0.154876754936394	1
SP3 <- LRP5	SP3 <- LRP5	40	4	17	3	23	1	Epithelial_cancer	tfs_rec	PDAC_class	fishers.exact	0.294069373016741	0.22045127871654	1
SP3 <- EPHB4	SP3 <- EPHB4	40	5	17	2	23	3	Epithelial_cancer	tfs_rec	PDAC_class	fishers.exact	1	1.12169283964691	1
SP3 <- LEPR	SP3 <- LEPR	40	2	17	1	23	1	Epithelial_cancer	tfs_rec	PDAC_class	fishers.exact	1	0.733187413397227	1
SP3 <- HRH1	SP3 <- HRH1	40	1	17	1	23	0	Epithelial_cancer	tfs_rec	PDAC_class	fishers.exact	0.425	0	1
SP3 <- ACVR1_BMPR2	SP3 <- ACVR1_BMPR2	40	2	17	1	23	1	Epithelial_cancer	tfs_rec	PDAC_class	fishers.exact	1	0.733187413397227	1
SP3 <- TFRC	SP3 <- TFRC	40	4	17	1	23	3	Epithelial_cancer	tfs_rec	PDAC_class	fishers.exact	0.623503665608929	2.35218279219543	1
SP3 <- RAreceptor_RXRA	SP3 <- RAreceptor_RXRA	40	3	17	3	23	0	Epithelial_cancer	tfs_rec	PDAC_class	fishers.exact	0.068825910931174	0	1
SP3 <- TNFRSF12A	SP3 <- TNFRSF12A	40	7	17	4	23	3	Epithelial_cancer	tfs_rec	PDAC_class	fishers.exact	0.431564357880147	0.496591564187677	1
SP3 <- NPY1R	SP3 <- NPY1R	40	2	17	2	23	0	Epithelial_cancer	tfs_rec	PDAC_class	fishers.exact	0.174358974358974	0	1
SP3 <- ACE2	SP3 <- ACE2	40	2	17	2	23	0	Epithelial_cancer	tfs_rec	PDAC_class	fishers.exact	0.174358974358974	0	1
SP3 <- TGFbeta_receptor2	SP3 <- TGFbeta_receptor2	40	1	17	1	23	0	Epithelial_cancer	tfs_rec	PDAC_class	fishers.exact	0.425	0	1
SP3 <- SLC7A1	SP3 <- SLC7A1	40	5	17	3	23	2	Epithelial_cancer	tfs_rec	PDAC_class	fishers.exact	0.633961897119792	0.453784533789448	1
SP3 <- RORC	SP3 <- RORC	40	3	17	3	23	0	Epithelial_cancer	tfs_rec	PDAC_class	fishers.exact	0.068825910931174	0	1
SP3 <- BMPR1A_BMPR2	SP3 <- BMPR1A_BMPR2	40	2	17	1	23	1	Epithelial_cancer	tfs_rec	PDAC_class	fishers.exact	1	0.733187413397227	1
SP3 <- RAreceptor_RARG	SP3 <- RAreceptor_RARG	40	4	17	3	23	1	Epithelial_cancer	tfs_rec	PDAC_class	fishers.exact	0.294069373016741	0.22045127871654	1
SP3 <- Type_II_IFNR	SP3 <- Type_II_IFNR	40	2	17	1	23	1	Epithelial_cancer	tfs_rec	PDAC_class	fishers.exact	1	0.733187413397227	1
SP3 <- TNFRSF14	SP3 <- TNFRSF14	40	2	17	2	23	0	Epithelial_cancer	tfs_rec	PDAC_class	fishers.exact	0.174358974358974	0	1
SP3 <- IL13_receptor	SP3 <- IL13_receptor	40	3	17	1	23	2	Epithelial_cancer	tfs_rec	PDAC_class	fishers.exact	1	1.50841601871705	1
SP3 <- Type_I_IFNR	SP3 <- Type_I_IFNR	40	2	17	2	23	0	Epithelial_cancer	tfs_rec	PDAC_class	fishers.exact	0.174358974358974	0	1
SP3 <- OSMR	SP3 <- OSMR	40	2	17	1	23	1	Epithelial_cancer	tfs_rec	PDAC_class	fishers.exact	1	0.733187413397227	1
SP3 <- PGRMC2	SP3 <- PGRMC2	40	1	17	1	23	0	Epithelial_cancer	tfs_rec	PDAC_class	fishers.exact	0.425	0	1
SP3 <- TNFRSF10A	SP3 <- TNFRSF10A	40	5	17	3	23	2	Epithelial_cancer	tfs_rec	PDAC_class	fishers.exact	0.633961897119792	0.453784533789448	1
SP3 <- TNFRSF10D	SP3 <- TNFRSF10D	40	1	17	1	23	0	Epithelial_cancer	tfs_rec	PDAC_class	fishers.exact	0.425	0	1
SP3 <- GPR37L1	SP3 <- GPR37L1	40	1	17	1	23	0	Epithelial_cancer	tfs_rec	PDAC_class	fishers.exact	0.425	0	1
SP3 <- CELSR2	SP3 <- CELSR2	40	3	17	3	23	0	Epithelial_cancer	tfs_rec	PDAC_class	fishers.exact	0.068825910931174	0	1
SP3 <- LTBR	SP3 <- LTBR	40	6	17	3	23	3	Epithelial_cancer	tfs_rec	PDAC_class	fishers.exact	1	0.706387873026028	1
SP3 <- IL17_receptor_AC	SP3 <- IL17_receptor_AC	40	1	17	1	23	0	Epithelial_cancer	tfs_rec	PDAC_class	fishers.exact	0.425	0	1
SP3 <- TNFRSF21	SP3 <- TNFRSF21	40	12	17	7	23	5	Epithelial_cancer	tfs_rec	PDAC_class	fishers.exact	0.295972424893448	0.406545924176135	1
SP3 <- VLDLR	SP3 <- VLDLR	40	2	17	1	23	1	Epithelial_cancer	tfs_rec	PDAC_class	fishers.exact	1	0.733187413397227	1
SP3 <- GPR37	SP3 <- GPR37	40	1	17	1	23	0	Epithelial_cancer	tfs_rec	PDAC_class	fishers.exact	0.425	0	1
SP3 <- TGFR_BMPR2	SP3 <- TGFR_BMPR2	40	2	17	1	23	1	Epithelial_cancer	tfs_rec	PDAC_class	fishers.exact	1	0.733187413397227	1
SP3 <- SIRPA	SP3 <- SIRPA	40	1	17	1	23	0	Epithelial_cancer	tfs_rec	PDAC_class	fishers.exact	0.425	0	1
SP3 <- THBD	SP3 <- THBD	40	1	17	1	23	0	Epithelial_cancer	tfs_rec	PDAC_class	fishers.exact	0.425	0	1
SP3 <- ADR_complex	SP3 <- ADR_complex	40	4	17	4	23	0	Epithelial_cancer	tfs_rec	PDAC_class	fishers.exact	0.0260422365685524	0	1
SP3 <- IGF1R	SP3 <- IGF1R	40	3	17	2	23	1	Epithelial_cancer	tfs_rec	PDAC_class	fishers.exact	0.564676113360324	0.350292382916256	1
SP3 <- NR1H3	SP3 <- NR1H3	40	1	17	1	23	0	Epithelial_cancer	tfs_rec	PDAC_class	fishers.exact	0.425	0	1
SP3 <- TGFbeta_receptor1	SP3 <- TGFbeta_receptor1	40	1	17	1	23	0	Epithelial_cancer	tfs_rec	PDAC_class	fishers.exact	0.425	0	1
SP3 <- RAreceptor_RXRB	SP3 <- RAreceptor_RXRB	40	3	17	2	23	1	Epithelial_cancer	tfs_rec	PDAC_class	fishers.exact	0.564676113360324	0.350292382916256	1
SP3 <- TNFRSF1A	SP3 <- TNFRSF1A	40	3	17	2	23	1	Epithelial_cancer	tfs_rec	PDAC_class	fishers.exact	0.564676113360324	0.350292382916256	1
SP3 <- BDKRB2	SP3 <- BDKRB2	40	2	17	1	23	1	Epithelial_cancer	tfs_rec	PDAC_class	fishers.exact	1	0.733187413397227	1
SP3 <- P2RY6	SP3 <- P2RY6	40	1	17	1	23	0	Epithelial_cancer	tfs_rec	PDAC_class	fishers.exact	0.425	0	1
SP3 <- ANTXR1	SP3 <- ANTXR1	40	1	17	1	23	0	Epithelial_cancer	tfs_rec	PDAC_class	fishers.exact	0.425	0	1
SP3 <- ACVR_1B2B_receptor	SP3 <- ACVR_1B2B_receptor	40	2	17	2	23	0	Epithelial_cancer	tfs_rec	PDAC_class	fishers.exact	0.174358974358974	0	1
SP3 <- PlexinA1_complex3	SP3 <- PlexinA1_complex3	40	2	17	1	23	1	Epithelial_cancer	tfs_rec	PDAC_class	fishers.exact	1	0.733187413397227	1
SP3 <- SEMA4C	SP3 <- SEMA4C	40	2	17	1	23	1	Epithelial_cancer	tfs_rec	PDAC_class	fishers.exact	1	0.733187413397227	1
SP3 <- PlexinA2_complex1	SP3 <- PlexinA2_complex1	40	1	17	1	23	0	Epithelial_cancer	tfs_rec	PDAC_class	fishers.exact	0.425	0	1
SP3 <- VIPR1	SP3 <- VIPR1	40	1	17	1	23	0	Epithelial_cancer	tfs_rec	PDAC_class	fishers.exact	0.425	0	1
SP3 <- NRP1	SP3 <- NRP1	40	1	17	1	23	0	Epithelial_cancer	tfs_rec	PDAC_class	fishers.exact	0.425	0	1
CEBPD <- PTPRK	CEBPD <- PTPRK	40	6	17	5	23	1	Epithelial_cancer	tfs_rec	PDAC_class	fishers.exact	0.0666028376554693	0.115273225052519	1
CEBPD <- CXADR	CEBPD <- CXADR	40	3	17	2	23	1	Epithelial_cancer	tfs_rec	PDAC_class	fishers.exact	0.564676113360324	0.350292382916256	1
CEBPD <- PLXNB2	CEBPD <- PLXNB2	40	4	17	3	23	1	Epithelial_cancer	tfs_rec	PDAC_class	fishers.exact	0.294069373016741	0.22045127871654	1
CEBPD <- ACKR3	CEBPD <- ACKR3	40	1	17	1	23	0	Epithelial_cancer	tfs_rec	PDAC_class	fishers.exact	0.425	0	1
CEBPD <- MST1R	CEBPD <- MST1R	40	5	17	4	23	1	Epithelial_cancer	tfs_rec	PDAC_class	fishers.exact	0.143732295048084	0.154876754936394	1
CEBPD <- PLAUR	CEBPD <- PLAUR	40	5	17	4	23	1	Epithelial_cancer	tfs_rec	PDAC_class	fishers.exact	0.143732295048084	0.154876754936394	1
CEBPD <- ERBB3	CEBPD <- ERBB3	40	6	17	4	23	2	Epithelial_cancer	tfs_rec	PDAC_class	fishers.exact	0.372506109348215	0.319038635444626	1
CEBPD <- DAG1	CEBPD <- DAG1	40	3	17	2	23	1	Epithelial_cancer	tfs_rec	PDAC_class	fishers.exact	0.564676113360324	0.350292382916256	1
CEBPD <- DDR1	CEBPD <- DDR1	40	6	17	5	23	1	Epithelial_cancer	tfs_rec	PDAC_class	fishers.exact	0.0666028376554693	0.115273225052519	1
CEBPD <- NRP2	CEBPD <- NRP2	40	1	17	1	23	0	Epithelial_cancer	tfs_rec	PDAC_class	fishers.exact	0.425	0	1
CEBPD <- OSMR	CEBPD <- OSMR	40	3	17	2	23	1	Epithelial_cancer	tfs_rec	PDAC_class	fishers.exact	0.564676113360324	0.350292382916256	1
CEBPD <- F11R	CEBPD <- F11R	40	6	17	4	23	2	Epithelial_cancer	tfs_rec	PDAC_class	fishers.exact	0.372506109348215	0.319038635444626	1
CEBPD <- EPHA2	CEBPD <- EPHA2	40	4	17	3	23	1	Epithelial_cancer	tfs_rec	PDAC_class	fishers.exact	0.294069373016741	0.22045127871654	1
CEBPD <- NOTCH3	CEBPD <- NOTCH3	40	1	17	1	23	0	Epithelial_cancer	tfs_rec	PDAC_class	fishers.exact	0.425	0	1
CEBPD <- ICAM1	CEBPD <- ICAM1	40	2	17	2	23	0	Epithelial_cancer	tfs_rec	PDAC_class	fishers.exact	0.174358974358974	0	1
CEBPD <- TGFbeta_receptor1	CEBPD <- TGFbeta_receptor1	40	2	17	2	23	0	Epithelial_cancer	tfs_rec	PDAC_class	fishers.exact	0.174358974358974	0	1
CEBPD <- GPR35	CEBPD <- GPR35	40	3	17	2	23	1	Epithelial_cancer	tfs_rec	PDAC_class	fishers.exact	0.564676113360324	0.350292382916256	1
CEBPD <- CD46	CEBPD <- CD46	40	5	17	4	23	1	Epithelial_cancer	tfs_rec	PDAC_class	fishers.exact	0.143732295048084	0.154876754936394	1
CEBPD <- EGFR	CEBPD <- EGFR	40	2	17	2	23	0	Epithelial_cancer	tfs_rec	PDAC_class	fishers.exact	0.174358974358974	0	1
CEBPD <- PTPRU	CEBPD <- PTPRU	40	2	17	2	23	0	Epithelial_cancer	tfs_rec	PDAC_class	fishers.exact	0.174358974358974	0	1
CEBPD <- CD74	CEBPD <- CD74	40	3	17	3	23	0	Epithelial_cancer	tfs_rec	PDAC_class	fishers.exact	0.068825910931174	0	1
CEBPD <- MET	CEBPD <- MET	40	5	17	4	23	1	Epithelial_cancer	tfs_rec	PDAC_class	fishers.exact	0.143732295048084	0.154876754936394	1
CEBPD <- EFNB2	CEBPD <- EFNB2	40	4	17	3	23	1	Epithelial_cancer	tfs_rec	PDAC_class	fishers.exact	0.294069373016741	0.22045127871654	1
CEBPD <- SLC1A5	CEBPD <- SLC1A5	40	2	17	1	23	1	Epithelial_cancer	tfs_rec	PDAC_class	fishers.exact	1	0.733187413397227	1
CEBPD <- TGFR_BMPR2	CEBPD <- TGFR_BMPR2	40	2	17	2	23	0	Epithelial_cancer	tfs_rec	PDAC_class	fishers.exact	0.174358974358974	0	1
CEBPD <- TNFRSF10B	CEBPD <- TNFRSF10B	40	3	17	2	23	1	Epithelial_cancer	tfs_rec	PDAC_class	fishers.exact	0.564676113360324	0.350292382916256	1
CEBPD <- LDLR	CEBPD <- LDLR	40	4	17	3	23	1	Epithelial_cancer	tfs_rec	PDAC_class	fishers.exact	0.294069373016741	0.22045127871654	1
CEBPD <- LRP1	CEBPD <- LRP1	40	3	17	2	23	1	Epithelial_cancer	tfs_rec	PDAC_class	fishers.exact	0.564676113360324	0.350292382916256	1
CEBPD <- LEPR	CEBPD <- LEPR	40	2	17	1	23	1	Epithelial_cancer	tfs_rec	PDAC_class	fishers.exact	1	0.733187413397227	1
CEBPD <- RORC	CEBPD <- RORC	40	3	17	2	23	1	Epithelial_cancer	tfs_rec	PDAC_class	fishers.exact	0.564676113360324	0.350292382916256	1
CEBPD <- TMEM219	CEBPD <- TMEM219	40	3	17	2	23	1	Epithelial_cancer	tfs_rec	PDAC_class	fishers.exact	0.564676113360324	0.350292382916256	1
CEBPD <- NR3C1	CEBPD <- NR3C1	40	1	17	1	23	0	Epithelial_cancer	tfs_rec	PDAC_class	fishers.exact	0.425	0	1
CEBPD <- Type_I_IFNR	CEBPD <- Type_I_IFNR	40	3	17	2	23	1	Epithelial_cancer	tfs_rec	PDAC_class	fishers.exact	0.564676113360324	0.350292382916256	1
CEBPD <- LTBR	CEBPD <- LTBR	40	6	17	4	23	2	Epithelial_cancer	tfs_rec	PDAC_class	fishers.exact	0.372506109348215	0.319038635444626	1
CEBPD <- NPY1R	CEBPD <- NPY1R	40	2	17	2	23	0	Epithelial_cancer	tfs_rec	PDAC_class	fishers.exact	0.174358974358974	0	1
CEBPD <- PPARA	CEBPD <- PPARA	40	2	17	1	23	1	Epithelial_cancer	tfs_rec	PDAC_class	fishers.exact	1	0.733187413397227	1
CEBPD <- PlexinA3_complex1	CEBPD <- PlexinA3_complex1	40	2	17	1	23	1	Epithelial_cancer	tfs_rec	PDAC_class	fishers.exact	1	0.733187413397227	1
CEBPD <- TNFRSF14	CEBPD <- TNFRSF14	40	2	17	2	23	0	Epithelial_cancer	tfs_rec	PDAC_class	fishers.exact	0.174358974358974	0	1
CEBPD <- LRP5	CEBPD <- LRP5	40	4	17	3	23	1	Epithelial_cancer	tfs_rec	PDAC_class	fishers.exact	0.294069373016741	0.22045127871654	1
CEBPD <- TNFRSF25	CEBPD <- TNFRSF25	40	2	17	2	23	0	Epithelial_cancer	tfs_rec	PDAC_class	fishers.exact	0.174358974358974	0	1
CEBPD <- TNFRSF12A	CEBPD <- TNFRSF12A	40	4	17	2	23	2	Epithelial_cancer	tfs_rec	PDAC_class	fishers.exact	1	0.720429073846354	1
CEBPD <- LIFR	CEBPD <- LIFR	40	2	17	1	23	1	Epithelial_cancer	tfs_rec	PDAC_class	fishers.exact	1	0.733187413397227	1
CEBPD <- EPHB4	CEBPD <- EPHB4	40	2	17	1	23	1	Epithelial_cancer	tfs_rec	PDAC_class	fishers.exact	1	0.733187413397227	1
CEBPD <- GPR37L1	CEBPD <- GPR37L1	40	1	17	1	23	0	Epithelial_cancer	tfs_rec	PDAC_class	fishers.exact	0.425	0	1
CEBPD <- CD40	CEBPD <- CD40	40	2	17	1	23	1	Epithelial_cancer	tfs_rec	PDAC_class	fishers.exact	1	0.733187413397227	1
CEBPD <- IL1_receptor_inhibitor	CEBPD <- IL1_receptor_inhibitor	40	2	17	1	23	1	Epithelial_cancer	tfs_rec	PDAC_class	fishers.exact	1	0.733187413397227	1
CEBPD <- PVR	CEBPD <- PVR	40	2	17	1	23	1	Epithelial_cancer	tfs_rec	PDAC_class	fishers.exact	1	0.733187413397227	1
CEBPD <- IGF1R	CEBPD <- IGF1R	40	2	17	2	23	0	Epithelial_cancer	tfs_rec	PDAC_class	fishers.exact	0.174358974358974	0	1
CEBPD <- TGFbeta_receptor2	CEBPD <- TGFbeta_receptor2	40	2	17	2	23	0	Epithelial_cancer	tfs_rec	PDAC_class	fishers.exact	0.174358974358974	0	1
CEBPD <- PGRMC2	CEBPD <- PGRMC2	40	5	17	4	23	1	Epithelial_cancer	tfs_rec	PDAC_class	fishers.exact	0.143732295048084	0.154876754936394	1
CEBPD <- TNFRSF10A	CEBPD <- TNFRSF10A	40	3	17	2	23	1	Epithelial_cancer	tfs_rec	PDAC_class	fishers.exact	0.564676113360324	0.350292382916256	1
CEBPD <- IL13_receptor	CEBPD <- IL13_receptor	40	4	17	3	23	1	Epithelial_cancer	tfs_rec	PDAC_class	fishers.exact	0.294069373016741	0.22045127871654	1
CEBPD <- TGFR_AVR2B	CEBPD <- TGFR_AVR2B	40	2	17	2	23	0	Epithelial_cancer	tfs_rec	PDAC_class	fishers.exact	0.174358974358974	0	1
CEBPD <- SEMA4C	CEBPD <- SEMA4C	40	1	17	1	23	0	Epithelial_cancer	tfs_rec	PDAC_class	fishers.exact	0.425	0	1
CEBPD <- CELSR2	CEBPD <- CELSR2	40	2	17	2	23	0	Epithelial_cancer	tfs_rec	PDAC_class	fishers.exact	0.174358974358974	0	1
CEBPD <- P2RY6	CEBPD <- P2RY6	40	1	17	1	23	0	Epithelial_cancer	tfs_rec	PDAC_class	fishers.exact	0.425	0	1
CEBPD <- RAreceptor_RXRA	CEBPD <- RAreceptor_RXRA	40	3	17	2	23	1	Epithelial_cancer	tfs_rec	PDAC_class	fishers.exact	0.564676113360324	0.350292382916256	1
CEBPD <- SLC7A1	CEBPD <- SLC7A1	40	3	17	2	23	1	Epithelial_cancer	tfs_rec	PDAC_class	fishers.exact	0.564676113360324	0.350292382916256	1
CEBPD <- TNFRSF21	CEBPD <- TNFRSF21	40	4	17	4	23	0	Epithelial_cancer	tfs_rec	PDAC_class	fishers.exact	0.0260422365685524	0	1
CEBPD <- CD47	CEBPD <- CD47	40	2	17	2	23	0	Epithelial_cancer	tfs_rec	PDAC_class	fishers.exact	0.174358974358974	0	1
CEBPD <- VIPR1	CEBPD <- VIPR1	40	1	17	1	23	0	Epithelial_cancer	tfs_rec	PDAC_class	fishers.exact	0.425	0	1
[truncated: 48,074 more rows]
