# Supplementary material for: Differential cell signaling testing for cell-cell communication inference from single-cell data by dominoSignal
Source: Bioinformatics. 2026 Feb 26;42(3):btag089. doi: 10.1093/bioinformatics/btag089 (PMC12998610; doi:10.1093/bioinformatics/btag089)
Supplement: btag089_Supplementary_Data [file btag089_supplementary_data.zip › T06_scdiffcom_FGF2FGFR4_detection.csv]

	LRI	EMITTER_CELLTYPE	RECEIVER_CELLTYPE	LIGAND_1	LIGAND_2	RECEPTOR_1	RECEPTOR_2	RECEPTOR_3	NCELLS_EMITTER_basal-predominant	NCELLS_EMITTER_classical-predominant	NCELLS_RECEIVER_basal-predominant	NCELLS_RECEIVER_classical-predominant	L1_EXPRESSION_classical-predominant	L1_EXPRESSION_basal-predominant	L2_EXPRESSION_classical-predominant	L2_EXPRESSION_basal-predominant	R1_EXPRESSION_classical-predominant	R1_EXPRESSION_basal-predominant	R2_EXPRESSION_classical-predominant	R2_EXPRESSION_basal-predominant	R3_EXPRESSION_classical-predominant	R3_EXPRESSION_basal-predominant	CCI_SCORE_classical-predominant	CCI_SCORE_basal-predominant	L1_DETECTION_RATE_classical-predominant	L1_DETECTION_RATE_basal-predominant	L2_DETECTION_RATE_classical-predominant	L2_DETECTION_RATE_basal-predominant	R1_DETECTION_RATE_classical-predominant	R1_DETECTION_RATE_basal-predominant	R2_DETECTION_RATE_classical-predominant	R2_DETECTION_RATE_basal-predominant	R3_DETECTION_RATE_classical-predominant	R3_DETECTION_RATE_basal-predominant	IS_CCI_EXPRESSED_classical-predominant	IS_CCI_EXPRESSED_basal-predominant	LOGFC	L1_LOGFC	L2_LOGFC	R1_LOGFC	R2_LOGFC	R3_LOGFC	LOGFC_ABS	P_VALUE_classical-predominant	P_VALUE_basal-predominant	P_VALUE_DE	L1_P_VALUE_DE	L2_P_VALUE_DE	R1_P_VALUE_DE
1	FGF2:FGFR4	CD8-T-cell	CD8-T-cell	FGF2	NA	FGFR4	NA	NA	1507	1397	1507	1397	0.00373749635179909	0.0016703633394051	NA	NA	0.0202154880253472	0.00226861540730154	NA	NA	NA	NA	0.00869225590652814	0.00194664121182257	0.00143163922691482	0.0013271400132714	NA	NA	0.00572655690765927	0.0006635700066357	NA	NA	NA	NA	FALSE	FALSE	-1.49632707160901	-0.805374791338943	NA	-2.18727935187908	NA	NA	1.49632707160901	1	1	1	1	NA	1
2	FGF2:FGFR4	CD8-T-cell	Epithelial-cancer	FGF2	NA	FGFR4	NA	NA	1507	1397	4559	9769	0.00373749635179909	0.0016703633394051	NA	NA	0.210545573707462	0.101040365417793	NA	NA	NA	NA	0.0280519752177826	0.0129913094872679	0.00143163922691482	0.0013271400132714	NA	NA	0.122735182720852	0.0815968414125905	NA	NA	NA	NA	FALSE	FALSE	-0.769778414300022	-0.805374791338943	NA	-0.734182037261101	NA	NA	0.769778414300022	1	1	1	1	NA	1
3	FGF2:FGFR4	CD8-T-cell	Fibroblast	FGF2	NA	FGFR4	NA	NA	1507	1397	4394	2349	0.00373749635179909	0.0016703633394051	NA	NA	0.0543989019927398	0.0164132523588441	NA	NA	NA	NA	0.0142588813635482	0.00523603810343446	0.00143163922691482	0.0013271400132714	NA	NA	0.0361856108982546	0.0106964041875284	NA	NA	NA	NA	FALSE	FALSE	-1.00181484093105	-0.805374791338943	NA	-1.19825489052315	NA	NA	1.00181484093105	1	1	1	1	NA	1
4	FGF2:FGFR4	Epithelial-cancer	CD8-T-cell	FGF2	NA	FGFR4	NA	NA	4559	9769	1507	1397	0.0667195474979865	0.125234958712835	NA	NA	0.0202154880253472	0.00226861540730154	NA	NA	NA	NA	0.036725579825268	0.0168555616005136	0.0334732316511414	0.076990568107041	NA	NA	0.00572655690765927	0.0006635700066357	NA	NA	NA	NA	FALSE	FALSE	-0.778792842582779	0.629693666713519	NA	-2.18727935187908	NA	NA	0.778792842582779	1	1	1	1	NA	1
5	FGF2:FGFR4	Epithelial-cancer	Epithelial-cancer	FGF2	NA	FGFR4	NA	NA	4559	9769	4559	9769	0.0667195474979865	0.125234958712835	NA	NA	0.210545573707462	0.101040365417793	NA	NA	NA	NA	0.118522172632237	0.112489048317723	0.0334732316511414	0.076990568107041	NA	NA	0.122735182720852	0.0815968414125905	NA	NA	NA	NA	FALSE	FALSE	-0.052244185273791	0.629693666713519	NA	-0.734182037261101	NA	NA	0.052244185273791	1	1	1	1	NA	1
6	FGF2:FGFR4	Epithelial-cancer	Fibroblast	FGF2	NA	FGFR4	NA	NA	4559	9769	4394	2349	0.0667195474979865	0.125234958712835	NA	NA	0.0543989019927398	0.0164132523588441	NA	NA	NA	NA	0.0602450838271714	0.0453377655106996	0.0334732316511414	0.076990568107041	NA	NA	0.0361856108982546	0.0106964041875284	NA	NA	NA	NA	FALSE	FALSE	-0.284280611904815	0.629693666713519	NA	-1.19825489052315	NA	NA	0.284280611904815	1	1	1	1	NA	1
7	FGF2:FGFR4	Fibroblast	CD8-T-cell	FGF2	NA	FGFR4	NA	NA	4394	2349	1507	1397	0.180283110017913	0.0765583159288076	NA	NA	0.0202154880253472	0.00226861540730154	NA	NA	NA	NA	0.0603697859176218	0.013178822977533	0.103448275862069	0.0571233500227583	NA	NA	0.00572655690765927	0.0006635700066357	NA	NA	NA	NA	FALSE	FALSE	-1.52187752522123	-0.856475698563387	NA	-2.18727935187908	NA	NA	1.52187752522123	1	1	1	1	NA	1
8	FGF2:FGFR4	Fibroblast	Epithelial-cancer	FGF2	NA	FGFR4	NA	NA	4394	2349	4559	9769	0.180283110017913	0.0765583159288076	NA	NA	0.210545573707462	0.101040365417793	NA	NA	NA	NA	0.194827643902212	0.0879515788216308	0.103448275862069	0.0571233500227583	NA	NA	0.122735182720852	0.0815968414125905	NA	NA	NA	NA	TRUE	FALSE	-0.795328867912244	-0.856475698563387	NA	-0.734182037261101	NA	NA	0.795328867912244	0	0.451	0	0	NA	0
9	FGF2:FGFR4	Fibroblast	Fibroblast	FGF2	NA	FGFR4	NA	NA	4394	2349	4394	2349	0.180283110017913	0.0765583159288076	NA	NA	0.0543989019927398	0.0164132523588441	NA	NA	NA	NA	0.0990313245029612	0.0354481446553643	0.103448275862069	0.0571233500227583	NA	NA	0.0361856108982546	0.0106964041875284	NA	NA	NA	NA	FALSE	FALSE	-1.02736529454327	-0.856475698563387	NA	-1.19825489052315	NA	NA	1.02736529454327	1	1	1	1	NA	1
[truncated: 2 more columns]
