# Supplementary material for: Differential cell signaling testing for cell-cell communication inference from single-cell data by dominoSignal
Source: Bioinformatics. 2026 Feb 26;42(3):btag089. doi: 10.1093/bioinformatics/btag089 (PMC12998610; doi:10.1093/bioinformatics/btag089)
Supplement: btag089_Supplementary_Data [file btag089_supplementary_data.zip › T07_scdiffcom_significant_results.csv]

	CCI	ER_CELLTYPES	EMITTER_CELLTYPE	RECEIVER_CELLTYPE	LRI	LIGAND_1	LIGAND_2	RECEPTOR_1	RECEPTOR_2	RECEPTOR_3	NCELLS_EMITTER_classical-predominant	NCELLS_EMITTER_basal-predominant	NCELLS_RECEIVER_classical-predominant	NCELLS_RECEIVER_basal-predominant	L1_DETECTION_RATE_classical-predominant	L2_DETECTION_RATE_classical-predominant	L1_DETECTION_RATE_basal-predominant	L2_DETECTION_RATE_basal-predominant	R1_DETECTION_RATE_classical-predominant	R2_DETECTION_RATE_classical-predominant	R3_DETECTION_RATE_classical-predominant	R1_DETECTION_RATE_basal-predominant	R2_DETECTION_RATE_basal-predominant	R3_DETECTION_RATE_basal-predominant	L1_EXPRESSION_classical-predominant	L2_EXPRESSION_classical-predominant	L1_EXPRESSION_basal-predominant	L2_EXPRESSION_basal-predominant	R1_EXPRESSION_classical-predominant	R2_EXPRESSION_classical-predominant	R3_EXPRESSION_classical-predominant	R1_EXPRESSION_basal-predominant	R2_EXPRESSION_basal-predominant	R3_EXPRESSION_basal-predominant	CCI_SCORE_classical-predominant	CCI_SCORE_basal-predominant	P_VALUE_classical-predominant	BH_P_VALUE_classical-predominant	P_VALUE_basal-predominant	BH_P_VALUE_basal-predominant	LOGFC	LOGFC_ABS	P_VALUE_DE	BH_P_VALUE_DE	IS_CCI_EXPRESSED_classical-predominant	IS_CCI_EXPRESSED_basal-predominant	IS_CCI_SCORE_classical-predominant	IS_CCI_SCORE_basal-predominant	IS_CCI_SPECIFIC_classical-predominant
1	Epithelial-cancer_CD8-T-cell_S100A9:ITGB2	Epithelial-cancer_CD8-T-cell	Epithelial-cancer	CD8-T-cell	S100A9:ITGB2	S100A9	NA	ITGB2	NA	NA	9769	4559	1397	1507	0.131129082	NA	0.310375082	NA	0.486041518	NA	NA	0.527538155	NA	NA	0.491107464	NA	4.859227607	NA	2.875845678	NA	NA	3.012351286	NA	NA	1.188423022	3.825924794	0	0	0	0	1.169172978	1.169172978	0	0	TRUE	TRUE	TRUE	TRUE	TRUE
2	Epithelial-cancer_Epithelial-cancer_PTN:NCL	Epithelial-cancer_Epithelial-cancer	Epithelial-cancer	Epithelial-cancer	PTN:NCL	PTN	NA	NCL	NA	NA	9769	4559	9769	4559	0.038898557	NA	0.153542444	NA	0.681338929	NA	NA	0.750822549	NA	NA	0.06854649	NA	0.467048099	NA	2.363799934	NA	NA	3.234538749	NA	NA	0.402529736	1.229099335	1	1	0	0	1.11626796	1.11626796	0	0	FALSE	TRUE	FALSE	TRUE	FALSE
3	Epithelial-cancer_Epithelial-cancer_S100A9:ALCAM	Epithelial-cancer_Epithelial-cancer	Epithelial-cancer	Epithelial-cancer	S100A9:ALCAM	S100A9	NA	ALCAM	NA	NA	9769	4559	9769	4559	0.131129082	NA	0.310375082	NA	0.300951991	NA	NA	0.28887914	NA	NA	0.491107464	NA	4.859227607	NA	0.564498292	NA	NA	0.643591866	NA	NA	0.526525712	1.768434156	1	1	0	0	1.211549611	1.211549611	0	0	TRUE	TRUE	TRUE	TRUE	FALSE
4	Epithelial-cancer_Epithelial-cancer_S100A9:CD68	Epithelial-cancer_Epithelial-cancer	Epithelial-cancer	Epithelial-cancer	S100A9:CD68	S100A9	NA	CD68	NA	NA	9769	4559	9769	4559	0.131129082	NA	0.310375082	NA	0.366567714	NA	NA	0.421144988	NA	NA	0.491107464	NA	4.859227607	NA	0.760566923	NA	NA	0.984368112	NA	NA	0.611162902	2.187068519	1	1	0	0	1.27495381	1.27495381	0	0	TRUE	TRUE	TRUE	TRUE	FALSE
5	Epithelial-cancer_Epithelial-cancer_TFF2:MUC6	Epithelial-cancer_Epithelial-cancer	Epithelial-cancer	Epithelial-cancer	TFF2:MUC6	TFF2	NA	MUC6	NA	NA	9769	4559	9769	4559	0.810420719	NA	0.554288221	NA	0.159074624	NA	NA	0.110331213	NA	NA	19.62842776	NA	5.771663988	NA	0.884785889	NA	NA	0.265557184	NA	NA	4.167367983	1.238025379	0	0	1	1	-1.213766984	1.213766984	0	0	TRUE	TRUE	TRUE	TRUE	TRUE
6	Epithelial-cancer_Fibroblast_PTN:SDC1	Epithelial-cancer_Fibroblast	Epithelial-cancer	Fibroblast	PTN:SDC1	PTN	NA	SDC1	NA	NA	9769	4559	2349	4394	0.038898557	NA	0.153542444	NA	0.223073648	NA	NA	0.49704142	NA	NA	0.06854649	NA	0.467048099	NA	0.778623106	NA	NA	2.026644536	NA	NA	0.23102355	0.972903119	1	1	0	0	1.437764852	1.437764852	0	0	FALSE	TRUE	FALSE	TRUE	FALSE
7	Epithelial-cancer_Fibroblast_PTN:SDC2	Epithelial-cancer_Fibroblast	Epithelial-cancer	Fibroblast	PTN:SDC2	PTN	NA	SDC2	NA	NA	9769	4559	2349	4394	0.038898557	NA	0.153542444	NA	0.637292465	NA	NA	0.701183432	NA	NA	0.06854649	NA	0.467048099	NA	2.073912468	NA	NA	2.416330206	NA	NA	0.377040343	1.062328777	0.204	0.334455337	0	0	1.035866545	1.035866545	0	0	FALSE	TRUE	FALSE	TRUE	FALSE
8	Epithelial-cancer_Fibroblast_S100A8:CD68	Epithelial-cancer_Fibroblast	Epithelial-cancer	Fibroblast	S100A8:CD68	S100A8	NA	CD68	NA	NA	9769	4559	2349	4394	0.084962637	NA	0.207062952	NA	0.237973606	NA	NA	0.325216204	NA	NA	0.248962486	NA	1.405362025	NA	0.398239929	NA	NA	0.619853991	NA	NA	0.314875853	0.933337699	1	1	0	0	1.086588642	1.086588642	0	0	FALSE	TRUE	FALSE	TRUE	FALSE
9	Epithelial-cancer_Fibroblast_S100A9:CD68	Epithelial-cancer_Fibroblast	Epithelial-cancer	Fibroblast	S100A9:CD68	S100A9	NA	CD68	NA	NA	9769	4559	2349	4394	0.131129082	NA	0.310375082	NA	0.237973606	NA	NA	0.325216204	NA	NA	0.491107464	NA	4.859227607	NA	0.398239929	NA	NA	0.619853991	NA	NA	0.442242696	1.735514802	1	1	0	0	1.367200547	1.367200547	0	0	TRUE	TRUE	FALSE	TRUE	FALSE
10	Epithelial-cancer_Fibroblast_S100A9:ITGB2	Epithelial-cancer_Fibroblast	Epithelial-cancer	Fibroblast	S100A9:ITGB2	S100A9	NA	ITGB2	NA	NA	9769	4559	2349	4394	0.131129082	NA	0.310375082	NA	0.105576841	NA	NA	0.190259445	NA	NA	0.491107464	NA	4.859227607	NA	0.229248427	NA	NA	0.298513572	NA	NA	0.335537798	1.204385897	1	1	0	0	1.277990476	1.277990476	0	0	TRUE	TRUE	FALSE	TRUE	FALSE
11	Epithelial-cancer_Fibroblast_TFF2:MUC6	Epithelial-cancer_Fibroblast	Epithelial-cancer	Fibroblast	TFF2:MUC6	TFF2	NA	MUC6	NA	NA	9769	4559	2349	4394	0.810420719	NA	0.554288221	NA	0.243082163	NA	NA	0.055985435	NA	NA	19.62842776	NA	5.771663988	NA	0.501703634	NA	NA	0.075973483	NA	NA	3.138097121	0.662188356	0	0	1	1	-1.555821842	1.555821842	0	0	TRUE	FALSE	TRUE	TRUE	TRUE
12	Fibroblast_CD8-T-cell_PRSS1:F2R	Fibroblast_CD8-T-cell	Fibroblast	CD8-T-cell	PRSS1:F2R	PRSS1	NA	F2R	NA	NA	2349	4394	1397	1507	0.438058748	NA	0.088757396	NA	0.186113099	NA	NA	0.254147313	NA	NA	2.262862694	NA	0.150076258	NA	0.817977448	NA	NA	0.954405797	NA	NA	1.360503823	0.378462219	0	0	1	1	-1.279494119	1.279494119	0	0	TRUE	FALSE	TRUE	FALSE	TRUE
13	Fibroblast_Epithelial-cancer_PRSS1:F2RL1	Fibroblast_Epithelial-cancer	Fibroblast	Epithelial-cancer	PRSS1:F2RL1	PRSS1	NA	F2RL1	NA	NA	2349	4394	9769	4559	0.438058748	NA	0.088757396	NA	0.449278329	NA	NA	0.365211669	NA	NA	2.262862694	NA	0.150076258	NA	1.068266035	NA	NA	0.755163729	NA	NA	1.554779521	0.336648402	0	0	1	1	-1.530049958	1.530049958	0	0	TRUE	FALSE	TRUE	FALSE	TRUE
14	Fibroblast_Epithelial-cancer_PRSS1:PARD3	Fibroblast_Epithelial-cancer	Fibroblast	Epithelial-cancer	PRSS1:PARD3	PRSS1	NA	PARD3	NA	NA	2349	4394	9769	4559	0.438058748	NA	0.088757396	NA	0.167877981	NA	NA	0.197411713	NA	NA	2.262862694	NA	0.150076258	NA	0.244602579	NA	NA	0.327881279	NA	NA	0.743977184	0.221826949	0	0	1	1	-1.210112796	1.210112796	0	0	TRUE	FALSE	TRUE	FALSE	TRUE
15	Fibroblast_Fibroblast_CADM1:CADM1	Fibroblast_Fibroblast	Fibroblast	Fibroblast	CADM1:CADM1	CADM1	NA	CADM1	NA	NA	2349	4394	2349	4394	0.100468284	NA	0.261720528	NA	0.100468284	NA	NA	0.261720528	NA	NA	0.183448645	NA	0.534919075	NA	0.183448645	NA	NA	0.534919075	NA	NA	0.183448645	0.534919075	0	0	0	0	1.07018071	1.07018071	0	0	TRUE	TRUE	FALSE	TRUE	TRUE
16	Fibroblast_Fibroblast_PRSS1:F2R	Fibroblast_Fibroblast	Fibroblast	Fibroblast	PRSS1:F2R	PRSS1	NA	F2R	NA	NA	2349	4394	2349	4394	0.438058748	NA	0.088757396	NA	0.695189442	NA	NA	0.454255803	NA	NA	2.262862694	NA	0.150076258	NA	3.638595458	NA	NA	1.60740112	NA	NA	2.869432334	0.491154503	0	0	1	1	-1.765110748	1.765110748	0	0	TRUE	FALSE	TRUE	TRUE	TRUE
17	Fibroblast_Fibroblast_PRSS1:F2RL2	Fibroblast_Fibroblast	Fibroblast	Fibroblast	PRSS1:F2RL2	PRSS1	NA	F2RL2	NA	NA	2349	4394	2349	4394	0.438058748	NA	0.088757396	NA	0.167305236	NA	NA	0.063495676	NA	NA	2.262862694	NA	0.150076258	NA	0.381500085	NA	NA	0.12575694	NA	NA	0.929129867	0.137379514	0	0	1	1	-1.911501248	1.911501248	0	0	TRUE	FALSE	TRUE	FALSE	TRUE
18	Fibroblast_Fibroblast_PRSS1:PARD3	Fibroblast_Fibroblast	Fibroblast	Fibroblast	PRSS1:PARD3	PRSS1	NA	PARD3	NA	NA	2349	4394	2349	4394	0.438058748	NA	0.088757396	NA	0.144742444	NA	NA	0.133136095	NA	NA	2.262862694	NA	0.150076258	NA	0.204088308	NA	NA	0.18627075	NA	NA	0.679576205	0.167196941	0.006	0.010294343	1	1	-1.402296969	1.402296969	0	0	TRUE	FALSE	TRUE	FALSE	TRUE
19	Fibroblast_Fibroblast_PRSS3:F2R	Fibroblast_Fibroblast	Fibroblast	Fibroblast	PRSS3:F2R	PRSS3	NA	F2R	NA	NA	2349	4394	2349	4394	0.184333759	NA	0.04597178	NA	0.695189442	NA	NA	0.454255803	NA	NA	0.334364734	NA	0.061585011	NA	3.638595458	NA	NA	1.60740112	NA	NA	1.103004081	0.314629649	0	0	1	1	-1.254396491	1.254396491	0	0	TRUE	FALSE	TRUE	FALSE	TRUE
[truncated: 23 more columns]
