# Supplementary material for: Differential cell signaling testing for cell-cell communication inference from single-cell data by dominoSignal
Source: Bioinformatics. 2026 Feb 26;42(3):btag089. doi: 10.1093/bioinformatics/btag089 (PMC12998610; doi:10.1093/bioinformatics/btag089)
Supplement: btag089_Supplementary_Data [file btag089_supplementary_data.zip › T08_dominoSignal_with_scDiffCom_rlmap.csv]

	feature	total_n	total_count	basal_predominant_n	basal_predominant_count	classical_predominant_n	classical_predominant_count	cluster	linkage	group.by	method	p.value	odds.ratio	p.adj
[Epithelial_cancer]:CXADR <- CXADR:[Epithelial_cancer]	[Epithelial_cancer]:CXADR <- CXADR:[Epithelial_cancer]	40	38	17	16	23	22	Epithelial_cancer	rec_lig_cl	PDAC_class	fishers.exact	1	1.36390775636272	1
[Epithelial_cancer]:CXADR <- FAM3C:[Epithelial_cancer]	[Epithelial_cancer]:CXADR <- FAM3C:[Epithelial_cancer]	40	31	17	14	23	17	Epithelial_cancer	rec_lig_cl	PDAC_class	fishers.exact	0.707120582120582	0.614605632839838	1
[Epithelial_cancer]:PTPRF <- CDH1:[Epithelial_cancer]	[Epithelial_cancer]:PTPRF <- CDH1:[Epithelial_cancer]	40	38	17	16	23	22	Epithelial_cancer	rec_lig_cl	PDAC_class	fishers.exact	1	1.36390775636272	1
[Epithelial_cancer]:CDH3 <- CDH3:[Epithelial_cancer]	[Epithelial_cancer]:CDH3 <- CDH3:[Epithelial_cancer]	40	31	17	12	23	19	Epithelial_cancer	rec_lig_cl	PDAC_class	fishers.exact	0.456081081081081	1.94469547082984	1
[Epithelial_cancer]:ITGB6 <- TGFB3:[Epithelial_cancer]	[Epithelial_cancer]:ITGB6 <- TGFB3:[Epithelial_cancer]	40	3	17	3	23	0	Epithelial_cancer	rec_lig_cl	PDAC_class	fishers.exact	0.068825910931174	0	1
[Epithelial_cancer]:ITGB6 <- VTN:[Epithelial_cancer]	[Epithelial_cancer]:ITGB6 <- VTN:[Epithelial_cancer]	40	19	17	7	23	12	Epithelial_cancer	rec_lig_cl	PDAC_class	fishers.exact	0.537780717313532	1.54111629236884	1
[Epithelial_cancer]:PLXNB2 <- ANG:[Epithelial_cancer]	[Epithelial_cancer]:PLXNB2 <- ANG:[Epithelial_cancer]	40	34	17	14	23	20	Epithelial_cancer	rec_lig_cl	PDAC_class	fishers.exact	1	1.41565284199485	1
[Epithelial_cancer]:PLXNB2 <- SEMA4G:[Epithelial_cancer]	[Epithelial_cancer]:PLXNB2 <- SEMA4G:[Epithelial_cancer]	40	33	17	13	23	20	Epithelial_cancer	rec_lig_cl	PDAC_class	fishers.exact	0.431564357880147	2.0137273206318	1
[Epithelial_cancer]:APLP2 <- APP:[Epithelial_cancer]	[Epithelial_cancer]:APLP2 <- APP:[Epithelial_cancer]	40	28	17	12	23	16	Epithelial_cancer	rec_lig_cl	PDAC_class	fishers.exact	1	0.95352582771235	1
[Epithelial_cancer]:APLP2 <- HLA-A:[CD8_T_cell]	[Epithelial_cancer]:APLP2 <- HLA-A:[CD8_T_cell]	40	36	17	15	23	21	Epithelial_cancer	rec_lig_cl	PDAC_class	fishers.exact	1	1.38806169309773	1
[Epithelial_cancer]:APLP2 <- PCSK9:[Epithelial_cancer]	[Epithelial_cancer]:APLP2 <- PCSK9:[Epithelial_cancer]	40	22	17	6	23	16	Epithelial_cancer	rec_lig_cl	PDAC_class	fishers.exact	0.0534351481626232	4.02957225755819	1
[Epithelial_cancer]:PLAUR <- BMP8B:[Epithelial_cancer]	[Epithelial_cancer]:PLAUR <- BMP8B:[Epithelial_cancer]	40	15	17	4	23	11	Epithelial_cancer	rec_lig_cl	PDAC_class	fishers.exact	0.187367637381542	2.89814545706648	1
[Epithelial_cancer]:PLAUR <- ITGB1_ITGA4:[CD8_T_cell]	[Epithelial_cancer]:PLAUR <- ITGB1_ITGA4:[CD8_T_cell]	40	32	17	14	23	18	Epithelial_cancer	rec_lig_cl	PDAC_class	fishers.exact	1	0.776388963121444	1
[Epithelial_cancer]:PLAUR <- ITGB1_ITGA4:[Epithelial_cancer]	[Epithelial_cancer]:PLAUR <- ITGB1_ITGA4:[Epithelial_cancer]	40	23	17	12	23	11	Epithelial_cancer	rec_lig_cl	PDAC_class	fishers.exact	0.202449702204986	0.391433480366268	1
[Epithelial_cancer]:PLAUR <- SERPINE1:[Epithelial_cancer]	[Epithelial_cancer]:PLAUR <- SERPINE1:[Epithelial_cancer]	40	6	17	4	23	2	Epithelial_cancer	rec_lig_cl	PDAC_class	fishers.exact	0.372506109348215	0.319038635444627	1
[Epithelial_cancer]:PLAUR <- VTN:[Epithelial_cancer]	[Epithelial_cancer]:PLAUR <- VTN:[Epithelial_cancer]	40	19	17	7	23	12	Epithelial_cancer	rec_lig_cl	PDAC_class	fishers.exact	0.537780717313532	1.54111629236884	1
[Epithelial_cancer]:ERBB2 <- EFNB1:[Epithelial_cancer]	[Epithelial_cancer]:ERBB2 <- EFNB1:[Epithelial_cancer]	40	35	17	13	23	22	Epithelial_cancer	rec_lig_cl	PDAC_class	fishers.exact	0.143732295048085	6.45674685275194	1
[Epithelial_cancer]:ERBB2 <- HLA-A:[CD8_T_cell]	[Epithelial_cancer]:ERBB2 <- HLA-A:[CD8_T_cell]	40	35	17	14	23	21	Epithelial_cancer	rec_lig_cl	PDAC_class	fishers.exact	0.633961897119792	2.2036890319933	1
[Epithelial_cancer]:ERBB2 <- L1CAM:[Epithelial_cancer]	[Epithelial_cancer]:ERBB2 <- L1CAM:[Epithelial_cancer]	40	16	17	11	23	5	Epithelial_cancer	rec_lig_cl	PDAC_class	fishers.exact	0.00947212978358696	0.16010311250315	1
[Epithelial_cancer]:ERBB2 <- RPS27A:[CD8_T_cell]	[Epithelial_cancer]:ERBB2 <- RPS27A:[CD8_T_cell]	40	35	17	14	23	21	Epithelial_cancer	rec_lig_cl	PDAC_class	fishers.exact	0.633961897119792	2.2036890319933	1
[Epithelial_cancer]:ERBB2 <- S100A4:[CD8_T_cell]	[Epithelial_cancer]:ERBB2 <- S100A4:[CD8_T_cell]	40	35	17	14	23	21	Epithelial_cancer	rec_lig_cl	PDAC_class	fishers.exact	0.633961897119792	2.2036890319933	1
[Epithelial_cancer]:ERBB2 <- SEMA4D:[CD8_T_cell]	[Epithelial_cancer]:ERBB2 <- SEMA4D:[CD8_T_cell]	40	30	17	12	23	18	Epithelial_cancer	rec_lig_cl	PDAC_class	fishers.exact	0.716568305277983	1.4845726065554	1
[Epithelial_cancer]:ITGA6 <- ADAM9:[Epithelial_cancer]	[Epithelial_cancer]:ITGA6 <- ADAM9:[Epithelial_cancer]	40	37	17	16	23	21	Epithelial_cancer	rec_lig_cl	PDAC_class	fishers.exact	1	0.662947083292395	1
[Epithelial_cancer]:ITGA6 <- COL6A1:[Epithelial_cancer]	[Epithelial_cancer]:ITGA6 <- COL6A1:[Epithelial_cancer]	40	1	17	1	23	0	Epithelial_cancer	rec_lig_cl	PDAC_class	fishers.exact	0.425	0	1
[Epithelial_cancer]:ITGA6 <- DUSP18:[CD8_T_cell]	[Epithelial_cancer]:ITGA6 <- DUSP18:[CD8_T_cell]	40	14	17	7	23	7	Epithelial_cancer	rec_lig_cl	PDAC_class	fishers.exact	0.520621734081134	0.632537197713314	1
[Epithelial_cancer]:ITGA6 <- THBS1:[Epithelial_cancer]	[Epithelial_cancer]:ITGA6 <- THBS1:[Epithelial_cancer]	40	3	17	2	23	1	Epithelial_cancer	rec_lig_cl	PDAC_class	fishers.exact	0.564676113360324	0.350292382916257	1
[Epithelial_cancer]:TSPAN1 <- MDK:[Epithelial_cancer]	[Epithelial_cancer]:TSPAN1 <- MDK:[Epithelial_cancer]	40	34	17	13	23	21	Epithelial_cancer	rec_lig_cl	PDAC_class	fishers.exact	0.372506109348215	3.13441661573795	1
[Epithelial_cancer]:PTPRK <- LGALS9:[Epithelial_cancer]	[Epithelial_cancer]:PTPRK <- LGALS9:[Epithelial_cancer]	40	33	17	14	23	19	Epithelial_cancer	rec_lig_cl	PDAC_class	fishers.exact	1	1.01741135150152	1
[Epithelial_cancer]:PTPRK <- PTPRK:[Epithelial_cancer]	[Epithelial_cancer]:PTPRK <- PTPRK:[Epithelial_cancer]	40	36	17	15	23	21	Epithelial_cancer	rec_lig_cl	PDAC_class	fishers.exact	1	1.38806169309773	1
[Epithelial_cancer]:F3 <- IL6:[Epithelial_cancer]	[Epithelial_cancer]:F3 <- IL6:[Epithelial_cancer]	40	4	17	3	23	1	Epithelial_cancer	rec_lig_cl	PDAC_class	fishers.exact	0.294069373016741	0.22045127871654	1
[Epithelial_cancer]:F3 <- TFPI:[Epithelial_cancer]	[Epithelial_cancer]:F3 <- TFPI:[Epithelial_cancer]	40	26	17	13	23	13	Epithelial_cancer	rec_lig_cl	PDAC_class	fishers.exact	0.315173905830191	0.409251940950679	1
[Epithelial_cancer]:ITGA2 <- DUSP18:[CD8_T_cell]	[Epithelial_cancer]:ITGA2 <- DUSP18:[CD8_T_cell]	40	14	17	7	23	7	Epithelial_cancer	rec_lig_cl	PDAC_class	fishers.exact	0.520621734081134	0.632537197713314	1
[Epithelial_cancer]:ITGA2 <- HSPG2:[Epithelial_cancer]	[Epithelial_cancer]:ITGA2 <- HSPG2:[Epithelial_cancer]	40	12	17	5	23	7	Epithelial_cancer	rec_lig_cl	PDAC_class	fishers.exact	1	1.04873929047014	1
[Epithelial_cancer]:ITGA2 <- MMP1:[CD8_T_cell]	[Epithelial_cancer]:ITGA2 <- MMP1:[CD8_T_cell]	40	2	17	2	23	0	Epithelial_cancer	rec_lig_cl	PDAC_class	fishers.exact	0.174358974358974	0	1
[Epithelial_cancer]:ITGA2 <- TNC:[Epithelial_cancer]	[Epithelial_cancer]:ITGA2 <- TNC:[Epithelial_cancer]	40	15	17	7	23	8	Epithelial_cancer	rec_lig_cl	PDAC_class	fishers.exact	0.748577832560035	0.767153176983107	1
[Epithelial_cancer]:EGFR_ERBB2 <- AREG:[Epithelial_cancer]	[Epithelial_cancer]:EGFR_ERBB2 <- AREG:[Epithelial_cancer]	40	30	17	12	23	18	Epithelial_cancer	rec_lig_cl	PDAC_class	fishers.exact	0.716568305277983	1.4845726065554	1
[Epithelial_cancer]:EGFR_ERBB2 <- EREG:[Epithelial_cancer]	[Epithelial_cancer]:EGFR_ERBB2 <- EREG:[Epithelial_cancer]	40	31	17	13	23	18	Epithelial_cancer	rec_lig_cl	PDAC_class	fishers.exact	1	1.10484988092422	1
[Epithelial_cancer]:EGFR_ERBB2 <- HBEGF:[Epithelial_cancer]	[Epithelial_cancer]:EGFR_ERBB2 <- HBEGF:[Epithelial_cancer]	40	34	17	13	23	21	Epithelial_cancer	rec_lig_cl	PDAC_class	fishers.exact	0.372506109348215	3.13441661573795	1
[Epithelial_cancer]:EGFR_ERBB2 <- TGFA:[CD8_T_cell]	[Epithelial_cancer]:EGFR_ERBB2 <- TGFA:[CD8_T_cell]	40	2	17	1	23	1	Epithelial_cancer	rec_lig_cl	PDAC_class	fishers.exact	1	0.733187413397226	1
[Epithelial_cancer]:APP <- SLIT2:[Epithelial_cancer]	[Epithelial_cancer]:APP <- SLIT2:[Epithelial_cancer]	40	3	17	3	23	0	Epithelial_cancer	rec_lig_cl	PDAC_class	fishers.exact	0.068825910931174	0	1
[Epithelial_cancer]:PLXNA3 <- FARP2:[Epithelial_cancer]	[Epithelial_cancer]:PLXNA3 <- FARP2:[Epithelial_cancer]	40	24	17	9	23	15	Epithelial_cancer	rec_lig_cl	PDAC_class	fishers.exact	0.521866872434169	1.64519911865207	1
[Epithelial_cancer]:CD74 <- APP:[Epithelial_cancer]	[Epithelial_cancer]:CD74 <- APP:[Epithelial_cancer]	40	22	17	6	23	16	Epithelial_cancer	rec_lig_cl	PDAC_class	fishers.exact	0.0534351481626232	4.02957225755819	1
[Epithelial_cancer]:CD74 <- COPA:[Epithelial_cancer]	[Epithelial_cancer]:CD74 <- COPA:[Epithelial_cancer]	40	25	17	7	23	18	Epithelial_cancer	rec_lig_cl	PDAC_class	fishers.exact	0.0235062648855752	4.91075951664037	1
[Epithelial_cancer]:CD74 <- MIF:[Epithelial_cancer]	[Epithelial_cancer]:CD74 <- MIF:[Epithelial_cancer]	40	23	17	9	23	14	Epithelial_cancer	rec_lig_cl	PDAC_class	fishers.exact	0.749248291673208	1.37144685819784	1
[Epithelial_cancer]:SDC1 <- ANGPTL4:[Epithelial_cancer]	[Epithelial_cancer]:SDC1 <- ANGPTL4:[Epithelial_cancer]	40	21	17	11	23	10	Epithelial_cancer	rec_lig_cl	PDAC_class	fishers.exact	0.216428263636273	0.429023770295221	1
[Epithelial_cancer]:SDC1 <- COL4A3:[Epithelial_cancer]	[Epithelial_cancer]:SDC1 <- COL4A3:[Epithelial_cancer]	40	10	17	6	23	4	Epithelial_cancer	rec_lig_cl	PDAC_class	fishers.exact	0.27426061297029	0.395694945866156	1
[Epithelial_cancer]:SDC1 <- COL4A4:[Epithelial_cancer]	[Epithelial_cancer]:SDC1 <- COL4A4:[Epithelial_cancer]	40	11	17	6	23	5	Epithelial_cancer	rec_lig_cl	PDAC_class	fishers.exact	0.477405941922071	0.518184185889784	1
[Epithelial_cancer]:SDC1 <- COL4A5:[Epithelial_cancer]	[Epithelial_cancer]:SDC1 <- COL4A5:[Epithelial_cancer]	40	7	17	5	23	2	Epithelial_cancer	rec_lig_cl	PDAC_class	fishers.exact	0.113434183171025	0.237543799142127	1
[Epithelial_cancer]:SDC1 <- COL6A1:[Epithelial_cancer]	[Epithelial_cancer]:SDC1 <- COL6A1:[Epithelial_cancer]	40	1	17	1	23	0	Epithelial_cancer	rec_lig_cl	PDAC_class	fishers.exact	0.425	0	1
[Epithelial_cancer]:SDC1 <- COL9A3:[Epithelial_cancer]	[Epithelial_cancer]:SDC1 <- COL9A3:[Epithelial_cancer]	40	26	17	12	23	14	Epithelial_cancer	rec_lig_cl	PDAC_class	fishers.exact	0.738520945862436	0.65518484503817	1
[Epithelial_cancer]:SDC1 <- FGF2:[Epithelial_cancer]	[Epithelial_cancer]:SDC1 <- FGF2:[Epithelial_cancer]	40	14	17	9	23	5	Epithelial_cancer	rec_lig_cl	PDAC_class	fishers.exact	0.0524803168017851	0.256568389245069	1
[Epithelial_cancer]:SDC1 <- HMGB1:[CD8_T_cell]	[Epithelial_cancer]:SDC1 <- HMGB1:[CD8_T_cell]	40	29	17	12	23	17	Epithelial_cancer	rec_lig_cl	PDAC_class	fishers.exact	1	1.17563136265003	1
[Epithelial_cancer]:SDC1 <- HSPG2:[Epithelial_cancer]	[Epithelial_cancer]:SDC1 <- HSPG2:[Epithelial_cancer]	40	12	17	5	23	7	Epithelial_cancer	rec_lig_cl	PDAC_class	fishers.exact	1	1.04873929047014	1
[Epithelial_cancer]:SDC1 <- LAMA5:[Epithelial_cancer]	[Epithelial_cancer]:SDC1 <- LAMA5:[Epithelial_cancer]	40	38	17	16	23	22	Epithelial_cancer	rec_lig_cl	PDAC_class	fishers.exact	1	1.36390775636272	1
[Epithelial_cancer]:SDC1 <- MDK:[Epithelial_cancer]	[Epithelial_cancer]:SDC1 <- MDK:[Epithelial_cancer]	40	34	17	13	23	21	Epithelial_cancer	rec_lig_cl	PDAC_class	fishers.exact	0.372506109348215	3.13441661573795	1
[Epithelial_cancer]:SDC1 <- MMP7:[Epithelial_cancer]	[Epithelial_cancer]:SDC1 <- MMP7:[Epithelial_cancer]	40	38	17	16	23	22	Epithelial_cancer	rec_lig_cl	PDAC_class	fishers.exact	1	1.36390775636272	1
[Epithelial_cancer]:SDC1 <- SLIT2:[Epithelial_cancer]	[Epithelial_cancer]:SDC1 <- SLIT2:[Epithelial_cancer]	40	3	17	3	23	0	Epithelial_cancer	rec_lig_cl	PDAC_class	fishers.exact	0.068825910931174	0	1
[Epithelial_cancer]:SDC1 <- THBS1:[Epithelial_cancer]	[Epithelial_cancer]:SDC1 <- THBS1:[Epithelial_cancer]	40	3	17	2	23	1	Epithelial_cancer	rec_lig_cl	PDAC_class	fishers.exact	0.564676113360324	0.350292382916257	1
[Epithelial_cancer]:SDC1 <- THBS3:[Epithelial_cancer]	[Epithelial_cancer]:SDC1 <- THBS3:[Epithelial_cancer]	40	12	17	6	23	6	Epithelial_cancer	rec_lig_cl	PDAC_class	fishers.exact	0.728464059164838	0.654282978075591	1
[Epithelial_cancer]:SDC1 <- TNC:[Epithelial_cancer]	[Epithelial_cancer]:SDC1 <- TNC:[Epithelial_cancer]	40	15	17	7	23	8	Epithelial_cancer	rec_lig_cl	PDAC_class	fishers.exact	0.748577832560035	0.767153176983107	1
[Epithelial_cancer]:EFNB2 <- EPHB2:[Epithelial_cancer]	[Epithelial_cancer]:EFNB2 <- EPHB2:[Epithelial_cancer]	40	16	17	8	23	8	Epithelial_cancer	rec_lig_cl	PDAC_class	fishers.exact	0.521866872434169	0.607829161019311	1
[Epithelial_cancer]:EFNB2 <- EPHB6:[Epithelial_cancer]	[Epithelial_cancer]:EFNB2 <- EPHB6:[Epithelial_cancer]	40	31	17	14	23	17	Epithelial_cancer	rec_lig_cl	PDAC_class	fishers.exact	0.707120582120582	0.614605632839838	1
[Epithelial_cancer]:EGFR <- ANG:[Epithelial_cancer]	[Epithelial_cancer]:EGFR <- ANG:[Epithelial_cancer]	40	31	17	14	23	17	Epithelial_cancer	rec_lig_cl	PDAC_class	fishers.exact	0.707120582120582	0.614605632839838	1
[Epithelial_cancer]:EGFR <- ANXA1:[CD8_T_cell]	[Epithelial_cancer]:EGFR <- ANXA1:[CD8_T_cell]	40	15	17	5	23	10	Epithelial_cancer	rec_lig_cl	PDAC_class	fishers.exact	0.51152264611664	1.81812656105444	1
[Epithelial_cancer]:EGFR <- AREG:[Epithelial_cancer]	[Epithelial_cancer]:EGFR <- AREG:[Epithelial_cancer]	40	27	17	13	23	14	Epithelial_cancer	rec_lig_cl	PDAC_class	fishers.exact	0.332569221056429	0.487445601616239	1
[Epithelial_cancer]:EGFR <- ARF4:[Epithelial_cancer]	[Epithelial_cancer]:EGFR <- ARF4:[Epithelial_cancer]	40	15	17	8	23	7	Epithelial_cancer	rec_lig_cl	PDAC_class	fishers.exact	0.335527128908664	0.501254138041522	1
[Epithelial_cancer]:EGFR <- CDH1:[Epithelial_cancer]	[Epithelial_cancer]:EGFR <- CDH1:[Epithelial_cancer]	40	31	17	14	23	17	Epithelial_cancer	rec_lig_cl	PDAC_class	fishers.exact	0.707120582120582	0.614605632839838	1
[Epithelial_cancer]:EGFR <- CEACAM1:[Epithelial_cancer]	[Epithelial_cancer]:EGFR <- CEACAM1:[Epithelial_cancer]	40	31	17	14	23	17	Epithelial_cancer	rec_lig_cl	PDAC_class	fishers.exact	0.707120582120582	0.614605632839838	1
[Epithelial_cancer]:EGFR <- CEACAM6:[Epithelial_cancer]	[Epithelial_cancer]:EGFR <- CEACAM6:[Epithelial_cancer]	40	31	17	14	23	17	Epithelial_cancer	rec_lig_cl	PDAC_class	fishers.exact	0.707120582120582	0.614605632839838	1
[Epithelial_cancer]:EGFR <- COPA:[Epithelial_cancer]	[Epithelial_cancer]:EGFR <- COPA:[Epithelial_cancer]	40	24	17	9	23	15	Epithelial_cancer	rec_lig_cl	PDAC_class	fishers.exact	0.521866872434169	1.64519911865207	1
[Epithelial_cancer]:EGFR <- EFEMP1:[Epithelial_cancer]	[Epithelial_cancer]:EGFR <- EFEMP1:[Epithelial_cancer]	40	2	17	2	23	0	Epithelial_cancer	rec_lig_cl	PDAC_class	fishers.exact	0.174358974358974	0	1
[Epithelial_cancer]:EGFR <- EREG:[Epithelial_cancer]	[Epithelial_cancer]:EGFR <- EREG:[Epithelial_cancer]	40	28	17	14	23	14	Epithelial_cancer	rec_lig_cl	PDAC_class	fishers.exact	0.178839273944947	0.342439429485413	1
[Epithelial_cancer]:EGFR <- FGL1:[Epithelial_cancer]	[Epithelial_cancer]:EGFR <- FGL1:[Epithelial_cancer]	40	6	17	4	23	2	Epithelial_cancer	rec_lig_cl	PDAC_class	fishers.exact	0.372506109348215	0.319038635444627	1
[Epithelial_cancer]:EGFR <- GRN:[Epithelial_cancer]	[Epithelial_cancer]:EGFR <- GRN:[Epithelial_cancer]	40	27	17	10	23	17	Epithelial_cancer	rec_lig_cl	PDAC_class	fishers.exact	0.495718967020413	1.94866669380858	1
[Epithelial_cancer]:EGFR <- GSTP1:[Epithelial_cancer]	[Epithelial_cancer]:EGFR <- GSTP1:[Epithelial_cancer]	40	31	17	14	23	17	Epithelial_cancer	rec_lig_cl	PDAC_class	fishers.exact	0.707120582120582	0.614605632839838	1
[Epithelial_cancer]:EGFR <- ICAM1:[Epithelial_cancer]	[Epithelial_cancer]:EGFR <- ICAM1:[Epithelial_cancer]	40	15	17	10	23	5	Epithelial_cancer	rec_lig_cl	PDAC_class	fishers.exact	0.0235062648855752	0.203634488028063	1
[Epithelial_cancer]:EGFR <- L1CAM:[Epithelial_cancer]	[Epithelial_cancer]:EGFR <- L1CAM:[Epithelial_cancer]	40	13	17	10	23	3	Epithelial_cancer	rec_lig_cl	PDAC_class	fishers.exact	0.00513973958737146	0.112376786341066	1
[Epithelial_cancer]:EGFR <- LRIG1:[CD8_T_cell]	[Epithelial_cancer]:EGFR <- LRIG1:[CD8_T_cell]	40	7	17	4	23	3	Epithelial_cancer	rec_lig_cl	PDAC_class	fishers.exact	0.431564357880147	0.496591564187676	1
[Epithelial_cancer]:EGFR <- LRIG2:[CD8_T_cell]	[Epithelial_cancer]:EGFR <- LRIG2:[CD8_T_cell]	40	10	17	5	23	5	Epithelial_cancer	rec_lig_cl	PDAC_class	fishers.exact	0.716568305277983	0.673594538646557	1
[Epithelial_cancer]:EGFR <- MIF:[Epithelial_cancer]	[Epithelial_cancer]:EGFR <- MIF:[Epithelial_cancer]	40	23	17	11	23	12	Epithelial_cancer	rec_lig_cl	PDAC_class	fishers.exact	0.525362837810001	0.602853620749534	1
[Epithelial_cancer]:EGFR <- S100A4:[CD8_T_cell]	[Epithelial_cancer]:EGFR <- S100A4:[CD8_T_cell]	40	29	17	13	23	16	Epithelial_cancer	rec_lig_cl	PDAC_class	fishers.exact	0.729795117698344	0.709450436496179	1
[Epithelial_cancer]:EGFR <- SPINK1:[Epithelial_cancer]	[Epithelial_cancer]:EGFR <- SPINK1:[Epithelial_cancer]	40	31	17	14	23	17	Epithelial_cancer	rec_lig_cl	PDAC_class	fishers.exact	0.707120582120582	0.614605632839838	1
[Epithelial_cancer]:EGFR <- ST6GAL1:[CD8_T_cell]	[Epithelial_cancer]:EGFR <- ST6GAL1:[CD8_T_cell]	40	20	17	10	23	10	Epithelial_cancer	rec_lig_cl	PDAC_class	fishers.exact	0.523107089291739	0.546977578540287	1
[Epithelial_cancer]:EGFR <- TGFA:[CD8_T_cell]	[Epithelial_cancer]:EGFR <- TGFA:[CD8_T_cell]	40	2	17	1	23	1	Epithelial_cancer	rec_lig_cl	PDAC_class	fishers.exact	1	0.733187413397226	1
[Epithelial_cancer]:EGFR <- TGFB1:[CD8_T_cell]	[Epithelial_cancer]:EGFR <- TGFB1:[CD8_T_cell]	40	23	17	11	23	12	Epithelial_cancer	rec_lig_cl	PDAC_class	fishers.exact	0.525362837810001	0.602853620749534	1
[Epithelial_cancer]:EGFR <- TNC:[Epithelial_cancer]	[Epithelial_cancer]:EGFR <- TNC:[Epithelial_cancer]	40	14	17	6	23	8	Epithelial_cancer	rec_lig_cl	PDAC_class	fishers.exact	1	0.978319760870971	1
[Epithelial_cancer]:EGFR <- VCAN:[Epithelial_cancer]	[Epithelial_cancer]:EGFR <- VCAN:[Epithelial_cancer]	40	2	17	2	23	0	Epithelial_cancer	rec_lig_cl	PDAC_class	fishers.exact	0.174358974358974	0	1
[Epithelial_cancer]:EGFR <- VEGFA:[Epithelial_cancer]	[Epithelial_cancer]:EGFR <- VEGFA:[Epithelial_cancer]	40	29	17	14	23	15	Epithelial_cancer	rec_lig_cl	PDAC_class	fishers.exact	0.297269353720967	0.41081966325244	1
[Epithelial_cancer]:EGFR <- ZP3:[CD8_T_cell]	[Epithelial_cancer]:EGFR <- ZP3:[CD8_T_cell]	40	3	17	2	23	1	Epithelial_cancer	rec_lig_cl	PDAC_class	fishers.exact	0.564676113360324	0.350292382916257	1
[Epithelial_cancer]:OSMR_IL6ST <- OSM:[CD8_T_cell]	[Epithelial_cancer]:OSMR_IL6ST <- OSM:[CD8_T_cell]	40	15	17	7	23	8	Epithelial_cancer	rec_lig_cl	PDAC_class	fishers.exact	0.748577832560035	0.767153176983107	1
[Epithelial_cancer]:CDH1 <- CDH1:[Epithelial_cancer]	[Epithelial_cancer]:CDH1 <- CDH1:[Epithelial_cancer]	40	37	17	16	23	21	Epithelial_cancer	rec_lig_cl	PDAC_class	fishers.exact	1	0.662947083292395	1
[Epithelial_cancer]:MET <- ADAM10:[Epithelial_cancer]	[Epithelial_cancer]:MET <- ADAM10:[Epithelial_cancer]	40	35	17	15	23	20	Epithelial_cancer	rec_lig_cl	PDAC_class	fishers.exact	1	0.891509658129568	1
[Epithelial_cancer]:MET <- ADAM17:[CD8_T_cell]	[Epithelial_cancer]:MET <- ADAM17:[CD8_T_cell]	40	9	17	3	23	6	Epithelial_cancer	rec_lig_cl	PDAC_class	fishers.exact	0.707120582120582	1.62705960793007	1
[Epithelial_cancer]:MET <- LGALS9:[Epithelial_cancer]	[Epithelial_cancer]:MET <- LGALS9:[Epithelial_cancer]	40	34	17	15	23	19	Epithelial_cancer	rec_lig_cl	PDAC_class	fishers.exact	1	0.640395884882884	1
[Epithelial_cancer]:MET <- LRIG1:[CD8_T_cell]	[Epithelial_cancer]:MET <- LRIG1:[CD8_T_cell]	40	7	17	4	23	3	Epithelial_cancer	rec_lig_cl	PDAC_class	fishers.exact	0.431564357880147	0.496591564187676	1
[Epithelial_cancer]:MET <- SEMA4D:[CD8_T_cell]	[Epithelial_cancer]:MET <- SEMA4D:[CD8_T_cell]	40	31	17	13	23	18	Epithelial_cancer	rec_lig_cl	PDAC_class	fishers.exact	1	1.10484988092422	1
[Epithelial_cancer]:MET <- TIMP3:[Epithelial_cancer]	[Epithelial_cancer]:MET <- TIMP3:[Epithelial_cancer]	40	1	17	1	23	0	Epithelial_cancer	rec_lig_cl	PDAC_class	fishers.exact	0.425	0	1
[Epithelial_cancer]:TNFRSF12A <- TNFSF12:[CD8_T_cell]	[Epithelial_cancer]:TNFRSF12A <- TNFSF12:[CD8_T_cell]	40	22	17	9	23	13	Epithelial_cancer	rec_lig_cl	PDAC_class	fishers.exact	1	1.15137478659539	1
[Epithelial_cancer]:ITGB8 <- TGFB1:[CD8_T_cell]	[Epithelial_cancer]:ITGB8 <- TGFB1:[CD8_T_cell]	40	27	17	12	23	15	Epithelial_cancer	rec_lig_cl	PDAC_class	fishers.exact	1	0.786064094005613	1
[Epithelial_cancer]:CD46 <- C3:[Epithelial_cancer]	[Epithelial_cancer]:CD46 <- C3:[Epithelial_cancer]	40	11	17	8	23	3	Epithelial_cancer	rec_lig_cl	PDAC_class	fishers.exact	0.0304802647756807	0.177322386975629	1
[Epithelial_cancer]:CD46 <- C4B:[Epithelial_cancer]	[Epithelial_cancer]:CD46 <- C4B:[Epithelial_cancer]	40	1	17	1	23	0	Epithelial_cancer	rec_lig_cl	PDAC_class	fishers.exact	0.425	0	1
[Epithelial_cancer]:CD46 <- JAG1:[Epithelial_cancer]	[Epithelial_cancer]:CD46 <- JAG1:[Epithelial_cancer]	40	27	17	15	23	12	Epithelial_cancer	rec_lig_cl	PDAC_class	fishers.exact	0.0204209830109953	0.152559659997255	1
[Epithelial_cancer]:PIGR <- PIGA:[Epithelial_cancer]	[Epithelial_cancer]:PIGR <- PIGA:[Epithelial_cancer]	40	32	17	11	23	21	Epithelial_cancer	rec_lig_cl	PDAC_class	fishers.exact	0.0532224532224533	5.46804360218554	1
[Epithelial_cancer]:EPHA2 <- EFNA1:[Epithelial_cancer]	[Epithelial_cancer]:EPHA2 <- EFNA1:[Epithelial_cancer]	40	36	17	15	23	21	Epithelial_cancer	rec_lig_cl	PDAC_class	fishers.exact	1	1.38806169309773	1
[Epithelial_cancer]:EPHA2 <- EFNA4:[Epithelial_cancer]	[Epithelial_cancer]:EPHA2 <- EFNA4:[Epithelial_cancer]	40	31	17	12	23	19	Epithelial_cancer	rec_lig_cl	PDAC_class	fishers.exact	0.456081081081081	1.94469547082984	1
[Epithelial_cancer]:EPHA2 <- EFNA5:[Epithelial_cancer]	[Epithelial_cancer]:EPHA2 <- EFNA5:[Epithelial_cancer]	40	36	17	15	23	21	Epithelial_cancer	rec_lig_cl	PDAC_class	fishers.exact	1	1.38806169309773	1
[Epithelial_cancer]:TNFRSF10B <- FASLG:[CD8_T_cell]	[Epithelial_cancer]:TNFRSF10B <- FASLG:[CD8_T_cell]	40	29	17	11	23	18	Epithelial_cancer	rec_lig_cl	PDAC_class	fishers.exact	0.477405941922071	1.92981574357172	1
[Epithelial_cancer]:TNFRSF10B <- TNFSF10:[CD8_T_cell]	[Epithelial_cancer]:TNFRSF10B <- TNFSF10:[CD8_T_cell]	40	13	17	6	23	7	Epithelial_cancer	rec_lig_cl	PDAC_class	fishers.exact	1	0.806557200380495	1
[Epithelial_cancer]:GPR35 <- CXCL17:[Epithelial_cancer]	[Epithelial_cancer]:GPR35 <- CXCL17:[Epithelial_cancer]	40	27	17	10	23	17	Epithelial_cancer	rec_lig_cl	PDAC_class	fishers.exact	0.495718967020413	1.94866669380858	1
[Epithelial_cancer]:BCAM <- LAMA5:[Epithelial_cancer]	[Epithelial_cancer]:BCAM <- LAMA5:[Epithelial_cancer]	40	28	17	12	23	16	Epithelial_cancer	rec_lig_cl	PDAC_class	fishers.exact	1	0.95352582771235	1
[Epithelial_cancer]:ICAM1 <- AREG:[Epithelial_cancer]	[Epithelial_cancer]:ICAM1 <- AREG:[Epithelial_cancer]	40	15	17	8	23	7	Epithelial_cancer	rec_lig_cl	PDAC_class	fishers.exact	0.335527128908664	0.501254138041522	1
[Epithelial_cancer]:ICAM1 <- SPN:[CD8_T_cell]	[Epithelial_cancer]:ICAM1 <- SPN:[CD8_T_cell]	40	18	17	9	23	9	Epithelial_cancer	rec_lig_cl	PDAC_class	fishers.exact	0.522778863401778	0.579600908560865	1
[Epithelial_cancer]:ICAM1 <- integrin_aXb2_complex:[CD8_T_cell]	[Epithelial_cancer]:ICAM1 <- integrin_aXb2_complex:[CD8_T_cell]	40	19	17	9	23	10	Epithelial_cancer	rec_lig_cl	PDAC_class	fishers.exact	0.749631221878163	0.690351743311933	1
[Epithelial_cancer]:ICAM1 <- integrin_aMb2_complex:[CD8_T_cell]	[Epithelial_cancer]:ICAM1 <- integrin_aMb2_complex:[CD8_T_cell]	40	19	17	9	23	10	Epithelial_cancer	rec_lig_cl	PDAC_class	fishers.exact	0.749631221878163	0.690351743311933	1
[Epithelial_cancer]:ICAM1 <- integrin_aMb2_complex:[Epithelial_cancer]	[Epithelial_cancer]:ICAM1 <- integrin_aMb2_complex:[Epithelial_cancer]	40	12	17	5	23	7	Epithelial_cancer	rec_lig_cl	PDAC_class	fishers.exact	1	1.04873929047014	1
[Epithelial_cancer]:ICAM1 <- integrin_aLb2_complex:[CD8_T_cell]	[Epithelial_cancer]:ICAM1 <- integrin_aLb2_complex:[CD8_T_cell]	40	19	17	9	23	10	Epithelial_cancer	rec_lig_cl	PDAC_class	fishers.exact	0.749631221878163	0.690351743311933	1
[Epithelial_cancer]:CD68 <- S100A8:[Epithelial_cancer]	[Epithelial_cancer]:CD68 <- S100A8:[Epithelial_cancer]	40	26	17	11	23	15	Epithelial_cancer	rec_lig_cl	PDAC_class	fishers.exact	1	1.02216068814733	1
[Epithelial_cancer]:CD68 <- S100A9:[Epithelial_cancer]	[Epithelial_cancer]:CD68 <- S100A9:[Epithelial_cancer]	40	30	17	12	23	18	Epithelial_cancer	rec_lig_cl	PDAC_class	fishers.exact	0.716568305277983	1.4845726065554	1
[Epithelial_cancer]:TGFBR2 <- CGN:[Epithelial_cancer]	[Epithelial_cancer]:TGFBR2 <- CGN:[Epithelial_cancer]	40	25	17	11	23	14	Epithelial_cancer	rec_lig_cl	PDAC_class	fishers.exact	1	0.851970786630396	1
[Epithelial_cancer]:TGFBR2 <- RPS27A:[CD8_T_cell]	[Epithelial_cancer]:TGFBR2 <- RPS27A:[CD8_T_cell]	40	24	17	10	23	14	Epithelial_cancer	rec_lig_cl	PDAC_class	fishers.exact	1	1.08656865649377	1
[Epithelial_cancer]:GPC1 <- APP:[Epithelial_cancer]	[Epithelial_cancer]:GPC1 <- APP:[Epithelial_cancer]	40	22	17	9	23	13	Epithelial_cancer	rec_lig_cl	PDAC_class	fishers.exact	1	1.15137478659539	1
[Epithelial_cancer]:GPC1 <- BMP2:[Epithelial_cancer]	[Epithelial_cancer]:GPC1 <- BMP2:[Epithelial_cancer]	40	26	17	11	23	15	Epithelial_cancer	rec_lig_cl	PDAC_class	fishers.exact	1	1.02216068814733	1
[Epithelial_cancer]:GPC1 <- SHH:[Epithelial_cancer]	[Epithelial_cancer]:GPC1 <- SHH:[Epithelial_cancer]	40	26	17	11	23	15	Epithelial_cancer	rec_lig_cl	PDAC_class	fishers.exact	1	1.02216068814733	1
[Epithelial_cancer]:GPC1 <- SLIT2:[Epithelial_cancer]	[Epithelial_cancer]:GPC1 <- SLIT2:[Epithelial_cancer]	40	3	17	3	23	0	Epithelial_cancer	rec_lig_cl	PDAC_class	fishers.exact	0.068825910931174	0	1
[Epithelial_cancer]:GPC1 <- VEGFA:[Epithelial_cancer]	[Epithelial_cancer]:GPC1 <- VEGFA:[Epithelial_cancer]	40	23	17	10	23	13	Epithelial_cancer	rec_lig_cl	PDAC_class	fishers.exact	1	0.91214698296143	1
[Epithelial_cancer]:PVR <- TIGIT:[CD8_T_cell]	[Epithelial_cancer]:PVR <- TIGIT:[CD8_T_cell]	40	22	17	11	23	11	Epithelial_cancer	rec_lig_cl	PDAC_class	fishers.exact	0.347564160378399	0.508841910302888	1
[Epithelial_cancer]:PVR <- TNFSF9:[CD8_T_cell]	[Epithelial_cancer]:PVR <- TNFSF9:[CD8_T_cell]	40	13	17	8	23	5	Epithelial_cancer	rec_lig_cl	PDAC_class	fishers.exact	0.170940684845023	0.322335232578379	1
[Epithelial_cancer]:PVR <- VTN:[Epithelial_cancer]	[Epithelial_cancer]:PVR <- VTN:[Epithelial_cancer]	40	13	17	4	23	9	Epithelial_cancer	rec_lig_cl	PDAC_class	fishers.exact	0.332569221056429	2.0515109720639	1
[Epithelial_cancer]:EPHB4 <- EFNB1:[Epithelial_cancer]	[Epithelial_cancer]:EPHB4 <- EFNB1:[Epithelial_cancer]	40	32	17	12	23	20	Epithelial_cancer	rec_lig_cl	PDAC_class	fishers.exact	0.249915502547081	2.70477754677331	1
[Epithelial_cancer]:EPHB4 <- EFNB2:[Epithelial_cancer]	[Epithelial_cancer]:EPHB4 <- EFNB2:[Epithelial_cancer]	40	32	17	12	23	20	Epithelial_cancer	rec_lig_cl	PDAC_class	fishers.exact	0.249915502547081	2.70477754677331	1
[Epithelial_cancer]:SDC3 <- ANGPTL4:[Epithelial_cancer]	[Epithelial_cancer]:SDC3 <- ANGPTL4:[Epithelial_cancer]	40	11	17	6	23	5	Epithelial_cancer	rec_lig_cl	PDAC_class	fishers.exact	0.477405941922071	0.518184185889784	1
[Epithelial_cancer]:SDC3 <- FGF2:[Epithelial_cancer]	[Epithelial_cancer]:SDC3 <- FGF2:[Epithelial_cancer]	40	7	17	5	23	2	Epithelial_cancer	rec_lig_cl	PDAC_class	fishers.exact	0.113434183171025	0.237543799142127	1
[Epithelial_cancer]:SDC3 <- MDK:[Epithelial_cancer]	[Epithelial_cancer]:SDC3 <- MDK:[Epithelial_cancer]	40	17	17	7	23	10	Epithelial_cancer	rec_lig_cl	PDAC_class	fishers.exact	1	1.09631453995862	1
[Epithelial_cancer]:SDC3 <- PSPN:[Epithelial_cancer]	[Epithelial_cancer]:SDC3 <- PSPN:[Epithelial_cancer]	40	10	17	7	23	3	Epithelial_cancer	rec_lig_cl	PDAC_class	fishers.exact	0.0663092242039611	0.223417159104857	1
[Epithelial_cancer]:LDLR <- APOA4:[CD8_T_cell]	[Epithelial_cancer]:LDLR <- APOA4:[CD8_T_cell]	40	3	17	1	23	2	Epithelial_cancer	rec_lig_cl	PDAC_class	fishers.exact	1	1.50841601871706	1
[Epithelial_cancer]:LDLR <- APOE:[Epithelial_cancer]	[Epithelial_cancer]:LDLR <- APOE:[Epithelial_cancer]	40	7	17	5	23	2	Epithelial_cancer	rec_lig_cl	PDAC_class	fishers.exact	0.113434183171025	0.237543799142127	1
[Epithelial_cancer]:LDLR <- F8:[CD8_T_cell]	[Epithelial_cancer]:LDLR <- F8:[CD8_T_cell]	40	18	17	7	23	11	Epithelial_cancer	rec_lig_cl	PDAC_class	fishers.exact	0.754699415767269	1.30070796953341	1
[Epithelial_cancer]:LDLR <- LRPAP1:[CD8_T_cell]	[Epithelial_cancer]:LDLR <- LRPAP1:[CD8_T_cell]	40	11	17	5	23	6	Epithelial_cancer	rec_lig_cl	PDAC_class	fishers.exact	1	0.850606773322096	1
[Epithelial_cancer]:LDLR <- PCSK9:[Epithelial_cancer]	[Epithelial_cancer]:LDLR <- PCSK9:[Epithelial_cancer]	40	22	17	6	23	16	Epithelial_cancer	rec_lig_cl	PDAC_class	fishers.exact	0.0534351481626232	4.02957225755819	1
[Epithelial_cancer]:LDLR <- PF4:[Epithelial_cancer]	[Epithelial_cancer]:LDLR <- PF4:[Epithelial_cancer]	40	22	17	8	23	14	Epithelial_cancer	rec_lig_cl	PDAC_class	fishers.exact	0.522778863401778	1.72532510772451	1
[Epithelial_cancer]:LDLR <- RPS27A:[CD8_T_cell]	[Epithelial_cancer]:LDLR <- RPS27A:[CD8_T_cell]	40	36	17	15	23	21	Epithelial_cancer	rec_lig_cl	PDAC_class	fishers.exact	1	1.38806169309773	1
[Epithelial_cancer]:LDLR <- TF:[Epithelial_cancer]	[Epithelial_cancer]:LDLR <- TF:[Epithelial_cancer]	40	7	17	6	23	1	Epithelial_cancer	rec_lig_cl	PDAC_class	fishers.exact	0.0294607360396834	0.0887475618907086	1
[Epithelial_cancer]:LDLR <- WNT7A:[CD8_T_cell]	[Epithelial_cancer]:LDLR <- WNT7A:[CD8_T_cell]	40	2	17	2	23	0	Epithelial_cancer	rec_lig_cl	PDAC_class	fishers.exact	0.174358974358974	0	1
[Epithelial_cancer]:PGRMC1 <- GZMB:[CD8_T_cell]	[Epithelial_cancer]:PGRMC1 <- GZMB:[CD8_T_cell]	40	29	17	11	23	18	Epithelial_cancer	rec_lig_cl	PDAC_class	fishers.exact	0.477405941922071	1.92981574357172	1
[Epithelial_cancer]:STX3 <- TXLNA:[Epithelial_cancer]	[Epithelial_cancer]:STX3 <- TXLNA:[Epithelial_cancer]	40	21	17	8	23	13	Epithelial_cancer	rec_lig_cl	PDAC_class	fishers.exact	0.749631221878163	1.44853693742054	1
[Epithelial_cancer]:ACVR1B_TGFBR2 <- TGFB1:[CD8_T_cell]	[Epithelial_cancer]:ACVR1B_TGFBR2 <- TGFB1:[CD8_T_cell]	40	17	17	8	23	9	Epithelial_cancer	rec_lig_cl	PDAC_class	fishers.exact	0.749248291673208	0.729156944013168	1
[Epithelial_cancer]:ACVR1B_TGFBR2 <- TGFB2:[Epithelial_cancer]	[Epithelial_cancer]:ACVR1B_TGFBR2 <- TGFB2:[Epithelial_cancer]	40	16	17	6	23	10	Epithelial_cancer	rec_lig_cl	PDAC_class	fishers.exact	0.747141134460378	1.39818894263034	1
[Epithelial_cancer]:ACVR1B_TGFBR2 <- TGFB3:[Epithelial_cancer]	[Epithelial_cancer]:ACVR1B_TGFBR2 <- TGFB3:[Epithelial_cancer]	40	3	17	3	23	0	Epithelial_cancer	rec_lig_cl	PDAC_class	fishers.exact	0.068825910931174	0	1
[Epithelial_cancer]:RHBDL2 <- EFNB2:[Epithelial_cancer]	[Epithelial_cancer]:RHBDL2 <- EFNB2:[Epithelial_cancer]	40	31	17	12	23	19	Epithelial_cancer	rec_lig_cl	PDAC_class	fishers.exact	0.456081081081081	1.94469547082984	1
[Epithelial_cancer]:CD9 <- HBEGF:[Epithelial_cancer]	[Epithelial_cancer]:CD9 <- HBEGF:[Epithelial_cancer]	40	37	17	16	23	21	Epithelial_cancer	rec_lig_cl	PDAC_class	fishers.exact	1	0.662947083292395	1
[Epithelial_cancer]:TMEM219 <- IGFBP3:[Epithelial_cancer]	[Epithelial_cancer]:TMEM219 <- IGFBP3:[Epithelial_cancer]	40	10	17	7	23	3	Epithelial_cancer	rec_lig_cl	PDAC_class	fishers.exact	0.0663092242039611	0.223417159104857	1
[Epithelial_cancer]:LRP5 <- APOE:[Epithelial_cancer]	[Epithelial_cancer]:LRP5 <- APOE:[Epithelial_cancer]	40	7	17	5	23	2	Epithelial_cancer	rec_lig_cl	PDAC_class	fishers.exact	0.113434183171025	0.237543799142127	1
[Epithelial_cancer]:LRP5 <- CDH1:[Epithelial_cancer]	[Epithelial_cancer]:LRP5 <- CDH1:[Epithelial_cancer]	40	36	17	14	23	22	Epithelial_cancer	rec_lig_cl	PDAC_class	fishers.exact	0.294069373016741	4.53614969176848	1
[Epithelial_cancer]:LRP5 <- THBS1:[Epithelial_cancer]	[Epithelial_cancer]:LRP5 <- THBS1:[Epithelial_cancer]	40	3	17	2	23	1	Epithelial_cancer	rec_lig_cl	PDAC_class	fishers.exact	0.564676113360324	0.350292382916257	1
[Epithelial_cancer]:NOTCH3 <- JAG1:[Epithelial_cancer]	[Epithelial_cancer]:NOTCH3 <- JAG1:[Epithelial_cancer]	40	14	17	9	23	5	Epithelial_cancer	rec_lig_cl	PDAC_class	fishers.exact	0.0524803168017851	0.256568389245069	1
[Epithelial_cancer]:NOTCH3 <- JAG2:[Epithelial_cancer]	[Epithelial_cancer]:NOTCH3 <- JAG2:[Epithelial_cancer]	40	13	17	7	23	6	Epithelial_cancer	rec_lig_cl	PDAC_class	fishers.exact	0.495718967020413	0.513171392099665	1
[Epithelial_cancer]:NOTCH3 <- PSEN1:[Epithelial_cancer]	[Epithelial_cancer]:NOTCH3 <- PSEN1:[Epithelial_cancer]	40	14	17	8	23	6	Epithelial_cancer	rec_lig_cl	PDAC_class	fishers.exact	0.197843561024874	0.406781302997883	1
[Epithelial_cancer]:NEO1 <- NTN1:[Epithelial_cancer]	[Epithelial_cancer]:NEO1 <- NTN1:[Epithelial_cancer]	40	10	17	4	23	6	Epithelial_cancer	rec_lig_cl	PDAC_class	fishers.exact	1	1.14315048779834	1
[Epithelial_cancer]:NEO1 <- RGMA:[Epithelial_cancer]	[Epithelial_cancer]:NEO1 <- RGMA:[Epithelial_cancer]	40	2	17	1	23	1	Epithelial_cancer	rec_lig_cl	PDAC_class	fishers.exact	1	0.733187413397226	1
[Epithelial_cancer]:NEO1 <- RGMB:[Epithelial_cancer]	[Epithelial_cancer]:NEO1 <- RGMB:[Epithelial_cancer]	40	5	17	4	23	1	Epithelial_cancer	rec_lig_cl	PDAC_class	fishers.exact	0.143732295048085	0.154876754936394	1
[Epithelial_cancer]:IL10RB <- IL24:[CD8_T_cell]	[Epithelial_cancer]:IL10RB <- IL24:[CD8_T_cell]	40	4	17	3	23	1	Epithelial_cancer	rec_lig_cl	PDAC_class	fishers.exact	0.294069373016741	0.22045127871654	1
[Epithelial_cancer]:GPR37L1 <- PSAP:[Epithelial_cancer]	[Epithelial_cancer]:GPR37L1 <- PSAP:[Epithelial_cancer]	40	1	17	1	23	0	Epithelial_cancer	rec_lig_cl	PDAC_class	fishers.exact	0.425	0	1
[Epithelial_cancer]:SLC7A1 <- CSF1:[Epithelial_cancer]	[Epithelial_cancer]:SLC7A1 <- CSF1:[Epithelial_cancer]	40	7	17	4	23	3	Epithelial_cancer	rec_lig_cl	PDAC_class	fishers.exact	0.431564357880147	0.496591564187676	1
[Epithelial_cancer]:MPZL1 <- MPZL1:[Epithelial_cancer]	[Epithelial_cancer]:MPZL1 <- MPZL1:[Epithelial_cancer]	40	24	17	12	23	12	Epithelial_cancer	rec_lig_cl	PDAC_class	fishers.exact	0.332222723279453	0.463657655116314	1
[Epithelial_cancer]:RAMP1 <- ADM2:[Epithelial_cancer]	[Epithelial_cancer]:RAMP1 <- ADM2:[Epithelial_cancer]	40	27	17	13	23	14	Epithelial_cancer	rec_lig_cl	PDAC_class	fishers.exact	0.332569221056429	0.487445601616239	1
[Epithelial_cancer]:RAMP1 <- ADM:[Epithelial_cancer]	[Epithelial_cancer]:RAMP1 <- ADM:[Epithelial_cancer]	40	22	17	9	23	13	Epithelial_cancer	rec_lig_cl	PDAC_class	fishers.exact	1	1.15137478659539	1
[Epithelial_cancer]:IL1R2_IL1RAP <- IL1A:[Epithelial_cancer]	[Epithelial_cancer]:IL1R2_IL1RAP <- IL1A:[Epithelial_cancer]	40	6	17	4	23	2	Epithelial_cancer	rec_lig_cl	PDAC_class	fishers.exact	0.372506109348215	0.319038635444627	1
[Epithelial_cancer]:IL1R2_IL1RAP <- IL1B:[CD8_T_cell]	[Epithelial_cancer]:IL1R2_IL1RAP <- IL1B:[CD8_T_cell]	40	2	17	1	23	1	Epithelial_cancer	rec_lig_cl	PDAC_class	fishers.exact	1	0.733187413397226	1
[Epithelial_cancer]:IL1R2_IL1RAP <- IL1RN:[Epithelial_cancer]	[Epithelial_cancer]:IL1R2_IL1RAP <- IL1RN:[Epithelial_cancer]	40	13	17	4	23	9	Epithelial_cancer	rec_lig_cl	PDAC_class	fishers.exact	0.332569221056429	2.0515109720639	1
[Epithelial_cancer]:XPR1 <- FGFR2:[Epithelial_cancer]	[Epithelial_cancer]:XPR1 <- FGFR2:[Epithelial_cancer]	40	21	17	7	23	14	Epithelial_cancer	rec_lig_cl	PDAC_class	fishers.exact	0.337485694816062	2.17708679221009	1
[Epithelial_cancer]:FZD5_LRP5 <- WNT10A:[Epithelial_cancer]	[Epithelial_cancer]:FZD5_LRP5 <- WNT10A:[Epithelial_cancer]	40	25	17	11	23	14	Epithelial_cancer	rec_lig_cl	PDAC_class	fishers.exact	1	0.851970786630396	1
[Epithelial_cancer]:FZD5_LRP5 <- WNT10B:[CD8_T_cell]	[Epithelial_cancer]:FZD5_LRP5 <- WNT10B:[CD8_T_cell]	40	11	17	5	23	6	Epithelial_cancer	rec_lig_cl	PDAC_class	fishers.exact	1	0.850606773322096	1
[Epithelial_cancer]:FZD5_LRP5 <- WNT2B:[Epithelial_cancer]	[Epithelial_cancer]:FZD5_LRP5 <- WNT2B:[Epithelial_cancer]	40	10	17	4	23	6	Epithelial_cancer	rec_lig_cl	PDAC_class	fishers.exact	1	1.14315048779834	1
[Epithelial_cancer]:FZD5_LRP5 <- WNT7A:[CD8_T_cell]	[Epithelial_cancer]:FZD5_LRP5 <- WNT7A:[CD8_T_cell]	40	2	17	2	23	0	Epithelial_cancer	rec_lig_cl	PDAC_class	fishers.exact	0.174358974358974	0	1
[Epithelial_cancer]:FZD5_LRP5 <- WNT7B:[Epithelial_cancer]	[Epithelial_cancer]:FZD5_LRP5 <- WNT7B:[Epithelial_cancer]	40	32	17	13	23	19	Epithelial_cancer	rec_lig_cl	PDAC_class	fishers.exact	0.702471702471703	1.44747193109713	1
[Epithelial_cancer]:CEACAM6 <- CEACAM1:[Epithelial_cancer]	[Epithelial_cancer]:CEACAM6 <- CEACAM1:[Epithelial_cancer]	40	36	17	14	23	22	Epithelial_cancer	rec_lig_cl	PDAC_class	fishers.exact	0.294069373016741	4.53614969176848	1
[Epithelial_cancer]:CEACAM6 <- CEACAM5:[Epithelial_cancer]	[Epithelial_cancer]:CEACAM6 <- CEACAM5:[Epithelial_cancer]	40	36	17	14	23	22	Epithelial_cancer	rec_lig_cl	PDAC_class	fishers.exact	0.294069373016741	4.53614969176848	1
[Epithelial_cancer]:CEACAM6 <- CEACAM6:[Epithelial_cancer]	[Epithelial_cancer]:CEACAM6 <- CEACAM6:[Epithelial_cancer]	40	37	17	15	23	22	Epithelial_cancer	rec_lig_cl	PDAC_class	fishers.exact	0.564676113360324	2.85475805004606	1
[Epithelial_cancer]:SLC1A5 <- LGALS9:[Epithelial_cancer]	[Epithelial_cancer]:SLC1A5 <- LGALS9:[Epithelial_cancer]	40	22	17	9	23	13	Epithelial_cancer	rec_lig_cl	PDAC_class	fishers.exact	1	1.15137478659539	1
[Epithelial_cancer]:TRPV6 <- S100A10:[Epithelial_cancer]	[Epithelial_cancer]:TRPV6 <- S100A10:[Epithelial_cancer]	40	15	17	5	23	10	Epithelial_cancer	rec_lig_cl	PDAC_class	fishers.exact	0.51152264611664	1.81812656105444	1
[Epithelial_cancer]:HRH1 <- IL6:[Epithelial_cancer]	[Epithelial_cancer]:HRH1 <- IL6:[Epithelial_cancer]	40	3	17	2	23	1	Epithelial_cancer	rec_lig_cl	PDAC_class	fishers.exact	0.564676113360324	0.350292382916257	1
[Epithelial_cancer]:CD40 <- INSL3:[Epithelial_cancer]	[Epithelial_cancer]:CD40 <- INSL3:[Epithelial_cancer]	40	3	17	1	23	2	Epithelial_cancer	rec_lig_cl	PDAC_class	fishers.exact	1	1.50841601871706	1
[Epithelial_cancer]:CD40 <- LTB:[CD8_T_cell]	[Epithelial_cancer]:CD40 <- LTB:[CD8_T_cell]	40	19	17	7	23	12	Epithelial_cancer	rec_lig_cl	PDAC_class	fishers.exact	0.537780717313532	1.54111629236884	1
[Epithelial_cancer]:CD40 <- TNFSF13B:[CD8_T_cell]	[Epithelial_cancer]:CD40 <- TNFSF13B:[CD8_T_cell]	40	5	17	3	23	2	Epithelial_cancer	rec_lig_cl	PDAC_class	fishers.exact	0.633961897119792	0.453784533789448	1
[Epithelial_cancer]:FZD6_LRP5 <- WNT10A:[Epithelial_cancer]	[Epithelial_cancer]:FZD6_LRP5 <- WNT10A:[Epithelial_cancer]	40	20	17	8	23	12	Epithelial_cancer	rec_lig_cl	PDAC_class	fishers.exact	1	1.22098777458684	1
[Epithelial_cancer]:FZD6_LRP5 <- WNT10B:[CD8_T_cell]	[Epithelial_cancer]:FZD6_LRP5 <- WNT10B:[CD8_T_cell]	40	8	17	4	23	4	Epithelial_cancer	rec_lig_cl	PDAC_class	fishers.exact	0.702471702471703	0.690859683366736	1
[Epithelial_cancer]:FZD6_LRP5 <- WNT2B:[Epithelial_cancer]	[Epithelial_cancer]:FZD6_LRP5 <- WNT2B:[Epithelial_cancer]	40	10	17	4	23	6	Epithelial_cancer	rec_lig_cl	PDAC_class	fishers.exact	1	1.14315048779834	1
[Epithelial_cancer]:FZD6_LRP5 <- WNT7A:[CD8_T_cell]	[Epithelial_cancer]:FZD6_LRP5 <- WNT7A:[CD8_T_cell]	40	1	17	1	23	0	Epithelial_cancer	rec_lig_cl	PDAC_class	fishers.exact	0.425	0	1
[Epithelial_cancer]:FZD6_LRP5 <- WNT7B:[Epithelial_cancer]	[Epithelial_cancer]:FZD6_LRP5 <- WNT7B:[Epithelial_cancer]	40	25	17	10	23	15	Epithelial_cancer	rec_lig_cl	PDAC_class	fishers.exact	0.748577832560035	1.30352063968839	1
[Epithelial_cancer]:LPAR2 <- LIPH:[Epithelial_cancer]	[Epithelial_cancer]:LPAR2 <- LIPH:[Epithelial_cancer]	40	26	17	10	23	16	Epithelial_cancer	rec_lig_cl	PDAC_class	fishers.exact	0.520621734081134	1.58093469224435	1
[Epithelial_cancer]:ACVR1B <- INHA:[Epithelial_cancer]	[Epithelial_cancer]:ACVR1B <- INHA:[Epithelial_cancer]	40	8	17	3	23	5	Epithelial_cancer	rec_lig_cl	PDAC_class	fishers.exact	1	1.28801418811975	1
[Epithelial_cancer]:LIFR_IL6ST <- CTF1:[Epithelial_cancer]	[Epithelial_cancer]:LIFR_IL6ST <- CTF1:[Epithelial_cancer]	40	6	17	3	23	3	Epithelial_cancer	rec_lig_cl	PDAC_class	fishers.exact	1	0.706387873026031	1
[Epithelial_cancer]:LIFR_IL6ST <- OSM:[CD8_T_cell]	[Epithelial_cancer]:LIFR_IL6ST <- OSM:[CD8_T_cell]	40	8	17	4	23	4	Epithelial_cancer	rec_lig_cl	PDAC_class	fishers.exact	0.702471702471703	0.690859683366736	1
[Epithelial_cancer]:LIFR_IL6ST <- LIF:[Epithelial_cancer]	[Epithelial_cancer]:LIFR_IL6ST <- LIF:[Epithelial_cancer]	40	9	17	5	23	4	Epithelial_cancer	rec_lig_cl	PDAC_class	fishers.exact	0.456081081081081	0.514219328938571	1
[Epithelial_cancer]:IL1R2 <- IL1A:[Epithelial_cancer]	[Epithelial_cancer]:IL1R2 <- IL1A:[Epithelial_cancer]	40	7	17	5	23	2	Epithelial_cancer	rec_lig_cl	PDAC_class	fishers.exact	0.113434183171025	0.237543799142127	1
[Epithelial_cancer]:IL1R2 <- IL1B:[CD8_T_cell]	[Epithelial_cancer]:IL1R2 <- IL1B:[CD8_T_cell]	40	3	17	1	23	2	Epithelial_cancer	rec_lig_cl	PDAC_class	fishers.exact	1	1.50841601871706	1
[Epithelial_cancer]:IL1R2 <- IL1RN:[Epithelial_cancer]	[Epithelial_cancer]:IL1R2 <- IL1RN:[Epithelial_cancer]	40	17	17	6	23	11	Epithelial_cancer	rec_lig_cl	PDAC_class	fishers.exact	0.525362837810001	1.65877746368462	1
[Epithelial_cancer]:FZD5 <- WNT11:[Epithelial_cancer]	[Epithelial_cancer]:FZD5 <- WNT11:[Epithelial_cancer]	40	7	17	5	23	2	Epithelial_cancer	rec_lig_cl	PDAC_class	fishers.exact	0.113434183171025	0.237543799142127	1
[Epithelial_cancer]:FZD5 <- WNT7A:[CD8_T_cell]	[Epithelial_cancer]:FZD5 <- WNT7A:[CD8_T_cell]	40	2	17	2	23	0	Epithelial_cancer	rec_lig_cl	PDAC_class	fishers.exact	0.174358974358974	0	1
[Epithelial_cancer]:TSPAN15 <- ADAM10:[Epithelial_cancer]	[Epithelial_cancer]:TSPAN15 <- ADAM10:[Epithelial_cancer]	40	34	17	14	23	20	Epithelial_cancer	rec_lig_cl	PDAC_class	fishers.exact	1	1.41565284199485	1
[Epithelial_cancer]:TSPAN15 <- APP:[Epithelial_cancer]	[Epithelial_cancer]:TSPAN15 <- APP:[Epithelial_cancer]	40	27	17	11	23	16	Epithelial_cancer	rec_lig_cl	PDAC_class	fishers.exact	1	1.23983766994858	1
[Epithelial_cancer]:DSG3 <- DSC2:[Epithelial_cancer]	[Epithelial_cancer]:DSG3 <- DSC2:[Epithelial_cancer]	40	12	17	7	23	5	Epithelial_cancer	rec_lig_cl	PDAC_class	fishers.exact	0.295972424893448	0.406545924176135	1
[Epithelial_cancer]:ITGAV_ITGB6 <- SPP1:[Epithelial_cancer]	[Epithelial_cancer]:ITGAV_ITGB6 <- SPP1:[Epithelial_cancer]	40	27	17	10	23	17	Epithelial_cancer	rec_lig_cl	PDAC_class	fishers.exact	0.495718967020413	1.94866669380858	1
[Epithelial_cancer]:ITGAV_ITGB6 <- TGFB1:[CD8_T_cell]	[Epithelial_cancer]:ITGAV_ITGB6 <- TGFB1:[CD8_T_cell]	40	27	17	12	23	15	Epithelial_cancer	rec_lig_cl	PDAC_class	fishers.exact	1	0.786064094005613	1
[Epithelial_cancer]:ITGAV_ITGB6 <- TNC:[Epithelial_cancer]	[Epithelial_cancer]:ITGAV_ITGB6 <- TNC:[Epithelial_cancer]	40	13	17	6	23	7	Epithelial_cancer	rec_lig_cl	PDAC_class	fishers.exact	1	0.806557200380495	1
[Epithelial_cancer]:LAMA4 <- DAG1:[Epithelial_cancer]	[Epithelial_cancer]:LAMA4 <- DAG1:[Epithelial_cancer]	40	7	17	5	23	2	Epithelial_cancer	rec_lig_cl	PDAC_class	fishers.exact	0.113434183171025	0.237543799142127	1
[Epithelial_cancer]:PLXNA2 <- FARP2:[Epithelial_cancer]	[Epithelial_cancer]:PLXNA2 <- FARP2:[Epithelial_cancer]	40	30	17	9	23	21	Epithelial_cancer	rec_lig_cl	PDAC_class	fishers.exact	0.00928800355795263	8.76318450005819	1
[Epithelial_cancer]:PLXNA2 <- SEMA6A:[Epithelial_cancer]	[Epithelial_cancer]:PLXNA2 <- SEMA6A:[Epithelial_cancer]	40	25	17	9	23	16	Epithelial_cancer	rec_lig_cl	PDAC_class	fishers.exact	0.335527128908664	1.99499599924932	1
[Epithelial_cancer]:PLXNA2 <- SEMA6B:[Epithelial_cancer]	[Epithelial_cancer]:PLXNA2 <- SEMA6B:[Epithelial_cancer]	40	11	17	3	23	8	Epithelial_cancer	rec_lig_cl	PDAC_class	fishers.exact	0.297269353720967	2.43415807335765	1
[Epithelial_cancer]:SLC16A1 <- BSG:[Epithelial_cancer]	[Epithelial_cancer]:SLC16A1 <- BSG:[Epithelial_cancer]	40	12	17	4	23	8	Epithelial_cancer	rec_lig_cl	PDAC_class	fishers.exact	0.504846225535881	1.70992195504139	1
[Epithelial_cancer]:PLXNA1 <- FARP2:[Epithelial_cancer]	[Epithelial_cancer]:PLXNA1 <- FARP2:[Epithelial_cancer]	40	22	17	7	23	15	Epithelial_cancer	rec_lig_cl	PDAC_class	fishers.exact	0.199978354327632	2.61064373063779	1
[Epithelial_cancer]:CELSR2 <- TNF:[CD8_T_cell]	[Epithelial_cancer]:CELSR2 <- TNF:[CD8_T_cell]	40	9	17	6	23	3	Epithelial_cancer	rec_lig_cl	PDAC_class	fishers.exact	0.133756428493271	0.284575721723353	1
[Epithelial_cancer]:NRP1_PLXNA3 <- SEMA3A:[Epithelial_cancer]	[Epithelial_cancer]:NRP1_PLXNA3 <- SEMA3A:[Epithelial_cancer]	40	4	17	2	23	2	Epithelial_cancer	rec_lig_cl	PDAC_class	fishers.exact	1	0.720429073846354	1
[Epithelial_cancer]:NRP1_PLXNA3 <- SEMA3C:[Epithelial_cancer]	[Epithelial_cancer]:NRP1_PLXNA3 <- SEMA3C:[Epithelial_cancer]	40	8	17	4	23	4	Epithelial_cancer	rec_lig_cl	PDAC_class	fishers.exact	0.702471702471703	0.690859683366736	1
[Epithelial_cancer]:LRP10 <- APP:[Epithelial_cancer]	[Epithelial_cancer]:LRP10 <- APP:[Epithelial_cancer]	40	26	17	12	23	14	Epithelial_cancer	rec_lig_cl	PDAC_class	fishers.exact	0.738520945862436	0.65518484503817	1
[Epithelial_cancer]:FZD6 <- WNT11:[Epithelial_cancer]	[Epithelial_cancer]:FZD6 <- WNT11:[Epithelial_cancer]	40	5	17	4	23	1	Epithelial_cancer	rec_lig_cl	PDAC_class	fishers.exact	0.143732295048085	0.154876754936394	1
[Epithelial_cancer]:CANX <- HLA-B:[CD8_T_cell]	[Epithelial_cancer]:CANX <- HLA-B:[CD8_T_cell]	40	33	17	12	23	21	Epithelial_cancer	rec_lig_cl	PDAC_class	fishers.exact	0.113434183171025	4.20974996447572	1
[Epithelial_cancer]:TLR5 <- ZG16B:[Epithelial_cancer]	[Epithelial_cancer]:TLR5 <- ZG16B:[Epithelial_cancer]	40	17	17	10	23	7	Epithelial_cancer	rec_lig_cl	PDAC_class	fishers.exact	0.10815877056144	0.316087603342233	1
[Epithelial_cancer]:RTN4R <- RTN4:[CD8_T_cell]	[Epithelial_cancer]:RTN4R <- RTN4:[CD8_T_cell]	40	3	17	2	23	1	Epithelial_cancer	rec_lig_cl	PDAC_class	fishers.exact	0.564676113360324	0.350292382916257	1
[Epithelial_cancer]:CAV1 <- APP:[Epithelial_cancer]	[Epithelial_cancer]:CAV1 <- APP:[Epithelial_cancer]	40	23	17	11	23	12	Epithelial_cancer	rec_lig_cl	PDAC_class	fishers.exact	0.525362837810001	0.602853620749534	1
[Epithelial_cancer]:CAV1 <- BST1:[Epithelial_cancer]	[Epithelial_cancer]:CAV1 <- BST1:[Epithelial_cancer]	40	6	17	4	23	2	Epithelial_cancer	rec_lig_cl	PDAC_class	fishers.exact	0.372506109348215	0.319038635444627	1
[Epithelial_cancer]:CAV1 <- HRAS:[Epithelial_cancer]	[Epithelial_cancer]:CAV1 <- HRAS:[Epithelial_cancer]	40	27	17	12	23	15	Epithelial_cancer	rec_lig_cl	PDAC_class	fishers.exact	1	0.786064094005613	1
[Epithelial_cancer]:CAV1 <- ICAM1:[Epithelial_cancer]	[Epithelial_cancer]:CAV1 <- ICAM1:[Epithelial_cancer]	40	12	17	8	23	4	Epithelial_cancer	rec_lig_cl	PDAC_class	fishers.exact	0.0793755593533124	0.246344886047807	1
[Epithelial_cancer]:CAV1 <- PTGS2:[Epithelial_cancer]	[Epithelial_cancer]:CAV1 <- PTGS2:[Epithelial_cancer]	40	26	17	14	23	12	Epithelial_cancer	rec_lig_cl	PDAC_class	fishers.exact	0.0920983553074765	0.242499594544994	1
[Epithelial_cancer]:CAV1 <- TGFB1:[CD8_T_cell]	[Epithelial_cancer]:CAV1 <- TGFB1:[CD8_T_cell]	40	24	17	12	23	12	Epithelial_cancer	rec_lig_cl	PDAC_class	fishers.exact	0.332222723279453	0.463657655116314	1
[Epithelial_cancer]:GJB2 <- RTN4:[CD8_T_cell]	[Epithelial_cancer]:GJB2 <- RTN4:[CD8_T_cell]	40	2	17	2	23	0	Epithelial_cancer	rec_lig_cl	PDAC_class	fishers.exact	0.174358974358974	0	1
[Epithelial_cancer]:ERBB2_ERBB3 <- NRG2:[Epithelial_cancer]	[Epithelial_cancer]:ERBB2_ERBB3 <- NRG2:[Epithelial_cancer]	40	15	17	7	23	8	Epithelial_cancer	rec_lig_cl	PDAC_class	fishers.exact	0.748577832560035	0.767153176983107	1
[Epithelial_cancer]:ITGA6_ITGB4 <- LAMA3:[Epithelial_cancer]	[Epithelial_cancer]:ITGA6_ITGB4 <- LAMA3:[Epithelial_cancer]	40	37	17	15	23	22	Epithelial_cancer	rec_lig_cl	PDAC_class	fishers.exact	0.564676113360324	2.85475805004606	1
[Epithelial_cancer]:ITGA6_ITGB4 <- LAMA4:[Epithelial_cancer]	[Epithelial_cancer]:ITGA6_ITGB4 <- LAMA4:[Epithelial_cancer]	40	4	17	3	23	1	Epithelial_cancer	rec_lig_cl	PDAC_class	fishers.exact	0.294069373016741	0.22045127871654	1
[Epithelial_cancer]:ITGA6_ITGB4 <- LAMA5:[Epithelial_cancer]	[Epithelial_cancer]:ITGA6_ITGB4 <- LAMA5:[Epithelial_cancer]	40	38	17	16	23	22	Epithelial_cancer	rec_lig_cl	PDAC_class	fishers.exact	1	1.36390775636272	1
[Epithelial_cancer]:ITGA6_ITGB4 <- LAMB2:[Epithelial_cancer]	[Epithelial_cancer]:ITGA6_ITGB4 <- LAMB2:[Epithelial_cancer]	40	9	17	5	23	4	Epithelial_cancer	rec_lig_cl	PDAC_class	fishers.exact	0.456081081081081	0.514219328938571	1
[Epithelial_cancer]:ITGA6_ITGB4 <- LAMB3:[Epithelial_cancer]	[Epithelial_cancer]:ITGA6_ITGB4 <- LAMB3:[Epithelial_cancer]	40	38	17	16	23	22	Epithelial_cancer	rec_lig_cl	PDAC_class	fishers.exact	1	1.36390775636272	1
[Epithelial_cancer]:ITGA6_ITGB4 <- LAMC1:[Epithelial_cancer]	[Epithelial_cancer]:ITGA6_ITGB4 <- LAMC1:[Epithelial_cancer]	40	10	17	6	23	4	Epithelial_cancer	rec_lig_cl	PDAC_class	fishers.exact	0.27426061297029	0.395694945866156	1
[Epithelial_cancer]:ITGA6_ITGB4 <- LAMC2:[Epithelial_cancer]	[Epithelial_cancer]:ITGA6_ITGB4 <- LAMC2:[Epithelial_cancer]	40	38	17	16	23	22	Epithelial_cancer	rec_lig_cl	PDAC_class	fishers.exact	1	1.36390775636272	1
[Epithelial_cancer]:ITGA6_ITGB1 <- LAMA3:[Epithelial_cancer]	[Epithelial_cancer]:ITGA6_ITGB1 <- LAMA3:[Epithelial_cancer]	40	35	17	15	23	20	Epithelial_cancer	rec_lig_cl	PDAC_class	fishers.exact	1	0.891509658129568	1
[Epithelial_cancer]:ITGA6_ITGB1 <- LAMA4:[Epithelial_cancer]	[Epithelial_cancer]:ITGA6_ITGB1 <- LAMA4:[Epithelial_cancer]	40	4	17	3	23	1	Epithelial_cancer	rec_lig_cl	PDAC_class	fishers.exact	0.294069373016741	0.22045127871654	1
[Epithelial_cancer]:ITGA6_ITGB1 <- LAMA5:[Epithelial_cancer]	[Epithelial_cancer]:ITGA6_ITGB1 <- LAMA5:[Epithelial_cancer]	40	36	17	16	23	20	Epithelial_cancer	rec_lig_cl	PDAC_class	fishers.exact	0.623503665608929	0.425137027325432	1
[Epithelial_cancer]:ITGA6_ITGB1 <- LAMB2:[Epithelial_cancer]	[Epithelial_cancer]:ITGA6_ITGB1 <- LAMB2:[Epithelial_cancer]	40	8	17	5	23	3	Epithelial_cancer	rec_lig_cl	PDAC_class	fishers.exact	0.249915502547081	0.369716171739506	1
[Epithelial_cancer]:ITGA6_ITGB1 <- LAMB3:[Epithelial_cancer]	[Epithelial_cancer]:ITGA6_ITGB1 <- LAMB3:[Epithelial_cancer]	40	36	17	16	23	20	Epithelial_cancer	rec_lig_cl	PDAC_class	fishers.exact	0.623503665608929	0.425137027325432	1
[Epithelial_cancer]:ITGA6_ITGB1 <- LAMC2:[Epithelial_cancer]	[Epithelial_cancer]:ITGA6_ITGB1 <- LAMC2:[Epithelial_cancer]	40	36	17	16	23	20	Epithelial_cancer	rec_lig_cl	PDAC_class	fishers.exact	0.623503665608929	0.425137027325432	1
[Epithelial_cancer]:ITGA6_ITGB1 <- MDK:[Epithelial_cancer]	[Epithelial_cancer]:ITGA6_ITGB1 <- MDK:[Epithelial_cancer]	40	33	17	14	23	19	Epithelial_cancer	rec_lig_cl	PDAC_class	fishers.exact	1	1.01741135150152	1
[Epithelial_cancer]:ITGB1_ITGA6 <- LAMC1:[Epithelial_cancer]	[Epithelial_cancer]:ITGB1_ITGA6 <- LAMC1:[Epithelial_cancer]	40	10	17	6	23	4	Epithelial_cancer	rec_lig_cl	PDAC_class	fishers.exact	0.27426061297029	0.395694945866156	1
[Epithelial_cancer]:PLSCR4 <- EFEMP2:[Epithelial_cancer]	[Epithelial_cancer]:PLSCR4 <- EFEMP2:[Epithelial_cancer]	40	1	17	1	23	0	Epithelial_cancer	rec_lig_cl	PDAC_class	fishers.exact	0.425	0	1
[Epithelial_cancer]:PLSCR4 <- SLPI:[Epithelial_cancer]	[Epithelial_cancer]:PLSCR4 <- SLPI:[Epithelial_cancer]	40	17	17	9	23	8	Epithelial_cancer	rec_lig_cl	PDAC_class	fishers.exact	0.33678097452291	0.483268548740763	1
[Epithelial_cancer]:VASN <- TGFB1:[CD8_T_cell]	[Epithelial_cancer]:VASN <- TGFB1:[CD8_T_cell]	40	4	17	3	23	1	Epithelial_cancer	rec_lig_cl	PDAC_class	fishers.exact	0.294069373016741	0.22045127871654	1
[Epithelial_cancer]:TNFSF10 <- TNFRSF11B:[Epithelial_cancer]	[Epithelial_cancer]:TNFSF10 <- TNFRSF11B:[Epithelial_cancer]	40	28	17	11	23	17	Epithelial_cancer	rec_lig_cl	PDAC_class	fishers.exact	0.728464059164838	1.52839067117602	1
[Epithelial_cancer]:ITGB1_ITGA2 <- CDH1:[Epithelial_cancer]	[Epithelial_cancer]:ITGB1_ITGA2 <- CDH1:[Epithelial_cancer]	40	37	17	16	23	21	Epithelial_cancer	rec_lig_cl	PDAC_class	fishers.exact	1	0.662947083292395	1
[Epithelial_cancer]:ITGB1_ITGA2 <- COL13A1:[Epithelial_cancer]	[Epithelial_cancer]:ITGB1_ITGA2 <- COL13A1:[Epithelial_cancer]	40	4	17	1	23	3	Epithelial_cancer	rec_lig_cl	PDAC_class	fishers.exact	0.623503665608929	2.35218279219543	1
[Epithelial_cancer]:ITGB1_ITGA2 <- COL14A1:[Epithelial_cancer]	[Epithelial_cancer]:ITGB1_ITGA2 <- COL14A1:[Epithelial_cancer]	40	1	17	1	23	0	Epithelial_cancer	rec_lig_cl	PDAC_class	fishers.exact	0.425	0	1
[Epithelial_cancer]:ITGB1_ITGA2 <- COL16A1:[Epithelial_cancer]	[Epithelial_cancer]:ITGB1_ITGA2 <- COL16A1:[Epithelial_cancer]	40	7	17	4	23	3	Epithelial_cancer	rec_lig_cl	PDAC_class	fishers.exact	0.431564357880147	0.496591564187676	1
[Epithelial_cancer]:ITGB1_ITGA2 <- COL17A1:[Epithelial_cancer]	[Epithelial_cancer]:ITGB1_ITGA2 <- COL17A1:[Epithelial_cancer]	40	36	17	15	23	21	Epithelial_cancer	rec_lig_cl	PDAC_class	fishers.exact	1	1.38806169309773	1
[Epithelial_cancer]:ITGB1_ITGA2 <- COL27A1:[Epithelial_cancer]	[Epithelial_cancer]:ITGB1_ITGA2 <- COL27A1:[Epithelial_cancer]	40	25	17	9	23	16	Epithelial_cancer	rec_lig_cl	PDAC_class	fishers.exact	0.335527128908664	1.99499599924932	1
[Epithelial_cancer]:ITGB1_ITGA2 <- COL4A3:[Epithelial_cancer]	[Epithelial_cancer]:ITGB1_ITGA2 <- COL4A3:[Epithelial_cancer]	40	10	17	6	23	4	Epithelial_cancer	rec_lig_cl	PDAC_class	fishers.exact	0.27426061297029	0.395694945866156	1
[Epithelial_cancer]:ITGB1_ITGA2 <- COL4A4:[Epithelial_cancer]	[Epithelial_cancer]:ITGB1_ITGA2 <- COL4A4:[Epithelial_cancer]	40	11	17	6	23	5	Epithelial_cancer	rec_lig_cl	PDAC_class	fishers.exact	0.477405941922071	0.518184185889784	1
[Epithelial_cancer]:ITGB1_ITGA2 <- COL4A5:[Epithelial_cancer]	[Epithelial_cancer]:ITGB1_ITGA2 <- COL4A5:[Epithelial_cancer]	40	6	17	5	23	1	Epithelial_cancer	rec_lig_cl	PDAC_class	fishers.exact	0.0666028376554693	0.115273225052519	1
[Epithelial_cancer]:ITGB1_ITGA2 <- COL6A1:[Epithelial_cancer]	[Epithelial_cancer]:ITGB1_ITGA2 <- COL6A1:[Epithelial_cancer]	40	1	17	1	23	0	Epithelial_cancer	rec_lig_cl	PDAC_class	fishers.exact	0.425	0	1
[Epithelial_cancer]:ITGB1_ITGA2 <- COL7A1:[Epithelial_cancer]	[Epithelial_cancer]:ITGB1_ITGA2 <- COL7A1:[Epithelial_cancer]	40	16	17	7	23	9	Epithelial_cancer	rec_lig_cl	PDAC_class	fishers.exact	1	0.92032840633088	1
[Epithelial_cancer]:ITGB1_ITGA2 <- COL8A2:[Epithelial_cancer]	[Epithelial_cancer]:ITGB1_ITGA2 <- COL8A2:[Epithelial_cancer]	40	2	17	2	23	0	Epithelial_cancer	rec_lig_cl	PDAC_class	fishers.exact	0.174358974358974	0	1
[Epithelial_cancer]:ITGB1_ITGA2 <- COL9A3:[Epithelial_cancer]	[Epithelial_cancer]:ITGB1_ITGA2 <- COL9A3:[Epithelial_cancer]	40	24	17	11	23	13	Epithelial_cancer	rec_lig_cl	PDAC_class	fishers.exact	0.747141134460378	0.715210920005384	1
[Epithelial_cancer]:ITGB1_ITGA2 <- LAMC1:[Epithelial_cancer]	[Epithelial_cancer]:ITGB1_ITGA2 <- LAMC1:[Epithelial_cancer]	40	10	17	6	23	4	Epithelial_cancer	rec_lig_cl	PDAC_class	fishers.exact	0.27426061297029	0.395694945866156	1
[Epithelial_cancer]:ITGA2_ITGB1 <- CSPG4:[Epithelial_cancer]	[Epithelial_cancer]:ITGA2_ITGB1 <- CSPG4:[Epithelial_cancer]	40	13	17	5	23	8	Epithelial_cancer	rec_lig_cl	PDAC_class	fishers.exact	1	1.27216089327299	1
[Epithelial_cancer]:ITGA2_ITGB1 <- LAMA3:[Epithelial_cancer]	[Epithelial_cancer]:ITGA2_ITGB1 <- LAMA3:[Epithelial_cancer]	40	36	17	15	23	21	Epithelial_cancer	rec_lig_cl	PDAC_class	fishers.exact	1	1.38806169309773	1
[Epithelial_cancer]:ITGA2_ITGB1 <- LAMA4:[Epithelial_cancer]	[Epithelial_cancer]:ITGA2_ITGB1 <- LAMA4:[Epithelial_cancer]	40	4	17	3	23	1	Epithelial_cancer	rec_lig_cl	PDAC_class	fishers.exact	0.294069373016741	0.22045127871654	1
[Epithelial_cancer]:ITGA2_ITGB1 <- LAMA5:[Epithelial_cancer]	[Epithelial_cancer]:ITGA2_ITGB1 <- LAMA5:[Epithelial_cancer]	40	37	17	16	23	21	Epithelial_cancer	rec_lig_cl	PDAC_class	fishers.exact	1	0.662947083292395	1
[Epithelial_cancer]:ITGA2_ITGB1 <- LAMB2:[Epithelial_cancer]	[Epithelial_cancer]:ITGA2_ITGB1 <- LAMB2:[Epithelial_cancer]	40	9	17	5	23	4	Epithelial_cancer	rec_lig_cl	PDAC_class	fishers.exact	0.456081081081081	0.514219328938571	1
[Epithelial_cancer]:ITGA2_ITGB1 <- LAMB3:[Epithelial_cancer]	[Epithelial_cancer]:ITGA2_ITGB1 <- LAMB3:[Epithelial_cancer]	40	37	17	16	23	21	Epithelial_cancer	rec_lig_cl	PDAC_class	fishers.exact	1	0.662947083292395	1
[Epithelial_cancer]:ITGA2_ITGB1 <- LAMC2:[Epithelial_cancer]	[Epithelial_cancer]:ITGA2_ITGB1 <- LAMC2:[Epithelial_cancer]	40	37	17	16	23	21	Epithelial_cancer	rec_lig_cl	PDAC_class	fishers.exact	1	0.662947083292395	1
[Epithelial_cancer]:LRP1 <- AGRN:[Epithelial_cancer]	[Epithelial_cancer]:LRP1 <- AGRN:[Epithelial_cancer]	40	19	17	10	23	9	Epithelial_cancer	rec_lig_cl	PDAC_class	fishers.exact	0.337485694816062	0.45932941377355	1
[Epithelial_cancer]:LRP1 <- APOA4:[CD8_T_cell]	[Epithelial_cancer]:LRP1 <- APOA4:[CD8_T_cell]	40	2	17	1	23	1	Epithelial_cancer	rec_lig_cl	PDAC_class	fishers.exact	1	0.733187413397226	1
[Epithelial_cancer]:LRP1 <- APOE:[Epithelial_cancer]	[Epithelial_cancer]:LRP1 <- APOE:[Epithelial_cancer]	40	5	17	4	23	1	Epithelial_cancer	rec_lig_cl	PDAC_class	fishers.exact	0.143732295048085	0.154876754936394	1
[Epithelial_cancer]:LRP1 <- APP:[Epithelial_cancer]	[Epithelial_cancer]:LRP1 <- APP:[Epithelial_cancer]	40	18	17	9	23	9	Epithelial_cancer	rec_lig_cl	PDAC_class	fishers.exact	0.522778863401778	0.579600908560865	1
[Epithelial_cancer]:LRP1 <- C3:[Epithelial_cancer]	[Epithelial_cancer]:LRP1 <- C3:[Epithelial_cancer]	40	6	17	4	23	2	Epithelial_cancer	rec_lig_cl	PDAC_class	fishers.exact	0.372506109348215	0.319038635444627	1
[Epithelial_cancer]:LRP1 <- CALR:[CD8_T_cell]	[Epithelial_cancer]:LRP1 <- CALR:[CD8_T_cell]	40	7	17	4	23	3	Epithelial_cancer	rec_lig_cl	PDAC_class	fishers.exact	0.431564357880147	0.496591564187676	1
[Epithelial_cancer]:LRP1 <- F8:[CD8_T_cell]	[Epithelial_cancer]:LRP1 <- F8:[CD8_T_cell]	40	12	17	6	23	6	Epithelial_cancer	rec_lig_cl	PDAC_class	fishers.exact	0.728464059164838	0.654282978075591	1
[Epithelial_cancer]:LRP1 <- HSPG2:[Epithelial_cancer]	[Epithelial_cancer]:LRP1 <- HSPG2:[Epithelial_cancer]	40	10	17	4	23	6	Epithelial_cancer	rec_lig_cl	PDAC_class	fishers.exact	1	1.14315048779834	1
[Epithelial_cancer]:LRP1 <- LGALS9:[Epithelial_cancer]	[Epithelial_cancer]:LRP1 <- LGALS9:[Epithelial_cancer]	40	18	17	10	23	8	Epithelial_cancer	rec_lig_cl	PDAC_class	fishers.exact	0.199978354327632	0.383047287634187	1
[Epithelial_cancer]:LRP1 <- LRPAP1:[CD8_T_cell]	[Epithelial_cancer]:LRP1 <- LRPAP1:[CD8_T_cell]	40	5	17	4	23	1	Epithelial_cancer	rec_lig_cl	PDAC_class	fishers.exact	0.143732295048085	0.154876754936394	1
[Epithelial_cancer]:LRP1 <- LTF:[CD8_T_cell]	[Epithelial_cancer]:LRP1 <- LTF:[CD8_T_cell]	40	7	17	4	23	3	Epithelial_cancer	rec_lig_cl	PDAC_class	fishers.exact	0.431564357880147	0.496591564187676	1
[Epithelial_cancer]:LRP1 <- MDK:[Epithelial_cancer]	[Epithelial_cancer]:LRP1 <- MDK:[Epithelial_cancer]	40	19	17	10	23	9	Epithelial_cancer	rec_lig_cl	PDAC_class	fishers.exact	0.337485694816062	0.45932941377355	1
[Epithelial_cancer]:LRP1 <- PCSK9:[Epithelial_cancer]	[Epithelial_cancer]:LRP1 <- PCSK9:[Epithelial_cancer]	40	10	17	4	23	6	Epithelial_cancer	rec_lig_cl	PDAC_class	fishers.exact	1	1.14315048779834	1
[Epithelial_cancer]:LRP1 <- PDGFB:[CD8_T_cell]	[Epithelial_cancer]:LRP1 <- PDGFB:[CD8_T_cell]	40	6	17	2	23	4	Epithelial_cancer	rec_lig_cl	PDAC_class	fishers.exact	1	1.56153408166088	1
[Epithelial_cancer]:LRP1 <- PF4:[Epithelial_cancer]	[Epithelial_cancer]:LRP1 <- PF4:[Epithelial_cancer]	40	10	17	5	23	5	Epithelial_cancer	rec_lig_cl	PDAC_class	fishers.exact	0.716568305277983	0.673594538646557	1
[Epithelial_cancer]:LRP1 <- PLAT:[Epithelial_cancer]	[Epithelial_cancer]:LRP1 <- PLAT:[Epithelial_cancer]	40	13	17	8	23	5	Epithelial_cancer	rec_lig_cl	PDAC_class	fishers.exact	0.170940684845023	0.322335232578379	1
[Epithelial_cancer]:LRP1 <- PSAP:[Epithelial_cancer]	[Epithelial_cancer]:LRP1 <- PSAP:[Epithelial_cancer]	40	17	17	8	23	9	Epithelial_cancer	rec_lig_cl	PDAC_class	fishers.exact	0.749248291673208	0.729156944013168	1
[Epithelial_cancer]:LRP1 <- SERPINA1:[Epithelial_cancer]	[Epithelial_cancer]:LRP1 <- SERPINA1:[Epithelial_cancer]	40	20	17	11	23	9	Epithelial_cancer	rec_lig_cl	PDAC_class	fishers.exact	0.200287272812301	0.360385552944131	1
[Epithelial_cancer]:LRP1 <- SERPINE1:[Epithelial_cancer]	[Epithelial_cancer]:LRP1 <- SERPINE1:[Epithelial_cancer]	40	6	17	4	23	2	Epithelial_cancer	rec_lig_cl	PDAC_class	fishers.exact	0.372506109348215	0.319038635444627	1
[Epithelial_cancer]:LRP1 <- SERPINE2:[CD8_T_cell]	[Epithelial_cancer]:LRP1 <- SERPINE2:[CD8_T_cell]	40	1	17	1	23	0	Epithelial_cancer	rec_lig_cl	PDAC_class	fishers.exact	0.425	0	1
[Epithelial_cancer]:LRP1 <- SERPING1:[Epithelial_cancer]	[Epithelial_cancer]:LRP1 <- SERPING1:[Epithelial_cancer]	40	4	17	2	23	2	Epithelial_cancer	rec_lig_cl	PDAC_class	fishers.exact	1	0.720429073846354	1
[Epithelial_cancer]:LRP1 <- TFPI:[Epithelial_cancer]	[Epithelial_cancer]:LRP1 <- TFPI:[Epithelial_cancer]	40	18	17	10	23	8	Epithelial_cancer	rec_lig_cl	PDAC_class	fishers.exact	0.199978354327632	0.383047287634187	1
[Epithelial_cancer]:LRP1 <- THBS1:[Epithelial_cancer]	[Epithelial_cancer]:LRP1 <- THBS1:[Epithelial_cancer]	40	3	17	2	23	1	Epithelial_cancer	rec_lig_cl	PDAC_class	fishers.exact	0.564676113360324	0.350292382916257	1
[Epithelial_cancer]:LRP1 <- VWF:[Epithelial_cancer]	[Epithelial_cancer]:LRP1 <- VWF:[Epithelial_cancer]	40	11	17	5	23	6	Epithelial_cancer	rec_lig_cl	PDAC_class	fishers.exact	1	0.850606773322096	1
[Epithelial_cancer]:NRP2_PLXNA3 <- SEMA3C:[Epithelial_cancer]	[Epithelial_cancer]:NRP2_PLXNA3 <- SEMA3C:[Epithelial_cancer]	40	8	17	4	23	4	Epithelial_cancer	rec_lig_cl	PDAC_class	fishers.exact	0.702471702471703	0.690859683366736	1
[Epithelial_cancer]:NRP2_PLXNA3 <- SEMA3F:[Epithelial_cancer]	[Epithelial_cancer]:NRP2_PLXNA3 <- SEMA3F:[Epithelial_cancer]	40	11	17	5	23	6	Epithelial_cancer	rec_lig_cl	PDAC_class	fishers.exact	1	0.850606773322096	1
[Epithelial_cancer]:SIRPA <- CSF1:[Epithelial_cancer]	[Epithelial_cancer]:SIRPA <- CSF1:[Epithelial_cancer]	40	4	17	2	23	2	Epithelial_cancer	rec_lig_cl	PDAC_class	fishers.exact	1	0.720429073846354	1
[Epithelial_cancer]:SIRPA <- PAPLN:[Epithelial_cancer]	[Epithelial_cancer]:SIRPA <- PAPLN:[Epithelial_cancer]	40	2	17	1	23	1	Epithelial_cancer	rec_lig_cl	PDAC_class	fishers.exact	1	0.733187413397226	1
[Epithelial_cancer]:SIRPA <- SFTPD:[Epithelial_cancer]	[Epithelial_cancer]:SIRPA <- SFTPD:[Epithelial_cancer]	40	8	17	2	23	6	Epithelial_cancer	rec_lig_cl	PDAC_class	fishers.exact	0.42843248106406	2.58682544565882	1
[Epithelial_cancer]:SIRPA <- VEGFA:[Epithelial_cancer]	[Epithelial_cancer]:SIRPA <- VEGFA:[Epithelial_cancer]	40	13	17	6	23	7	Epithelial_cancer	rec_lig_cl	PDAC_class	fishers.exact	1	0.806557200380495	1
[Epithelial_cancer]:SIRPA <- VWF:[Epithelial_cancer]	[Epithelial_cancer]:SIRPA <- VWF:[Epithelial_cancer]	40	9	17	4	23	5	Epithelial_cancer	rec_lig_cl	PDAC_class	fishers.exact	1	0.905100337399222	1
[Epithelial_cancer]:GPC4 <- FGF2:[Epithelial_cancer]	[Epithelial_cancer]:GPC4 <- FGF2:[Epithelial_cancer]	40	4	17	3	23	1	Epithelial_cancer	rec_lig_cl	PDAC_class	fishers.exact	0.294069373016741	0.22045127871654	1
[Epithelial_cancer]:ACE2 <- GHRL:[CD8_T_cell]	[Epithelial_cancer]:ACE2 <- GHRL:[CD8_T_cell]	40	6	17	3	23	3	Epithelial_cancer	rec_lig_cl	PDAC_class	fishers.exact	1	0.706387873026031	1
[Epithelial_cancer]:TNFRSF25 <- TNFSF12:[CD8_T_cell]	[Epithelial_cancer]:TNFRSF25 <- TNFSF12:[CD8_T_cell]	40	9	17	4	23	5	Epithelial_cancer	rec_lig_cl	PDAC_class	fishers.exact	1	0.905100337399222	1
[Epithelial_cancer]:TNFRSF25 <- TNFSF15:[Epithelial_cancer]	[Epithelial_cancer]:TNFRSF25 <- TNFSF15:[Epithelial_cancer]	40	15	17	6	23	9	Epithelial_cancer	rec_lig_cl	PDAC_class	fishers.exact	1	1.17374916569037	1
[Epithelial_cancer]:ITGB5 <- ADAM9:[Epithelial_cancer]	[Epithelial_cancer]:ITGB5 <- ADAM9:[Epithelial_cancer]	40	29	17	14	23	15	Epithelial_cancer	rec_lig_cl	PDAC_class	fishers.exact	0.297269353720967	0.41081966325244	1
[Epithelial_cancer]:ITGB5 <- EDIL3:[Epithelial_cancer]	[Epithelial_cancer]:ITGB5 <- EDIL3:[Epithelial_cancer]	40	4	17	3	23	1	Epithelial_cancer	rec_lig_cl	PDAC_class	fishers.exact	0.294069373016741	0.22045127871654	1
[Epithelial_cancer]:ITGB5 <- ITGB3BP:[CD8_T_cell]	[Epithelial_cancer]:ITGB5 <- ITGB3BP:[CD8_T_cell]	40	13	17	6	23	7	Epithelial_cancer	rec_lig_cl	PDAC_class	fishers.exact	1	0.806557200380495	1
[Epithelial_cancer]:ITGB5 <- LTBP1:[Epithelial_cancer]	[Epithelial_cancer]:ITGB5 <- LTBP1:[Epithelial_cancer]	40	4	17	2	23	2	Epithelial_cancer	rec_lig_cl	PDAC_class	fishers.exact	1	0.720429073846354	1
[Epithelial_cancer]:ITGB5 <- LTBP3:[CD8_T_cell]	[Epithelial_cancer]:ITGB5 <- LTBP3:[CD8_T_cell]	40	1	17	1	23	0	Epithelial_cancer	rec_lig_cl	PDAC_class	fishers.exact	0.425	0	1
[Epithelial_cancer]:ITGB5 <- SERPINE1:[Epithelial_cancer]	[Epithelial_cancer]:ITGB5 <- SERPINE1:[Epithelial_cancer]	40	5	17	3	23	2	Epithelial_cancer	rec_lig_cl	PDAC_class	fishers.exact	0.633961897119792	0.453784533789448	1
[Epithelial_cancer]:ITGB5 <- TGFB1:[CD8_T_cell]	[Epithelial_cancer]:ITGB5 <- TGFB1:[CD8_T_cell]	40	24	17	12	23	12	Epithelial_cancer	rec_lig_cl	PDAC_class	fishers.exact	0.332222723279453	0.463657655116314	1
[Epithelial_cancer]:ITGB5 <- TGFB3:[Epithelial_cancer]	[Epithelial_cancer]:ITGB5 <- TGFB3:[Epithelial_cancer]	40	3	17	3	23	0	Epithelial_cancer	rec_lig_cl	PDAC_class	fishers.exact	0.068825910931174	0	1
[Epithelial_cancer]:GPR37 <- PSAP:[Epithelial_cancer]	[Epithelial_cancer]:GPR37 <- PSAP:[Epithelial_cancer]	40	1	17	1	23	0	Epithelial_cancer	rec_lig_cl	PDAC_class	fishers.exact	0.425	0	1
[Epithelial_cancer]:PTPRR <- FGFR2:[Epithelial_cancer]	[Epithelial_cancer]:PTPRR <- FGFR2:[Epithelial_cancer]	40	20	17	8	23	12	Epithelial_cancer	rec_lig_cl	PDAC_class	fishers.exact	1	1.22098777458684	1
[Epithelial_cancer]:PTPRR <- FGFR4:[Epithelial_cancer]	[Epithelial_cancer]:PTPRR <- FGFR4:[Epithelial_cancer]	40	28	17	13	23	15	Epithelial_cancer	rec_lig_cl	PDAC_class	fishers.exact	0.504846225535881	0.584822013105151	1
[Epithelial_cancer]:TGFBR2_ACVR1 <- TGFB1:[CD8_T_cell]	[Epithelial_cancer]:TGFBR2_ACVR1 <- TGFB1:[CD8_T_cell]	40	13	17	7	23	6	Epithelial_cancer	rec_lig_cl	PDAC_class	fishers.exact	0.495718967020413	0.513171392099665	1
[Epithelial_cancer]:TGFBR2_ACVR1 <- TGFB2:[Epithelial_cancer]	[Epithelial_cancer]:TGFBR2_ACVR1 <- TGFB2:[Epithelial_cancer]	40	12	17	6	23	6	Epithelial_cancer	rec_lig_cl	PDAC_class	fishers.exact	0.728464059164838	0.654282978075591	1
[Epithelial_cancer]:TGFBR2_ACVR1 <- TGFB3:[Epithelial_cancer]	[Epithelial_cancer]:TGFBR2_ACVR1 <- TGFB3:[Epithelial_cancer]	40	2	17	2	23	0	Epithelial_cancer	rec_lig_cl	PDAC_class	fishers.exact	0.174358974358974	0	1
[Epithelial_cancer]:GPRC5B <- CD70:[CD8_T_cell]	[Epithelial_cancer]:GPRC5B <- CD70:[CD8_T_cell]	40	22	17	8	23	14	Epithelial_cancer	rec_lig_cl	PDAC_class	fishers.exact	0.522778863401778	1.72532510772451	1
[Epithelial_cancer]:SCARB1 <- APOE:[Epithelial_cancer]	[Epithelial_cancer]:SCARB1 <- APOE:[Epithelial_cancer]	40	5	17	3	23	2	Epithelial_cancer	rec_lig_cl	PDAC_class	fishers.exact	0.633961897119792	0.453784533789448	1
[Epithelial_cancer]:SCARB1 <- PTDSS1:[Epithelial_cancer]	[Epithelial_cancer]:SCARB1 <- PTDSS1:[Epithelial_cancer]	40	13	17	5	23	8	Epithelial_cancer	rec_lig_cl	PDAC_class	fishers.exact	1	1.27216089327299	1
[Epithelial_cancer]:SCARB1 <- SAA1:[Epithelial_cancer]	[Epithelial_cancer]:SCARB1 <- SAA1:[Epithelial_cancer]	40	16	17	6	23	10	Epithelial_cancer	rec_lig_cl	PDAC_class	fishers.exact	0.747141134460378	1.39818894263034	1
[Epithelial_cancer]:SCARB1 <- THBS1:[Epithelial_cancer]	[Epithelial_cancer]:SCARB1 <- THBS1:[Epithelial_cancer]	40	2	17	2	23	0	Epithelial_cancer	rec_lig_cl	PDAC_class	fishers.exact	0.174358974358974	0	1
[Epithelial_cancer]:HBEGF <- EGFR:[Epithelial_cancer]	[Epithelial_cancer]:HBEGF <- EGFR:[Epithelial_cancer]	40	21	17	9	23	12	Epithelial_cancer	rec_lig_cl	PDAC_class	fishers.exact	1	0.970432232527351	1
[Epithelial_cancer]:TNFRSF10A <- FGFR4:[Epithelial_cancer]	[Epithelial_cancer]:TNFRSF10A <- FGFR4:[Epithelial_cancer]	40	27	17	10	23	17	Epithelial_cancer	rec_lig_cl	PDAC_class	fishers.exact	0.495718967020413	1.94866669380858	1
[Epithelial_cancer]:TNFRSF10A <- TNFSF10:[CD8_T_cell]	[Epithelial_cancer]:TNFRSF10A <- TNFSF10:[CD8_T_cell]	40	13	17	6	23	7	Epithelial_cancer	rec_lig_cl	PDAC_class	fishers.exact	1	0.806557200380495	1
[Epithelial_cancer]:LTBR <- LTA:[Epithelial_cancer]	[Epithelial_cancer]:LTBR <- LTA:[Epithelial_cancer]	40	4	17	2	23	2	Epithelial_cancer	rec_lig_cl	PDAC_class	fishers.exact	1	0.720429073846354	1
[Epithelial_cancer]:LTBR <- TNF:[CD8_T_cell]	[Epithelial_cancer]:LTBR <- TNF:[CD8_T_cell]	40	23	17	13	23	10	Epithelial_cancer	rec_lig_cl	PDAC_class	fishers.exact	0.0544262616342705	0.245807981740819	1
[Epithelial_cancer]:LTBR <- TNFSF14:[CD8_T_cell]	[Epithelial_cancer]:LTBR <- TNFSF14:[CD8_T_cell]	40	25	17	12	23	13	Epithelial_cancer	rec_lig_cl	PDAC_class	fishers.exact	0.51152264611664	0.550016715789049	1
[Epithelial_cancer]:LTBR <- LTB:[CD8_T_cell]	[Epithelial_cancer]:LTBR <- LTB:[CD8_T_cell]	40	28	17	13	23	15	Epithelial_cancer	rec_lig_cl	PDAC_class	fishers.exact	0.504846225535881	0.584822013105151	1
[Epithelial_cancer]:TSPAN17 <- ADAM10:[Epithelial_cancer]	[Epithelial_cancer]:TSPAN17 <- ADAM10:[Epithelial_cancer]	40	22	17	7	23	15	Epithelial_cancer	rec_lig_cl	PDAC_class	fishers.exact	0.199978354327632	2.61064373063779	1
[Epithelial_cancer]:MUC6 <- TFF2:[Epithelial_cancer]	[Epithelial_cancer]:MUC6 <- TFF2:[Epithelial_cancer]	40	20	17	8	23	12	Epithelial_cancer	rec_lig_cl	PDAC_class	fishers.exact	1	1.22098777458684	1
[Epithelial_cancer]:TFRC <- B2M:[CD8_T_cell]	[Epithelial_cancer]:TFRC <- B2M:[CD8_T_cell]	40	34	17	13	23	21	Epithelial_cancer	rec_lig_cl	PDAC_class	fishers.exact	0.372506109348215	3.13441661573795	1
[Epithelial_cancer]:TFRC <- LTF:[CD8_T_cell]	[Epithelial_cancer]:TFRC <- LTF:[CD8_T_cell]	40	7	17	3	23	4	Epithelial_cancer	rec_lig_cl	PDAC_class	fishers.exact	1	0.982886615648805	1
[Epithelial_cancer]:TFRC <- TNFSF13B:[CD8_T_cell]	[Epithelial_cancer]:TFRC <- TNFSF13B:[CD8_T_cell]	40	10	17	6	23	4	Epithelial_cancer	rec_lig_cl	PDAC_class	fishers.exact	0.27426061297029	0.395694945866156	1
[Epithelial_cancer]:TFRC <- TF:[Epithelial_cancer]	[Epithelial_cancer]:TFRC <- TF:[Epithelial_cancer]	40	6	17	5	23	1	Epithelial_cancer	rec_lig_cl	PDAC_class	fishers.exact	0.0666028376554693	0.115273225052519	1
[Epithelial_cancer]:TFRC <- HFE:[Epithelial_cancer]	[Epithelial_cancer]:TFRC <- HFE:[Epithelial_cancer]	40	22	17	8	23	14	Epithelial_cancer	rec_lig_cl	PDAC_class	fishers.exact	0.522778863401778	1.72532510772451	1
[Epithelial_cancer]:NT5E <- TNC:[Epithelial_cancer]	[Epithelial_cancer]:NT5E <- TNC:[Epithelial_cancer]	40	12	17	4	23	8	Epithelial_cancer	rec_lig_cl	PDAC_class	fishers.exact	0.504846225535881	1.70992195504139	1
[Epithelial_cancer]:TNFRSF21 <- APP:[Epithelial_cancer]	[Epithelial_cancer]:TNFRSF21 <- APP:[Epithelial_cancer]	40	28	17	12	23	16	Epithelial_cancer	rec_lig_cl	PDAC_class	fishers.exact	1	0.95352582771235	1
[Epithelial_cancer]:TNFRSF21 <- TNF:[CD8_T_cell]	[Epithelial_cancer]:TNFRSF21 <- TNF:[CD8_T_cell]	40	27	17	14	23	13	Epithelial_cancer	rec_lig_cl	PDAC_class	fishers.exact	0.102961624026696	0.287543339414333	1
[Epithelial_cancer]:ITGAV_ITGB8 <- COL4A3:[Epithelial_cancer]	[Epithelial_cancer]:ITGAV_ITGB8 <- COL4A3:[Epithelial_cancer]	40	9	17	5	23	4	Epithelial_cancer	rec_lig_cl	PDAC_class	fishers.exact	0.456081081081081	0.514219328938571	1
[Epithelial_cancer]:ITGAV_ITGB8 <- COL4A4:[Epithelial_cancer]	[Epithelial_cancer]:ITGAV_ITGB8 <- COL4A4:[Epithelial_cancer]	40	10	17	5	23	5	Epithelial_cancer	rec_lig_cl	PDAC_class	fishers.exact	0.716568305277983	0.673594538646557	1
[Epithelial_cancer]:ITGAV_ITGB8 <- COL4A5:[Epithelial_cancer]	[Epithelial_cancer]:ITGAV_ITGB8 <- COL4A5:[Epithelial_cancer]	40	5	17	3	23	2	Epithelial_cancer	rec_lig_cl	PDAC_class	fishers.exact	0.633961897119792	0.453784533789448	1
[Epithelial_cancer]:ITGAV_ITGB8 <- COL6A1:[Epithelial_cancer]	[Epithelial_cancer]:ITGAV_ITGB8 <- COL6A1:[Epithelial_cancer]	40	1	17	1	23	0	Epithelial_cancer	rec_lig_cl	PDAC_class	fishers.exact	0.425	0	1
[Epithelial_cancer]:ITGAV_ITGB8 <- COL9A3:[Epithelial_cancer]	[Epithelial_cancer]:ITGAV_ITGB8 <- COL9A3:[Epithelial_cancer]	40	20	17	9	23	11	Epithelial_cancer	rec_lig_cl	PDAC_class	fishers.exact	1	0.819009019429685	1
[Epithelial_cancer]:ITGAV_ITGB8 <- LAMA3:[Epithelial_cancer]	[Epithelial_cancer]:ITGAV_ITGB8 <- LAMA3:[Epithelial_cancer]	40	31	17	13	23	18	Epithelial_cancer	rec_lig_cl	PDAC_class	fishers.exact	1	1.10484988092422	1
[Epithelial_cancer]:ITGAV_ITGB8 <- LAMA4:[Epithelial_cancer]	[Epithelial_cancer]:ITGAV_ITGB8 <- LAMA4:[Epithelial_cancer]	40	3	17	2	23	1	Epithelial_cancer	rec_lig_cl	PDAC_class	fishers.exact	0.564676113360324	0.350292382916257	1
[Epithelial_cancer]:ITGAV_ITGB8 <- LAMA5:[Epithelial_cancer]	[Epithelial_cancer]:ITGAV_ITGB8 <- LAMA5:[Epithelial_cancer]	40	31	17	13	23	18	Epithelial_cancer	rec_lig_cl	PDAC_class	fishers.exact	1	1.10484988092422	1
[Epithelial_cancer]:ITGAV_ITGB8 <- LAMB2:[Epithelial_cancer]	[Epithelial_cancer]:ITGAV_ITGB8 <- LAMB2:[Epithelial_cancer]	40	9	17	5	23	4	Epithelial_cancer	rec_lig_cl	PDAC_class	fishers.exact	0.456081081081081	0.514219328938571	1
[Epithelial_cancer]:ITGAV_ITGB8 <- LAMB3:[Epithelial_cancer]	[Epithelial_cancer]:ITGAV_ITGB8 <- LAMB3:[Epithelial_cancer]	40	31	17	13	23	18	Epithelial_cancer	rec_lig_cl	PDAC_class	fishers.exact	1	1.10484988092422	1
[Epithelial_cancer]:ITGAV_ITGB8 <- LAMC1:[Epithelial_cancer]	[Epithelial_cancer]:ITGAV_ITGB8 <- LAMC1:[Epithelial_cancer]	40	10	17	6	23	4	Epithelial_cancer	rec_lig_cl	PDAC_class	fishers.exact	0.27426061297029	0.395694945866156	1
[Epithelial_cancer]:ITGAV_ITGB8 <- LAMC2:[Epithelial_cancer]	[Epithelial_cancer]:ITGAV_ITGB8 <- LAMC2:[Epithelial_cancer]	40	31	17	13	23	18	Epithelial_cancer	rec_lig_cl	PDAC_class	fishers.exact	1	1.10484988092422	1
[Epithelial_cancer]:ITGAV_ITGB8 <- VTN:[Epithelial_cancer]	[Epithelial_cancer]:ITGAV_ITGB8 <- VTN:[Epithelial_cancer]	40	16	17	5	23	11	Epithelial_cancer	rec_lig_cl	PDAC_class	fishers.exact	0.332222723279453	2.1567637004702	1
[Epithelial_cancer]:LGALS1 <- LGALS1:[Epithelial_cancer]	[Epithelial_cancer]:LGALS1 <- LGALS1:[Epithelial_cancer]	40	3	17	3	23	0	Epithelial_cancer	rec_lig_cl	PDAC_class	fishers.exact	0.068825910931174	0	1
[Epithelial_cancer]:TNFRSF10D <- MIF:[Epithelial_cancer]	[Epithelial_cancer]:TNFRSF10D <- MIF:[Epithelial_cancer]	40	14	17	8	23	6	Epithelial_cancer	rec_lig_cl	PDAC_class	fishers.exact	0.197843561024874	0.406781302997883	1
[Epithelial_cancer]:TNFRSF10D <- TNFSF10:[CD8_T_cell]	[Epithelial_cancer]:TNFRSF10D <- TNFSF10:[CD8_T_cell]	40	9	17	5	23	4	Epithelial_cancer	rec_lig_cl	PDAC_class	fishers.exact	0.456081081081081	0.514219328938571	1
[Epithelial_cancer]:TNFRSF10D <- TP53:[CD8_T_cell]	[Epithelial_cancer]:TNFRSF10D <- TP53:[CD8_T_cell]	40	14	17	7	23	7	Epithelial_cancer	rec_lig_cl	PDAC_class	fishers.exact	0.520621734081134	0.632537197713314	1
[Epithelial_cancer]:GPR39 <- GHRL:[CD8_T_cell]	[Epithelial_cancer]:GPR39 <- GHRL:[CD8_T_cell]	40	4	17	2	23	2	Epithelial_cancer	rec_lig_cl	PDAC_class	fishers.exact	1	0.720429073846354	1
[Epithelial_cancer]:TNFRSF11B <- THBS1:[Epithelial_cancer]	[Epithelial_cancer]:TNFRSF11B <- THBS1:[Epithelial_cancer]	40	2	17	1	23	1	Epithelial_cancer	rec_lig_cl	PDAC_class	fishers.exact	1	0.733187413397226	1
[Epithelial_cancer]:TNFRSF11B <- TNFSF13:[Epithelial_cancer]	[Epithelial_cancer]:TNFRSF11B <- TNFSF13:[Epithelial_cancer]	40	3	17	2	23	1	Epithelial_cancer	rec_lig_cl	PDAC_class	fishers.exact	0.564676113360324	0.350292382916257	1
[Epithelial_cancer]:TNFRSF11B <- VTN:[Epithelial_cancer]	[Epithelial_cancer]:TNFRSF11B <- VTN:[Epithelial_cancer]	40	8	17	4	23	4	Epithelial_cancer	rec_lig_cl	PDAC_class	fishers.exact	0.702471702471703	0.690859683366736	1
[Epithelial_cancer]:TNFRSF11B <- VWF:[Epithelial_cancer]	[Epithelial_cancer]:TNFRSF11B <- VWF:[Epithelial_cancer]	40	13	17	5	23	8	Epithelial_cancer	rec_lig_cl	PDAC_class	fishers.exact	1	1.27216089327299	1
[Epithelial_cancer]:CELSR1 <- PSAP:[Epithelial_cancer]	[Epithelial_cancer]:CELSR1 <- PSAP:[Epithelial_cancer]	40	13	17	7	23	6	Epithelial_cancer	rec_lig_cl	PDAC_class	fishers.exact	0.495718967020413	0.513171392099665	1
[Epithelial_cancer]:TGFBR1_TGFBR2 <- TGFB1:[CD8_T_cell]	[Epithelial_cancer]:TGFBR1_TGFBR2 <- TGFB1:[CD8_T_cell]	40	14	17	6	23	8	Epithelial_cancer	rec_lig_cl	PDAC_class	fishers.exact	1	0.978319760870971	1
[Epithelial_cancer]:TGFBR1_TGFBR2 <- TGFB2:[Epithelial_cancer]	[Epithelial_cancer]:TGFBR1_TGFBR2 <- TGFB2:[Epithelial_cancer]	40	13	17	5	23	8	Epithelial_cancer	rec_lig_cl	PDAC_class	fishers.exact	1	1.27216089327299	1
[Epithelial_cancer]:TGFBR1_TGFBR2 <- TGFB3:[Epithelial_cancer]	[Epithelial_cancer]:TGFBR1_TGFBR2 <- TGFB3:[Epithelial_cancer]	40	2	17	2	23	0	Epithelial_cancer	rec_lig_cl	PDAC_class	fishers.exact	0.174358974358974	0	1
[Epithelial_cancer]:P2RY6 <- COPA:[Epithelial_cancer]	[Epithelial_cancer]:P2RY6 <- COPA:[Epithelial_cancer]	40	2	17	1	23	1	Epithelial_cancer	rec_lig_cl	PDAC_class	fishers.exact	1	0.733187413397226	1
[Epithelial_cancer]:P2RY6 <- NAMPT:[Epithelial_cancer]	[Epithelial_cancer]:P2RY6 <- NAMPT:[Epithelial_cancer]	40	1	17	1	23	0	Epithelial_cancer	rec_lig_cl	PDAC_class	fishers.exact	0.425	0	1
[Epithelial_cancer]:F2RL1 <- GZMA:[CD8_T_cell]	[Epithelial_cancer]:F2RL1 <- GZMA:[CD8_T_cell]	40	34	17	13	23	21	Epithelial_cancer	rec_lig_cl	PDAC_class	fishers.exact	0.372506109348215	3.13441661573795	1
[Epithelial_cancer]:F2RL1 <- PRSS1:[CD8_T_cell]	[Epithelial_cancer]:F2RL1 <- PRSS1:[CD8_T_cell]	40	8	17	4	23	4	Epithelial_cancer	rec_lig_cl	PDAC_class	fishers.exact	0.702471702471703	0.690859683366736	1
[Epithelial_cancer]:F2RL1 <- PRSS3:[Epithelial_cancer]	[Epithelial_cancer]:F2RL1 <- PRSS3:[Epithelial_cancer]	40	34	17	14	23	20	Epithelial_cancer	rec_lig_cl	PDAC_class	fishers.exact	1	1.41565284199485	1
[Epithelial_cancer]:TLR6 <- CD14:[Epithelial_cancer]	[Epithelial_cancer]:TLR6 <- CD14:[Epithelial_cancer]	40	1	17	1	23	0	Epithelial_cancer	rec_lig_cl	PDAC_class	fishers.exact	0.425	0	1
[Epithelial_cancer]:TLR6 <- CD36:[Epithelial_cancer]	[Epithelial_cancer]:TLR6 <- CD36:[Epithelial_cancer]	40	1	17	1	23	0	Epithelial_cancer	rec_lig_cl	PDAC_class	fishers.exact	0.425	0	1
[Epithelial_cancer]:TLR6 <- ZG16B:[Epithelial_cancer]	[Epithelial_cancer]:TLR6 <- ZG16B:[Epithelial_cancer]	40	1	17	1	23	0	Epithelial_cancer	rec_lig_cl	PDAC_class	fishers.exact	0.425	0	1
[Epithelial_cancer]:VLDLR <- APOC1:[Epithelial_cancer]	[Epithelial_cancer]:VLDLR <- APOC1:[Epithelial_cancer]	40	6	17	2	23	4	Epithelial_cancer	rec_lig_cl	PDAC_class	fishers.exact	1	1.56153408166088	1
[Epithelial_cancer]:VLDLR <- APOE:[Epithelial_cancer]	[Epithelial_cancer]:VLDLR <- APOE:[Epithelial_cancer]	40	2	17	1	23	1	Epithelial_cancer	rec_lig_cl	PDAC_class	fishers.exact	1	0.733187413397226	1
[Epithelial_cancer]:VLDLR <- APP:[Epithelial_cancer]	[Epithelial_cancer]:VLDLR <- APP:[Epithelial_cancer]	40	7	17	3	23	4	Epithelial_cancer	rec_lig_cl	PDAC_class	fishers.exact	1	0.982886615648805	1
[Epithelial_cancer]:VLDLR <- LRPAP1:[CD8_T_cell]	[Epithelial_cancer]:VLDLR <- LRPAP1:[CD8_T_cell]	40	3	17	1	23	2	Epithelial_cancer	rec_lig_cl	PDAC_class	fishers.exact	1	1.50841601871706	1
[Epithelial_cancer]:VLDLR <- PCSK9:[Epithelial_cancer]	[Epithelial_cancer]:VLDLR <- PCSK9:[Epithelial_cancer]	40	4	17	1	23	3	Epithelial_cancer	rec_lig_cl	PDAC_class	fishers.exact	0.623503665608929	2.35218279219543	1
[Epithelial_cancer]:VLDLR <- TFPI:[Epithelial_cancer]	[Epithelial_cancer]:VLDLR <- TFPI:[Epithelial_cancer]	40	6	17	3	23	3	Epithelial_cancer	rec_lig_cl	PDAC_class	fishers.exact	1	0.706387873026031	1
[Epithelial_cancer]:CD63 <- TIMP1:[Epithelial_cancer]	[Epithelial_cancer]:CD63 <- TIMP1:[Epithelial_cancer]	40	13	17	7	23	6	Epithelial_cancer	rec_lig_cl	PDAC_class	fishers.exact	0.495718967020413	0.513171392099665	1
[Epithelial_cancer]:NCSTN <- APP:[Epithelial_cancer]	[Epithelial_cancer]:NCSTN <- APP:[Epithelial_cancer]	40	25	17	10	23	15	Epithelial_cancer	rec_lig_cl	PDAC_class	fishers.exact	0.748577832560035	1.30352063968839	1
[Epithelial_cancer]:NCSTN <- PSEN1:[Epithelial_cancer]	[Epithelial_cancer]:NCSTN <- PSEN1:[Epithelial_cancer]	40	27	17	10	23	17	Epithelial_cancer	rec_lig_cl	PDAC_class	fishers.exact	0.495718967020413	1.94866669380858	1
[Epithelial_cancer]:CD47 <- COL4A3:[Epithelial_cancer]	[Epithelial_cancer]:CD47 <- COL4A3:[Epithelial_cancer]	40	9	17	5	23	4	Epithelial_cancer	rec_lig_cl	PDAC_class	fishers.exact	0.456081081081081	0.514219328938571	1
[Epithelial_cancer]:CD47 <- COL4A4:[Epithelial_cancer]	[Epithelial_cancer]:CD47 <- COL4A4:[Epithelial_cancer]	40	10	17	5	23	5	Epithelial_cancer	rec_lig_cl	PDAC_class	fishers.exact	0.716568305277983	0.673594538646557	1
[Epithelial_cancer]:CD47 <- COL4A5:[Epithelial_cancer]	[Epithelial_cancer]:CD47 <- COL4A5:[Epithelial_cancer]	40	4	17	4	23	0	Epithelial_cancer	rec_lig_cl	PDAC_class	fishers.exact	0.0260422365685524	0	1
[Epithelial_cancer]:CD47 <- LGALS9:[Epithelial_cancer]	[Epithelial_cancer]:CD47 <- LGALS9:[Epithelial_cancer]	40	28	17	12	23	16	Epithelial_cancer	rec_lig_cl	PDAC_class	fishers.exact	1	0.95352582771235	1
[Epithelial_cancer]:CD47 <- SIRPA:[Epithelial_cancer]	[Epithelial_cancer]:CD47 <- SIRPA:[Epithelial_cancer]	40	17	17	8	23	9	Epithelial_cancer	rec_lig_cl	PDAC_class	fishers.exact	0.749248291673208	0.729156944013168	1
[Epithelial_cancer]:CD47 <- SIRPG:[CD8_T_cell]	[Epithelial_cancer]:CD47 <- SIRPG:[CD8_T_cell]	40	26	17	10	23	16	Epithelial_cancer	rec_lig_cl	PDAC_class	fishers.exact	0.520621734081134	1.58093469224435	1
[Epithelial_cancer]:CD47 <- THBS1:[Epithelial_cancer]	[Epithelial_cancer]:CD47 <- THBS1:[Epithelial_cancer]	40	2	17	1	23	1	Epithelial_cancer	rec_lig_cl	PDAC_class	fishers.exact	1	0.733187413397226	1
[Epithelial_cancer]:CD47 <- THBS3:[Epithelial_cancer]	[Epithelial_cancer]:CD47 <- THBS3:[Epithelial_cancer]	40	6	17	3	23	3	Epithelial_cancer	rec_lig_cl	PDAC_class	fishers.exact	1	0.706387873026031	1
[Epithelial_cancer]:CD47 <- VTN:[Epithelial_cancer]	[Epithelial_cancer]:CD47 <- VTN:[Epithelial_cancer]	40	14	17	5	23	9	Epithelial_cancer	rec_lig_cl	PDAC_class	fishers.exact	0.738520945862436	1.52628682969879	1
[Epithelial_cancer]:IFNGR1_IFNGR2 <- IFNG:[CD8_T_cell]	[Epithelial_cancer]:IFNGR1_IFNGR2 <- IFNG:[CD8_T_cell]	40	20	17	10	23	10	Epithelial_cancer	rec_lig_cl	PDAC_class	fishers.exact	0.523107089291739	0.546977578540287	1
[Epithelial_cancer]:FZD4_LRP5 <- WNT10A:[Epithelial_cancer]	[Epithelial_cancer]:FZD4_LRP5 <- WNT10A:[Epithelial_cancer]	40	3	17	1	23	2	Epithelial_cancer	rec_lig_cl	PDAC_class	fishers.exact	1	1.50841601871706	1
[Epithelial_cancer]:FZD4_LRP5 <- WNT10B:[CD8_T_cell]	[Epithelial_cancer]:FZD4_LRP5 <- WNT10B:[CD8_T_cell]	40	1	17	1	23	0	Epithelial_cancer	rec_lig_cl	PDAC_class	fishers.exact	0.425	0	1
[Epithelial_cancer]:FZD4_LRP5 <- WNT2B:[Epithelial_cancer]	[Epithelial_cancer]:FZD4_LRP5 <- WNT2B:[Epithelial_cancer]	40	3	17	1	23	2	Epithelial_cancer	rec_lig_cl	PDAC_class	fishers.exact	1	1.50841601871706	1
[Epithelial_cancer]:FZD4_LRP5 <- WNT7A:[CD8_T_cell]	[Epithelial_cancer]:FZD4_LRP5 <- WNT7A:[CD8_T_cell]	40	1	17	1	23	0	Epithelial_cancer	rec_lig_cl	PDAC_class	fishers.exact	0.425	0	1
[Epithelial_cancer]:FZD4_LRP5 <- WNT7B:[Epithelial_cancer]	[Epithelial_cancer]:FZD4_LRP5 <- WNT7B:[Epithelial_cancer]	40	5	17	2	23	3	Epithelial_cancer	rec_lig_cl	PDAC_class	fishers.exact	1	1.12169283964691	1
[Epithelial_cancer]:NRP1_PLXNA2 <- SEMA3A:[Epithelial_cancer]	[Epithelial_cancer]:NRP1_PLXNA2 <- SEMA3A:[Epithelial_cancer]	40	4	17	2	23	2	Epithelial_cancer	rec_lig_cl	PDAC_class	fishers.exact	1	0.720429073846354	1
[Epithelial_cancer]:NRP1_PLXNA2 <- SEMA3C:[Epithelial_cancer]	[Epithelial_cancer]:NRP1_PLXNA2 <- SEMA3C:[Epithelial_cancer]	40	8	17	4	23	4	Epithelial_cancer	rec_lig_cl	PDAC_class	fishers.exact	0.702471702471703	0.690859683366736	1
[Epithelial_cancer]:PlexinA2_complex1 <- SEMA6A:[Epithelial_cancer]	[Epithelial_cancer]:PlexinA2_complex1 <- SEMA6A:[Epithelial_cancer]	40	13	17	5	23	8	Epithelial_cancer	rec_lig_cl	PDAC_class	fishers.exact	1	1.27216089327299	1
[Epithelial_cancer]:NRP1_PLXNA1 <- SEMA3A:[Epithelial_cancer]	[Epithelial_cancer]:NRP1_PLXNA1 <- SEMA3A:[Epithelial_cancer]	40	4	17	2	23	2	Epithelial_cancer	rec_lig_cl	PDAC_class	fishers.exact	1	0.720429073846354	1
[Epithelial_cancer]:NRP1_PLXNA1 <- SEMA3C:[Epithelial_cancer]	[Epithelial_cancer]:NRP1_PLXNA1 <- SEMA3C:[Epithelial_cancer]	40	8	17	4	23	4	Epithelial_cancer	rec_lig_cl	PDAC_class	fishers.exact	0.702471702471703	0.690859683366736	1
[Epithelial_cancer]:KREMEN1 <- DKK3:[CD8_T_cell]	[Epithelial_cancer]:KREMEN1 <- DKK3:[CD8_T_cell]	40	1	17	1	23	0	Epithelial_cancer	rec_lig_cl	PDAC_class	fishers.exact	0.425	0	1
[Epithelial_cancer]:THBD <- HMGB1:[CD8_T_cell]	[Epithelial_cancer]:THBD <- HMGB1:[CD8_T_cell]	40	11	17	4	23	7	Epithelial_cancer	rec_lig_cl	PDAC_class	fishers.exact	0.729795117698344	1.40954173619059	1
[Epithelial_cancer]:THBD <- PF4:[Epithelial_cancer]	[Epithelial_cancer]:THBD <- PF4:[Epithelial_cancer]	40	8	17	3	23	5	Epithelial_cancer	rec_lig_cl	PDAC_class	fishers.exact	1	1.28801418811975	1
[Epithelial_cancer]:LIFR <- FAM3C:[Epithelial_cancer]	[Epithelial_cancer]:LIFR <- FAM3C:[Epithelial_cancer]	40	11	17	5	23	6	Epithelial_cancer	rec_lig_cl	PDAC_class	fishers.exact	1	0.850606773322096	1
[Epithelial_cancer]:VIPR1 <- ADM2:[Epithelial_cancer]	[Epithelial_cancer]:VIPR1 <- ADM2:[Epithelial_cancer]	40	9	17	3	23	6	Epithelial_cancer	rec_lig_cl	PDAC_class	fishers.exact	0.707120582120582	1.62705960793007	1
[Epithelial_cancer]:VIPR1 <- ADM:[Epithelial_cancer]	[Epithelial_cancer]:VIPR1 <- ADM:[Epithelial_cancer]	40	6	17	1	23	5	Epithelial_cancer	rec_lig_cl	PDAC_class	fishers.exact	0.215632636685268	4.30224910418251	1
[Epithelial_cancer]:VIPR1 <- INSL3:[Epithelial_cancer]	[Epithelial_cancer]:VIPR1 <- INSL3:[Epithelial_cancer]	40	3	17	1	23	2	Epithelial_cancer	rec_lig_cl	PDAC_class	fishers.exact	1	1.50841601871706	1
[Epithelial_cancer]:VIPR1 <- POMC:[CD8_T_cell]	[Epithelial_cancer]:VIPR1 <- POMC:[CD8_T_cell]	40	3	17	2	23	1	Epithelial_cancer	rec_lig_cl	PDAC_class	fishers.exact	0.564676113360324	0.350292382916257	1
[Epithelial_cancer]:VIPR1 <- PTMA:[CD8_T_cell]	[Epithelial_cancer]:VIPR1 <- PTMA:[CD8_T_cell]	40	4	17	2	23	2	Epithelial_cancer	rec_lig_cl	PDAC_class	fishers.exact	1	0.720429073846354	1
[Epithelial_cancer]:VIPR1 <- RLN2:[CD8_T_cell]	[Epithelial_cancer]:VIPR1 <- RLN2:[CD8_T_cell]	40	3	17	2	23	1	Epithelial_cancer	rec_lig_cl	PDAC_class	fishers.exact	0.564676113360324	0.350292382916257	1
[Epithelial_cancer]:ANTXR1 <- GDF11:[CD8_T_cell]	[Epithelial_cancer]:ANTXR1 <- GDF11:[CD8_T_cell]	40	2	17	2	23	0	Epithelial_cancer	rec_lig_cl	PDAC_class	fishers.exact	0.174358974358974	0	1
[Epithelial_cancer]:SLC40A1 <- CP:[Epithelial_cancer]	[Epithelial_cancer]:SLC40A1 <- CP:[Epithelial_cancer]	40	31	17	14	23	17	Epithelial_cancer	rec_lig_cl	PDAC_class	fishers.exact	0.707120582120582	0.614605632839838	1
[Epithelial_cancer]:CD74_CD44 <- MIF:[Epithelial_cancer]	[Epithelial_cancer]:CD74_CD44 <- MIF:[Epithelial_cancer]	40	23	17	10	23	13	Epithelial_cancer	rec_lig_cl	PDAC_class	fishers.exact	1	0.91214698296143	1
[Epithelial_cancer]:ERBB3 <- AREG:[Epithelial_cancer]	[Epithelial_cancer]:ERBB3 <- AREG:[Epithelial_cancer]	40	32	17	14	23	18	Epithelial_cancer	rec_lig_cl	PDAC_class	fishers.exact	1	0.776388963121444	1
[Epithelial_cancer]:ERBB3 <- CDH1:[Epithelial_cancer]	[Epithelial_cancer]:ERBB3 <- CDH1:[Epithelial_cancer]	40	38	17	16	23	22	Epithelial_cancer	rec_lig_cl	PDAC_class	fishers.exact	1	1.36390775636272	1
[Epithelial_cancer]:ERBB3 <- EREG:[Epithelial_cancer]	[Epithelial_cancer]:ERBB3 <- EREG:[Epithelial_cancer]	40	35	17	16	23	19	Epithelial_cancer	rec_lig_cl	PDAC_class	fishers.exact	0.372506109348215	0.30495344202161	1
[Epithelial_cancer]:ERBB3 <- L1CAM:[Epithelial_cancer]	[Epithelial_cancer]:ERBB3 <- L1CAM:[Epithelial_cancer]	40	17	17	12	23	5	Epithelial_cancer	rec_lig_cl	PDAC_class	fishers.exact	0.00339769220748086	0.12360395993907	1
[Epithelial_cancer]:ERBB3 <- NRG2:[Epithelial_cancer]	[Epithelial_cancer]:ERBB3 <- NRG2:[Epithelial_cancer]	40	15	17	7	23	8	Epithelial_cancer	rec_lig_cl	PDAC_class	fishers.exact	0.748577832560035	0.767153176983107	1
[Epithelial_cancer]:ERBB3 <- TGFA:[CD8_T_cell]	[Epithelial_cancer]:ERBB3 <- TGFA:[CD8_T_cell]	40	2	17	1	23	1	Epithelial_cancer	rec_lig_cl	PDAC_class	fishers.exact	1	0.733187413397226	1
[Epithelial_cancer]:ITGB4 <- DUSP18:[CD8_T_cell]	[Epithelial_cancer]:ITGB4 <- DUSP18:[CD8_T_cell]	40	14	17	7	23	7	Epithelial_cancer	rec_lig_cl	PDAC_class	fishers.exact	0.520621734081134	0.632537197713314	1
[Epithelial_cancer]:LSR <- APOE:[Epithelial_cancer]	[Epithelial_cancer]:LSR <- APOE:[Epithelial_cancer]	40	7	17	5	23	2	Epithelial_cancer	rec_lig_cl	PDAC_class	fishers.exact	0.113434183171025	0.237543799142127	1
[Epithelial_cancer]:MUC1 <- ADAM17:[CD8_T_cell]	[Epithelial_cancer]:MUC1 <- ADAM17:[CD8_T_cell]	40	10	17	4	23	6	Epithelial_cancer	rec_lig_cl	PDAC_class	fishers.exact	1	1.14315048779834	1
[Epithelial_cancer]:MUC1 <- ICAM1:[Epithelial_cancer]	[Epithelial_cancer]:MUC1 <- ICAM1:[Epithelial_cancer]	40	15	17	10	23	5	Epithelial_cancer	rec_lig_cl	PDAC_class	fishers.exact	0.0235062648855752	0.203634488028063	1
[Epithelial_cancer]:ITGA3 <- ADAM9:[Epithelial_cancer]	[Epithelial_cancer]:ITGA3 <- ADAM9:[Epithelial_cancer]	40	37	17	16	23	21	Epithelial_cancer	rec_lig_cl	PDAC_class	fishers.exact	1	0.662947083292395	1
[Epithelial_cancer]:ITGA3 <- CALR:[CD8_T_cell]	[Epithelial_cancer]:ITGA3 <- CALR:[CD8_T_cell]	40	16	17	6	23	10	Epithelial_cancer	rec_lig_cl	PDAC_class	fishers.exact	0.747141134460378	1.39818894263034	1
[Epithelial_cancer]:ITGA3 <- DUSP18:[CD8_T_cell]	[Epithelial_cancer]:ITGA3 <- DUSP18:[CD8_T_cell]	40	14	17	7	23	7	Epithelial_cancer	rec_lig_cl	PDAC_class	fishers.exact	0.520621734081134	0.632537197713314	1
[Epithelial_cancer]:ITGA3 <- LGALS8:[Epithelial_cancer]	[Epithelial_cancer]:ITGA3 <- LGALS8:[Epithelial_cancer]	40	30	17	12	23	18	Epithelial_cancer	rec_lig_cl	PDAC_class	fishers.exact	0.716568305277983	1.4845726065554	1
[Epithelial_cancer]:ITGA3 <- TIMP2:[Epithelial_cancer]	[Epithelial_cancer]:ITGA3 <- TIMP2:[Epithelial_cancer]	40	12	17	6	23	6	Epithelial_cancer	rec_lig_cl	PDAC_class	fishers.exact	0.728464059164838	0.654282978075591	1
[Epithelial_cancer]:ITGA3 <- VTN:[Epithelial_cancer]	[Epithelial_cancer]:ITGA3 <- VTN:[Epithelial_cancer]	40	19	17	7	23	12	Epithelial_cancer	rec_lig_cl	PDAC_class	fishers.exact	0.537780717313532	1.54111629236884	1
[Epithelial_cancer]:ACKR3 <- CXCL11:[Epithelial_cancer]	[Epithelial_cancer]:ACKR3 <- CXCL11:[Epithelial_cancer]	40	2	17	1	23	1	Epithelial_cancer	rec_lig_cl	PDAC_class	fishers.exact	1	0.733187413397226	1
[Epithelial_cancer]:ACKR3 <- MIF:[Epithelial_cancer]	[Epithelial_cancer]:ACKR3 <- MIF:[Epithelial_cancer]	40	3	17	3	23	0	Epithelial_cancer	rec_lig_cl	PDAC_class	fishers.exact	0.068825910931174	0	1
[Epithelial_cancer]:ACKR3 <- TFF3:[Epithelial_cancer]	[Epithelial_cancer]:ACKR3 <- TFF3:[Epithelial_cancer]	40	5	17	3	23	2	Epithelial_cancer	rec_lig_cl	PDAC_class	fishers.exact	0.633961897119792	0.453784533789448	1
[Epithelial_cancer]:PLSCR1 <- SLPI:[Epithelial_cancer]	[Epithelial_cancer]:PLSCR1 <- SLPI:[Epithelial_cancer]	40	37	17	16	23	21	Epithelial_cancer	rec_lig_cl	PDAC_class	fishers.exact	1	0.662947083292395	1
[Epithelial_cancer]:CD151 <- DUSP18:[CD8_T_cell]	[Epithelial_cancer]:CD151 <- DUSP18:[CD8_T_cell]	40	14	17	7	23	7	Epithelial_cancer	rec_lig_cl	PDAC_class	fishers.exact	0.520621734081134	0.632537197713314	1
[Epithelial_cancer]:CD151 <- LAMB3:[Epithelial_cancer]	[Epithelial_cancer]:CD151 <- LAMB3:[Epithelial_cancer]	40	38	17	16	23	22	Epithelial_cancer	rec_lig_cl	PDAC_class	fishers.exact	1	1.36390775636272	1
[Epithelial_cancer]:CD151 <- LAMC2:[Epithelial_cancer]	[Epithelial_cancer]:CD151 <- LAMC2:[Epithelial_cancer]	40	38	17	16	23	22	Epithelial_cancer	rec_lig_cl	PDAC_class	fishers.exact	1	1.36390775636272	1
[Epithelial_cancer]:CD151 <- MMP7:[Epithelial_cancer]	[Epithelial_cancer]:CD151 <- MMP7:[Epithelial_cancer]	40	37	17	15	23	22	Epithelial_cancer	rec_lig_cl	PDAC_class	fishers.exact	0.564676113360324	2.85475805004606	1
[Epithelial_cancer]:F11R <- CGN:[Epithelial_cancer]	[Epithelial_cancer]:F11R <- CGN:[Epithelial_cancer]	40	39	17	17	23	22	Epithelial_cancer	rec_lig_cl	PDAC_class	fishers.exact	1	0	1
[Epithelial_cancer]:F11R <- F11R:[Epithelial_cancer]	[Epithelial_cancer]:F11R <- F11R:[Epithelial_cancer]	40	38	17	16	23	22	Epithelial_cancer	rec_lig_cl	PDAC_class	fishers.exact	1	1.36390775636272	1
[Epithelial_cancer]:F11R <- integrin_aLb2_complex:[CD8_T_cell]	[Epithelial_cancer]:F11R <- integrin_aLb2_complex:[CD8_T_cell]	40	36	17	15	23	21	Epithelial_cancer	rec_lig_cl	PDAC_class	fishers.exact	1	1.38806169309773	1
[Epithelial_cancer]:ST14 <- SPINT1:[Epithelial_cancer]	[Epithelial_cancer]:ST14 <- SPINT1:[Epithelial_cancer]	40	38	17	17	23	21	Epithelial_cancer	rec_lig_cl	PDAC_class	fishers.exact	0.498717948717949	0	1
[Epithelial_cancer]:NRP2_PLXNA2 <- SEMA3C:[Epithelial_cancer]	[Epithelial_cancer]:NRP2_PLXNA2 <- SEMA3C:[Epithelial_cancer]	40	8	17	4	23	4	Epithelial_cancer	rec_lig_cl	PDAC_class	fishers.exact	0.702471702471703	0.690859683366736	1
[Epithelial_cancer]:NRP2_PLXNA2 <- SEMA3F:[Epithelial_cancer]	[Epithelial_cancer]:NRP2_PLXNA2 <- SEMA3F:[Epithelial_cancer]	40	15	17	6	23	9	Epithelial_cancer	rec_lig_cl	PDAC_class	fishers.exact	1	1.17374916569037	1
[Epithelial_cancer]:OCLN <- CGN:[Epithelial_cancer]	[Epithelial_cancer]:OCLN <- CGN:[Epithelial_cancer]	40	38	17	16	23	22	Epithelial_cancer	rec_lig_cl	PDAC_class	fishers.exact	1	1.36390775636272	1
[Epithelial_cancer]:OCLN <- OCLN:[Epithelial_cancer]	[Epithelial_cancer]:OCLN <- OCLN:[Epithelial_cancer]	40	38	17	16	23	22	Epithelial_cancer	rec_lig_cl	PDAC_class	fishers.exact	1	1.36390775636272	1
[Epithelial_cancer]:ITGA3_ITGB1 <- COL4A3:[Epithelial_cancer]	[Epithelial_cancer]:ITGA3_ITGB1 <- COL4A3:[Epithelial_cancer]	40	10	17	6	23	4	Epithelial_cancer	rec_lig_cl	PDAC_class	fishers.exact	0.27426061297029	0.395694945866156	1
[Epithelial_cancer]:ITGA3_ITGB1 <- COL4A4:[Epithelial_cancer]	[Epithelial_cancer]:ITGA3_ITGB1 <- COL4A4:[Epithelial_cancer]	40	11	17	6	23	5	Epithelial_cancer	rec_lig_cl	PDAC_class	fishers.exact	0.477405941922071	0.518184185889784	1
[Epithelial_cancer]:ITGA3_ITGB1 <- COL4A5:[Epithelial_cancer]	[Epithelial_cancer]:ITGA3_ITGB1 <- COL4A5:[Epithelial_cancer]	40	7	17	5	23	2	Epithelial_cancer	rec_lig_cl	PDAC_class	fishers.exact	0.113434183171025	0.237543799142127	1
[Epithelial_cancer]:ITGA3_ITGB1 <- COL6A1:[Epithelial_cancer]	[Epithelial_cancer]:ITGA3_ITGB1 <- COL6A1:[Epithelial_cancer]	40	1	17	1	23	0	Epithelial_cancer	rec_lig_cl	PDAC_class	fishers.exact	0.425	0	1
[Epithelial_cancer]:ITGA3_ITGB1 <- COL9A3:[Epithelial_cancer]	[Epithelial_cancer]:ITGA3_ITGB1 <- COL9A3:[Epithelial_cancer]	40	25	17	11	23	14	Epithelial_cancer	rec_lig_cl	PDAC_class	fishers.exact	1	0.851970786630396	1
[Epithelial_cancer]:ITGA3_ITGB1 <- LAMA4:[Epithelial_cancer]	[Epithelial_cancer]:ITGA3_ITGB1 <- LAMA4:[Epithelial_cancer]	40	4	17	3	23	1	Epithelial_cancer	rec_lig_cl	PDAC_class	fishers.exact	0.294069373016741	0.22045127871654	1
[Epithelial_cancer]:ITGA3_ITGB1 <- LAMA5:[Epithelial_cancer]	[Epithelial_cancer]:ITGA3_ITGB1 <- LAMA5:[Epithelial_cancer]	40	38	17	16	23	22	Epithelial_cancer	rec_lig_cl	PDAC_class	fishers.exact	1	1.36390775636272	1
[Epithelial_cancer]:ITGA3_ITGB1 <- LAMB2:[Epithelial_cancer]	[Epithelial_cancer]:ITGA3_ITGB1 <- LAMB2:[Epithelial_cancer]	40	9	17	5	23	4	Epithelial_cancer	rec_lig_cl	PDAC_class	fishers.exact	0.456081081081081	0.514219328938571	1
[Epithelial_cancer]:ITGA3_ITGB1 <- LAMB3:[Epithelial_cancer]	[Epithelial_cancer]:ITGA3_ITGB1 <- LAMB3:[Epithelial_cancer]	40	38	17	16	23	22	Epithelial_cancer	rec_lig_cl	PDAC_class	fishers.exact	1	1.36390775636272	1
[Epithelial_cancer]:ITGA3_ITGB1 <- LAMC1:[Epithelial_cancer]	[Epithelial_cancer]:ITGA3_ITGB1 <- LAMC1:[Epithelial_cancer]	40	10	17	6	23	4	Epithelial_cancer	rec_lig_cl	PDAC_class	fishers.exact	0.27426061297029	0.395694945866156	1
[Epithelial_cancer]:ITGA3_ITGB1 <- LAMC2:[Epithelial_cancer]	[Epithelial_cancer]:ITGA3_ITGB1 <- LAMC2:[Epithelial_cancer]	40	38	17	16	23	22	Epithelial_cancer	rec_lig_cl	PDAC_class	fishers.exact	1	1.36390775636272	1
[Epithelial_cancer]:ITGA3_ITGB1 <- THBS3:[Epithelial_cancer]	[Epithelial_cancer]:ITGA3_ITGB1 <- THBS3:[Epithelial_cancer]	40	11	17	5	23	6	Epithelial_cancer	rec_lig_cl	PDAC_class	fishers.exact	1	0.850606773322096	1
[Epithelial_cancer]:ITGB1_ITGA3 <- CSPG4:[Epithelial_cancer]	[Epithelial_cancer]:ITGB1_ITGA3 <- CSPG4:[Epithelial_cancer]	40	13	17	5	23	8	Epithelial_cancer	rec_lig_cl	PDAC_class	fishers.exact	1	1.27216089327299	1
[Epithelial_cancer]:ITGB1_ITGA3 <- LAMA3:[Epithelial_cancer]	[Epithelial_cancer]:ITGB1_ITGA3 <- LAMA3:[Epithelial_cancer]	40	37	17	15	23	22	Epithelial_cancer	rec_lig_cl	PDAC_class	fishers.exact	0.564676113360324	2.85475805004606	1
[Epithelial_cancer]:ITGB1_ITGA3 <- THBS1:[Epithelial_cancer]	[Epithelial_cancer]:ITGB1_ITGA3 <- THBS1:[Epithelial_cancer]	40	3	17	2	23	1	Epithelial_cancer	rec_lig_cl	PDAC_class	fishers.exact	0.564676113360324	0.350292382916257	1
[Epithelial_cancer]:DAG1 <- AGRN:[Epithelial_cancer]	[Epithelial_cancer]:DAG1 <- AGRN:[Epithelial_cancer]	40	33	17	14	23	19	Epithelial_cancer	rec_lig_cl	PDAC_class	fishers.exact	1	1.01741135150152	1
[Epithelial_cancer]:DAG1 <- HSPG2:[Epithelial_cancer]	[Epithelial_cancer]:DAG1 <- HSPG2:[Epithelial_cancer]	40	12	17	5	23	7	Epithelial_cancer	rec_lig_cl	PDAC_class	fishers.exact	1	1.04873929047014	1
[Epithelial_cancer]:DAG1 <- LAMA3:[Epithelial_cancer]	[Epithelial_cancer]:DAG1 <- LAMA3:[Epithelial_cancer]	40	33	17	14	23	19	Epithelial_cancer	rec_lig_cl	PDAC_class	fishers.exact	1	1.01741135150152	1
[Epithelial_cancer]:DAG1 <- LAMA5:[Epithelial_cancer]	[Epithelial_cancer]:DAG1 <- LAMA5:[Epithelial_cancer]	40	33	17	14	23	19	Epithelial_cancer	rec_lig_cl	PDAC_class	fishers.exact	1	1.01741135150152	1
[Epithelial_cancer]:DAG1 <- LAMB2:[Epithelial_cancer]	[Epithelial_cancer]:DAG1 <- LAMB2:[Epithelial_cancer]	40	9	17	5	23	4	Epithelial_cancer	rec_lig_cl	PDAC_class	fishers.exact	0.456081081081081	0.514219328938571	1
[Epithelial_cancer]:DAG1 <- LAMB3:[Epithelial_cancer]	[Epithelial_cancer]:DAG1 <- LAMB3:[Epithelial_cancer]	40	33	17	14	23	19	Epithelial_cancer	rec_lig_cl	PDAC_class	fishers.exact	1	1.01741135150152	1
[Epithelial_cancer]:DAG1 <- LAMC1:[Epithelial_cancer]	[Epithelial_cancer]:DAG1 <- LAMC1:[Epithelial_cancer]	40	10	17	6	23	4	Epithelial_cancer	rec_lig_cl	PDAC_class	fishers.exact	0.27426061297029	0.395694945866156	1
[Epithelial_cancer]:DAG1 <- LAMC2:[Epithelial_cancer]	[Epithelial_cancer]:DAG1 <- LAMC2:[Epithelial_cancer]	40	33	17	14	23	19	Epithelial_cancer	rec_lig_cl	PDAC_class	fishers.exact	1	1.01741135150152	1
[Epithelial_cancer]:DAG1 <- LGALS9:[Epithelial_cancer]	[Epithelial_cancer]:DAG1 <- LGALS9:[Epithelial_cancer]	40	30	17	13	23	17	Epithelial_cancer	rec_lig_cl	PDAC_class	fishers.exact	1	0.874775465412217	1
[Epithelial_cancer]:DAG1 <- TNF:[CD8_T_cell]	[Epithelial_cancer]:DAG1 <- TNF:[CD8_T_cell]	40	25	17	12	23	13	Epithelial_cancer	rec_lig_cl	PDAC_class	fishers.exact	0.51152264611664	0.550016715789049	1
[Epithelial_cancer]:NRP2 <- SEMA3A:[Epithelial_cancer]	[Epithelial_cancer]:NRP2 <- SEMA3A:[Epithelial_cancer]	40	5	17	3	23	2	Epithelial_cancer	rec_lig_cl	PDAC_class	fishers.exact	0.633961897119792	0.453784533789448	1
[Epithelial_cancer]:NRP2 <- SEMA3C:[Epithelial_cancer]	[Epithelial_cancer]:NRP2 <- SEMA3C:[Epithelial_cancer]	40	10	17	6	23	4	Epithelial_cancer	rec_lig_cl	PDAC_class	fishers.exact	0.27426061297029	0.395694945866156	1
[Epithelial_cancer]:NRP2 <- SEMA3F:[Epithelial_cancer]	[Epithelial_cancer]:NRP2 <- SEMA3F:[Epithelial_cancer]	40	17	17	8	23	9	Epithelial_cancer	rec_lig_cl	PDAC_class	fishers.exact	0.749248291673208	0.729156944013168	1
[Epithelial_cancer]:NRP2 <- SEMA4F:[Epithelial_cancer]	[Epithelial_cancer]:NRP2 <- SEMA4F:[Epithelial_cancer]	40	12	17	6	23	6	Epithelial_cancer	rec_lig_cl	PDAC_class	fishers.exact	0.728464059164838	0.654282978075591	1
[Epithelial_cancer]:NRP2 <- VEGFA:[Epithelial_cancer]	[Epithelial_cancer]:NRP2 <- VEGFA:[Epithelial_cancer]	40	18	17	8	23	10	Epithelial_cancer	rec_lig_cl	PDAC_class	fishers.exact	1	0.868526922460231	1
[Epithelial_cancer]:DSG2 <- DSC2:[Epithelial_cancer]	[Epithelial_cancer]:DSG2 <- DSC2:[Epithelial_cancer]	40	38	17	16	23	22	Epithelial_cancer	rec_lig_cl	PDAC_class	fishers.exact	1	1.36390775636272	1
[Epithelial_cancer]:TGFBR1 <- CGN:[Epithelial_cancer]	[Epithelial_cancer]:TGFBR1 <- CGN:[Epithelial_cancer]	40	22	17	9	23	13	Epithelial_cancer	rec_lig_cl	PDAC_class	fishers.exact	1	1.15137478659539	1
[Epithelial_cancer]:TGFBR1 <- RPS27A:[CD8_T_cell]	[Epithelial_cancer]:TGFBR1 <- RPS27A:[CD8_T_cell]	40	21	17	8	23	13	Epithelial_cancer	rec_lig_cl	PDAC_class	fishers.exact	0.749631221878163	1.44853693742054	1
[Epithelial_cancer]:AXL <- ADAM10:[Epithelial_cancer]	[Epithelial_cancer]:AXL <- ADAM10:[Epithelial_cancer]	40	12	17	5	23	7	Epithelial_cancer	rec_lig_cl	PDAC_class	fishers.exact	1	1.04873929047014	1
[Epithelial_cancer]:AXL <- GAS6:[Epithelial_cancer]	[Epithelial_cancer]:AXL <- GAS6:[Epithelial_cancer]	40	5	17	2	23	3	Epithelial_cancer	rec_lig_cl	PDAC_class	fishers.exact	1	1.12169283964691	1
[Epithelial_cancer]:AXL <- IL15RA:[Epithelial_cancer]	[Epithelial_cancer]:AXL <- IL15RA:[Epithelial_cancer]	40	8	17	3	23	5	Epithelial_cancer	rec_lig_cl	PDAC_class	fishers.exact	1	1.28801418811975	1
[Epithelial_cancer]:IL15RA <- IL15:[Epithelial_cancer]	[Epithelial_cancer]:IL15RA <- IL15:[Epithelial_cancer]	40	16	17	8	23	8	Epithelial_cancer	rec_lig_cl	PDAC_class	fishers.exact	0.521866872434169	0.607829161019311	1
[Epithelial_cancer]:DDR1 <- C6orf15:[Epithelial_cancer]	[Epithelial_cancer]:DDR1 <- C6orf15:[Epithelial_cancer]	40	16	17	7	23	9	Epithelial_cancer	rec_lig_cl	PDAC_class	fishers.exact	1	0.92032840633088	1
[Epithelial_cancer]:DDR1 <- HLA-C:[CD8_T_cell]	[Epithelial_cancer]:DDR1 <- HLA-C:[CD8_T_cell]	40	37	17	15	23	22	Epithelial_cancer	rec_lig_cl	PDAC_class	fishers.exact	0.564676113360324	2.85475805004606	1
[Epithelial_cancer]:ABCA1 <- APOE:[Epithelial_cancer]	[Epithelial_cancer]:ABCA1 <- APOE:[Epithelial_cancer]	40	3	17	2	23	1	Epithelial_cancer	rec_lig_cl	PDAC_class	fishers.exact	0.564676113360324	0.350292382916257	1
[Epithelial_cancer]:ABCA1 <- LIN7C:[Epithelial_cancer]	[Epithelial_cancer]:ABCA1 <- LIN7C:[Epithelial_cancer]	40	11	17	6	23	5	Epithelial_cancer	rec_lig_cl	PDAC_class	fishers.exact	0.477405941922071	0.518184185889784	1
[Epithelial_cancer]:ABCA1 <- PLTP:[Epithelial_cancer]	[Epithelial_cancer]:ABCA1 <- PLTP:[Epithelial_cancer]	40	3	17	1	23	2	Epithelial_cancer	rec_lig_cl	PDAC_class	fishers.exact	1	1.50841601871706	1
[Epithelial_cancer]:ABCA1 <- RIMS2:[Epithelial_cancer]	[Epithelial_cancer]:ABCA1 <- RIMS2:[Epithelial_cancer]	40	6	17	4	23	2	Epithelial_cancer	rec_lig_cl	PDAC_class	fishers.exact	0.372506109348215	0.319038635444627	1
[Epithelial_cancer]:GAS1 <- SHH:[Epithelial_cancer]	[Epithelial_cancer]:GAS1 <- SHH:[Epithelial_cancer]	40	3	17	3	23	0	Epithelial_cancer	rec_lig_cl	PDAC_class	fishers.exact	0.068825910931174	0	1
[Epithelial_cancer]:ITGAV_ITGB5 <- SPP1:[Epithelial_cancer]	[Epithelial_cancer]:ITGAV_ITGB5 <- SPP1:[Epithelial_cancer]	40	22	17	9	23	13	Epithelial_cancer	rec_lig_cl	PDAC_class	fishers.exact	1	1.15137478659539	1
[Epithelial_cancer]:ITGAV_ITGB5 <- VTN:[Epithelial_cancer]	[Epithelial_cancer]:ITGAV_ITGB5 <- VTN:[Epithelial_cancer]	40	15	17	5	23	10	Epithelial_cancer	rec_lig_cl	PDAC_class	fishers.exact	0.51152264611664	1.81812656105444	1
[Epithelial_cancer]:ITGAV <- ADAM15:[Epithelial_cancer]	[Epithelial_cancer]:ITGAV <- ADAM15:[Epithelial_cancer]	40	30	17	13	23	17	Epithelial_cancer	rec_lig_cl	PDAC_class	fishers.exact	1	0.874775465412217	1
[Epithelial_cancer]:ITGAV <- ADAM9:[Epithelial_cancer]	[Epithelial_cancer]:ITGAV <- ADAM9:[Epithelial_cancer]	40	29	17	13	23	16	Epithelial_cancer	rec_lig_cl	PDAC_class	fishers.exact	0.729795117698344	0.709450436496179	1
[Epithelial_cancer]:ITGAV <- AZGP1:[Epithelial_cancer]	[Epithelial_cancer]:ITGAV <- AZGP1:[Epithelial_cancer]	40	29	17	12	23	17	Epithelial_cancer	rec_lig_cl	PDAC_class	fishers.exact	1	1.17563136265003	1
[Epithelial_cancer]:ITGAV <- CALR:[CD8_T_cell]	[Epithelial_cancer]:ITGAV <- CALR:[CD8_T_cell]	40	12	17	5	23	7	Epithelial_cancer	rec_lig_cl	PDAC_class	fishers.exact	1	1.04873929047014	1
[Epithelial_cancer]:ITGAV <- EDIL3:[Epithelial_cancer]	[Epithelial_cancer]:ITGAV <- EDIL3:[Epithelial_cancer]	40	4	17	3	23	1	Epithelial_cancer	rec_lig_cl	PDAC_class	fishers.exact	0.294069373016741	0.22045127871654	1
[Epithelial_cancer]:ITGAV <- ICAM4:[Epithelial_cancer]	[Epithelial_cancer]:ITGAV <- ICAM4:[Epithelial_cancer]	40	5	17	3	23	2	Epithelial_cancer	rec_lig_cl	PDAC_class	fishers.exact	0.633961897119792	0.453784533789448	1
[Epithelial_cancer]:ITGAV <- MFGE8:[CD8_T_cell]	[Epithelial_cancer]:ITGAV <- MFGE8:[CD8_T_cell]	40	3	17	1	23	2	Epithelial_cancer	rec_lig_cl	PDAC_class	fishers.exact	1	1.50841601871706	1
[Epithelial_cancer]:ITGAV <- PDGFB:[CD8_T_cell]	[Epithelial_cancer]:ITGAV <- PDGFB:[CD8_T_cell]	40	5	17	1	23	4	Epithelial_cancer	rec_lig_cl	PDAC_class	fishers.exact	0.372506109348215	3.27918908988454	1
[Epithelial_cancer]:ITGAV <- SERPINE1:[Epithelial_cancer]	[Epithelial_cancer]:ITGAV <- SERPINE1:[Epithelial_cancer]	40	5	17	3	23	2	Epithelial_cancer	rec_lig_cl	PDAC_class	fishers.exact	0.633961897119792	0.453784533789448	1
[Epithelial_cancer]:ITGAV <- VEGFA:[Epithelial_cancer]	[Epithelial_cancer]:ITGAV <- VEGFA:[Epithelial_cancer]	40	27	17	11	23	16	Epithelial_cancer	rec_lig_cl	PDAC_class	fishers.exact	1	1.23983766994858	1
[Epithelial_cancer]:ITGAV <- VTN:[Epithelial_cancer]	[Epithelial_cancer]:ITGAV <- VTN:[Epithelial_cancer]	40	16	17	6	23	10	Epithelial_cancer	rec_lig_cl	PDAC_class	fishers.exact	0.747141134460378	1.39818894263034	1
[Epithelial_cancer]:ITGAV_ITGB1 <- SPP1:[Epithelial_cancer]	[Epithelial_cancer]:ITGAV_ITGB1 <- SPP1:[Epithelial_cancer]	40	22	17	9	23	13	Epithelial_cancer	rec_lig_cl	PDAC_class	fishers.exact	1	1.15137478659539	1
[Epithelial_cancer]:ITGB1_ITGAV <- VTN:[Epithelial_cancer]	[Epithelial_cancer]:ITGB1_ITGAV <- VTN:[Epithelial_cancer]	40	16	17	6	23	10	Epithelial_cancer	rec_lig_cl	PDAC_class	fishers.exact	0.747141134460378	1.39818894263034	1
[Epithelial_cancer]:ITGB1 <- ADAM15:[Epithelial_cancer]	[Epithelial_cancer]:ITGB1 <- ADAM15:[Epithelial_cancer]	40	34	17	15	23	19	Epithelial_cancer	rec_lig_cl	PDAC_class	fishers.exact	1	0.640395884882884	1
[Epithelial_cancer]:ITGB1 <- ADAM17:[CD8_T_cell]	[Epithelial_cancer]:ITGB1 <- ADAM17:[CD8_T_cell]	40	9	17	4	23	5	Epithelial_cancer	rec_lig_cl	PDAC_class	fishers.exact	1	0.905100337399222	1
[Epithelial_cancer]:ITGB1 <- ADAM9:[Epithelial_cancer]	[Epithelial_cancer]:ITGB1 <- ADAM9:[Epithelial_cancer]	40	34	17	16	23	18	Epithelial_cancer	rec_lig_cl	PDAC_class	fishers.exact	0.215632636685268	0.232436564174732	1
[Epithelial_cancer]:ITGB1 <- AGRN:[Epithelial_cancer]	[Epithelial_cancer]:ITGB1 <- AGRN:[Epithelial_cancer]	40	34	17	15	23	19	Epithelial_cancer	rec_lig_cl	PDAC_class	fishers.exact	1	0.640395884882884	1
[Epithelial_cancer]:ITGB1 <- CD14:[Epithelial_cancer]	[Epithelial_cancer]:ITGB1 <- CD14:[Epithelial_cancer]	40	19	17	8	23	11	Epithelial_cancer	rec_lig_cl	PDAC_class	fishers.exact	1	1.03046865765747	1
[Epithelial_cancer]:ITGB1 <- CLEC11A:[CD8_T_cell]	[Epithelial_cancer]:ITGB1 <- CLEC11A:[CD8_T_cell]	40	4	17	4	23	0	Epithelial_cancer	rec_lig_cl	PDAC_class	fishers.exact	0.0260422365685524	0	1
[Epithelial_cancer]:ITGB1 <- DUSP18:[CD8_T_cell]	[Epithelial_cancer]:ITGB1 <- DUSP18:[CD8_T_cell]	40	12	17	7	23	5	Epithelial_cancer	rec_lig_cl	PDAC_class	fishers.exact	0.295972424893448	0.406545924176135	1
[Epithelial_cancer]:ITGB1 <- F13A1:[Epithelial_cancer]	[Epithelial_cancer]:ITGB1 <- F13A1:[Epithelial_cancer]	40	6	17	3	23	3	Epithelial_cancer	rec_lig_cl	PDAC_class	fishers.exact	1	0.706387873026031	1
[Epithelial_cancer]:ITGB1 <- FBLN1:[Epithelial_cancer]	[Epithelial_cancer]:ITGB1 <- FBLN1:[Epithelial_cancer]	40	2	17	2	23	0	Epithelial_cancer	rec_lig_cl	PDAC_class	fishers.exact	0.174358974358974	0	1
[Epithelial_cancer]:ITGB1 <- HSPG2:[Epithelial_cancer]	[Epithelial_cancer]:ITGB1 <- HSPG2:[Epithelial_cancer]	40	12	17	5	23	7	Epithelial_cancer	rec_lig_cl	PDAC_class	fishers.exact	1	1.04873929047014	1
[Epithelial_cancer]:ITGB1 <- ICAM4:[Epithelial_cancer]	[Epithelial_cancer]:ITGB1 <- ICAM4:[Epithelial_cancer]	40	7	17	4	23	3	Epithelial_cancer	rec_lig_cl	PDAC_class	fishers.exact	0.431564357880147	0.496591564187676	1
[Epithelial_cancer]:ITGB1 <- JAM3:[CD8_T_cell]	[Epithelial_cancer]:ITGB1 <- JAM3:[CD8_T_cell]	40	2	17	1	23	1	Epithelial_cancer	rec_lig_cl	PDAC_class	fishers.exact	1	0.733187413397226	1
[Epithelial_cancer]:ITGB1 <- LGALS1:[Epithelial_cancer]	[Epithelial_cancer]:ITGB1 <- LGALS1:[Epithelial_cancer]	40	3	17	3	23	0	Epithelial_cancer	rec_lig_cl	PDAC_class	fishers.exact	0.068825910931174	0	1
[Epithelial_cancer]:ITGB1 <- LGALS3BP:[Epithelial_cancer]	[Epithelial_cancer]:ITGB1 <- LGALS3BP:[Epithelial_cancer]	40	24	17	10	23	14	Epithelial_cancer	rec_lig_cl	PDAC_class	fishers.exact	1	1.08656865649377	1
[Epithelial_cancer]:ITGB1 <- SPON2:[CD8_T_cell]	[Epithelial_cancer]:ITGB1 <- SPON2:[CD8_T_cell]	40	8	17	3	23	5	Epithelial_cancer	rec_lig_cl	PDAC_class	fishers.exact	1	1.28801418811975	1
[Epithelial_cancer]:ITGB1 <- TGFB1:[CD8_T_cell]	[Epithelial_cancer]:ITGB1 <- TGFB1:[CD8_T_cell]	40	27	17	14	23	13	Epithelial_cancer	rec_lig_cl	PDAC_class	fishers.exact	0.102961624026696	0.287543339414333	1
[Epithelial_cancer]:ITGB1 <- TGFB3:[Epithelial_cancer]	[Epithelial_cancer]:ITGB1 <- TGFB3:[Epithelial_cancer]	40	3	17	3	23	0	Epithelial_cancer	rec_lig_cl	PDAC_class	fishers.exact	0.068825910931174	0	1
[Epithelial_cancer]:ITGB1 <- TGM2:[Epithelial_cancer]	[Epithelial_cancer]:ITGB1 <- TGM2:[Epithelial_cancer]	40	24	17	14	23	10	Epithelial_cancer	rec_lig_cl	PDAC_class	fishers.exact	0.0218498364883237	0.172881988176617	1
[Epithelial_cancer]:ITGB1 <- TIMP2:[Epithelial_cancer]	[Epithelial_cancer]:ITGB1 <- TIMP2:[Epithelial_cancer]	40	12	17	6	23	6	Epithelial_cancer	rec_lig_cl	PDAC_class	fishers.exact	0.728464059164838	0.654282978075591	1
[Epithelial_cancer]:ITGB1 <- VCAN:[Epithelial_cancer]	[Epithelial_cancer]:ITGB1 <- VCAN:[Epithelial_cancer]	40	2	17	2	23	0	Epithelial_cancer	rec_lig_cl	PDAC_class	fishers.exact	0.174358974358974	0	1
[Epithelial_cancer]:ITGB1 <- VEGFA:[Epithelial_cancer]	[Epithelial_cancer]:ITGB1 <- VEGFA:[Epithelial_cancer]	40	33	17	14	23	19	Epithelial_cancer	rec_lig_cl	PDAC_class	fishers.exact	1	1.01741135150152	1
[Epithelial_cancer]:PLD1 <- APP:[Epithelial_cancer]	[Epithelial_cancer]:PLD1 <- APP:[Epithelial_cancer]	40	21	17	8	23	13	Epithelial_cancer	rec_lig_cl	PDAC_class	fishers.exact	0.749631221878163	1.44853693742054	1
[Epithelial_cancer]:PLD1 <- ARF6:[CD8_T_cell]	[Epithelial_cancer]:PLD1 <- ARF6:[CD8_T_cell]	40	23	17	6	23	17	Epithelial_cancer	rec_lig_cl	PDAC_class	fishers.exact	0.0237398637621107	4.95869842986846	1
[Epithelial_cancer]:LRP11 <- LTF:[CD8_T_cell]	[Epithelial_cancer]:LRP11 <- LTF:[CD8_T_cell]	40	7	17	4	23	3	Epithelial_cancer	rec_lig_cl	PDAC_class	fishers.exact	0.431564357880147	0.496591564187676	1
[Epithelial_cancer]:MCAM <- MCAM:[Epithelial_cancer]	[Epithelial_cancer]:MCAM <- MCAM:[Epithelial_cancer]	40	3	17	2	23	1	Epithelial_cancer	rec_lig_cl	PDAC_class	fishers.exact	0.564676113360324	0.350292382916257	1
[Epithelial_cancer]:MCAM <- NTN1:[Epithelial_cancer]	[Epithelial_cancer]:MCAM <- NTN1:[Epithelial_cancer]	40	2	17	1	23	1	Epithelial_cancer	rec_lig_cl	PDAC_class	fishers.exact	1	0.733187413397226	1
[Epithelial_cancer]:NRP2_PLXNA1 <- SEMA3C:[Epithelial_cancer]	[Epithelial_cancer]:NRP2_PLXNA1 <- SEMA3C:[Epithelial_cancer]	40	9	17	5	23	4	Epithelial_cancer	rec_lig_cl	PDAC_class	fishers.exact	0.456081081081081	0.514219328938571	1
[Epithelial_cancer]:NRP2_PLXNA1 <- SEMA3F:[Epithelial_cancer]	[Epithelial_cancer]:NRP2_PLXNA1 <- SEMA3F:[Epithelial_cancer]	40	15	17	7	23	8	Epithelial_cancer	rec_lig_cl	PDAC_class	fishers.exact	0.748577832560035	0.767153176983107	1
[Epithelial_cancer]:UNC5B <- NTN1:[Epithelial_cancer]	[Epithelial_cancer]:UNC5B <- NTN1:[Epithelial_cancer]	40	5	17	3	23	2	Epithelial_cancer	rec_lig_cl	PDAC_class	fishers.exact	0.633961897119792	0.453784533789448	1
[Epithelial_cancer]:UNC5B <- NTN4:[Epithelial_cancer]	[Epithelial_cancer]:UNC5B <- NTN4:[Epithelial_cancer]	40	14	17	7	23	7	Epithelial_cancer	rec_lig_cl	PDAC_class	fishers.exact	0.520621734081134	0.632537197713314	1
[Epithelial_cancer]:ACVR1_TGFBR1 <- TGFB1:[CD8_T_cell]	[Epithelial_cancer]:ACVR1_TGFBR1 <- TGFB1:[CD8_T_cell]	40	15	17	7	23	8	Epithelial_cancer	rec_lig_cl	PDAC_class	fishers.exact	0.748577832560035	0.767153176983107	1
[Epithelial_cancer]:ACVR1_TGFBR1 <- TGFB2:[Epithelial_cancer]	[Epithelial_cancer]:ACVR1_TGFBR1 <- TGFB2:[Epithelial_cancer]	40	14	17	7	23	7	Epithelial_cancer	rec_lig_cl	PDAC_class	fishers.exact	0.520621734081134	0.632537197713314	1
[Epithelial_cancer]:ACVR1_TGFBR1 <- TGFB3:[Epithelial_cancer]	[Epithelial_cancer]:ACVR1_TGFBR1 <- TGFB3:[Epithelial_cancer]	40	2	17	2	23	0	Epithelial_cancer	rec_lig_cl	PDAC_class	fishers.exact	0.174358974358974	0	1
[Epithelial_cancer]:NRP1_NRP2 <- SEMA3C:[Epithelial_cancer]	[Epithelial_cancer]:NRP1_NRP2 <- SEMA3C:[Epithelial_cancer]	40	8	17	5	23	3	Epithelial_cancer	rec_lig_cl	PDAC_class	fishers.exact	0.249915502547081	0.369716171739506	1
[Epithelial_cancer]:EPCAM <- EPCAM:[Epithelial_cancer]	[Epithelial_cancer]:EPCAM <- EPCAM:[Epithelial_cancer]	40	38	17	16	23	22	Epithelial_cancer	rec_lig_cl	PDAC_class	fishers.exact	1	1.36390775636272	1
[Epithelial_cancer]:SEMA4C <- PLXNB2:[Epithelial_cancer]	[Epithelial_cancer]:SEMA4C <- PLXNB2:[Epithelial_cancer]	40	11	17	4	23	7	Epithelial_cancer	rec_lig_cl	PDAC_class	fishers.exact	0.729795117698344	1.40954173619059	1
[Epithelial_cancer]:SEMA4C <- TNF:[CD8_T_cell]	[Epithelial_cancer]:SEMA4C <- TNF:[CD8_T_cell]	40	9	17	4	23	5	Epithelial_cancer	rec_lig_cl	PDAC_class	fishers.exact	1	0.905100337399222	1
[Epithelial_cancer]:FZD4 <- WNT11:[Epithelial_cancer]	[Epithelial_cancer]:FZD4 <- WNT11:[Epithelial_cancer]	40	2	17	2	23	0	Epithelial_cancer	rec_lig_cl	PDAC_class	fishers.exact	0.174358974358974	0	1
[Epithelial_cancer]:FZD4 <- WNT2B:[Epithelial_cancer]	[Epithelial_cancer]:FZD4 <- WNT2B:[Epithelial_cancer]	40	3	17	1	23	2	Epithelial_cancer	rec_lig_cl	PDAC_class	fishers.exact	1	1.50841601871706	1
[Epithelial_cancer]:FZD4 <- WNT7B:[Epithelial_cancer]	[Epithelial_cancer]:FZD4 <- WNT7B:[Epithelial_cancer]	40	6	17	3	23	3	Epithelial_cancer	rec_lig_cl	PDAC_class	fishers.exact	1	0.706387873026031	1
[Epithelial_cancer]:TNFRSF14 <- LTA:[Epithelial_cancer]	[Epithelial_cancer]:TNFRSF14 <- LTA:[Epithelial_cancer]	40	4	17	2	23	2	Epithelial_cancer	rec_lig_cl	PDAC_class	fishers.exact	1	0.720429073846354	1
[Epithelial_cancer]:TNFRSF14 <- MIF:[Epithelial_cancer]	[Epithelial_cancer]:TNFRSF14 <- MIF:[Epithelial_cancer]	40	25	17	12	23	13	Epithelial_cancer	rec_lig_cl	PDAC_class	fishers.exact	0.51152264611664	0.550016715789049	1
[Epithelial_cancer]:TNFRSF14 <- TNFSF13:[Epithelial_cancer]	[Epithelial_cancer]:TNFRSF14 <- TNFSF13:[Epithelial_cancer]	40	6	17	3	23	3	Epithelial_cancer	rec_lig_cl	PDAC_class	fishers.exact	1	0.706387873026031	1
[Epithelial_cancer]:TNFRSF14 <- TNFSF14:[CD8_T_cell]	[Epithelial_cancer]:TNFRSF14 <- TNFSF14:[CD8_T_cell]	40	26	17	10	23	16	Epithelial_cancer	rec_lig_cl	PDAC_class	fishers.exact	0.520621734081134	1.58093469224435	1
[Epithelial_cancer]:TGFBR1_ACVR2B <- GDF11:[CD8_T_cell]	[Epithelial_cancer]:TGFBR1_ACVR2B <- GDF11:[CD8_T_cell]	40	5	17	4	23	1	Epithelial_cancer	rec_lig_cl	PDAC_class	fishers.exact	0.143732295048085	0.154876754936394	1
[Epithelial_cancer]:ERAP1 <- NUCB2:[CD8_T_cell]	[Epithelial_cancer]:ERAP1 <- NUCB2:[CD8_T_cell]	40	16	17	9	23	7	Epithelial_cancer	rec_lig_cl	PDAC_class	fishers.exact	0.19910611390033	0.398623510395989	1
[Epithelial_cancer]:IGF1R <- CDH1:[Epithelial_cancer]	[Epithelial_cancer]:IGF1R <- CDH1:[Epithelial_cancer]	40	25	17	11	23	14	Epithelial_cancer	rec_lig_cl	PDAC_class	fishers.exact	1	0.851970786630396	1
[Epithelial_cancer]:EPHB6 <- EFNA1:[Epithelial_cancer]	[Epithelial_cancer]:EPHB6 <- EFNA1:[Epithelial_cancer]	40	22	17	8	23	14	Epithelial_cancer	rec_lig_cl	PDAC_class	fishers.exact	0.522778863401778	1.72532510772451	1
[Epithelial_cancer]:EPHB6 <- EFNA5:[Epithelial_cancer]	[Epithelial_cancer]:EPHB6 <- EFNA5:[Epithelial_cancer]	40	21	17	7	23	14	Epithelial_cancer	rec_lig_cl	PDAC_class	fishers.exact	0.337485694816062	2.17708679221009	1
[Epithelial_cancer]:EPHB6 <- EFNB1:[Epithelial_cancer]	[Epithelial_cancer]:EPHB6 <- EFNB1:[Epithelial_cancer]	40	20	17	6	23	14	Epithelial_cancer	rec_lig_cl	PDAC_class	fishers.exact	0.200287272812301	2.77480601492098	1
[Epithelial_cancer]:PTPRS <- HSPG2:[Epithelial_cancer]	[Epithelial_cancer]:PTPRS <- HSPG2:[Epithelial_cancer]	40	2	17	2	23	0	Epithelial_cancer	rec_lig_cl	PDAC_class	fishers.exact	0.174358974358974	0	1
[Epithelial_cancer]:PTPRS <- TNF:[CD8_T_cell]	[Epithelial_cancer]:PTPRS <- TNF:[CD8_T_cell]	40	4	17	2	23	2	Epithelial_cancer	rec_lig_cl	PDAC_class	fishers.exact	1	0.720429073846354	1
[Epithelial_cancer]:PTPRS <- AGRN:[Epithelial_cancer]	[Epithelial_cancer]:PTPRS <- AGRN:[Epithelial_cancer]	40	6	17	4	23	2	Epithelial_cancer	rec_lig_cl	PDAC_class	fishers.exact	0.372506109348215	0.319038635444627	1
[Epithelial_cancer]:ACVR1 <- BMP2:[Epithelial_cancer]	[Epithelial_cancer]:ACVR1 <- BMP2:[Epithelial_cancer]	40	20	17	8	23	12	Epithelial_cancer	rec_lig_cl	PDAC_class	fishers.exact	1	1.22098777458684	1
[Epithelial_cancer]:ACVR1 <- BMP4:[Epithelial_cancer]	[Epithelial_cancer]:ACVR1 <- BMP4:[Epithelial_cancer]	40	16	17	8	23	8	Epithelial_cancer	rec_lig_cl	PDAC_class	fishers.exact	0.521866872434169	0.607829161019311	1
[Epithelial_cancer]:ACVR1 <- INHA:[Epithelial_cancer]	[Epithelial_cancer]:ACVR1 <- INHA:[Epithelial_cancer]	40	6	17	3	23	3	Epithelial_cancer	rec_lig_cl	PDAC_class	fishers.exact	1	0.706387873026031	1
[Epithelial_cancer]:PARD3 <- GZMA:[CD8_T_cell]	[Epithelial_cancer]:PARD3 <- GZMA:[CD8_T_cell]	40	28	17	11	23	17	Epithelial_cancer	rec_lig_cl	PDAC_class	fishers.exact	0.728464059164838	1.52839067117602	1
[Epithelial_cancer]:PARD3 <- PRSS1:[CD8_T_cell]	[Epithelial_cancer]:PARD3 <- PRSS1:[CD8_T_cell]	40	6	17	3	23	3	Epithelial_cancer	rec_lig_cl	PDAC_class	fishers.exact	1	0.706387873026031	1
[Epithelial_cancer]:PARD3 <- PRSS3:[Epithelial_cancer]	[Epithelial_cancer]:PARD3 <- PRSS3:[Epithelial_cancer]	40	27	17	11	23	16	Epithelial_cancer	rec_lig_cl	PDAC_class	fishers.exact	1	1.23983766994858	1
[Epithelial_cancer]:ACVR1B_ACVR2B <- GDF11:[CD8_T_cell]	[Epithelial_cancer]:ACVR1B_ACVR2B <- GDF11:[CD8_T_cell]	40	6	17	5	23	1	Epithelial_cancer	rec_lig_cl	PDAC_class	fishers.exact	0.0666028376554693	0.115273225052519	1
[Epithelial_cancer]:ACVR1B_ACVR2B <- INHBA_INHBB:[Epithelial_cancer]	[Epithelial_cancer]:ACVR1B_ACVR2B <- INHBA_INHBB:[Epithelial_cancer]	40	3	17	3	23	0	Epithelial_cancer	rec_lig_cl	PDAC_class	fishers.exact	0.068825910931174	0	1
[Epithelial_cancer]:ACVR1B_ACVR2B <- INHBB:[Epithelial_cancer]	[Epithelial_cancer]:ACVR1B_ACVR2B <- INHBB:[Epithelial_cancer]	40	3	17	3	23	0	Epithelial_cancer	rec_lig_cl	PDAC_class	fishers.exact	0.068825910931174	0	1
[Epithelial_cancer]:ACVR_1B2B_receptor <- INHA:[Epithelial_cancer]	[Epithelial_cancer]:ACVR_1B2B_receptor <- INHA:[Epithelial_cancer]	40	4	17	2	23	2	Epithelial_cancer	rec_lig_cl	PDAC_class	fishers.exact	1	0.720429073846354	1
[Epithelial_cancer]:ACVR_1B2B_receptor <- Inhibin_ligand_B:[Epithelial_cancer]	[Epithelial_cancer]:ACVR_1B2B_receptor <- Inhibin_ligand_B:[Epithelial_cancer]	40	6	17	4	23	2	Epithelial_cancer	rec_lig_cl	PDAC_class	fishers.exact	0.372506109348215	0.319038635444627	1
[Epithelial_cancer]:ACVR_1B2B_receptor <- Inhibin_ligand_A:[Epithelial_cancer]	[Epithelial_cancer]:ACVR_1B2B_receptor <- Inhibin_ligand_A:[Epithelial_cancer]	40	4	17	2	23	2	Epithelial_cancer	rec_lig_cl	PDAC_class	fishers.exact	1	0.720429073846354	1
[Epithelial_cancer]:TMEM222 <- PRSS23:[Epithelial_cancer]	[Epithelial_cancer]:TMEM222 <- PRSS23:[Epithelial_cancer]	40	7	17	4	23	3	Epithelial_cancer	rec_lig_cl	PDAC_class	fishers.exact	0.431564357880147	0.496591564187676	1
[Epithelial_cancer]:VANGL1 <- LGALS3BP:[Epithelial_cancer]	[Epithelial_cancer]:VANGL1 <- LGALS3BP:[Epithelial_cancer]	40	17	17	6	23	11	Epithelial_cancer	rec_lig_cl	PDAC_class	fishers.exact	0.525362837810001	1.65877746368462	1
[Epithelial_cancer]:CD82 <- HBEGF:[Epithelial_cancer]	[Epithelial_cancer]:CD82 <- HBEGF:[Epithelial_cancer]	40	39	17	17	23	22	Epithelial_cancer	rec_lig_cl	PDAC_class	fishers.exact	1	0	1
[Epithelial_cancer]:FGFRL1 <- FGF2:[Epithelial_cancer]	[Epithelial_cancer]:FGFRL1 <- FGF2:[Epithelial_cancer]	40	8	17	6	23	2	Epithelial_cancer	rec_lig_cl	PDAC_class	fishers.exact	0.0532224532224533	0.182880765544793	1
[Epithelial_cancer]:RNF130 <- VWF:[Epithelial_cancer]	[Epithelial_cancer]:RNF130 <- VWF:[Epithelial_cancer]	40	11	17	2	23	9	Epithelial_cancer	rec_lig_cl	PDAC_class	fishers.exact	0.0785543934949708	4.64375769007005	1
[Epithelial_cancer]:SDC4 <- ANGPTL4:[Epithelial_cancer]	[Epithelial_cancer]:SDC4 <- ANGPTL4:[Epithelial_cancer]	40	22	17	12	23	10	Epithelial_cancer	rec_lig_cl	PDAC_class	fishers.exact	0.115875296876409	0.330115951927555	1
[Epithelial_cancer]:SDC4 <- COL4A3:[Epithelial_cancer]	[Epithelial_cancer]:SDC4 <- COL4A3:[Epithelial_cancer]	40	10	17	6	23	4	Epithelial_cancer	rec_lig_cl	PDAC_class	fishers.exact	0.27426061297029	0.395694945866156	1
[Epithelial_cancer]:SDC4 <- COL4A4:[Epithelial_cancer]	[Epithelial_cancer]:SDC4 <- COL4A4:[Epithelial_cancer]	40	11	17	6	23	5	Epithelial_cancer	rec_lig_cl	PDAC_class	fishers.exact	0.477405941922071	0.518184185889784	1
[Epithelial_cancer]:SDC4 <- COL4A5:[Epithelial_cancer]	[Epithelial_cancer]:SDC4 <- COL4A5:[Epithelial_cancer]	40	7	17	5	23	2	Epithelial_cancer	rec_lig_cl	PDAC_class	fishers.exact	0.113434183171025	0.237543799142127	1
[Epithelial_cancer]:SDC4 <- COL6A1:[Epithelial_cancer]	[Epithelial_cancer]:SDC4 <- COL6A1:[Epithelial_cancer]	40	1	17	1	23	0	Epithelial_cancer	rec_lig_cl	PDAC_class	fishers.exact	0.425	0	1
[Epithelial_cancer]:SDC4 <- COL9A3:[Epithelial_cancer]	[Epithelial_cancer]:SDC4 <- COL9A3:[Epithelial_cancer]	40	26	17	12	23	14	Epithelial_cancer	rec_lig_cl	PDAC_class	fishers.exact	0.738520945862436	0.65518484503817	1
[Epithelial_cancer]:SDC4 <- FGF2:[Epithelial_cancer]	[Epithelial_cancer]:SDC4 <- FGF2:[Epithelial_cancer]	40	14	17	9	23	5	Epithelial_cancer	rec_lig_cl	PDAC_class	fishers.exact	0.0524803168017851	0.256568389245069	1
[Epithelial_cancer]:SDC4 <- MDK:[Epithelial_cancer]	[Epithelial_cancer]:SDC4 <- MDK:[Epithelial_cancer]	40	35	17	14	23	21	Epithelial_cancer	rec_lig_cl	PDAC_class	fishers.exact	0.633961897119792	2.2036890319933	1
[Epithelial_cancer]:SDC4 <- TFPI:[Epithelial_cancer]	[Epithelial_cancer]:SDC4 <- TFPI:[Epithelial_cancer]	40	29	17	15	23	14	Epithelial_cancer	rec_lig_cl	PDAC_class	fishers.exact	0.0785543934949708	0.215342846621465	1
[Epithelial_cancer]:SDC4 <- TGM2:[Epithelial_cancer]	[Epithelial_cancer]:SDC4 <- TGM2:[Epithelial_cancer]	40	27	17	15	23	12	Epithelial_cancer	rec_lig_cl	PDAC_class	fishers.exact	0.0204209830109953	0.152559659997255	1
[Epithelial_cancer]:SDC4 <- THBS1:[Epithelial_cancer]	[Epithelial_cancer]:SDC4 <- THBS1:[Epithelial_cancer]	40	3	17	2	23	1	Epithelial_cancer	rec_lig_cl	PDAC_class	fishers.exact	0.564676113360324	0.350292382916257	1
[Epithelial_cancer]:SDC4 <- THBS3:[Epithelial_cancer]	[Epithelial_cancer]:SDC4 <- THBS3:[Epithelial_cancer]	40	12	17	6	23	6	Epithelial_cancer	rec_lig_cl	PDAC_class	fishers.exact	0.728464059164838	0.654282978075591	1
[Epithelial_cancer]:SDC4 <- TNC:[Epithelial_cancer]	[Epithelial_cancer]:SDC4 <- TNC:[Epithelial_cancer]	40	15	17	7	23	8	Epithelial_cancer	rec_lig_cl	PDAC_class	fishers.exact	0.748577832560035	0.767153176983107	1
[Epithelial_cancer]:PTPRM <- CDH1:[Epithelial_cancer]	[Epithelial_cancer]:PTPRM <- CDH1:[Epithelial_cancer]	40	11	17	6	23	5	Epithelial_cancer	rec_lig_cl	PDAC_class	fishers.exact	0.477405941922071	0.518184185889784	1
[Epithelial_cancer]:PTPRM <- PTPRM:[Epithelial_cancer]	[Epithelial_cancer]:PTPRM <- PTPRM:[Epithelial_cancer]	40	9	17	6	23	3	Epithelial_cancer	rec_lig_cl	PDAC_class	fishers.exact	0.133756428493271	0.284575721723353	1
[Epithelial_cancer]:RXRA <- FABP5:[Epithelial_cancer]	[Epithelial_cancer]:RXRA <- FABP5:[Epithelial_cancer]	40	13	17	4	23	9	Epithelial_cancer	rec_lig_cl	PDAC_class	fishers.exact	0.332569221056429	2.0515109720639	1
[Epithelial_cancer]:RXRA <- TGS1:[CD8_T_cell]	[Epithelial_cancer]:RXRA <- TGS1:[CD8_T_cell]	40	11	17	5	23	6	Epithelial_cancer	rec_lig_cl	PDAC_class	fishers.exact	1	0.850606773322096	1
[Epithelial_cancer]:ITGA5_ITGB1 <- ANGPT2:[CD8_T_cell]	[Epithelial_cancer]:ITGA5_ITGB1 <- ANGPT2:[CD8_T_cell]	40	8	17	3	23	5	Epithelial_cancer	rec_lig_cl	PDAC_class	fishers.exact	1	1.28801418811975	1
[Epithelial_cancer]:ITGA5_ITGB1 <- ANGPTL4:[Epithelial_cancer]	[Epithelial_cancer]:ITGA5_ITGB1 <- ANGPTL4:[Epithelial_cancer]	40	11	17	7	23	4	Epithelial_cancer	rec_lig_cl	PDAC_class	fishers.exact	0.153046967563097	0.31054503551684	1
[Epithelial_cancer]:ITGA5_ITGB1 <- NAMPT:[Epithelial_cancer]	[Epithelial_cancer]:ITGA5_ITGB1 <- NAMPT:[Epithelial_cancer]	40	14	17	7	23	7	Epithelial_cancer	rec_lig_cl	PDAC_class	fishers.exact	0.520621734081134	0.632537197713314	1
[Epithelial_cancer]:ITGA5_ITGB1 <- SPP1:[Epithelial_cancer]	[Epithelial_cancer]:ITGA5_ITGB1 <- SPP1:[Epithelial_cancer]	40	13	17	6	23	7	Epithelial_cancer	rec_lig_cl	PDAC_class	fishers.exact	1	0.806557200380495	1
[Epithelial_cancer]:ITGB1_ITGA5 <- L1CAM:[Epithelial_cancer]	[Epithelial_cancer]:ITGB1_ITGA5 <- L1CAM:[Epithelial_cancer]	40	8	17	6	23	2	Epithelial_cancer	rec_lig_cl	PDAC_class	fishers.exact	0.0532224532224533	0.182880765544793	1
[Epithelial_cancer]:TNFRSF1A <- FASLG:[CD8_T_cell]	[Epithelial_cancer]:TNFRSF1A <- FASLG:[CD8_T_cell]	40	22	17	10	23	12	Epithelial_cancer	rec_lig_cl	PDAC_class	fishers.exact	0.754699415767269	0.76881208036168	1
[Epithelial_cancer]:TNFRSF1A <- GRN:[Epithelial_cancer]	[Epithelial_cancer]:TNFRSF1A <- GRN:[Epithelial_cancer]	40	23	17	11	23	12	Epithelial_cancer	rec_lig_cl	PDAC_class	fishers.exact	0.525362837810001	0.602853620749534	1
[Epithelial_cancer]:TNFRSF1A <- LTA:[Epithelial_cancer]	[Epithelial_cancer]:TNFRSF1A <- LTA:[Epithelial_cancer]	40	3	17	1	23	2	Epithelial_cancer	rec_lig_cl	PDAC_class	fishers.exact	1	1.50841601871706	1
[Epithelial_cancer]:TNFRSF1A <- LTB:[CD8_T_cell]	[Epithelial_cancer]:TNFRSF1A <- LTB:[CD8_T_cell]	40	24	17	10	23	14	Epithelial_cancer	rec_lig_cl	PDAC_class	fishers.exact	1	1.08656865649377	1
[Epithelial_cancer]:TNFRSF1A <- TNFSF13:[Epithelial_cancer]	[Epithelial_cancer]:TNFRSF1A <- TNFSF13:[Epithelial_cancer]	40	5	17	3	23	2	Epithelial_cancer	rec_lig_cl	PDAC_class	fishers.exact	0.633961897119792	0.453784533789448	1
[Epithelial_cancer]:TNFRSF1A <- TNF:[CD8_T_cell]	[Epithelial_cancer]:TNFRSF1A <- TNF:[CD8_T_cell]	40	20	17	11	23	9	Epithelial_cancer	rec_lig_cl	PDAC_class	fishers.exact	0.200287272812301	0.360385552944131	1
[Epithelial_cancer]:BMPR2 <- BMP1:[Epithelial_cancer]	[Epithelial_cancer]:BMPR2 <- BMP1:[Epithelial_cancer]	40	6	17	3	23	3	Epithelial_cancer	rec_lig_cl	PDAC_class	fishers.exact	1	0.706387873026031	1
[Epithelial_cancer]:BMPR2 <- GDF11:[CD8_T_cell]	[Epithelial_cancer]:BMPR2 <- GDF11:[CD8_T_cell]	40	11	17	5	23	6	Epithelial_cancer	rec_lig_cl	PDAC_class	fishers.exact	1	0.850606773322096	1
[Epithelial_cancer]:BMPR2 <- RGMA:[Epithelial_cancer]	[Epithelial_cancer]:BMPR2 <- RGMA:[Epithelial_cancer]	40	2	17	1	23	1	Epithelial_cancer	rec_lig_cl	PDAC_class	fishers.exact	1	0.733187413397226	1
[Epithelial_cancer]:BMPR2 <- RGMB:[Epithelial_cancer]	[Epithelial_cancer]:BMPR2 <- RGMB:[Epithelial_cancer]	40	10	17	6	23	4	Epithelial_cancer	rec_lig_cl	PDAC_class	fishers.exact	0.27426061297029	0.395694945866156	1
[Epithelial_cancer]:F11R_ITGB2 <- ITGB2_ITGAL:[CD8_T_cell]	[Epithelial_cancer]:F11R_ITGB2 <- ITGB2_ITGAL:[CD8_T_cell]	40	26	17	9	23	17	Epithelial_cancer	rec_lig_cl	PDAC_class	fishers.exact	0.197843561024874	2.45832341022125	1
[Epithelial_cancer]:TRAF2 <- GSTP1:[Epithelial_cancer]	[Epithelial_cancer]:TRAF2 <- GSTP1:[Epithelial_cancer]	40	12	17	4	23	8	Epithelial_cancer	rec_lig_cl	PDAC_class	fishers.exact	0.504846225535881	1.70992195504139	1
[Epithelial_cancer]:TRAF2 <- TNFSF9:[CD8_T_cell]	[Epithelial_cancer]:TRAF2 <- TNFSF9:[CD8_T_cell]	40	4	17	2	23	2	Epithelial_cancer	rec_lig_cl	PDAC_class	fishers.exact	1	0.720429073846354	1
[Epithelial_cancer]:TRAF2 <- TNF:[CD8_T_cell]	[Epithelial_cancer]:TRAF2 <- TNF:[CD8_T_cell]	40	9	17	3	23	6	Epithelial_cancer	rec_lig_cl	PDAC_class	fishers.exact	0.707120582120582	1.62705960793007	1
[Epithelial_cancer]:NR3C1 <- FASLG:[CD8_T_cell]	[Epithelial_cancer]:NR3C1 <- FASLG:[CD8_T_cell]	40	15	17	8	23	7	Epithelial_cancer	rec_lig_cl	PDAC_class	fishers.exact	0.335527128908664	0.501254138041522	1
[Epithelial_cancer]:NR3C1 <- CCL2:[Epithelial_cancer]	[Epithelial_cancer]:NR3C1 <- CCL2:[Epithelial_cancer]	40	2	17	1	23	1	Epithelial_cancer	rec_lig_cl	PDAC_class	fishers.exact	1	0.733187413397226	1
[Epithelial_cancer]:ACVR1_BMPR2 <- BMP8B:[Epithelial_cancer]	[Epithelial_cancer]:ACVR1_BMPR2 <- BMP8B:[Epithelial_cancer]	40	10	17	4	23	6	Epithelial_cancer	rec_lig_cl	PDAC_class	fishers.exact	1	1.14315048779834	1
[Epithelial_cancer]:BMPR1A_BMPR2 <- BMP2:[Epithelial_cancer]	[Epithelial_cancer]:BMPR1A_BMPR2 <- BMP2:[Epithelial_cancer]	40	13	17	6	23	7	Epithelial_cancer	rec_lig_cl	PDAC_class	fishers.exact	1	0.806557200380495	1
[Epithelial_cancer]:BMPR1A_BMPR2 <- BMP4:[Epithelial_cancer]	[Epithelial_cancer]:BMPR1A_BMPR2 <- BMP4:[Epithelial_cancer]	40	12	17	6	23	6	Epithelial_cancer	rec_lig_cl	PDAC_class	fishers.exact	0.728464059164838	0.654282978075591	1
[Epithelial_cancer]:BMPR1A_BMPR2 <- BMP8B:[Epithelial_cancer]	[Epithelial_cancer]:BMPR1A_BMPR2 <- BMP8B:[Epithelial_cancer]	40	7	17	3	23	4	Epithelial_cancer	rec_lig_cl	PDAC_class	fishers.exact	1	0.982886615648805	1
[Epithelial_cancer]:ADAM17 <- TIMP3:[Epithelial_cancer]	[Epithelial_cancer]:ADAM17 <- TIMP3:[Epithelial_cancer]	40	1	17	1	23	0	Epithelial_cancer	rec_lig_cl	PDAC_class	fishers.exact	0.425	0	1
[Epithelial_cancer]:DCBLD2 <- SEMA4B:[Epithelial_cancer]	[Epithelial_cancer]:DCBLD2 <- SEMA4B:[Epithelial_cancer]	40	23	17	10	23	13	Epithelial_cancer	rec_lig_cl	PDAC_class	fishers.exact	1	0.91214698296143	1
[Epithelial_cancer]:PLXND1 <- SEMA3C:[Epithelial_cancer]	[Epithelial_cancer]:PLXND1 <- SEMA3C:[Epithelial_cancer]	40	7	17	4	23	3	Epithelial_cancer	rec_lig_cl	PDAC_class	fishers.exact	0.431564357880147	0.496591564187676	1
[Epithelial_cancer]:STX4 <- TXLNA:[Epithelial_cancer]	[Epithelial_cancer]:STX4 <- TXLNA:[Epithelial_cancer]	40	13	17	5	23	8	Epithelial_cancer	rec_lig_cl	PDAC_class	fishers.exact	1	1.27216089327299	1
[Epithelial_cancer]:RECK <- WNT7A:[CD8_T_cell]	[Epithelial_cancer]:RECK <- WNT7A:[CD8_T_cell]	40	1	17	1	23	0	Epithelial_cancer	rec_lig_cl	PDAC_class	fishers.exact	0.425	0	1
[Epithelial_cancer]:NRP1 <- ALCAM:[CD8_T_cell]	[Epithelial_cancer]:NRP1 <- ALCAM:[CD8_T_cell]	40	1	17	1	23	0	Epithelial_cancer	rec_lig_cl	PDAC_class	fishers.exact	0.425	0	1
[Epithelial_cancer]:NRP1 <- C3:[Epithelial_cancer]	[Epithelial_cancer]:NRP1 <- C3:[Epithelial_cancer]	40	5	17	3	23	2	Epithelial_cancer	rec_lig_cl	PDAC_class	fishers.exact	0.633961897119792	0.453784533789448	1
[Epithelial_cancer]:NRP1 <- FGF2:[Epithelial_cancer]	[Epithelial_cancer]:NRP1 <- FGF2:[Epithelial_cancer]	40	5	17	2	23	3	Epithelial_cancer	rec_lig_cl	PDAC_class	fishers.exact	1	1.12169283964691	1
[Epithelial_cancer]:NRP1 <- SEMA3A:[Epithelial_cancer]	[Epithelial_cancer]:NRP1 <- SEMA3A:[Epithelial_cancer]	40	4	17	2	23	2	Epithelial_cancer	rec_lig_cl	PDAC_class	fishers.exact	1	0.720429073846354	1
[Epithelial_cancer]:NRP1 <- SEMA3F:[Epithelial_cancer]	[Epithelial_cancer]:NRP1 <- SEMA3F:[Epithelial_cancer]	40	12	17	5	23	7	Epithelial_cancer	rec_lig_cl	PDAC_class	fishers.exact	1	1.04873929047014	1
[Epithelial_cancer]:NRP1 <- VEGFA:[Epithelial_cancer]	[Epithelial_cancer]:NRP1 <- VEGFA:[Epithelial_cancer]	40	13	17	5	23	8	Epithelial_cancer	rec_lig_cl	PDAC_class	fishers.exact	1	1.27216089327299	1
[Epithelial_cancer]:NRP1 <- VEGFB:[Epithelial_cancer]	[Epithelial_cancer]:NRP1 <- VEGFB:[Epithelial_cancer]	40	5	17	3	23	2	Epithelial_cancer	rec_lig_cl	PDAC_class	fishers.exact	0.633961897119792	0.453784533789448	1
[Epithelial_cancer]:DIP2A <- FSTL1:[Epithelial_cancer]	[Epithelial_cancer]:DIP2A <- FSTL1:[Epithelial_cancer]	40	1	17	1	23	0	Epithelial_cancer	rec_lig_cl	PDAC_class	fishers.exact	0.425	0	1
[Epithelial_cancer]:AMFR <- GPI:[Epithelial_cancer]	[Epithelial_cancer]:AMFR <- GPI:[Epithelial_cancer]	40	24	17	8	23	16	Epithelial_cancer	rec_lig_cl	PDAC_class	fishers.exact	0.19910611390033	2.50863276731121	1
[Epithelial_cancer]:PTPRJ <- THBS1:[Epithelial_cancer]	[Epithelial_cancer]:PTPRJ <- THBS1:[Epithelial_cancer]	40	3	17	2	23	1	Epithelial_cancer	rec_lig_cl	PDAC_class	fishers.exact	0.564676113360324	0.350292382916257	1
[Epithelial_cancer]:BMPR1A <- BMP1:[Epithelial_cancer]	[Epithelial_cancer]:BMPR1A <- BMP1:[Epithelial_cancer]	40	4	17	2	23	2	Epithelial_cancer	rec_lig_cl	PDAC_class	fishers.exact	1	0.720429073846354	1
[Epithelial_cancer]:BMPR1A <- BMPR1B_BMPR2:[Epithelial_cancer]	[Epithelial_cancer]:BMPR1A <- BMPR1B_BMPR2:[Epithelial_cancer]	40	10	17	5	23	5	Epithelial_cancer	rec_lig_cl	PDAC_class	fishers.exact	0.716568305277983	0.673594538646557	1
[Epithelial_cancer]:BMPR1A <- GDF11:[CD8_T_cell]	[Epithelial_cancer]:BMPR1A <- GDF11:[CD8_T_cell]	40	5	17	3	23	2	Epithelial_cancer	rec_lig_cl	PDAC_class	fishers.exact	0.633961897119792	0.453784533789448	1
[Epithelial_cancer]:ACVR1_ACVR2B <- BMP8B:[Epithelial_cancer]	[Epithelial_cancer]:ACVR1_ACVR2B <- BMP8B:[Epithelial_cancer]	40	4	17	3	23	1	Epithelial_cancer	rec_lig_cl	PDAC_class	fishers.exact	0.294069373016741	0.22045127871654	1
[Epithelial_cancer]:ACVR1_ACVR2B <- INHBA_INHBB:[Epithelial_cancer]	[Epithelial_cancer]:ACVR1_ACVR2B <- INHBA_INHBB:[Epithelial_cancer]	40	3	17	3	23	0	Epithelial_cancer	rec_lig_cl	PDAC_class	fishers.exact	0.068825910931174	0	1
[Epithelial_cancer]:ACVR1_ACVR2B <- INHBB:[Epithelial_cancer]	[Epithelial_cancer]:ACVR1_ACVR2B <- INHBB:[Epithelial_cancer]	40	3	17	3	23	0	Epithelial_cancer	rec_lig_cl	PDAC_class	fishers.exact	0.068825910931174	0	1
[Epithelial_cancer]:ACVR_1A2B_receptor <- INHA:[Epithelial_cancer]	[Epithelial_cancer]:ACVR_1A2B_receptor <- INHA:[Epithelial_cancer]	40	4	17	3	23	1	Epithelial_cancer	rec_lig_cl	PDAC_class	fishers.exact	0.294069373016741	0.22045127871654	1
[Epithelial_cancer]:ACVR_1A2B_receptor <- Inhibin_ligand_B:[Epithelial_cancer]	[Epithelial_cancer]:ACVR_1A2B_receptor <- Inhibin_ligand_B:[Epithelial_cancer]	40	5	17	4	23	1	Epithelial_cancer	rec_lig_cl	PDAC_class	fishers.exact	0.143732295048085	0.154876754936394	1
[Epithelial_cancer]:ACVR_1A2B_receptor <- Inhibin_ligand_A:[Epithelial_cancer]	[Epithelial_cancer]:ACVR_1A2B_receptor <- Inhibin_ligand_A:[Epithelial_cancer]	40	4	17	3	23	1	Epithelial_cancer	rec_lig_cl	PDAC_class	fishers.exact	0.294069373016741	0.22045127871654	1
[Epithelial_cancer]:TSPAN14 <- ADAM10:[Epithelial_cancer]	[Epithelial_cancer]:TSPAN14 <- ADAM10:[Epithelial_cancer]	40	29	17	12	23	17	Epithelial_cancer	rec_lig_cl	PDAC_class	fishers.exact	1	1.17563136265003	1
[Epithelial_cancer]:BMPR1A_ACVR2B <- BMP2:[Epithelial_cancer]	[Epithelial_cancer]:BMPR1A_ACVR2B <- BMP2:[Epithelial_cancer]	40	9	17	5	23	4	Epithelial_cancer	rec_lig_cl	PDAC_class	fishers.exact	0.456081081081081	0.514219328938571	1
[Epithelial_cancer]:BMPR1A_ACVR2B <- BMP4:[Epithelial_cancer]	[Epithelial_cancer]:BMPR1A_ACVR2B <- BMP4:[Epithelial_cancer]	40	8	17	5	23	3	Epithelial_cancer	rec_lig_cl	PDAC_class	fishers.exact	0.249915502547081	0.369716171739506	1
[Epithelial_cancer]:BMPR1A_ACVR2B <- BMP8B:[Epithelial_cancer]	[Epithelial_cancer]:BMPR1A_ACVR2B <- BMP8B:[Epithelial_cancer]	40	4	17	2	23	2	Epithelial_cancer	rec_lig_cl	PDAC_class	fishers.exact	1	0.720429073846354	1
[Epithelial_cancer]:ITGA5 <- ADAM15:[Epithelial_cancer]	[Epithelial_cancer]:ITGA5 <- ADAM15:[Epithelial_cancer]	40	14	17	7	23	7	Epithelial_cancer	rec_lig_cl	PDAC_class	fishers.exact	0.520621734081134	0.632537197713314	1
[Epithelial_cancer]:ITGA5 <- ADAM17:[CD8_T_cell]	[Epithelial_cancer]:ITGA5 <- ADAM17:[CD8_T_cell]	40	4	17	2	23	2	Epithelial_cancer	rec_lig_cl	PDAC_class	fishers.exact	1	0.720429073846354	1
[Epithelial_cancer]:ITGA5 <- SPON2:[CD8_T_cell]	[Epithelial_cancer]:ITGA5 <- SPON2:[CD8_T_cell]	40	2	17	1	23	1	Epithelial_cancer	rec_lig_cl	PDAC_class	fishers.exact	1	0.733187413397226	1
[Epithelial_cancer]:ITGA5 <- TNC:[Epithelial_cancer]	[Epithelial_cancer]:ITGA5 <- TNC:[Epithelial_cancer]	40	7	17	4	23	3	Epithelial_cancer	rec_lig_cl	PDAC_class	fishers.exact	0.431564357880147	0.496591564187676	1
[Epithelial_cancer]:ITGA5 <- VTN:[Epithelial_cancer]	[Epithelial_cancer]:ITGA5 <- VTN:[Epithelial_cancer]	40	7	17	3	23	4	Epithelial_cancer	rec_lig_cl	PDAC_class	fishers.exact	1	0.982886615648805	1
[Epithelial_cancer]:TREM1 <- CIRBP:[CD8_T_cell]	[Epithelial_cancer]:TREM1 <- CIRBP:[CD8_T_cell]	40	3	17	2	23	1	Epithelial_cancer	rec_lig_cl	PDAC_class	fishers.exact	0.564676113360324	0.350292382916257	1
[Epithelial_cancer]:TREM1 <- TYROBP:[Epithelial_cancer]	[Epithelial_cancer]:TREM1 <- TYROBP:[Epithelial_cancer]	40	4	17	3	23	1	Epithelial_cancer	rec_lig_cl	PDAC_class	fishers.exact	0.294069373016741	0.22045127871654	1
[Epithelial_cancer]:NOTCH1 <- ADAM10:[Epithelial_cancer]	[Epithelial_cancer]:NOTCH1 <- ADAM10:[Epithelial_cancer]	40	14	17	6	23	8	Epithelial_cancer	rec_lig_cl	PDAC_class	fishers.exact	1	0.978319760870971	1
[Epithelial_cancer]:NOTCH1 <- ADAM17:[CD8_T_cell]	[Epithelial_cancer]:NOTCH1 <- ADAM17:[CD8_T_cell]	40	3	17	1	23	2	Epithelial_cancer	rec_lig_cl	PDAC_class	fishers.exact	1	1.50841601871706	1
[Epithelial_cancer]:NOTCH1 <- JAG1:[Epithelial_cancer]	[Epithelial_cancer]:NOTCH1 <- JAG1:[Epithelial_cancer]	40	11	17	6	23	5	Epithelial_cancer	rec_lig_cl	PDAC_class	fishers.exact	0.477405941922071	0.518184185889784	1
[Epithelial_cancer]:NOTCH1 <- JAG2:[Epithelial_cancer]	[Epithelial_cancer]:NOTCH1 <- JAG2:[Epithelial_cancer]	40	12	17	5	23	7	Epithelial_cancer	rec_lig_cl	PDAC_class	fishers.exact	1	1.04873929047014	1
[Epithelial_cancer]:NOTCH1 <- MFAP5:[Epithelial_cancer]	[Epithelial_cancer]:NOTCH1 <- MFAP5:[Epithelial_cancer]	40	1	17	1	23	0	Epithelial_cancer	rec_lig_cl	PDAC_class	fishers.exact	0.425	0	1
[Epithelial_cancer]:NOTCH1 <- MFNG:[CD8_T_cell]	[Epithelial_cancer]:NOTCH1 <- MFNG:[CD8_T_cell]	40	12	17	5	23	7	Epithelial_cancer	rec_lig_cl	PDAC_class	fishers.exact	1	1.04873929047014	1
[Epithelial_cancer]:NOTCH1 <- PSEN1:[Epithelial_cancer]	[Epithelial_cancer]:NOTCH1 <- PSEN1:[Epithelial_cancer]	40	13	17	6	23	7	Epithelial_cancer	rec_lig_cl	PDAC_class	fishers.exact	1	0.806557200380495	1
[Epithelial_cancer]:NOTCH1 <- TNF:[CD8_T_cell]	[Epithelial_cancer]:NOTCH1 <- TNF:[CD8_T_cell]	40	10	17	5	23	5	Epithelial_cancer	rec_lig_cl	PDAC_class	fishers.exact	0.716568305277983	0.673594538646557	1
[Epithelial_cancer]:NOTCH1 <- YBX1:[Epithelial_cancer]	[Epithelial_cancer]:NOTCH1 <- YBX1:[Epithelial_cancer]	40	6	17	2	23	4	Epithelial_cancer	rec_lig_cl	PDAC_class	fishers.exact	1	1.56153408166088	1
[Epithelial_cancer]:NOTCH1 <- NOV:[Epithelial_cancer]	[Epithelial_cancer]:NOTCH1 <- NOV:[Epithelial_cancer]	40	10	17	6	23	4	Epithelial_cancer	rec_lig_cl	PDAC_class	fishers.exact	0.27426061297029	0.395694945866156	1
[Epithelial_cancer]:ENG <- BMP2:[Epithelial_cancer]	[Epithelial_cancer]:ENG <- BMP2:[Epithelial_cancer]	40	7	17	3	23	4	Epithelial_cancer	rec_lig_cl	PDAC_class	fishers.exact	1	0.982886615648805	1
[Epithelial_cancer]:ENG <- TGFB1:[CD8_T_cell]	[Epithelial_cancer]:ENG <- TGFB1:[CD8_T_cell]	40	7	17	3	23	4	Epithelial_cancer	rec_lig_cl	PDAC_class	fishers.exact	1	0.982886615648805	1
[Epithelial_cancer]:ENG <- TGFB2:[Epithelial_cancer]	[Epithelial_cancer]:ENG <- TGFB2:[Epithelial_cancer]	40	6	17	3	23	3	Epithelial_cancer	rec_lig_cl	PDAC_class	fishers.exact	1	0.706387873026031	1
[Epithelial_cancer]:ENG <- TGFB3:[Epithelial_cancer]	[Epithelial_cancer]:ENG <- TGFB3:[Epithelial_cancer]	40	1	17	1	23	0	Epithelial_cancer	rec_lig_cl	PDAC_class	fishers.exact	0.425	0	1
[Epithelial_cancer]:ICAM1_ITGB2 <- ITGB2_ITGAL:[CD8_T_cell]	[Epithelial_cancer]:ICAM1_ITGB2 <- ITGB2_ITGAL:[CD8_T_cell]	40	6	17	2	23	4	Epithelial_cancer	rec_lig_cl	PDAC_class	fishers.exact	1	1.56153408166088	1
[Epithelial_cancer]:ICAM1_ITGB2 <- ITGB2_ITGAM:[CD8_T_cell]	[Epithelial_cancer]:ICAM1_ITGB2 <- ITGB2_ITGAM:[CD8_T_cell]	40	6	17	2	23	4	Epithelial_cancer	rec_lig_cl	PDAC_class	fishers.exact	1	1.56153408166088	1
[Epithelial_cancer]:ICAM1_ITGB2 <- ITGB2_ITGAM:[Epithelial_cancer]	[Epithelial_cancer]:ICAM1_ITGB2 <- ITGB2_ITGAM:[Epithelial_cancer]	40	5	17	1	23	4	Epithelial_cancer	rec_lig_cl	PDAC_class	fishers.exact	0.372506109348215	3.27918908988454	1
[Epithelial_cancer]:ICAM1_ITGB2 <- ITGAX_ITGB2:[CD8_T_cell]	[Epithelial_cancer]:ICAM1_ITGB2 <- ITGAX_ITGB2:[CD8_T_cell]	40	6	17	2	23	4	Epithelial_cancer	rec_lig_cl	PDAC_class	fishers.exact	1	1.56153408166088	1
[Epithelial_cancer]:TNFRSF1B <- GRN:[Epithelial_cancer]	[Epithelial_cancer]:TNFRSF1B <- GRN:[Epithelial_cancer]	40	11	17	5	23	6	Epithelial_cancer	rec_lig_cl	PDAC_class	fishers.exact	1	0.850606773322096	1
[Epithelial_cancer]:TNFRSF1B <- LTA:[Epithelial_cancer]	[Epithelial_cancer]:TNFRSF1B <- LTA:[Epithelial_cancer]	40	2	17	1	23	1	Epithelial_cancer	rec_lig_cl	PDAC_class	fishers.exact	1	0.733187413397226	1
[Epithelial_cancer]:TNFRSF1B <- TNF:[CD8_T_cell]	[Epithelial_cancer]:TNFRSF1B <- TNF:[CD8_T_cell]	40	10	17	5	23	5	Epithelial_cancer	rec_lig_cl	PDAC_class	fishers.exact	0.716568305277983	0.673594538646557	1
[Epithelial_cancer]:CD320 <- TCN1:[Epithelial_cancer]	[Epithelial_cancer]:CD320 <- TCN1:[Epithelial_cancer]	40	12	17	6	23	6	Epithelial_cancer	rec_lig_cl	PDAC_class	fishers.exact	0.728464059164838	0.654282978075591	1
[Epithelial_cancer]:CD81 <- C3:[Epithelial_cancer]	[Epithelial_cancer]:CD81 <- C3:[Epithelial_cancer]	40	10	17	7	23	3	Epithelial_cancer	rec_lig_cl	PDAC_class	fishers.exact	0.0663092242039611	0.223417159104857	1
[Epithelial_cancer]:CD81 <- CD99:[CD8_T_cell]	[Epithelial_cancer]:CD81 <- CD99:[CD8_T_cell]	40	14	17	10	23	4	Epithelial_cancer	rec_lig_cl	PDAC_class	fishers.exact	0.00930830719484782	0.155825166542213	1
[Epithelial_cancer]:ACVR2B <- INHA:[Epithelial_cancer]	[Epithelial_cancer]:ACVR2B <- INHA:[Epithelial_cancer]	40	4	17	2	23	2	Epithelial_cancer	rec_lig_cl	PDAC_class	fishers.exact	1	0.720429073846354	1
[Epithelial_cancer]:TRADD <- TNF:[CD8_T_cell]	[Epithelial_cancer]:TRADD <- TNF:[CD8_T_cell]	40	22	17	11	23	11	Epithelial_cancer	rec_lig_cl	PDAC_class	fishers.exact	0.347564160378399	0.508841910302888	1
[Epithelial_cancer]:IFITM1 <- C3:[Epithelial_cancer]	[Epithelial_cancer]:IFITM1 <- C3:[Epithelial_cancer]	40	10	17	9	23	1	Epithelial_cancer	rec_lig_cl	PDAC_class	fishers.exact	0.000682558619740285	0.0442853003398326	0.624022213936933
[Epithelial_cancer]:SORL1 <- APOE:[Epithelial_cancer]	[Epithelial_cancer]:SORL1 <- APOE:[Epithelial_cancer]	40	7	17	5	23	2	Epithelial_cancer	rec_lig_cl	PDAC_class	fishers.exact	0.113434183171025	0.237543799142127	1
[Epithelial_cancer]:SORL1 <- APP:[Epithelial_cancer]	[Epithelial_cancer]:SORL1 <- APP:[Epithelial_cancer]	40	27	17	11	23	16	Epithelial_cancer	rec_lig_cl	PDAC_class	fishers.exact	1	1.23983766994858	1
[Epithelial_cancer]:SORL1 <- LGALS9:[Epithelial_cancer]	[Epithelial_cancer]:SORL1 <- LGALS9:[Epithelial_cancer]	40	33	17	14	23	19	Epithelial_cancer	rec_lig_cl	PDAC_class	fishers.exact	1	1.01741135150152	1
[Epithelial_cancer]:SORL1 <- LRPAP1:[CD8_T_cell]	[Epithelial_cancer]:SORL1 <- LRPAP1:[CD8_T_cell]	40	11	17	5	23	6	Epithelial_cancer	rec_lig_cl	PDAC_class	fishers.exact	1	0.850606773322096	1
[Epithelial_cancer]:SORL1 <- MDK:[Epithelial_cancer]	[Epithelial_cancer]:SORL1 <- MDK:[Epithelial_cancer]	40	33	17	13	23	20	Epithelial_cancer	rec_lig_cl	PDAC_class	fishers.exact	0.431564357880147	2.0137273206318	1
[Epithelial_cancer]:RHBDF2 <- ADAM17:[CD8_T_cell]	[Epithelial_cancer]:RHBDF2 <- ADAM17:[CD8_T_cell]	40	5	17	2	23	3	Epithelial_cancer	rec_lig_cl	PDAC_class	fishers.exact	1	1.12169283964691	1
[Epithelial_cancer]:CD44 <- ADAM10:[Epithelial_cancer]	[Epithelial_cancer]:CD44 <- ADAM10:[Epithelial_cancer]	40	33	17	12	23	21	Epithelial_cancer	rec_lig_cl	PDAC_class	fishers.exact	0.113434183171025	4.20974996447572	1
[Epithelial_cancer]:CD44 <- COL14A1:[Epithelial_cancer]	[Epithelial_cancer]:CD44 <- COL14A1:[Epithelial_cancer]	40	1	17	1	23	0	Epithelial_cancer	rec_lig_cl	PDAC_class	fishers.exact	0.425	0	1
[Epithelial_cancer]:CD44 <- COL4A3:[Epithelial_cancer]	[Epithelial_cancer]:CD44 <- COL4A3:[Epithelial_cancer]	40	10	17	6	23	4	Epithelial_cancer	rec_lig_cl	PDAC_class	fishers.exact	0.27426061297029	0.395694945866156	1
[Epithelial_cancer]:CD44 <- COL4A4:[Epithelial_cancer]	[Epithelial_cancer]:CD44 <- COL4A4:[Epithelial_cancer]	40	11	17	6	23	5	Epithelial_cancer	rec_lig_cl	PDAC_class	fishers.exact	0.477405941922071	0.518184185889784	1
[Epithelial_cancer]:CD44 <- COL4A5:[Epithelial_cancer]	[Epithelial_cancer]:CD44 <- COL4A5:[Epithelial_cancer]	40	7	17	5	23	2	Epithelial_cancer	rec_lig_cl	PDAC_class	fishers.exact	0.113434183171025	0.237543799142127	1
[Epithelial_cancer]:CD44 <- COL6A1:[Epithelial_cancer]	[Epithelial_cancer]:CD44 <- COL6A1:[Epithelial_cancer]	40	1	17	1	23	0	Epithelial_cancer	rec_lig_cl	PDAC_class	fishers.exact	0.425	0	1
[Epithelial_cancer]:CD44 <- COL9A3:[Epithelial_cancer]	[Epithelial_cancer]:CD44 <- COL9A3:[Epithelial_cancer]	40	24	17	10	23	14	Epithelial_cancer	rec_lig_cl	PDAC_class	fishers.exact	1	1.08656865649377	1
[Epithelial_cancer]:CD44 <- FGF2:[Epithelial_cancer]	[Epithelial_cancer]:CD44 <- FGF2:[Epithelial_cancer]	40	12	17	7	23	5	Epithelial_cancer	rec_lig_cl	PDAC_class	fishers.exact	0.295972424893448	0.406545924176135	1
[Epithelial_cancer]:CD44 <- FGFR2:[Epithelial_cancer]	[Epithelial_cancer]:CD44 <- FGFR2:[Epithelial_cancer]	40	28	17	9	23	19	Epithelial_cancer	rec_lig_cl	PDAC_class	fishers.exact	0.0793755593533124	4.05934954057027	1
[Epithelial_cancer]:CD44 <- HBEGF:[Epithelial_cancer]	[Epithelial_cancer]:CD44 <- HBEGF:[Epithelial_cancer]	40	35	17	13	23	22	Epithelial_cancer	rec_lig_cl	PDAC_class	fishers.exact	0.143732295048085	6.45674685275194	1
[Epithelial_cancer]:CD44 <- LAMA3:[Epithelial_cancer]	[Epithelial_cancer]:CD44 <- LAMA3:[Epithelial_cancer]	40	35	17	13	23	22	Epithelial_cancer	rec_lig_cl	PDAC_class	fishers.exact	0.143732295048085	6.45674685275194	1
[Epithelial_cancer]:CD44 <- LAMA4:[Epithelial_cancer]	[Epithelial_cancer]:CD44 <- LAMA4:[Epithelial_cancer]	40	3	17	2	23	1	Epithelial_cancer	rec_lig_cl	PDAC_class	fishers.exact	0.564676113360324	0.350292382916257	1
[Epithelial_cancer]:CD44 <- LAMA5:[Epithelial_cancer]	[Epithelial_cancer]:CD44 <- LAMA5:[Epithelial_cancer]	40	35	17	13	23	22	Epithelial_cancer	rec_lig_cl	PDAC_class	fishers.exact	0.143732295048085	6.45674685275194	1
[Epithelial_cancer]:CD44 <- LAMB2:[Epithelial_cancer]	[Epithelial_cancer]:CD44 <- LAMB2:[Epithelial_cancer]	40	9	17	5	23	4	Epithelial_cancer	rec_lig_cl	PDAC_class	fishers.exact	0.456081081081081	0.514219328938571	1
[Epithelial_cancer]:CD44 <- LAMB3:[Epithelial_cancer]	[Epithelial_cancer]:CD44 <- LAMB3:[Epithelial_cancer]	40	35	17	13	23	22	Epithelial_cancer	rec_lig_cl	PDAC_class	fishers.exact	0.143732295048085	6.45674685275194	1
[Epithelial_cancer]:CD44 <- LAMC1:[Epithelial_cancer]	[Epithelial_cancer]:CD44 <- LAMC1:[Epithelial_cancer]	40	9	17	5	23	4	Epithelial_cancer	rec_lig_cl	PDAC_class	fishers.exact	0.456081081081081	0.514219328938571	1
[Epithelial_cancer]:CD44 <- LAMC2:[Epithelial_cancer]	[Epithelial_cancer]:CD44 <- LAMC2:[Epithelial_cancer]	40	35	17	13	23	22	Epithelial_cancer	rec_lig_cl	PDAC_class	fishers.exact	0.143732295048085	6.45674685275194	1
[Epithelial_cancer]:CD44 <- LGALS9:[Epithelial_cancer]	[Epithelial_cancer]:CD44 <- LGALS9:[Epithelial_cancer]	40	32	17	12	23	20	Epithelial_cancer	rec_lig_cl	PDAC_class	fishers.exact	0.249915502547081	2.70477754677331	1
[Epithelial_cancer]:CD44 <- MMP1:[CD8_T_cell]	[Epithelial_cancer]:CD44 <- MMP1:[CD8_T_cell]	40	1	17	1	23	0	Epithelial_cancer	rec_lig_cl	PDAC_class	fishers.exact	0.425	0	1
[Epithelial_cancer]:CD44 <- MMP7:[Epithelial_cancer]	[Epithelial_cancer]:CD44 <- MMP7:[Epithelial_cancer]	40	35	17	13	23	22	Epithelial_cancer	rec_lig_cl	PDAC_class	fishers.exact	0.143732295048085	6.45674685275194	1
[Epithelial_cancer]:CD44 <- PSEN1:[Epithelial_cancer]	[Epithelial_cancer]:CD44 <- PSEN1:[Epithelial_cancer]	40	32	17	11	23	21	Epithelial_cancer	rec_lig_cl	PDAC_class	fishers.exact	0.0532224532224533	5.46804360218554	1
[Epithelial_cancer]:CD44 <- SPP1:[Epithelial_cancer]	[Epithelial_cancer]:CD44 <- SPP1:[Epithelial_cancer]	40	27	17	9	23	18	Epithelial_cancer	rec_lig_cl	PDAC_class	fishers.exact	0.170940684845023	3.1023602105204	1
[Epithelial_cancer]:CD44 <- TIMP2:[Epithelial_cancer]	[Epithelial_cancer]:CD44 <- TIMP2:[Epithelial_cancer]	40	10	17	4	23	6	Epithelial_cancer	rec_lig_cl	PDAC_class	fishers.exact	1	1.14315048779834	1
[Epithelial_cancer]:CD44 <- TIMP3:[Epithelial_cancer]	[Epithelial_cancer]:CD44 <- TIMP3:[Epithelial_cancer]	40	1	17	1	23	0	Epithelial_cancer	rec_lig_cl	PDAC_class	fishers.exact	0.425	0	1
[Epithelial_cancer]:CD44 <- VCAN:[Epithelial_cancer]	[Epithelial_cancer]:CD44 <- VCAN:[Epithelial_cancer]	40	2	17	2	23	0	Epithelial_cancer	rec_lig_cl	PDAC_class	fishers.exact	0.174358974358974	0	1
[Epithelial_cancer]:CD44 <- SIGLEC15:[CD8_T_cell]	[Epithelial_cancer]:CD44 <- SIGLEC15:[CD8_T_cell]	40	2	17	1	23	1	Epithelial_cancer	rec_lig_cl	PDAC_class	fishers.exact	1	0.733187413397226	1
[Epithelial_cancer]:CD44 <- TYROBP:[Epithelial_cancer]	[Epithelial_cancer]:CD44 <- TYROBP:[Epithelial_cancer]	40	19	17	7	23	12	Epithelial_cancer	rec_lig_cl	PDAC_class	fishers.exact	0.537780717313532	1.54111629236884	1
[Epithelial_cancer]:CD74_CXCR4 <- MIF:[Epithelial_cancer]	[Epithelial_cancer]:CD74_CXCR4 <- MIF:[Epithelial_cancer]	40	19	17	7	23	12	Epithelial_cancer	rec_lig_cl	PDAC_class	fishers.exact	0.537780717313532	1.54111629236884	1
[Epithelial_cancer]:SEMA4D <- CD72:[Epithelial_cancer]	[Epithelial_cancer]:SEMA4D <- CD72:[Epithelial_cancer]	40	5	17	3	23	2	Epithelial_cancer	rec_lig_cl	PDAC_class	fishers.exact	0.633961897119792	0.453784533789448	1
[Epithelial_cancer]:SEMA4D <- PLXNB1:[Epithelial_cancer]	[Epithelial_cancer]:SEMA4D <- PLXNB1:[Epithelial_cancer]	40	21	17	10	23	11	Epithelial_cancer	rec_lig_cl	PDAC_class	fishers.exact	0.537780717313532	0.648880298619715	1
[Epithelial_cancer]:SEMA4D <- PLXNB2:[Epithelial_cancer]	[Epithelial_cancer]:SEMA4D <- PLXNB2:[Epithelial_cancer]	40	21	17	10	23	11	Epithelial_cancer	rec_lig_cl	PDAC_class	fishers.exact	0.537780717313532	0.648880298619715	1
[Epithelial_cancer]:SEMA4D <- PTPRC:[CD8_T_cell]	[Epithelial_cancer]:SEMA4D <- PTPRC:[CD8_T_cell]	40	22	17	10	23	12	Epithelial_cancer	rec_lig_cl	PDAC_class	fishers.exact	0.754699415767269	0.76881208036168	1
[Epithelial_cancer]:SMAP1 <- ARF6:[CD8_T_cell]	[Epithelial_cancer]:SMAP1 <- ARF6:[CD8_T_cell]	40	21	17	8	23	13	Epithelial_cancer	rec_lig_cl	PDAC_class	fishers.exact	0.749631221878163	1.44853693742054	1
[Epithelial_cancer]:FAS <- FASLG:[CD8_T_cell]	[Epithelial_cancer]:FAS <- FASLG:[CD8_T_cell]	40	9	17	4	23	5	Epithelial_cancer	rec_lig_cl	PDAC_class	fishers.exact	1	0.905100337399222	1
[Epithelial_cancer]:FAS <- TNF:[CD8_T_cell]	[Epithelial_cancer]:FAS <- TNF:[CD8_T_cell]	40	9	17	4	23	5	Epithelial_cancer	rec_lig_cl	PDAC_class	fishers.exact	1	0.905100337399222	1
[Epithelial_cancer]:FAS <- TNFSF13:[Epithelial_cancer]	[Epithelial_cancer]:FAS <- TNFSF13:[Epithelial_cancer]	40	2	17	1	23	1	Epithelial_cancer	rec_lig_cl	PDAC_class	fishers.exact	1	0.733187413397226	1
[Epithelial_cancer]:NOTCH2 <- ADAM10:[Epithelial_cancer]	[Epithelial_cancer]:NOTCH2 <- ADAM10:[Epithelial_cancer]	40	19	17	9	23	10	Epithelial_cancer	rec_lig_cl	PDAC_class	fishers.exact	0.749631221878163	0.690351743311933	1
[Epithelial_cancer]:NOTCH2 <- APP:[Epithelial_cancer]	[Epithelial_cancer]:NOTCH2 <- APP:[Epithelial_cancer]	40	18	17	7	23	11	Epithelial_cancer	rec_lig_cl	PDAC_class	fishers.exact	0.754699415767269	1.30070796953341	1
[Epithelial_cancer]:NOTCH2 <- IL24:[CD8_T_cell]	[Epithelial_cancer]:NOTCH2 <- IL24:[CD8_T_cell]	40	4	17	3	23	1	Epithelial_cancer	rec_lig_cl	PDAC_class	fishers.exact	0.294069373016741	0.22045127871654	1
[Epithelial_cancer]:NOTCH2 <- JAG1:[Epithelial_cancer]	[Epithelial_cancer]:NOTCH2 <- JAG1:[Epithelial_cancer]	40	15	17	9	23	6	Epithelial_cancer	rec_lig_cl	PDAC_class	fishers.exact	0.10736967501428	0.323597304726197	1
[Epithelial_cancer]:NOTCH2 <- JAG2:[Epithelial_cancer]	[Epithelial_cancer]:NOTCH2 <- JAG2:[Epithelial_cancer]	40	13	17	6	23	7	Epithelial_cancer	rec_lig_cl	PDAC_class	fishers.exact	1	0.806557200380495	1
[Epithelial_cancer]:NOTCH2 <- MDK:[Epithelial_cancer]	[Epithelial_cancer]:NOTCH2 <- MDK:[Epithelial_cancer]	40	20	17	9	23	11	Epithelial_cancer	rec_lig_cl	PDAC_class	fishers.exact	1	0.819009019429685	1
[Epithelial_cancer]:NOTCH2 <- MFNG:[CD8_T_cell]	[Epithelial_cancer]:NOTCH2 <- MFNG:[CD8_T_cell]	40	20	17	9	23	11	Epithelial_cancer	rec_lig_cl	PDAC_class	fishers.exact	1	0.819009019429685	1
[Epithelial_cancer]:NOTCH2 <- PSEN1:[Epithelial_cancer]	[Epithelial_cancer]:NOTCH2 <- PSEN1:[Epithelial_cancer]	40	18	17	8	23	10	Epithelial_cancer	rec_lig_cl	PDAC_class	fishers.exact	1	0.868526922460231	1
[Epithelial_cancer]:CD99 <- CD99:[CD8_T_cell]	[Epithelial_cancer]:CD99 <- CD99:[CD8_T_cell]	40	3	17	2	23	1	Epithelial_cancer	rec_lig_cl	PDAC_class	fishers.exact	0.564676113360324	0.350292382916257	1
[Epithelial_cancer]:RIPK1 <- CD14:[Epithelial_cancer]	[Epithelial_cancer]:RIPK1 <- CD14:[Epithelial_cancer]	40	10	17	3	23	7	Epithelial_cancer	rec_lig_cl	PDAC_class	fishers.exact	0.470927503185568	2.00647915113348	1
[Epithelial_cancer]:RIPK1 <- LTA:[Epithelial_cancer]	[Epithelial_cancer]:RIPK1 <- LTA:[Epithelial_cancer]	40	3	17	1	23	2	Epithelial_cancer	rec_lig_cl	PDAC_class	fishers.exact	1	1.50841601871706	1
[Epithelial_cancer]:RIPK1 <- RPS27A:[CD8_T_cell]	[Epithelial_cancer]:RIPK1 <- RPS27A:[CD8_T_cell]	40	16	17	6	23	10	Epithelial_cancer	rec_lig_cl	PDAC_class	fishers.exact	0.747141134460378	1.39818894263034	1
[Epithelial_cancer]:RIPK1 <- TNF:[CD8_T_cell]	[Epithelial_cancer]:RIPK1 <- TNF:[CD8_T_cell]	40	13	17	6	23	7	Epithelial_cancer	rec_lig_cl	PDAC_class	fishers.exact	1	0.806557200380495	1
[Epithelial_cancer]:RIPK1 <- TNFSF10:[CD8_T_cell]	[Epithelial_cancer]:RIPK1 <- TNFSF10:[CD8_T_cell]	40	10	17	4	23	6	Epithelial_cancer	rec_lig_cl	PDAC_class	fishers.exact	1	1.14315048779834	1
[Epithelial_cancer]:CD151 <- DUSP18:[Epithelial_cancer]	[Epithelial_cancer]:CD151 <- DUSP18:[Epithelial_cancer]	40	28	17	11	23	17	Epithelial_cancer	rec_lig_cl	PDAC_class	fishers.exact	0.728464059164838	1.52839067117602	1
[Epithelial_cancer]:CD9 <- HBEGF:[CD8_T_cell]	[Epithelial_cancer]:CD9 <- HBEGF:[CD8_T_cell]	40	3	17	2	23	1	Epithelial_cancer	rec_lig_cl	PDAC_class	fishers.exact	0.564676113360324	0.350292382916257	1
[Epithelial_cancer]:TMEM219 <- IGFBP3:[Fibroblast]	[Epithelial_cancer]:TMEM219 <- IGFBP3:[Fibroblast]	40	32	17	11	23	21	Epithelial_cancer	rec_lig_cl	PDAC_class	fishers.exact	0.0532224532224533	5.46804360218554	1
[Epithelial_cancer]:TSPAN17 <- ADAM10:[CD8_T_cell]	[Epithelial_cancer]:TSPAN17 <- ADAM10:[CD8_T_cell]	40	4	17	1	23	3	Epithelial_cancer	rec_lig_cl	PDAC_class	fishers.exact	0.623503665608929	2.35218279219543	1
[Epithelial_cancer]:RPSA <- APP:[Epithelial_cancer]	[Epithelial_cancer]:RPSA <- APP:[Epithelial_cancer]	40	21	17	6	23	15	Epithelial_cancer	rec_lig_cl	PDAC_class	fishers.exact	0.108577097676096	3.3262630547908	1
[Epithelial_cancer]:RPSA <- DUSP18:[Epithelial_cancer]	[Epithelial_cancer]:RPSA <- DUSP18:[Epithelial_cancer]	40	23	17	9	23	14	Epithelial_cancer	rec_lig_cl	PDAC_class	fishers.exact	0.749248291673208	1.37144685819784	1
[Epithelial_cancer]:RPSA <- LAMA1:[Fibroblast]	[Epithelial_cancer]:RPSA <- LAMA1:[Fibroblast]	40	14	17	9	23	5	Epithelial_cancer	rec_lig_cl	PDAC_class	fishers.exact	0.0524803168017851	0.256568389245069	1
[Epithelial_cancer]:RPSA <- LAMA2:[Fibroblast]	[Epithelial_cancer]:RPSA <- LAMA2:[Fibroblast]	40	30	17	11	23	19	Epithelial_cancer	rec_lig_cl	PDAC_class	fishers.exact	0.27426061297029	2.52719932475016	1
[Epithelial_cancer]:RPSA <- LAMB2:[Epithelial_cancer]	[Epithelial_cancer]:RPSA <- LAMB2:[Epithelial_cancer]	40	4	17	1	23	3	Epithelial_cancer	rec_lig_cl	PDAC_class	fishers.exact	0.623503665608929	2.35218279219543	1
[Epithelial_cancer]:RPSA <- LAMB2:[Fibroblast]	[Epithelial_cancer]:RPSA <- LAMB2:[Fibroblast]	40	30	17	11	23	19	Epithelial_cancer	rec_lig_cl	PDAC_class	fishers.exact	0.27426061297029	2.52719932475016	1
[Epithelial_cancer]:TNFRSF12A <- TNFSF12:[Epithelial_cancer]	[Epithelial_cancer]:TNFRSF12A <- TNFSF12:[Epithelial_cancer]	40	5	17	3	23	2	Epithelial_cancer	rec_lig_cl	PDAC_class	fishers.exact	0.633961897119792	0.453784533789448	1
[Epithelial_cancer]:CEACAM6 <- CEACAM1:[CD8_T_cell]	[Epithelial_cancer]:CEACAM6 <- CEACAM1:[CD8_T_cell]	40	2	17	2	23	0	Epithelial_cancer	rec_lig_cl	PDAC_class	fishers.exact	0.174358974358974	0	1
[Epithelial_cancer]:RAMP1 <- ADM:[Fibroblast]	[Epithelial_cancer]:RAMP1 <- ADM:[Fibroblast]	40	12	17	8	23	4	Epithelial_cancer	rec_lig_cl	PDAC_class	fishers.exact	0.0793755593533124	0.246344886047807	1
[Epithelial_cancer]:RAMP1 <- CALCB:[CD8_T_cell]	[Epithelial_cancer]:RAMP1 <- CALCB:[CD8_T_cell]	40	1	17	1	23	0	Epithelial_cancer	rec_lig_cl	PDAC_class	fishers.exact	0.425	0	1
[Epithelial_cancer]:NCSTN <- PSEN1:[Fibroblast]	[Epithelial_cancer]:NCSTN <- PSEN1:[Fibroblast]	40	7	17	4	23	3	Epithelial_cancer	rec_lig_cl	PDAC_class	fishers.exact	0.431564357880147	0.496591564187676	1
[Epithelial_cancer]:CD81 <- CD99:[Epithelial_cancer]	[Epithelial_cancer]:CD81 <- CD99:[Epithelial_cancer]	40	1	17	1	23	0	Epithelial_cancer	rec_lig_cl	PDAC_class	fishers.exact	0.425	0	1
[Epithelial_cancer]:CD81 <- GPC3:[Epithelial_cancer]	[Epithelial_cancer]:CD81 <- GPC3:[Epithelial_cancer]	40	1	17	1	23	0	Epithelial_cancer	rec_lig_cl	PDAC_class	fishers.exact	0.425	0	1
[Epithelial_cancer]:PLAUR <- FN1:[Fibroblast]	[Epithelial_cancer]:PLAUR <- FN1:[Fibroblast]	40	34	17	14	23	20	Epithelial_cancer	rec_lig_cl	PDAC_class	fishers.exact	1	1.41565284199485	1
[Epithelial_cancer]:PLAUR <- ITGB1_ITGA4:[Fibroblast]	[Epithelial_cancer]:PLAUR <- ITGB1_ITGA4:[Fibroblast]	40	33	17	13	23	20	Epithelial_cancer	rec_lig_cl	PDAC_class	fishers.exact	0.431564357880147	2.0137273206318	1
[Epithelial_cancer]:PLAUR <- SERPINE1:[Fibroblast]	[Epithelial_cancer]:PLAUR <- SERPINE1:[Fibroblast]	40	34	17	14	23	20	Epithelial_cancer	rec_lig_cl	PDAC_class	fishers.exact	1	1.41565284199485	1
[Epithelial_cancer]:PLAUR <- PLAU:[Epithelial_cancer]	[Epithelial_cancer]:PLAUR <- PLAU:[Epithelial_cancer]	40	8	17	5	23	3	Epithelial_cancer	rec_lig_cl	PDAC_class	fishers.exact	0.249915502547081	0.369716171739506	1
[Epithelial_cancer]:FGFR4 <- FGF10:[Fibroblast]	[Epithelial_cancer]:FGFR4 <- FGF10:[Fibroblast]	40	19	17	5	23	14	Epithelial_cancer	rec_lig_cl	PDAC_class	fishers.exact	0.0623551694074498	3.60524981107923	1
[Epithelial_cancer]:FGFR4 <- FGF11:[Fibroblast]	[Epithelial_cancer]:FGFR4 <- FGF11:[Fibroblast]	40	15	17	5	23	10	Epithelial_cancer	rec_lig_cl	PDAC_class	fishers.exact	0.51152264611664	1.81812656105444	1
[Epithelial_cancer]:FGFR4 <- FGF1:[Fibroblast]	[Epithelial_cancer]:FGFR4 <- FGF1:[Fibroblast]	40	20	17	7	23	13	Epithelial_cancer	rec_lig_cl	PDAC_class	fishers.exact	0.523107089291739	1.8282285037509	1
[Epithelial_cancer]:FGFR4 <- FGF2:[Epithelial_cancer]	[Epithelial_cancer]:FGFR4 <- FGF2:[Epithelial_cancer]	40	6	17	4	23	2	Epithelial_cancer	rec_lig_cl	PDAC_class	fishers.exact	0.372506109348215	0.319038635444627	1
[Epithelial_cancer]:FGFR4 <- FGF7:[Fibroblast]	[Epithelial_cancer]:FGFR4 <- FGF7:[Fibroblast]	40	24	17	7	23	17	Epithelial_cancer	rec_lig_cl	PDAC_class	fishers.exact	0.0530853434079241	3.89574094619934	1
[Epithelial_cancer]:TSPAN15 <- ADAM10:[CD8_T_cell]	[Epithelial_cancer]:TSPAN15 <- ADAM10:[CD8_T_cell]	40	4	17	1	23	3	Epithelial_cancer	rec_lig_cl	PDAC_class	fishers.exact	0.623503665608929	2.35218279219543	1
[Epithelial_cancer]:COL17A1 <- LAMB3:[Epithelial_cancer]	[Epithelial_cancer]:COL17A1 <- LAMB3:[Epithelial_cancer]	40	33	17	12	23	21	Epithelial_cancer	rec_lig_cl	PDAC_class	fishers.exact	0.113434183171025	4.20974996447572	1
[Epithelial_cancer]:COL17A1 <- LAMC2:[Epithelial_cancer]	[Epithelial_cancer]:COL17A1 <- LAMC2:[Epithelial_cancer]	40	33	17	12	23	21	Epithelial_cancer	rec_lig_cl	PDAC_class	fishers.exact	0.113434183171025	4.20974996447572	1
[Epithelial_cancer]:APLP1 <- APP:[Epithelial_cancer]	[Epithelial_cancer]:APLP1 <- APP:[Epithelial_cancer]	40	5	17	3	23	2	Epithelial_cancer	rec_lig_cl	PDAC_class	fishers.exact	0.633961897119792	0.453784533789448	1
[Epithelial_cancer]:EPHA10 <- EFNA1:[Epithelial_cancer]	[Epithelial_cancer]:EPHA10 <- EFNA1:[Epithelial_cancer]	40	8	17	1	23	7	Epithelial_cancer	rec_lig_cl	PDAC_class	fishers.exact	0.107415107415107	6.71266130480543	1
[Epithelial_cancer]:EPHA10 <- EFNA2:[CD8_T_cell]	[Epithelial_cancer]:EPHA10 <- EFNA2:[CD8_T_cell]	40	1	17	1	23	0	Epithelial_cancer	rec_lig_cl	PDAC_class	fishers.exact	0.425	0	1
[Epithelial_cancer]:EPHA10 <- EFNA2:[Epithelial_cancer]	[Epithelial_cancer]:EPHA10 <- EFNA2:[Epithelial_cancer]	40	8	17	1	23	7	Epithelial_cancer	rec_lig_cl	PDAC_class	fishers.exact	0.107415107415107	6.71266130480543	1
[Epithelial_cancer]:EPHA10 <- EFNA4:[CD8_T_cell]	[Epithelial_cancer]:EPHA10 <- EFNA4:[CD8_T_cell]	40	2	17	1	23	1	Epithelial_cancer	rec_lig_cl	PDAC_class	fishers.exact	1	0.733187413397226	1
[Epithelial_cancer]:EPHA10 <- EFNA5:[Epithelial_cancer]	[Epithelial_cancer]:EPHA10 <- EFNA5:[Epithelial_cancer]	40	8	17	1	23	7	Epithelial_cancer	rec_lig_cl	PDAC_class	fishers.exact	0.107415107415107	6.71266130480543	1
[Epithelial_cancer]:PVR <- TNFSF9:[Fibroblast]	[Epithelial_cancer]:PVR <- TNFSF9:[Fibroblast]	40	6	17	3	23	3	Epithelial_cancer	rec_lig_cl	PDAC_class	fishers.exact	1	0.706387873026031	1
[Epithelial_cancer]:MUC1 <- ADAM17:[Fibroblast]	[Epithelial_cancer]:MUC1 <- ADAM17:[Fibroblast]	40	18	17	7	23	11	Epithelial_cancer	rec_lig_cl	PDAC_class	fishers.exact	0.754699415767269	1.30070796953341	1
[Epithelial_cancer]:MUC1 <- ICAM1:[CD8_T_cell]	[Epithelial_cancer]:MUC1 <- ICAM1:[CD8_T_cell]	40	4	17	2	23	2	Epithelial_cancer	rec_lig_cl	PDAC_class	fishers.exact	1	0.720429073846354	1
[Epithelial_cancer]:MUC1 <- ICAM1:[Fibroblast]	[Epithelial_cancer]:MUC1 <- ICAM1:[Fibroblast]	40	28	17	9	23	19	Epithelial_cancer	rec_lig_cl	PDAC_class	fishers.exact	0.0793755593533124	4.05934954057027	1
[Epithelial_cancer]:SORT1 <- COPA:[CD8_T_cell]	[Epithelial_cancer]:SORT1 <- COPA:[CD8_T_cell]	40	3	17	2	23	1	Epithelial_cancer	rec_lig_cl	PDAC_class	fishers.exact	0.564676113360324	0.350292382916257	1
[Epithelial_cancer]:SORT1 <- COPA:[Fibroblast]	[Epithelial_cancer]:SORT1 <- COPA:[Fibroblast]	40	17	17	9	23	8	Epithelial_cancer	rec_lig_cl	PDAC_class	fishers.exact	0.33678097452291	0.483268548740763	1
[Epithelial_cancer]:SORT1 <- GRN:[Epithelial_cancer]	[Epithelial_cancer]:SORT1 <- GRN:[Epithelial_cancer]	40	27	17	10	23	17	Epithelial_cancer	rec_lig_cl	PDAC_class	fishers.exact	0.495718967020413	1.94866669380858	1
[Epithelial_cancer]:SORT1 <- LRPAP1:[CD8_T_cell]	[Epithelial_cancer]:SORT1 <- LRPAP1:[CD8_T_cell]	40	7	17	2	23	5	Epithelial_cancer	rec_lig_cl	PDAC_class	fishers.exact	0.677025203340993	2.04713027653482	1
[Epithelial_cancer]:SORT1 <- LRPAP1:[Epithelial_cancer]	[Epithelial_cancer]:SORT1 <- LRPAP1:[Epithelial_cancer]	40	10	17	7	23	3	Epithelial_cancer	rec_lig_cl	PDAC_class	fishers.exact	0.0663092242039611	0.223417159104857	1
[Epithelial_cancer]:SORT1 <- PSAP:[CD8_T_cell]	[Epithelial_cancer]:SORT1 <- PSAP:[CD8_T_cell]	40	1	17	1	23	0	Epithelial_cancer	rec_lig_cl	PDAC_class	fishers.exact	0.425	0	1
[Epithelial_cancer]:SORT1 <- PSAP:[Epithelial_cancer]	[Epithelial_cancer]:SORT1 <- PSAP:[Epithelial_cancer]	40	17	17	8	23	9	Epithelial_cancer	rec_lig_cl	PDAC_class	fishers.exact	0.749248291673208	0.729156944013168	1
[Epithelial_cancer]:ITGA2 <- DUSP18:[Epithelial_cancer]	[Epithelial_cancer]:ITGA2 <- DUSP18:[Epithelial_cancer]	40	28	17	11	23	17	Epithelial_cancer	rec_lig_cl	PDAC_class	fishers.exact	0.728464059164838	1.52839067117602	1
[Epithelial_cancer]:ITGA2 <- HSPG2:[Fibroblast]	[Epithelial_cancer]:ITGA2 <- HSPG2:[Fibroblast]	40	35	17	14	23	21	Epithelial_cancer	rec_lig_cl	PDAC_class	fishers.exact	0.633961897119792	2.2036890319933	1
[Epithelial_cancer]:ITGA2 <- TNC:[Fibroblast]	[Epithelial_cancer]:ITGA2 <- TNC:[Fibroblast]	40	22	17	10	23	12	Epithelial_cancer	rec_lig_cl	PDAC_class	fishers.exact	0.754699415767269	0.76881208036168	1
[Epithelial_cancer]:LAMP1 <- FAM3C:[Epithelial_cancer]	[Epithelial_cancer]:LAMP1 <- FAM3C:[Epithelial_cancer]	40	21	17	9	23	12	Epithelial_cancer	rec_lig_cl	PDAC_class	fishers.exact	1	0.970432232527351	1
[Epithelial_cancer]:CD47 <- COL4A1:[Fibroblast]	[Epithelial_cancer]:CD47 <- COL4A1:[Fibroblast]	40	29	17	11	23	18	Epithelial_cancer	rec_lig_cl	PDAC_class	fishers.exact	0.477405941922071	1.92981574357172	1
[Epithelial_cancer]:CD47 <- SIRPA:[Fibroblast]	[Epithelial_cancer]:CD47 <- SIRPA:[Fibroblast]	40	21	17	7	23	14	Epithelial_cancer	rec_lig_cl	PDAC_class	fishers.exact	0.337485694816062	2.17708679221009	1
[Epithelial_cancer]:CD47 <- THBS1:[Fibroblast]	[Epithelial_cancer]:CD47 <- THBS1:[Fibroblast]	40	29	17	11	23	18	Epithelial_cancer	rec_lig_cl	PDAC_class	fishers.exact	0.477405941922071	1.92981574357172	1
[Epithelial_cancer]:CD47 <- THBS2:[Fibroblast]	[Epithelial_cancer]:CD47 <- THBS2:[Fibroblast]	40	29	17	11	23	18	Epithelial_cancer	rec_lig_cl	PDAC_class	fishers.exact	0.477405941922071	1.92981574357172	1
[Epithelial_cancer]:ITGB5 <- COL18A1:[Epithelial_cancer]	[Epithelial_cancer]:ITGB5 <- COL18A1:[Epithelial_cancer]	40	3	17	2	23	1	Epithelial_cancer	rec_lig_cl	PDAC_class	fishers.exact	0.564676113360324	0.350292382916257	1
[Epithelial_cancer]:ITGB5 <- COL4A2:[Fibroblast]	[Epithelial_cancer]:ITGB5 <- COL4A2:[Fibroblast]	40	29	17	13	23	16	Epithelial_cancer	rec_lig_cl	PDAC_class	fishers.exact	0.729795117698344	0.709450436496179	1
[Epithelial_cancer]:ITGB5 <- EDIL3:[Fibroblast]	[Epithelial_cancer]:ITGB5 <- EDIL3:[Fibroblast]	40	28	17	13	23	15	Epithelial_cancer	rec_lig_cl	PDAC_class	fishers.exact	0.504846225535881	0.584822013105151	1
[Epithelial_cancer]:ITGB5 <- ITGB3BP:[Fibroblast]	[Epithelial_cancer]:ITGB5 <- ITGB3BP:[Fibroblast]	40	20	17	7	23	13	Epithelial_cancer	rec_lig_cl	PDAC_class	fishers.exact	0.523107089291739	1.8282285037509	1
[Epithelial_cancer]:ITGB5 <- LTBP1:[Fibroblast]	[Epithelial_cancer]:ITGB5 <- LTBP1:[Fibroblast]	40	29	17	13	23	16	Epithelial_cancer	rec_lig_cl	PDAC_class	fishers.exact	0.729795117698344	0.709450436496179	1
[Epithelial_cancer]:ITGB5 <- LTBP3:[Epithelial_cancer]	[Epithelial_cancer]:ITGB5 <- LTBP3:[Epithelial_cancer]	40	14	17	7	23	7	Epithelial_cancer	rec_lig_cl	PDAC_class	fishers.exact	0.520621734081134	0.632537197713314	1
[Epithelial_cancer]:ITGB5 <- PLAU:[Epithelial_cancer]	[Epithelial_cancer]:ITGB5 <- PLAU:[Epithelial_cancer]	40	7	17	4	23	3	Epithelial_cancer	rec_lig_cl	PDAC_class	fishers.exact	0.431564357880147	0.496591564187676	1
[Epithelial_cancer]:ITGB5 <- SERPINE1:[Fibroblast]	[Epithelial_cancer]:ITGB5 <- SERPINE1:[Fibroblast]	40	29	17	13	23	16	Epithelial_cancer	rec_lig_cl	PDAC_class	fishers.exact	0.729795117698344	0.709450436496179	1
[Epithelial_cancer]:ITGB5 <- SORBS1:[Fibroblast]	[Epithelial_cancer]:ITGB5 <- SORBS1:[Fibroblast]	40	25	17	13	23	12	Epithelial_cancer	rec_lig_cl	PDAC_class	fishers.exact	0.187367637381542	0.345048243717968	1
[Epithelial_cancer]:ITGB5 <- TGFB1:[Epithelial_cancer]	[Epithelial_cancer]:ITGB5 <- TGFB1:[Epithelial_cancer]	40	1	17	1	23	0	Epithelial_cancer	rec_lig_cl	PDAC_class	fishers.exact	0.425	0	1
[Epithelial_cancer]:ITGB5 <- VCL:[Fibroblast]	[Epithelial_cancer]:ITGB5 <- VCL:[Fibroblast]	40	26	17	11	23	15	Epithelial_cancer	rec_lig_cl	PDAC_class	fishers.exact	1	1.02216068814733	1
[Epithelial_cancer]:MCAM <- WNT5A:[Fibroblast]	[Epithelial_cancer]:MCAM <- WNT5A:[Fibroblast]	40	4	17	1	23	3	Epithelial_cancer	rec_lig_cl	PDAC_class	fishers.exact	0.623503665608929	2.35218279219543	1
[Epithelial_cancer]:EPHA2 <- EFNA2:[CD8_T_cell]	[Epithelial_cancer]:EPHA2 <- EFNA2:[CD8_T_cell]	40	1	17	1	23	0	Epithelial_cancer	rec_lig_cl	PDAC_class	fishers.exact	0.425	0	1
[Epithelial_cancer]:EPHA2 <- EFNA2:[Epithelial_cancer]	[Epithelial_cancer]:EPHA2 <- EFNA2:[Epithelial_cancer]	40	35	17	14	23	21	Epithelial_cancer	rec_lig_cl	PDAC_class	fishers.exact	0.633961897119792	2.2036890319933	1
[Epithelial_cancer]:EPHA2 <- EFNA4:[CD8_T_cell]	[Epithelial_cancer]:EPHA2 <- EFNA4:[CD8_T_cell]	40	6	17	2	23	4	Epithelial_cancer	rec_lig_cl	PDAC_class	fishers.exact	1	1.56153408166088	1
[Epithelial_cancer]:DAG1 <- HSPG2:[Fibroblast]	[Epithelial_cancer]:DAG1 <- HSPG2:[Fibroblast]	40	31	17	13	23	18	Epithelial_cancer	rec_lig_cl	PDAC_class	fishers.exact	1	1.10484988092422	1
[Epithelial_cancer]:DAG1 <- LAMA1:[Fibroblast]	[Epithelial_cancer]:DAG1 <- LAMA1:[Fibroblast]	40	16	17	12	23	4	Epithelial_cancer	rec_lig_cl	PDAC_class	fishers.exact	0.00107817237961843	0.0948286331363312	0.624022213936933
[Epithelial_cancer]:DAG1 <- LAMA2:[Fibroblast]	[Epithelial_cancer]:DAG1 <- LAMA2:[Fibroblast]	40	32	17	13	23	19	Epithelial_cancer	rec_lig_cl	PDAC_class	fishers.exact	0.702471702471703	1.44747193109713	1
[Epithelial_cancer]:DAG1 <- LAMB1:[Epithelial_cancer]	[Epithelial_cancer]:DAG1 <- LAMB1:[Epithelial_cancer]	40	2	17	2	23	0	Epithelial_cancer	rec_lig_cl	PDAC_class	fishers.exact	0.174358974358974	0	1
[Epithelial_cancer]:DAG1 <- LAMB1:[Fibroblast]	[Epithelial_cancer]:DAG1 <- LAMB1:[Fibroblast]	40	32	17	13	23	19	Epithelial_cancer	rec_lig_cl	PDAC_class	fishers.exact	0.702471702471703	1.44747193109713	1
[Epithelial_cancer]:DAG1 <- LAMB2:[Fibroblast]	[Epithelial_cancer]:DAG1 <- LAMB2:[Fibroblast]	40	32	17	13	23	19	Epithelial_cancer	rec_lig_cl	PDAC_class	fishers.exact	0.702471702471703	1.44747193109713	1
[Epithelial_cancer]:DAG1 <- LAMC1:[Fibroblast]	[Epithelial_cancer]:DAG1 <- LAMC1:[Fibroblast]	40	32	17	13	23	19	Epithelial_cancer	rec_lig_cl	PDAC_class	fishers.exact	0.702471702471703	1.44747193109713	1
[Epithelial_cancer]:TMPRSS6 <- COL1A1:[Fibroblast]	[Epithelial_cancer]:TMPRSS6 <- COL1A1:[Fibroblast]	40	2	17	2	23	0	Epithelial_cancer	rec_lig_cl	PDAC_class	fishers.exact	0.174358974358974	0	1
[Epithelial_cancer]:TMPRSS6 <- FN1:[Fibroblast]	[Epithelial_cancer]:TMPRSS6 <- FN1:[Fibroblast]	40	2	17	2	23	0	Epithelial_cancer	rec_lig_cl	PDAC_class	fishers.exact	0.174358974358974	0	1
[Epithelial_cancer]:TMPRSS6 <- LAMA1:[Fibroblast]	[Epithelial_cancer]:TMPRSS6 <- LAMA1:[Fibroblast]	40	2	17	2	23	0	Epithelial_cancer	rec_lig_cl	PDAC_class	fishers.exact	0.174358974358974	0	1
[Epithelial_cancer]:SLC40A1 <- CP:[Fibroblast]	[Epithelial_cancer]:SLC40A1 <- CP:[Fibroblast]	40	4	17	1	23	3	Epithelial_cancer	rec_lig_cl	PDAC_class	fishers.exact	0.623503665608929	2.35218279219543	1
[Epithelial_cancer]:TNFRSF10D <- MIF:[CD8_T_cell]	[Epithelial_cancer]:TNFRSF10D <- MIF:[CD8_T_cell]	40	8	17	4	23	4	Epithelial_cancer	rec_lig_cl	PDAC_class	fishers.exact	0.702471702471703	0.690859683366736	1
[Epithelial_cancer]:TNFRSF10D <- TNFSF10:[Epithelial_cancer]	[Epithelial_cancer]:TNFRSF10D <- TNFSF10:[Epithelial_cancer]	40	17	17	7	23	10	Epithelial_cancer	rec_lig_cl	PDAC_class	fishers.exact	1	1.09631453995862	1
[Epithelial_cancer]:TNFRSF10D <- TP53:[Epithelial_cancer]	[Epithelial_cancer]:TNFRSF10D <- TP53:[Epithelial_cancer]	40	7	17	5	23	2	Epithelial_cancer	rec_lig_cl	PDAC_class	fishers.exact	0.113434183171025	0.237543799142127	1
[Epithelial_cancer]:DYSF <- ANXA1:[CD8_T_cell]	[Epithelial_cancer]:DYSF <- ANXA1:[CD8_T_cell]	40	2	17	1	23	1	Epithelial_cancer	rec_lig_cl	PDAC_class	fishers.exact	1	0.733187413397226	1
[Epithelial_cancer]:DYSF <- ANXA1:[Epithelial_cancer]	[Epithelial_cancer]:DYSF <- ANXA1:[Epithelial_cancer]	40	1	17	1	23	0	Epithelial_cancer	rec_lig_cl	PDAC_class	fishers.exact	0.425	0	1
[Epithelial_cancer]:DYSF <- QDPR:[Epithelial_cancer]	[Epithelial_cancer]:DYSF <- QDPR:[Epithelial_cancer]	40	3	17	1	23	2	Epithelial_cancer	rec_lig_cl	PDAC_class	fishers.exact	1	1.50841601871706	1
[Epithelial_cancer]:AMFR <- GPI:[CD8_T_cell]	[Epithelial_cancer]:AMFR <- GPI:[CD8_T_cell]	40	10	17	4	23	6	Epithelial_cancer	rec_lig_cl	PDAC_class	fishers.exact	1	1.14315048779834	1
[Epithelial_cancer]:CD99 <- CD99:[Epithelial_cancer]	[Epithelial_cancer]:CD99 <- CD99:[Epithelial_cancer]	40	1	17	1	23	0	Epithelial_cancer	rec_lig_cl	PDAC_class	fishers.exact	0.425	0	1
[Epithelial_cancer]:SCARB1 <- THBS1:[Fibroblast]	[Epithelial_cancer]:SCARB1 <- THBS1:[Fibroblast]	40	19	17	6	23	13	Epithelial_cancer	rec_lig_cl	PDAC_class	fishers.exact	0.216428263636273	2.330873180551	1
[Epithelial_cancer]:CXCR1 <- CXCL1:[Epithelial_cancer]	[Epithelial_cancer]:CXCR1 <- CXCL1:[Epithelial_cancer]	40	1	17	1	23	0	Epithelial_cancer	rec_lig_cl	PDAC_class	fishers.exact	0.425	0	1
[Epithelial_cancer]:CXCR1 <- CXCL2:[CD8_T_cell]	[Epithelial_cancer]:CXCR1 <- CXCL2:[CD8_T_cell]	40	1	17	1	23	0	Epithelial_cancer	rec_lig_cl	PDAC_class	fishers.exact	0.425	0	1
[Epithelial_cancer]:CXCR1 <- CXCL5:[Epithelial_cancer]	[Epithelial_cancer]:CXCR1 <- CXCL5:[Epithelial_cancer]	40	1	17	1	23	0	Epithelial_cancer	rec_lig_cl	PDAC_class	fishers.exact	0.425	0	1
[Epithelial_cancer]:CXCR1 <- CXCL6:[Epithelial_cancer]	[Epithelial_cancer]:CXCR1 <- CXCL6:[Epithelial_cancer]	40	1	17	1	23	0	Epithelial_cancer	rec_lig_cl	PDAC_class	fishers.exact	0.425	0	1
[Epithelial_cancer]:CXCR1 <- YARS:[CD8_T_cell]	[Epithelial_cancer]:CXCR1 <- YARS:[CD8_T_cell]	40	1	17	1	23	0	Epithelial_cancer	rec_lig_cl	PDAC_class	fishers.exact	0.425	0	1
[Epithelial_cancer]:PLSCR4 <- EFEMP2:[Fibroblast]	[Epithelial_cancer]:PLSCR4 <- EFEMP2:[Fibroblast]	40	16	17	8	23	8	Epithelial_cancer	rec_lig_cl	PDAC_class	fishers.exact	0.521866872434169	0.607829161019311	1
[Epithelial_cancer]:ERBB3 <- AREG:[CD8_T_cell]	[Epithelial_cancer]:ERBB3 <- AREG:[CD8_T_cell]	40	9	17	5	23	4	Epithelial_cancer	rec_lig_cl	PDAC_class	fishers.exact	0.456081081081081	0.514219328938571	1
[Epithelial_cancer]:ERBB3 <- TGFA:[Epithelial_cancer]	[Epithelial_cancer]:ERBB3 <- TGFA:[Epithelial_cancer]	40	37	17	15	23	22	Epithelial_cancer	rec_lig_cl	PDAC_class	fishers.exact	0.564676113360324	2.85475805004606	1
[Epithelial_cancer]:FZD8 <- IGFBP4:[Fibroblast]	[Epithelial_cancer]:FZD8 <- IGFBP4:[Fibroblast]	40	5	17	2	23	3	Epithelial_cancer	rec_lig_cl	PDAC_class	fishers.exact	1	1.12169283964691	1
[Epithelial_cancer]:FZD8 <- WNT4:[Fibroblast]	[Epithelial_cancer]:FZD8 <- WNT4:[Fibroblast]	40	5	17	2	23	3	Epithelial_cancer	rec_lig_cl	PDAC_class	fishers.exact	1	1.12169283964691	1
[Epithelial_cancer]:FZD8 <- WNT5A:[Fibroblast]	[Epithelial_cancer]:FZD8 <- WNT5A:[Fibroblast]	40	5	17	2	23	3	Epithelial_cancer	rec_lig_cl	PDAC_class	fishers.exact	1	1.12169283964691	1
[Epithelial_cancer]:APP <- SLIT2:[Fibroblast]	[Epithelial_cancer]:APP <- SLIT2:[Fibroblast]	40	30	17	13	23	17	Epithelial_cancer	rec_lig_cl	PDAC_class	fishers.exact	1	0.874775465412217	1
[Epithelial_cancer]:SDC4 <- ADAM12:[Fibroblast]	[Epithelial_cancer]:SDC4 <- ADAM12:[Fibroblast]	40	36	17	15	23	21	Epithelial_cancer	rec_lig_cl	PDAC_class	fishers.exact	1	1.38806169309773	1
[Epithelial_cancer]:SDC4 <- ANGPTL4:[Fibroblast]	[Epithelial_cancer]:SDC4 <- ANGPTL4:[Fibroblast]	40	26	17	11	23	15	Epithelial_cancer	rec_lig_cl	PDAC_class	fishers.exact	1	1.02216068814733	1
[Epithelial_cancer]:SDC4 <- COL1A1:[Fibroblast]	[Epithelial_cancer]:SDC4 <- COL1A1:[Fibroblast]	40	37	17	15	23	22	Epithelial_cancer	rec_lig_cl	PDAC_class	fishers.exact	0.564676113360324	2.85475805004606	1
[Epithelial_cancer]:SDC4 <- COL1A2:[Fibroblast]	[Epithelial_cancer]:SDC4 <- COL1A2:[Fibroblast]	40	37	17	15	23	22	Epithelial_cancer	rec_lig_cl	PDAC_class	fishers.exact	0.564676113360324	2.85475805004606	1
[Epithelial_cancer]:SDC4 <- COL4A1:[Fibroblast]	[Epithelial_cancer]:SDC4 <- COL4A1:[Fibroblast]	40	37	17	15	23	22	Epithelial_cancer	rec_lig_cl	PDAC_class	fishers.exact	0.564676113360324	2.85475805004606	1
[Epithelial_cancer]:SDC4 <- COL4A2:[Fibroblast]	[Epithelial_cancer]:SDC4 <- COL4A2:[Fibroblast]	40	37	17	15	23	22	Epithelial_cancer	rec_lig_cl	PDAC_class	fishers.exact	0.564676113360324	2.85475805004606	1
[Epithelial_cancer]:SDC4 <- COL6A1:[Fibroblast]	[Epithelial_cancer]:SDC4 <- COL6A1:[Fibroblast]	40	37	17	15	23	22	Epithelial_cancer	rec_lig_cl	PDAC_class	fishers.exact	0.564676113360324	2.85475805004606	1
[Epithelial_cancer]:SDC4 <- COL6A2:[Fibroblast]	[Epithelial_cancer]:SDC4 <- COL6A2:[Fibroblast]	40	37	17	15	23	22	Epithelial_cancer	rec_lig_cl	PDAC_class	fishers.exact	0.564676113360324	2.85475805004606	1
[Epithelial_cancer]:SDC4 <- COL6A3:[Fibroblast]	[Epithelial_cancer]:SDC4 <- COL6A3:[Fibroblast]	40	37	17	15	23	22	Epithelial_cancer	rec_lig_cl	PDAC_class	fishers.exact	0.564676113360324	2.85475805004606	1
[Epithelial_cancer]:SDC4 <- COL9A2:[Epithelial_cancer]	[Epithelial_cancer]:SDC4 <- COL9A2:[Epithelial_cancer]	40	34	17	13	23	21	Epithelial_cancer	rec_lig_cl	PDAC_class	fishers.exact	0.372506109348215	3.13441661573795	1
[Epithelial_cancer]:SDC4 <- CXCL10:[Epithelial_cancer]	[Epithelial_cancer]:SDC4 <- CXCL10:[Epithelial_cancer]	40	8	17	6	23	2	Epithelial_cancer	rec_lig_cl	PDAC_class	fishers.exact	0.0532224532224533	0.182880765544793	1
[Epithelial_cancer]:SDC4 <- CXCL12:[Fibroblast]	[Epithelial_cancer]:SDC4 <- CXCL12:[Fibroblast]	40	35	17	15	23	20	Epithelial_cancer	rec_lig_cl	PDAC_class	fishers.exact	1	0.891509658129568	1
[Epithelial_cancer]:SDC4 <- FN1:[Fibroblast]	[Epithelial_cancer]:SDC4 <- FN1:[Fibroblast]	40	37	17	15	23	22	Epithelial_cancer	rec_lig_cl	PDAC_class	fishers.exact	0.564676113360324	2.85475805004606	1
[Epithelial_cancer]:SDC4 <- LAMA1:[Fibroblast]	[Epithelial_cancer]:SDC4 <- LAMA1:[Fibroblast]	40	18	17	13	23	5	Epithelial_cancer	rec_lig_cl	PDAC_class	fishers.exact	0.00107110618790263	0.0924573738593868	0.624022213936933
[Epithelial_cancer]:SDC4 <- THBS1:[Fibroblast]	[Epithelial_cancer]:SDC4 <- THBS1:[Fibroblast]	40	37	17	15	23	22	Epithelial_cancer	rec_lig_cl	PDAC_class	fishers.exact	0.564676113360324	2.85475805004606	1
[Epithelial_cancer]:SDC4 <- THBS2:[Fibroblast]	[Epithelial_cancer]:SDC4 <- THBS2:[Fibroblast]	40	37	17	15	23	22	Epithelial_cancer	rec_lig_cl	PDAC_class	fishers.exact	0.564676113360324	2.85475805004606	1
[Epithelial_cancer]:SDC4 <- TNC:[Fibroblast]	[Epithelial_cancer]:SDC4 <- TNC:[Fibroblast]	40	23	17	11	23	12	Epithelial_cancer	rec_lig_cl	PDAC_class	fishers.exact	0.525362837810001	0.602853620749534	1
[Epithelial_cancer]:DDR1 <- COL11A1:[Fibroblast]	[Epithelial_cancer]:DDR1 <- COL11A1:[Fibroblast]	40	34	17	14	23	20	Epithelial_cancer	rec_lig_cl	PDAC_class	fishers.exact	1	1.41565284199485	1
[Epithelial_cancer]:DDR1 <- COL1A1:[Fibroblast]	[Epithelial_cancer]:DDR1 <- COL1A1:[Fibroblast]	40	36	17	14	23	22	Epithelial_cancer	rec_lig_cl	PDAC_class	fishers.exact	0.294069373016741	4.53614969176848	1
[Epithelial_cancer]:DDR1 <- COL3A1:[Fibroblast]	[Epithelial_cancer]:DDR1 <- COL3A1:[Fibroblast]	40	36	17	14	23	22	Epithelial_cancer	rec_lig_cl	PDAC_class	fishers.exact	0.294069373016741	4.53614969176848	1
[Epithelial_cancer]:DDR1 <- COL5A2:[Fibroblast]	[Epithelial_cancer]:DDR1 <- COL5A2:[Fibroblast]	40	36	17	14	23	22	Epithelial_cancer	rec_lig_cl	PDAC_class	fishers.exact	0.294069373016741	4.53614969176848	1
[Epithelial_cancer]:DDR1 <- HLA-C:[Epithelial_cancer]	[Epithelial_cancer]:DDR1 <- HLA-C:[Epithelial_cancer]	40	12	17	7	23	5	Epithelial_cancer	rec_lig_cl	PDAC_class	fishers.exact	0.295972424893448	0.406545924176135	1
[Epithelial_cancer]:APLP2 <- HLA-A:[Epithelial_cancer]	[Epithelial_cancer]:APLP2 <- HLA-A:[Epithelial_cancer]	40	16	17	7	23	9	Epithelial_cancer	rec_lig_cl	PDAC_class	fishers.exact	1	0.92032840633088	1
[Epithelial_cancer]:ITGB6 <- FBN1:[Fibroblast]	[Epithelial_cancer]:ITGB6 <- FBN1:[Fibroblast]	40	36	17	15	23	21	Epithelial_cancer	rec_lig_cl	PDAC_class	fishers.exact	1	1.38806169309773	1
[Epithelial_cancer]:CD40 <- CD40LG:[CD8_T_cell]	[Epithelial_cancer]:CD40 <- CD40LG:[CD8_T_cell]	40	16	17	6	23	10	Epithelial_cancer	rec_lig_cl	PDAC_class	fishers.exact	0.747141134460378	1.39818894263034	1
[Epithelial_cancer]:ITGA3 <- CALR:[Epithelial_cancer]	[Epithelial_cancer]:ITGA3 <- CALR:[Epithelial_cancer]	40	14	17	5	23	9	Epithelial_cancer	rec_lig_cl	PDAC_class	fishers.exact	0.738520945862436	1.52628682969879	1
[Epithelial_cancer]:ITGA3 <- COL18A1:[Epithelial_cancer]	[Epithelial_cancer]:ITGA3 <- COL18A1:[Epithelial_cancer]	40	4	17	3	23	1	Epithelial_cancer	rec_lig_cl	PDAC_class	fishers.exact	0.294069373016741	0.22045127871654	1
[Epithelial_cancer]:ITGA3 <- DUSP18:[Epithelial_cancer]	[Epithelial_cancer]:ITGA3 <- DUSP18:[Epithelial_cancer]	40	28	17	11	23	17	Epithelial_cancer	rec_lig_cl	PDAC_class	fishers.exact	0.728464059164838	1.52839067117602	1
[Epithelial_cancer]:ITGA3 <- LGALS8:[CD8_T_cell]	[Epithelial_cancer]:ITGA3 <- LGALS8:[CD8_T_cell]	40	10	17	4	23	6	Epithelial_cancer	rec_lig_cl	PDAC_class	fishers.exact	1	1.14315048779834	1
[Epithelial_cancer]:ITGA3 <- PLAU:[Epithelial_cancer]	[Epithelial_cancer]:ITGA3 <- PLAU:[Epithelial_cancer]	40	8	17	5	23	3	Epithelial_cancer	rec_lig_cl	PDAC_class	fishers.exact	0.249915502547081	0.369716171739506	1
[Epithelial_cancer]:ITGA3 <- TIMP2:[Fibroblast]	[Epithelial_cancer]:ITGA3 <- TIMP2:[Fibroblast]	40	35	17	14	23	21	Epithelial_cancer	rec_lig_cl	PDAC_class	fishers.exact	0.633961897119792	2.2036890319933	1
[Epithelial_cancer]:EPHB4 <- EFNB1:[Fibroblast]	[Epithelial_cancer]:EPHB4 <- EFNB1:[Fibroblast]	40	3	17	2	23	1	Epithelial_cancer	rec_lig_cl	PDAC_class	fishers.exact	0.564676113360324	0.350292382916257	1
[Epithelial_cancer]:EPHB4 <- EFNB2:[Fibroblast]	[Epithelial_cancer]:EPHB4 <- EFNB2:[Fibroblast]	40	4	17	3	23	1	Epithelial_cancer	rec_lig_cl	PDAC_class	fishers.exact	0.294069373016741	0.22045127871654	1
[Epithelial_cancer]:TNFRSF11B <- FN1:[Fibroblast]	[Epithelial_cancer]:TNFRSF11B <- FN1:[Fibroblast]	40	20	17	9	23	11	Epithelial_cancer	rec_lig_cl	PDAC_class	fishers.exact	1	0.819009019429685	1
[Epithelial_cancer]:TNFRSF11B <- THBS1:[Fibroblast]	[Epithelial_cancer]:TNFRSF11B <- THBS1:[Fibroblast]	40	20	17	9	23	11	Epithelial_cancer	rec_lig_cl	PDAC_class	fishers.exact	1	0.819009019429685	1
[Epithelial_cancer]:ITGB4 <- DUSP18:[Epithelial_cancer]	[Epithelial_cancer]:ITGB4 <- DUSP18:[Epithelial_cancer]	40	28	17	11	23	17	Epithelial_cancer	rec_lig_cl	PDAC_class	fishers.exact	0.728464059164838	1.52839067117602	1
[Epithelial_cancer]:ITGB4 <- ECM1:[Epithelial_cancer]	[Epithelial_cancer]:ITGB4 <- ECM1:[Epithelial_cancer]	40	10	17	5	23	5	Epithelial_cancer	rec_lig_cl	PDAC_class	fishers.exact	0.716568305277983	0.673594538646557	1
[Epithelial_cancer]:F2RL1 <- PRSS1:[Fibroblast]	[Epithelial_cancer]:F2RL1 <- PRSS1:[Fibroblast]	40	1	17	1	23	0	Epithelial_cancer	rec_lig_cl	PDAC_class	fishers.exact	0.425	0	1
[Epithelial_cancer]:F2RL1 <- PRSS3:[Fibroblast]	[Epithelial_cancer]:F2RL1 <- PRSS3:[Fibroblast]	40	1	17	1	23	0	Epithelial_cancer	rec_lig_cl	PDAC_class	fishers.exact	0.425	0	1
[Epithelial_cancer]:KREMEN1 <- DKK3:[Epithelial_cancer]	[Epithelial_cancer]:KREMEN1 <- DKK3:[Epithelial_cancer]	40	1	17	1	23	0	Epithelial_cancer	rec_lig_cl	PDAC_class	fishers.exact	0.425	0	1
[Epithelial_cancer]:MET <- ADAM10:[CD8_T_cell]	[Epithelial_cancer]:MET <- ADAM10:[CD8_T_cell]	40	4	17	1	23	3	Epithelial_cancer	rec_lig_cl	PDAC_class	fishers.exact	0.623503665608929	2.35218279219543	1
[Epithelial_cancer]:MET <- ADAM17:[Fibroblast]	[Epithelial_cancer]:MET <- ADAM17:[Fibroblast]	40	18	17	7	23	11	Epithelial_cancer	rec_lig_cl	PDAC_class	fishers.exact	0.754699415767269	1.30070796953341	1
[Epithelial_cancer]:MET <- DCN:[Fibroblast]	[Epithelial_cancer]:MET <- DCN:[Fibroblast]	40	36	17	15	23	21	Epithelial_cancer	rec_lig_cl	PDAC_class	fishers.exact	1	1.38806169309773	1
[Epithelial_cancer]:MET <- LRIG1:[Fibroblast]	[Epithelial_cancer]:MET <- LRIG1:[Fibroblast]	40	28	17	12	23	16	Epithelial_cancer	rec_lig_cl	PDAC_class	fishers.exact	1	0.95352582771235	1
[Epithelial_cancer]:MET <- SEMA5A:[Fibroblast]	[Epithelial_cancer]:MET <- SEMA5A:[Fibroblast]	40	35	17	15	23	20	Epithelial_cancer	rec_lig_cl	PDAC_class	fishers.exact	1	0.891509658129568	1
[Epithelial_cancer]:MET <- TIMP3:[Fibroblast]	[Epithelial_cancer]:MET <- TIMP3:[Fibroblast]	40	36	17	15	23	21	Epithelial_cancer	rec_lig_cl	PDAC_class	fishers.exact	1	1.38806169309773	1
[Epithelial_cancer]:ITGA6_ITGB4 <- IGF2:[Epithelial_cancer]	[Epithelial_cancer]:ITGA6_ITGB4 <- IGF2:[Epithelial_cancer]	40	9	17	4	23	5	Epithelial_cancer	rec_lig_cl	PDAC_class	fishers.exact	1	0.905100337399222	1
[Epithelial_cancer]:ITGA6_ITGB4 <- LAMA1:[Fibroblast]	[Epithelial_cancer]:ITGA6_ITGB4 <- LAMA1:[Fibroblast]	40	17	17	12	23	5	Epithelial_cancer	rec_lig_cl	PDAC_class	fishers.exact	0.00339769220748086	0.12360395993907	1
[Epithelial_cancer]:ITGA6_ITGB4 <- LAMA2:[Fibroblast]	[Epithelial_cancer]:ITGA6_ITGB4 <- LAMA2:[Fibroblast]	40	36	17	14	23	22	Epithelial_cancer	rec_lig_cl	PDAC_class	fishers.exact	0.294069373016741	4.53614969176848	1
[Epithelial_cancer]:ITGA6_ITGB4 <- LAMA4:[Fibroblast]	[Epithelial_cancer]:ITGA6_ITGB4 <- LAMA4:[Fibroblast]	40	36	17	14	23	22	Epithelial_cancer	rec_lig_cl	PDAC_class	fishers.exact	0.294069373016741	4.53614969176848	1
[Epithelial_cancer]:ITGA6_ITGB4 <- LAMB1:[Epithelial_cancer]	[Epithelial_cancer]:ITGA6_ITGB4 <- LAMB1:[Epithelial_cancer]	40	2	17	2	23	0	Epithelial_cancer	rec_lig_cl	PDAC_class	fishers.exact	0.174358974358974	0	1
[Epithelial_cancer]:ITGA6_ITGB4 <- LAMB1:[Fibroblast]	[Epithelial_cancer]:ITGA6_ITGB4 <- LAMB1:[Fibroblast]	40	36	17	14	23	22	Epithelial_cancer	rec_lig_cl	PDAC_class	fishers.exact	0.294069373016741	4.53614969176848	1
[Epithelial_cancer]:ITGA6_ITGB4 <- LAMB2:[Fibroblast]	[Epithelial_cancer]:ITGA6_ITGB4 <- LAMB2:[Fibroblast]	40	36	17	14	23	22	Epithelial_cancer	rec_lig_cl	PDAC_class	fishers.exact	0.294069373016741	4.53614969176848	1
[Epithelial_cancer]:ITGA6_ITGB4 <- LAMC1:[Fibroblast]	[Epithelial_cancer]:ITGA6_ITGB4 <- LAMC1:[Fibroblast]	40	36	17	14	23	22	Epithelial_cancer	rec_lig_cl	PDAC_class	fishers.exact	0.294069373016741	4.53614969176848	1
[Epithelial_cancer]:SDC1 <- ANGPTL4:[Fibroblast]	[Epithelial_cancer]:SDC1 <- ANGPTL4:[Fibroblast]	40	26	17	11	23	15	Epithelial_cancer	rec_lig_cl	PDAC_class	fishers.exact	1	1.02216068814733	1
[Epithelial_cancer]:SDC1 <- COL1A1:[Fibroblast]	[Epithelial_cancer]:SDC1 <- COL1A1:[Fibroblast]	40	37	17	15	23	22	Epithelial_cancer	rec_lig_cl	PDAC_class	fishers.exact	0.564676113360324	2.85475805004606	1
[Epithelial_cancer]:SDC1 <- COL1A2:[Fibroblast]	[Epithelial_cancer]:SDC1 <- COL1A2:[Fibroblast]	40	37	17	15	23	22	Epithelial_cancer	rec_lig_cl	PDAC_class	fishers.exact	0.564676113360324	2.85475805004606	1
[Epithelial_cancer]:SDC1 <- COL4A1:[Fibroblast]	[Epithelial_cancer]:SDC1 <- COL4A1:[Fibroblast]	40	37	17	15	23	22	Epithelial_cancer	rec_lig_cl	PDAC_class	fishers.exact	0.564676113360324	2.85475805004606	1
[Epithelial_cancer]:SDC1 <- COL4A2:[Fibroblast]	[Epithelial_cancer]:SDC1 <- COL4A2:[Fibroblast]	40	37	17	15	23	22	Epithelial_cancer	rec_lig_cl	PDAC_class	fishers.exact	0.564676113360324	2.85475805004606	1
[Epithelial_cancer]:SDC1 <- COL6A1:[Fibroblast]	[Epithelial_cancer]:SDC1 <- COL6A1:[Fibroblast]	40	37	17	15	23	22	Epithelial_cancer	rec_lig_cl	PDAC_class	fishers.exact	0.564676113360324	2.85475805004606	1
[Epithelial_cancer]:SDC1 <- COL6A2:[Fibroblast]	[Epithelial_cancer]:SDC1 <- COL6A2:[Fibroblast]	40	37	17	15	23	22	Epithelial_cancer	rec_lig_cl	PDAC_class	fishers.exact	0.564676113360324	2.85475805004606	1
[Epithelial_cancer]:SDC1 <- COL6A3:[Fibroblast]	[Epithelial_cancer]:SDC1 <- COL6A3:[Fibroblast]	40	37	17	15	23	22	Epithelial_cancer	rec_lig_cl	PDAC_class	fishers.exact	0.564676113360324	2.85475805004606	1
[Epithelial_cancer]:SDC1 <- COL9A2:[Epithelial_cancer]	[Epithelial_cancer]:SDC1 <- COL9A2:[Epithelial_cancer]	40	34	17	13	23	21	Epithelial_cancer	rec_lig_cl	PDAC_class	fishers.exact	0.372506109348215	3.13441661573795	1
[Epithelial_cancer]:SDC1 <- FN1:[Fibroblast]	[Epithelial_cancer]:SDC1 <- FN1:[Fibroblast]	40	37	17	15	23	22	Epithelial_cancer	rec_lig_cl	PDAC_class	fishers.exact	0.564676113360324	2.85475805004606	1
[Epithelial_cancer]:SDC1 <- HMGB1:[Epithelial_cancer]	[Epithelial_cancer]:SDC1 <- HMGB1:[Epithelial_cancer]	40	15	17	6	23	9	Epithelial_cancer	rec_lig_cl	PDAC_class	fishers.exact	1	1.17374916569037	1
[Epithelial_cancer]:SDC1 <- HSPG2:[Fibroblast]	[Epithelial_cancer]:SDC1 <- HSPG2:[Fibroblast]	40	36	17	15	23	21	Epithelial_cancer	rec_lig_cl	PDAC_class	fishers.exact	1	1.38806169309773	1
[Epithelial_cancer]:SDC1 <- SLIT2:[Fibroblast]	[Epithelial_cancer]:SDC1 <- SLIT2:[Fibroblast]	40	37	17	15	23	22	Epithelial_cancer	rec_lig_cl	PDAC_class	fishers.exact	0.564676113360324	2.85475805004606	1
[Epithelial_cancer]:SDC1 <- THBS1:[Fibroblast]	[Epithelial_cancer]:SDC1 <- THBS1:[Fibroblast]	40	37	17	15	23	22	Epithelial_cancer	rec_lig_cl	PDAC_class	fishers.exact	0.564676113360324	2.85475805004606	1
[Epithelial_cancer]:SDC1 <- THBS2:[Fibroblast]	[Epithelial_cancer]:SDC1 <- THBS2:[Fibroblast]	40	37	17	15	23	22	Epithelial_cancer	rec_lig_cl	PDAC_class	fishers.exact	0.564676113360324	2.85475805004606	1
[Epithelial_cancer]:SDC1 <- TNC:[Fibroblast]	[Epithelial_cancer]:SDC1 <- TNC:[Fibroblast]	40	23	17	11	23	12	Epithelial_cancer	rec_lig_cl	PDAC_class	fishers.exact	0.525362837810001	0.602853620749534	1
[Epithelial_cancer]:PROCR <- PROC:[Epithelial_cancer]	[Epithelial_cancer]:PROCR <- PROC:[Epithelial_cancer]	40	13	17	8	23	5	Epithelial_cancer	rec_lig_cl	PDAC_class	fishers.exact	0.170940684845023	0.322335232578379	1
[Epithelial_cancer]:CAV1 <- HRAS:[CD8_T_cell]	[Epithelial_cancer]:CAV1 <- HRAS:[CD8_T_cell]	40	5	17	3	23	2	Epithelial_cancer	rec_lig_cl	PDAC_class	fishers.exact	0.633961897119792	0.453784533789448	1
[Epithelial_cancer]:CAV1 <- ICAM1:[CD8_T_cell]	[Epithelial_cancer]:CAV1 <- ICAM1:[CD8_T_cell]	40	4	17	2	23	2	Epithelial_cancer	rec_lig_cl	PDAC_class	fishers.exact	1	0.720429073846354	1
[Epithelial_cancer]:CAV1 <- ICAM1:[Fibroblast]	[Epithelial_cancer]:CAV1 <- ICAM1:[Fibroblast]	40	22	17	8	23	14	Epithelial_cancer	rec_lig_cl	PDAC_class	fishers.exact	0.522778863401778	1.72532510772451	1
[Epithelial_cancer]:CAV1 <- TGFB1:[Epithelial_cancer]	[Epithelial_cancer]:CAV1 <- TGFB1:[Epithelial_cancer]	40	1	17	1	23	0	Epithelial_cancer	rec_lig_cl	PDAC_class	fishers.exact	0.425	0	1
[Epithelial_cancer]:INSR <- ARF1:[CD8_T_cell]	[Epithelial_cancer]:INSR <- ARF1:[CD8_T_cell]	40	8	17	4	23	4	Epithelial_cancer	rec_lig_cl	PDAC_class	fishers.exact	0.702471702471703	0.690859683366736	1
[Epithelial_cancer]:INSR <- ARF1:[Fibroblast]	[Epithelial_cancer]:INSR <- ARF1:[Fibroblast]	40	9	17	4	23	5	Epithelial_cancer	rec_lig_cl	PDAC_class	fishers.exact	1	0.905100337399222	1
[Epithelial_cancer]:INSR <- HRAS:[CD8_T_cell]	[Epithelial_cancer]:INSR <- HRAS:[CD8_T_cell]	40	6	17	2	23	4	Epithelial_cancer	rec_lig_cl	PDAC_class	fishers.exact	1	1.56153408166088	1
[Epithelial_cancer]:INSR <- HRAS:[Epithelial_cancer]	[Epithelial_cancer]:INSR <- HRAS:[Epithelial_cancer]	40	32	17	11	23	21	Epithelial_cancer	rec_lig_cl	PDAC_class	fishers.exact	0.0532224532224533	5.46804360218554	1
[Epithelial_cancer]:INSR <- IGF2:[Epithelial_cancer]	[Epithelial_cancer]:INSR <- IGF2:[Epithelial_cancer]	40	8	17	3	23	5	Epithelial_cancer	rec_lig_cl	PDAC_class	fishers.exact	1	1.28801418811975	1
[Epithelial_cancer]:INSR <- NAMPT:[Epithelial_cancer]	[Epithelial_cancer]:INSR <- NAMPT:[Epithelial_cancer]	40	30	17	12	23	18	Epithelial_cancer	rec_lig_cl	PDAC_class	fishers.exact	0.716568305277983	1.4845726065554	1
[Epithelial_cancer]:INSR <- SORBS1:[Fibroblast]	[Epithelial_cancer]:INSR <- SORBS1:[Fibroblast]	40	30	17	13	23	17	Epithelial_cancer	rec_lig_cl	PDAC_class	fishers.exact	1	0.874775465412217	1
[Epithelial_cancer]:FZD8_LRP5 <- WNT10A:[Epithelial_cancer]	[Epithelial_cancer]:FZD8_LRP5 <- WNT10A:[Epithelial_cancer]	40	3	17	1	23	2	Epithelial_cancer	rec_lig_cl	PDAC_class	fishers.exact	1	1.50841601871706	1
[Epithelial_cancer]:FZD8_LRP5 <- WNT4:[Fibroblast]	[Epithelial_cancer]:FZD8_LRP5 <- WNT4:[Fibroblast]	40	4	17	2	23	2	Epithelial_cancer	rec_lig_cl	PDAC_class	fishers.exact	1	0.720429073846354	1
[Epithelial_cancer]:FZD8_LRP5 <- WNT7A:[Epithelial_cancer]	[Epithelial_cancer]:FZD8_LRP5 <- WNT7A:[Epithelial_cancer]	40	4	17	2	23	2	Epithelial_cancer	rec_lig_cl	PDAC_class	fishers.exact	1	0.720429073846354	1
[Epithelial_cancer]:ITGA6 <- COL6A1:[Fibroblast]	[Epithelial_cancer]:ITGA6 <- COL6A1:[Fibroblast]	40	36	17	14	23	22	Epithelial_cancer	rec_lig_cl	PDAC_class	fishers.exact	0.294069373016741	4.53614969176848	1
[Epithelial_cancer]:ITGA6 <- DUSP18:[Epithelial_cancer]	[Epithelial_cancer]:ITGA6 <- DUSP18:[Epithelial_cancer]	40	28	17	11	23	17	Epithelial_cancer	rec_lig_cl	PDAC_class	fishers.exact	0.728464059164838	1.52839067117602	1
[Epithelial_cancer]:ITGA6 <- FN1:[Fibroblast]	[Epithelial_cancer]:ITGA6 <- FN1:[Fibroblast]	40	36	17	14	23	22	Epithelial_cancer	rec_lig_cl	PDAC_class	fishers.exact	0.294069373016741	4.53614969176848	1
[Epithelial_cancer]:ITGA6 <- THBS1:[Fibroblast]	[Epithelial_cancer]:ITGA6 <- THBS1:[Fibroblast]	40	36	17	14	23	22	Epithelial_cancer	rec_lig_cl	PDAC_class	fishers.exact	0.294069373016741	4.53614969176848	1
[Epithelial_cancer]:ITGA6 <- THBS2:[Fibroblast]	[Epithelial_cancer]:ITGA6 <- THBS2:[Fibroblast]	40	36	17	14	23	22	Epithelial_cancer	rec_lig_cl	PDAC_class	fishers.exact	0.294069373016741	4.53614969176848	1
[Epithelial_cancer]:PLXND1 <- SEMA3E:[Epithelial_cancer]	[Epithelial_cancer]:PLXND1 <- SEMA3E:[Epithelial_cancer]	40	8	17	4	23	4	Epithelial_cancer	rec_lig_cl	PDAC_class	fishers.exact	0.702471702471703	0.690859683366736	1
[Epithelial_cancer]:EZR <- VCAM1:[Fibroblast]	[Epithelial_cancer]:EZR <- VCAM1:[Fibroblast]	40	35	17	14	23	21	Epithelial_cancer	rec_lig_cl	PDAC_class	fishers.exact	0.633961897119792	2.2036890319933	1
[Epithelial_cancer]:ITGAV_ITGB6 <- FN1:[Fibroblast]	[Epithelial_cancer]:ITGAV_ITGB6 <- FN1:[Fibroblast]	40	33	17	13	23	20	Epithelial_cancer	rec_lig_cl	PDAC_class	fishers.exact	0.431564357880147	2.0137273206318	1
[Epithelial_cancer]:ITGAV_ITGB6 <- TGFB1:[Epithelial_cancer]	[Epithelial_cancer]:ITGAV_ITGB6 <- TGFB1:[Epithelial_cancer]	40	2	17	1	23	1	Epithelial_cancer	rec_lig_cl	PDAC_class	fishers.exact	1	0.733187413397226	1
[Epithelial_cancer]:ITGAV_ITGB6 <- TNC:[Fibroblast]	[Epithelial_cancer]:ITGAV_ITGB6 <- TNC:[Fibroblast]	40	21	17	10	23	11	Epithelial_cancer	rec_lig_cl	PDAC_class	fishers.exact	0.537780717313532	0.648880298619715	1
[Epithelial_cancer]:GPC1 <- BMP2:[CD8_T_cell]	[Epithelial_cancer]:GPC1 <- BMP2:[CD8_T_cell]	40	2	17	2	23	0	Epithelial_cancer	rec_lig_cl	PDAC_class	fishers.exact	0.174358974358974	0	1
[Epithelial_cancer]:GPC1 <- COL18A1:[Epithelial_cancer]	[Epithelial_cancer]:GPC1 <- COL18A1:[Epithelial_cancer]	40	3	17	2	23	1	Epithelial_cancer	rec_lig_cl	PDAC_class	fishers.exact	0.564676113360324	0.350292382916257	1
[Epithelial_cancer]:GPC1 <- LAMA1:[Fibroblast]	[Epithelial_cancer]:GPC1 <- LAMA1:[Fibroblast]	40	14	17	9	23	5	Epithelial_cancer	rec_lig_cl	PDAC_class	fishers.exact	0.0524803168017851	0.256568389245069	1
[Epithelial_cancer]:GPC1 <- SLIT2:[Fibroblast]	[Epithelial_cancer]:GPC1 <- SLIT2:[Fibroblast]	40	26	17	11	23	15	Epithelial_cancer	rec_lig_cl	PDAC_class	fishers.exact	1	1.02216068814733	1
[Epithelial_cancer]:GPC1 <- VEGFA:[Fibroblast]	[Epithelial_cancer]:GPC1 <- VEGFA:[Fibroblast]	40	12	17	7	23	5	Epithelial_cancer	rec_lig_cl	PDAC_class	fishers.exact	0.295972424893448	0.406545924176135	1
[Epithelial_cancer]:ST14 <- PLAU:[Epithelial_cancer]	[Epithelial_cancer]:ST14 <- PLAU:[Epithelial_cancer]	40	8	17	5	23	3	Epithelial_cancer	rec_lig_cl	PDAC_class	fishers.exact	0.249915502547081	0.369716171739506	1
[Epithelial_cancer]:LRFN3 <- LRFN3:[Epithelial_cancer]	[Epithelial_cancer]:LRFN3 <- LRFN3:[Epithelial_cancer]	40	4	17	3	23	1	Epithelial_cancer	rec_lig_cl	PDAC_class	fishers.exact	0.294069373016741	0.22045127871654	1
[Epithelial_cancer]:LRP5 <- FAM3B:[Epithelial_cancer]	[Epithelial_cancer]:LRP5 <- FAM3B:[Epithelial_cancer]	40	32	17	12	23	20	Epithelial_cancer	rec_lig_cl	PDAC_class	fishers.exact	0.249915502547081	2.70477754677331	1
[Epithelial_cancer]:LRP5 <- THBS1:[Fibroblast]	[Epithelial_cancer]:LRP5 <- THBS1:[Fibroblast]	40	34	17	12	23	22	Epithelial_cancer	rec_lig_cl	PDAC_class	fishers.exact	0.0666028376554693	8.67504140310459	1
[Epithelial_cancer]:LRP5 <- WNT5A:[Fibroblast]	[Epithelial_cancer]:LRP5 <- WNT5A:[Fibroblast]	40	34	17	12	23	22	Epithelial_cancer	rec_lig_cl	PDAC_class	fishers.exact	0.0666028376554693	8.67504140310459	1
[Epithelial_cancer]:ITGA3_ITGB1 <- COL1A1:[Fibroblast]	[Epithelial_cancer]:ITGA3_ITGB1 <- COL1A1:[Fibroblast]	40	36	17	14	23	22	Epithelial_cancer	rec_lig_cl	PDAC_class	fishers.exact	0.294069373016741	4.53614969176848	1
[Epithelial_cancer]:ITGA3_ITGB1 <- COL1A2:[Fibroblast]	[Epithelial_cancer]:ITGA3_ITGB1 <- COL1A2:[Fibroblast]	40	36	17	14	23	22	Epithelial_cancer	rec_lig_cl	PDAC_class	fishers.exact	0.294069373016741	4.53614969176848	1
[Epithelial_cancer]:ITGA3_ITGB1 <- COL4A1:[Fibroblast]	[Epithelial_cancer]:ITGA3_ITGB1 <- COL4A1:[Fibroblast]	40	36	17	14	23	22	Epithelial_cancer	rec_lig_cl	PDAC_class	fishers.exact	0.294069373016741	4.53614969176848	1
[Epithelial_cancer]:ITGA3_ITGB1 <- COL4A2:[Fibroblast]	[Epithelial_cancer]:ITGA3_ITGB1 <- COL4A2:[Fibroblast]	40	36	17	14	23	22	Epithelial_cancer	rec_lig_cl	PDAC_class	fishers.exact	0.294069373016741	4.53614969176848	1
[Epithelial_cancer]:ITGA3_ITGB1 <- COL6A1:[Fibroblast]	[Epithelial_cancer]:ITGA3_ITGB1 <- COL6A1:[Fibroblast]	40	36	17	14	23	22	Epithelial_cancer	rec_lig_cl	PDAC_class	fishers.exact	0.294069373016741	4.53614969176848	1
[Epithelial_cancer]:ITGA3_ITGB1 <- COL6A2:[Fibroblast]	[Epithelial_cancer]:ITGA3_ITGB1 <- COL6A2:[Fibroblast]	40	36	17	14	23	22	Epithelial_cancer	rec_lig_cl	PDAC_class	fishers.exact	0.294069373016741	4.53614969176848	1
[Epithelial_cancer]:ITGA3_ITGB1 <- COL6A3:[Fibroblast]	[Epithelial_cancer]:ITGA3_ITGB1 <- COL6A3:[Fibroblast]	40	36	17	14	23	22	Epithelial_cancer	rec_lig_cl	PDAC_class	fishers.exact	0.294069373016741	4.53614969176848	1
[Epithelial_cancer]:ITGA3_ITGB1 <- COL9A2:[Epithelial_cancer]	[Epithelial_cancer]:ITGA3_ITGB1 <- COL9A2:[Epithelial_cancer]	40	33	17	12	23	21	Epithelial_cancer	rec_lig_cl	PDAC_class	fishers.exact	0.113434183171025	4.20974996447572	1
[Epithelial_cancer]:ITGA3_ITGB1 <- JAM2:[Fibroblast]	[Epithelial_cancer]:ITGA3_ITGB1 <- JAM2:[Fibroblast]	40	32	17	12	23	20	Epithelial_cancer	rec_lig_cl	PDAC_class	fishers.exact	0.249915502547081	2.70477754677331	1
[Epithelial_cancer]:ITGA3_ITGB1 <- LAMA1:[Fibroblast]	[Epithelial_cancer]:ITGA3_ITGB1 <- LAMA1:[Fibroblast]	40	17	17	12	23	5	Epithelial_cancer	rec_lig_cl	PDAC_class	fishers.exact	0.00339769220748086	0.12360395993907	1
[Epithelial_cancer]:ITGA3_ITGB1 <- LAMA2:[Fibroblast]	[Epithelial_cancer]:ITGA3_ITGB1 <- LAMA2:[Fibroblast]	40	36	17	14	23	22	Epithelial_cancer	rec_lig_cl	PDAC_class	fishers.exact	0.294069373016741	4.53614969176848	1
[Epithelial_cancer]:ITGA3_ITGB1 <- LAMA4:[Fibroblast]	[Epithelial_cancer]:ITGA3_ITGB1 <- LAMA4:[Fibroblast]	40	36	17	14	23	22	Epithelial_cancer	rec_lig_cl	PDAC_class	fishers.exact	0.294069373016741	4.53614969176848	1
[Epithelial_cancer]:ITGA3_ITGB1 <- LAMB1:[Epithelial_cancer]	[Epithelial_cancer]:ITGA3_ITGB1 <- LAMB1:[Epithelial_cancer]	40	2	17	2	23	0	Epithelial_cancer	rec_lig_cl	PDAC_class	fishers.exact	0.174358974358974	0	1
[Epithelial_cancer]:ITGA3_ITGB1 <- LAMB1:[Fibroblast]	[Epithelial_cancer]:ITGA3_ITGB1 <- LAMB1:[Fibroblast]	40	36	17	14	23	22	Epithelial_cancer	rec_lig_cl	PDAC_class	fishers.exact	0.294069373016741	4.53614969176848	1
[Epithelial_cancer]:ITGA3_ITGB1 <- LAMB2:[Fibroblast]	[Epithelial_cancer]:ITGA3_ITGB1 <- LAMB2:[Fibroblast]	40	36	17	14	23	22	Epithelial_cancer	rec_lig_cl	PDAC_class	fishers.exact	0.294069373016741	4.53614969176848	1
[Epithelial_cancer]:ITGA3_ITGB1 <- LAMC1:[Fibroblast]	[Epithelial_cancer]:ITGA3_ITGB1 <- LAMC1:[Fibroblast]	40	36	17	14	23	22	Epithelial_cancer	rec_lig_cl	PDAC_class	fishers.exact	0.294069373016741	4.53614969176848	1
[Epithelial_cancer]:ITGA3_ITGB1 <- THBS2:[Fibroblast]	[Epithelial_cancer]:ITGA3_ITGB1 <- THBS2:[Fibroblast]	40	36	17	14	23	22	Epithelial_cancer	rec_lig_cl	PDAC_class	fishers.exact	0.294069373016741	4.53614969176848	1
[Epithelial_cancer]:ITGB1_ITGA3 <- FN1:[Fibroblast]	[Epithelial_cancer]:ITGB1_ITGA3 <- FN1:[Fibroblast]	40	36	17	14	23	22	Epithelial_cancer	rec_lig_cl	PDAC_class	fishers.exact	0.294069373016741	4.53614969176848	1
[Epithelial_cancer]:ITGB1_ITGA3 <- THBS1:[Fibroblast]	[Epithelial_cancer]:ITGB1_ITGA3 <- THBS1:[Fibroblast]	40	36	17	14	23	22	Epithelial_cancer	rec_lig_cl	PDAC_class	fishers.exact	0.294069373016741	4.53614969176848	1
[Epithelial_cancer]:IL10RB <- UCN2:[Fibroblast]	[Epithelial_cancer]:IL10RB <- UCN2:[Fibroblast]	40	2	17	2	23	0	Epithelial_cancer	rec_lig_cl	PDAC_class	fishers.exact	0.174358974358974	0	1
[Epithelial_cancer]:LGR4 <- TNFSF11:[CD8_T_cell]	[Epithelial_cancer]:LGR4 <- TNFSF11:[CD8_T_cell]	40	8	17	5	23	3	Epithelial_cancer	rec_lig_cl	PDAC_class	fishers.exact	0.249915502547081	0.369716171739506	1
[Epithelial_cancer]:CD82 <- HBEGF:[CD8_T_cell]	[Epithelial_cancer]:CD82 <- HBEGF:[CD8_T_cell]	40	3	17	2	23	1	Epithelial_cancer	rec_lig_cl	PDAC_class	fishers.exact	0.564676113360324	0.350292382916257	1
[Epithelial_cancer]:EPHB2 <- EFNA5:[Epithelial_cancer]	[Epithelial_cancer]:EPHB2 <- EFNA5:[Epithelial_cancer]	40	9	17	7	23	2	Epithelial_cancer	rec_lig_cl	PDAC_class	fishers.exact	0.0231165882481672	0.143640700662674	1
[Epithelial_cancer]:EPHB2 <- EFNB1:[Fibroblast]	[Epithelial_cancer]:EPHB2 <- EFNB1:[Fibroblast]	40	1	17	1	23	0	Epithelial_cancer	rec_lig_cl	PDAC_class	fishers.exact	0.425	0	1
[Epithelial_cancer]:EPHB2 <- L1CAM:[Epithelial_cancer]	[Epithelial_cancer]:EPHB2 <- L1CAM:[Epithelial_cancer]	40	7	17	6	23	1	Epithelial_cancer	rec_lig_cl	PDAC_class	fishers.exact	0.0294607360396834	0.0887475618907086	1
[Epithelial_cancer]:EPHB2 <- VEGFA:[Fibroblast]	[Epithelial_cancer]:EPHB2 <- VEGFA:[Fibroblast]	40	4	17	3	23	1	Epithelial_cancer	rec_lig_cl	PDAC_class	fishers.exact	0.294069373016741	0.22045127871654	1
[Epithelial_cancer]:IDE <- IGF2:[Epithelial_cancer]	[Epithelial_cancer]:IDE <- IGF2:[Epithelial_cancer]	40	4	17	3	23	1	Epithelial_cancer	rec_lig_cl	PDAC_class	fishers.exact	0.294069373016741	0.22045127871654	1
[Epithelial_cancer]:CNTN1 <- L1CAM:[Epithelial_cancer]	[Epithelial_cancer]:CNTN1 <- L1CAM:[Epithelial_cancer]	40	1	17	1	23	0	Epithelial_cancer	rec_lig_cl	PDAC_class	fishers.exact	0.425	0	1
[Epithelial_cancer]:CNTN1 <- TNC:[Fibroblast]	[Epithelial_cancer]:CNTN1 <- TNC:[Fibroblast]	40	1	17	1	23	0	Epithelial_cancer	rec_lig_cl	PDAC_class	fishers.exact	0.425	0	1
[Epithelial_cancer]:ITGB8 <- TGFB1:[Epithelial_cancer]	[Epithelial_cancer]:ITGB8 <- TGFB1:[Epithelial_cancer]	40	2	17	1	23	1	Epithelial_cancer	rec_lig_cl	PDAC_class	fishers.exact	1	0.733187413397226	1
[Epithelial_cancer]:SORL1 <- LRPAP1:[Epithelial_cancer]	[Epithelial_cancer]:SORL1 <- LRPAP1:[Epithelial_cancer]	40	12	17	7	23	5	Epithelial_cancer	rec_lig_cl	PDAC_class	fishers.exact	0.295972424893448	0.406545924176135	1
[Epithelial_cancer]:TRAF3 <- CD40LG:[CD8_T_cell]	[Epithelial_cancer]:TRAF3 <- CD40LG:[CD8_T_cell]	40	11	17	4	23	7	Epithelial_cancer	rec_lig_cl	PDAC_class	fishers.exact	0.729795117698344	1.40954173619059	1
[Epithelial_cancer]:LDLR <- APOA1:[CD8_T_cell]	[Epithelial_cancer]:LDLR <- APOA1:[CD8_T_cell]	40	7	17	6	23	1	Epithelial_cancer	rec_lig_cl	PDAC_class	fishers.exact	0.0294607360396834	0.0887475618907086	1
[Epithelial_cancer]:LDLR <- LRPAP1:[Epithelial_cancer]	[Epithelial_cancer]:LDLR <- LRPAP1:[Epithelial_cancer]	40	14	17	8	23	6	Epithelial_cancer	rec_lig_cl	PDAC_class	fishers.exact	0.197843561024874	0.406781302997883	1
[Epithelial_cancer]:LDLR <- RPS27A:[Epithelial_cancer]	[Epithelial_cancer]:LDLR <- RPS27A:[Epithelial_cancer]	40	4	17	2	23	2	Epithelial_cancer	rec_lig_cl	PDAC_class	fishers.exact	1	0.720429073846354	1
[Epithelial_cancer]:LDLR <- WNT5A:[Fibroblast]	[Epithelial_cancer]:LDLR <- WNT5A:[Fibroblast]	40	36	17	14	23	22	Epithelial_cancer	rec_lig_cl	PDAC_class	fishers.exact	0.294069373016741	4.53614969176848	1
[Epithelial_cancer]:LDLR <- WNT7A:[Epithelial_cancer]	[Epithelial_cancer]:LDLR <- WNT7A:[Epithelial_cancer]	40	32	17	13	23	19	Epithelial_cancer	rec_lig_cl	PDAC_class	fishers.exact	0.702471702471703	1.44747193109713	1
[Epithelial_cancer]:GJB2 <- RTN4:[Epithelial_cancer]	[Epithelial_cancer]:GJB2 <- RTN4:[Epithelial_cancer]	40	16	17	9	23	7	Epithelial_cancer	rec_lig_cl	PDAC_class	fishers.exact	0.19910611390033	0.398623510395989	1
[Epithelial_cancer]:TSPAN14 <- ADAM10:[CD8_T_cell]	[Epithelial_cancer]:TSPAN14 <- ADAM10:[CD8_T_cell]	40	4	17	1	23	3	Epithelial_cancer	rec_lig_cl	PDAC_class	fishers.exact	0.623503665608929	2.35218279219543	1
[Epithelial_cancer]:L1CAM <- ALCAM:[Fibroblast]	[Epithelial_cancer]:L1CAM <- ALCAM:[Fibroblast]	40	1	17	1	23	0	Epithelial_cancer	rec_lig_cl	PDAC_class	fishers.exact	0.425	0	1
[Epithelial_cancer]:L1CAM <- CD9:[Epithelial_cancer]	[Epithelial_cancer]:L1CAM <- CD9:[Epithelial_cancer]	40	5	17	4	23	1	Epithelial_cancer	rec_lig_cl	PDAC_class	fishers.exact	0.143732295048085	0.154876754936394	1
[Epithelial_cancer]:L1CAM <- L1CAM:[Epithelial_cancer]	[Epithelial_cancer]:L1CAM <- L1CAM:[Epithelial_cancer]	40	5	17	4	23	1	Epithelial_cancer	rec_lig_cl	PDAC_class	fishers.exact	0.143732295048085	0.154876754936394	1
[Epithelial_cancer]:ICAM1 <- AREG:[CD8_T_cell]	[Epithelial_cancer]:ICAM1 <- AREG:[CD8_T_cell]	40	5	17	2	23	3	Epithelial_cancer	rec_lig_cl	PDAC_class	fishers.exact	1	1.12169283964691	1
[Epithelial_cancer]:ICAM1 <- integrin_aXb2_complex:[Epithelial_cancer]	[Epithelial_cancer]:ICAM1 <- integrin_aXb2_complex:[Epithelial_cancer]	40	14	17	7	23	7	Epithelial_cancer	rec_lig_cl	PDAC_class	fishers.exact	0.520621734081134	0.632537197713314	1
[Epithelial_cancer]:HFE <- B2M:[CD8_T_cell]	[Epithelial_cancer]:HFE <- B2M:[CD8_T_cell]	40	9	17	4	23	5	Epithelial_cancer	rec_lig_cl	PDAC_class	fishers.exact	1	0.905100337399222	1
[Epithelial_cancer]:HFE <- B2M:[Epithelial_cancer]	[Epithelial_cancer]:HFE <- B2M:[Epithelial_cancer]	40	5	17	2	23	3	Epithelial_cancer	rec_lig_cl	PDAC_class	fishers.exact	1	1.12169283964691	1
[Epithelial_cancer]:PARD3 <- PRSS1:[Fibroblast]	[Epithelial_cancer]:PARD3 <- PRSS1:[Fibroblast]	40	1	17	1	23	0	Epithelial_cancer	rec_lig_cl	PDAC_class	fishers.exact	0.425	0	1
[Epithelial_cancer]:PARD3 <- PRSS3:[Fibroblast]	[Epithelial_cancer]:PARD3 <- PRSS3:[Fibroblast]	40	1	17	1	23	0	Epithelial_cancer	rec_lig_cl	PDAC_class	fishers.exact	0.425	0	1
[Epithelial_cancer]:DPP4 <- ADA:[CD8_T_cell]	[Epithelial_cancer]:DPP4 <- ADA:[CD8_T_cell]	40	18	17	6	23	12	Epithelial_cancer	rec_lig_cl	PDAC_class	fishers.exact	0.347564160378399	1.96524692591605	1
[Epithelial_cancer]:DPP4 <- CXCL10:[Epithelial_cancer]	[Epithelial_cancer]:DPP4 <- CXCL10:[Epithelial_cancer]	40	5	17	4	23	1	Epithelial_cancer	rec_lig_cl	PDAC_class	fishers.exact	0.143732295048085	0.154876754936394	1
[Epithelial_cancer]:DPP4 <- CXCL12:[Fibroblast]	[Epithelial_cancer]:DPP4 <- CXCL12:[Fibroblast]	40	19	17	7	23	12	Epithelial_cancer	rec_lig_cl	PDAC_class	fishers.exact	0.537780717313532	1.54111629236884	1
[Epithelial_cancer]:DPP4 <- CXCL2:[CD8_T_cell]	[Epithelial_cancer]:DPP4 <- CXCL2:[CD8_T_cell]	40	2	17	1	23	1	Epithelial_cancer	rec_lig_cl	PDAC_class	fishers.exact	1	0.733187413397226	1
[Epithelial_cancer]:DPP4 <- FN1:[Fibroblast]	[Epithelial_cancer]:DPP4 <- FN1:[Fibroblast]	40	20	17	7	23	13	Epithelial_cancer	rec_lig_cl	PDAC_class	fishers.exact	0.523107089291739	1.8282285037509	1
[Epithelial_cancer]:FGFRL1 <- FGF10:[Fibroblast]	[Epithelial_cancer]:FGFRL1 <- FGF10:[Fibroblast]	40	21	17	8	23	13	Epithelial_cancer	rec_lig_cl	PDAC_class	fishers.exact	0.749631221878163	1.44853693742054	1
[Epithelial_cancer]:FGFRL1 <- FGF1:[Fibroblast]	[Epithelial_cancer]:FGFRL1 <- FGF1:[Fibroblast]	40	21	17	10	23	11	Epithelial_cancer	rec_lig_cl	PDAC_class	fishers.exact	0.537780717313532	0.648880298619715	1
[Epithelial_cancer]:PTPRR <- FGFR2:[Fibroblast]	[Epithelial_cancer]:PTPRR <- FGFR2:[Fibroblast]	40	11	17	9	23	2	Epithelial_cancer	rec_lig_cl	PDAC_class	fishers.exact	0.00344414873277351	0.0910048460983655	1
[Epithelial_cancer]:NT5E <- FN1:[Fibroblast]	[Epithelial_cancer]:NT5E <- FN1:[Fibroblast]	40	26	17	9	23	17	Epithelial_cancer	rec_lig_cl	PDAC_class	fishers.exact	0.197843561024874	2.45832341022125	1
[Epithelial_cancer]:NT5E <- LAMA1:[Fibroblast]	[Epithelial_cancer]:NT5E <- LAMA1:[Fibroblast]	40	12	17	8	23	4	Epithelial_cancer	rec_lig_cl	PDAC_class	fishers.exact	0.0793755593533124	0.246344886047807	1
[Epithelial_cancer]:NT5E <- TNC:[Fibroblast]	[Epithelial_cancer]:NT5E <- TNC:[Fibroblast]	40	16	17	7	23	9	Epithelial_cancer	rec_lig_cl	PDAC_class	fishers.exact	1	0.92032840633088	1
[Epithelial_cancer]:ITGB5_ITGAV <- FN1:[Fibroblast]	[Epithelial_cancer]:ITGB5_ITGAV <- FN1:[Fibroblast]	40	28	17	12	23	16	Epithelial_cancer	rec_lig_cl	PDAC_class	fishers.exact	1	0.95352582771235	1
[Epithelial_cancer]:ITGAV_ITGB5 <- POSTN:[Fibroblast]	[Epithelial_cancer]:ITGAV_ITGB5 <- POSTN:[Fibroblast]	40	28	17	12	23	16	Epithelial_cancer	rec_lig_cl	PDAC_class	fishers.exact	1	0.95352582771235	1
[Epithelial_cancer]:ITGAV_ITGB8 <- COL1A1:[Fibroblast]	[Epithelial_cancer]:ITGAV_ITGB8 <- COL1A1:[Fibroblast]	40	30	17	12	23	18	Epithelial_cancer	rec_lig_cl	PDAC_class	fishers.exact	0.716568305277983	1.4845726065554	1
[Epithelial_cancer]:ITGAV_ITGB8 <- COL1A2:[Fibroblast]	[Epithelial_cancer]:ITGAV_ITGB8 <- COL1A2:[Fibroblast]	40	30	17	12	23	18	Epithelial_cancer	rec_lig_cl	PDAC_class	fishers.exact	0.716568305277983	1.4845726065554	1
[Epithelial_cancer]:ITGAV_ITGB8 <- COL4A1:[Fibroblast]	[Epithelial_cancer]:ITGAV_ITGB8 <- COL4A1:[Fibroblast]	40	30	17	12	23	18	Epithelial_cancer	rec_lig_cl	PDAC_class	fishers.exact	0.716568305277983	1.4845726065554	1
[Epithelial_cancer]:ITGAV_ITGB8 <- COL4A2:[Fibroblast]	[Epithelial_cancer]:ITGAV_ITGB8 <- COL4A2:[Fibroblast]	40	30	17	12	23	18	Epithelial_cancer	rec_lig_cl	PDAC_class	fishers.exact	0.716568305277983	1.4845726065554	1
[Epithelial_cancer]:ITGAV_ITGB8 <- COL6A1:[Fibroblast]	[Epithelial_cancer]:ITGAV_ITGB8 <- COL6A1:[Fibroblast]	40	30	17	12	23	18	Epithelial_cancer	rec_lig_cl	PDAC_class	fishers.exact	0.716568305277983	1.4845726065554	1
[Epithelial_cancer]:ITGAV_ITGB8 <- COL6A2:[Fibroblast]	[Epithelial_cancer]:ITGAV_ITGB8 <- COL6A2:[Fibroblast]	40	30	17	12	23	18	Epithelial_cancer	rec_lig_cl	PDAC_class	fishers.exact	0.716568305277983	1.4845726065554	1
[Epithelial_cancer]:ITGAV_ITGB8 <- COL6A3:[Fibroblast]	[Epithelial_cancer]:ITGAV_ITGB8 <- COL6A3:[Fibroblast]	40	30	17	12	23	18	Epithelial_cancer	rec_lig_cl	PDAC_class	fishers.exact	0.716568305277983	1.4845726065554	1
[Epithelial_cancer]:ITGAV_ITGB8 <- COL9A2:[Epithelial_cancer]	[Epithelial_cancer]:ITGAV_ITGB8 <- COL9A2:[Epithelial_cancer]	40	28	17	10	23	18	Epithelial_cancer	rec_lig_cl	PDAC_class	fishers.exact	0.295972424893448	2.45974671133772	1
[Epithelial_cancer]:ITGAV_ITGB8 <- FN1:[Fibroblast]	[Epithelial_cancer]:ITGAV_ITGB8 <- FN1:[Fibroblast]	40	30	17	12	23	18	Epithelial_cancer	rec_lig_cl	PDAC_class	fishers.exact	0.716568305277983	1.4845726065554	1
[Epithelial_cancer]:ITGAV_ITGB8 <- LAMA1:[Fibroblast]	[Epithelial_cancer]:ITGAV_ITGB8 <- LAMA1:[Fibroblast]	40	15	17	11	23	4	Epithelial_cancer	rec_lig_cl	PDAC_class	fishers.exact	0.00336973835305313	0.122645135948258	1
[Epithelial_cancer]:ITGAV_ITGB8 <- LAMA2:[Fibroblast]	[Epithelial_cancer]:ITGAV_ITGB8 <- LAMA2:[Fibroblast]	40	30	17	12	23	18	Epithelial_cancer	rec_lig_cl	PDAC_class	fishers.exact	0.716568305277983	1.4845726065554	1
[Epithelial_cancer]:ITGAV_ITGB8 <- LAMA4:[Fibroblast]	[Epithelial_cancer]:ITGAV_ITGB8 <- LAMA4:[Fibroblast]	40	30	17	12	23	18	Epithelial_cancer	rec_lig_cl	PDAC_class	fishers.exact	0.716568305277983	1.4845726065554	1
[Epithelial_cancer]:ITGAV_ITGB8 <- LAMB1:[Epithelial_cancer]	[Epithelial_cancer]:ITGAV_ITGB8 <- LAMB1:[Epithelial_cancer]	40	2	17	2	23	0	Epithelial_cancer	rec_lig_cl	PDAC_class	fishers.exact	0.174358974358974	0	1
[Epithelial_cancer]:ITGAV_ITGB8 <- LAMB1:[Fibroblast]	[Epithelial_cancer]:ITGAV_ITGB8 <- LAMB1:[Fibroblast]	40	30	17	12	23	18	Epithelial_cancer	rec_lig_cl	PDAC_class	fishers.exact	0.716568305277983	1.4845726065554	1
[Epithelial_cancer]:ITGAV_ITGB8 <- LAMB2:[Fibroblast]	[Epithelial_cancer]:ITGAV_ITGB8 <- LAMB2:[Fibroblast]	40	30	17	12	23	18	Epithelial_cancer	rec_lig_cl	PDAC_class	fishers.exact	0.716568305277983	1.4845726065554	1
[Epithelial_cancer]:ITGAV_ITGB8 <- LAMC1:[Fibroblast]	[Epithelial_cancer]:ITGAV_ITGB8 <- LAMC1:[Fibroblast]	40	30	17	12	23	18	Epithelial_cancer	rec_lig_cl	PDAC_class	fishers.exact	0.716568305277983	1.4845726065554	1
[Epithelial_cancer]:ITGA6_ITGB1 <- LAMA1:[Fibroblast]	[Epithelial_cancer]:ITGA6_ITGB1 <- LAMA1:[Fibroblast]	40	17	17	12	23	5	Epithelial_cancer	rec_lig_cl	PDAC_class	fishers.exact	0.00339769220748086	0.12360395993907	1
[Epithelial_cancer]:ITGA6_ITGB1 <- LAMA2:[Fibroblast]	[Epithelial_cancer]:ITGA6_ITGB1 <- LAMA2:[Fibroblast]	40	34	17	14	23	20	Epithelial_cancer	rec_lig_cl	PDAC_class	fishers.exact	1	1.41565284199485	1
[Epithelial_cancer]:ITGA6_ITGB1 <- LAMA4:[Fibroblast]	[Epithelial_cancer]:ITGA6_ITGB1 <- LAMA4:[Fibroblast]	40	34	17	14	23	20	Epithelial_cancer	rec_lig_cl	PDAC_class	fishers.exact	1	1.41565284199485	1
[Epithelial_cancer]:ITGA6_ITGB1 <- LAMB1:[Epithelial_cancer]	[Epithelial_cancer]:ITGA6_ITGB1 <- LAMB1:[Epithelial_cancer]	40	2	17	2	23	0	Epithelial_cancer	rec_lig_cl	PDAC_class	fishers.exact	0.174358974358974	0	1
[Epithelial_cancer]:ITGA6_ITGB1 <- LAMB1:[Fibroblast]	[Epithelial_cancer]:ITGA6_ITGB1 <- LAMB1:[Fibroblast]	40	34	17	14	23	20	Epithelial_cancer	rec_lig_cl	PDAC_class	fishers.exact	1	1.41565284199485	1
[Epithelial_cancer]:ITGA6_ITGB1 <- LAMB2:[Fibroblast]	[Epithelial_cancer]:ITGA6_ITGB1 <- LAMB2:[Fibroblast]	40	34	17	14	23	20	Epithelial_cancer	rec_lig_cl	PDAC_class	fishers.exact	1	1.41565284199485	1
[Epithelial_cancer]:ITGB1_ITGA6 <- LAMC1:[Fibroblast]	[Epithelial_cancer]:ITGB1_ITGA6 <- LAMC1:[Fibroblast]	40	34	17	14	23	20	Epithelial_cancer	rec_lig_cl	PDAC_class	fishers.exact	1	1.41565284199485	1
[Epithelial_cancer]:ITGB1_ITGA2 <- COL10A1:[Fibroblast]	[Epithelial_cancer]:ITGB1_ITGA2 <- COL10A1:[Fibroblast]	40	35	17	14	23	21	Epithelial_cancer	rec_lig_cl	PDAC_class	fishers.exact	0.633961897119792	2.2036890319933	1
[Epithelial_cancer]:ITGB1_ITGA2 <- COL11A1:[Fibroblast]	[Epithelial_cancer]:ITGB1_ITGA2 <- COL11A1:[Fibroblast]	40	33	17	14	23	19	Epithelial_cancer	rec_lig_cl	PDAC_class	fishers.exact	1	1.01741135150152	1
[Epithelial_cancer]:ITGB1_ITGA2 <- COL12A1:[Fibroblast]	[Epithelial_cancer]:ITGB1_ITGA2 <- COL12A1:[Fibroblast]	40	35	17	14	23	21	Epithelial_cancer	rec_lig_cl	PDAC_class	fishers.exact	0.633961897119792	2.2036890319933	1
[Epithelial_cancer]:ITGB1_ITGA2 <- COL16A1:[Fibroblast]	[Epithelial_cancer]:ITGB1_ITGA2 <- COL16A1:[Fibroblast]	40	35	17	14	23	21	Epithelial_cancer	rec_lig_cl	PDAC_class	fishers.exact	0.633961897119792	2.2036890319933	1
[Epithelial_cancer]:ITGB1_ITGA2 <- COL18A1:[Epithelial_cancer]	[Epithelial_cancer]:ITGB1_ITGA2 <- COL18A1:[Epithelial_cancer]	40	4	17	3	23	1	Epithelial_cancer	rec_lig_cl	PDAC_class	fishers.exact	0.294069373016741	0.22045127871654	1
[Epithelial_cancer]:ITGB1_ITGA2 <- COL1A1:[Fibroblast]	[Epithelial_cancer]:ITGB1_ITGA2 <- COL1A1:[Fibroblast]	40	35	17	14	23	21	Epithelial_cancer	rec_lig_cl	PDAC_class	fishers.exact	0.633961897119792	2.2036890319933	1
[Epithelial_cancer]:ITGB1_ITGA2 <- COL1A2:[Fibroblast]	[Epithelial_cancer]:ITGB1_ITGA2 <- COL1A2:[Fibroblast]	40	35	17	14	23	21	Epithelial_cancer	rec_lig_cl	PDAC_class	fishers.exact	0.633961897119792	2.2036890319933	1
[Epithelial_cancer]:ITGB1_ITGA2 <- COL24A1:[Fibroblast]	[Epithelial_cancer]:ITGB1_ITGA2 <- COL24A1:[Fibroblast]	40	27	17	13	23	14	Epithelial_cancer	rec_lig_cl	PDAC_class	fishers.exact	0.332569221056429	0.487445601616239	1
[Epithelial_cancer]:ITGB1_ITGA2 <- COL27A1:[Fibroblast]	[Epithelial_cancer]:ITGB1_ITGA2 <- COL27A1:[Fibroblast]	40	19	17	9	23	10	Epithelial_cancer	rec_lig_cl	PDAC_class	fishers.exact	0.749631221878163	0.690351743311933	1
[Epithelial_cancer]:ITGB1_ITGA2 <- COL3A1:[Fibroblast]	[Epithelial_cancer]:ITGB1_ITGA2 <- COL3A1:[Fibroblast]	40	35	17	14	23	21	Epithelial_cancer	rec_lig_cl	PDAC_class	fishers.exact	0.633961897119792	2.2036890319933	1
[Epithelial_cancer]:ITGB1_ITGA2 <- COL4A1:[Fibroblast]	[Epithelial_cancer]:ITGB1_ITGA2 <- COL4A1:[Fibroblast]	40	35	17	14	23	21	Epithelial_cancer	rec_lig_cl	PDAC_class	fishers.exact	0.633961897119792	2.2036890319933	1
[Epithelial_cancer]:ITGB1_ITGA2 <- COL4A2:[Fibroblast]	[Epithelial_cancer]:ITGB1_ITGA2 <- COL4A2:[Fibroblast]	40	35	17	14	23	21	Epithelial_cancer	rec_lig_cl	PDAC_class	fishers.exact	0.633961897119792	2.2036890319933	1
[Epithelial_cancer]:ITGB1_ITGA2 <- COL5A1:[Fibroblast]	[Epithelial_cancer]:ITGB1_ITGA2 <- COL5A1:[Fibroblast]	40	35	17	14	23	21	Epithelial_cancer	rec_lig_cl	PDAC_class	fishers.exact	0.633961897119792	2.2036890319933	1
[Epithelial_cancer]:ITGB1_ITGA2 <- COL5A2:[Fibroblast]	[Epithelial_cancer]:ITGB1_ITGA2 <- COL5A2:[Fibroblast]	40	35	17	14	23	21	Epithelial_cancer	rec_lig_cl	PDAC_class	fishers.exact	0.633961897119792	2.2036890319933	1
[Epithelial_cancer]:ITGB1_ITGA2 <- COL6A1:[Fibroblast]	[Epithelial_cancer]:ITGB1_ITGA2 <- COL6A1:[Fibroblast]	40	35	17	14	23	21	Epithelial_cancer	rec_lig_cl	PDAC_class	fishers.exact	0.633961897119792	2.2036890319933	1
[Epithelial_cancer]:ITGB1_ITGA2 <- COL6A2:[Fibroblast]	[Epithelial_cancer]:ITGB1_ITGA2 <- COL6A2:[Fibroblast]	40	35	17	14	23	21	Epithelial_cancer	rec_lig_cl	PDAC_class	fishers.exact	0.633961897119792	2.2036890319933	1
[Epithelial_cancer]:ITGB1_ITGA2 <- COL6A3:[Fibroblast]	[Epithelial_cancer]:ITGB1_ITGA2 <- COL6A3:[Fibroblast]	40	35	17	14	23	21	Epithelial_cancer	rec_lig_cl	PDAC_class	fishers.exact	0.633961897119792	2.2036890319933	1
[Epithelial_cancer]:ITGB1_ITGA2 <- COL7A1:[Fibroblast]	[Epithelial_cancer]:ITGB1_ITGA2 <- COL7A1:[Fibroblast]	40	26	17	11	23	15	Epithelial_cancer	rec_lig_cl	PDAC_class	fishers.exact	1	1.02216068814733	1
[Epithelial_cancer]:ITGB1_ITGA2 <- COL8A1:[Fibroblast]	[Epithelial_cancer]:ITGB1_ITGA2 <- COL8A1:[Fibroblast]	40	35	17	14	23	21	Epithelial_cancer	rec_lig_cl	PDAC_class	fishers.exact	0.633961897119792	2.2036890319933	1
[Epithelial_cancer]:ITGB1_ITGA2 <- COL8A2:[CD8_T_cell]	[Epithelial_cancer]:ITGB1_ITGA2 <- COL8A2:[CD8_T_cell]	40	2	17	1	23	1	Epithelial_cancer	rec_lig_cl	PDAC_class	fishers.exact	1	0.733187413397226	1
[Epithelial_cancer]:ITGB1_ITGA2 <- COL9A2:[Epithelial_cancer]	[Epithelial_cancer]:ITGB1_ITGA2 <- COL9A2:[Epithelial_cancer]	40	32	17	12	23	20	Epithelial_cancer	rec_lig_cl	PDAC_class	fishers.exact	0.249915502547081	2.70477754677331	1
[Epithelial_cancer]:ITGB1_ITGA2 <- FN1:[Fibroblast]	[Epithelial_cancer]:ITGB1_ITGA2 <- FN1:[Fibroblast]	40	35	17	14	23	21	Epithelial_cancer	rec_lig_cl	PDAC_class	fishers.exact	0.633961897119792	2.2036890319933	1
[Epithelial_cancer]:ITGB1_ITGA2 <- LAMC1:[Fibroblast]	[Epithelial_cancer]:ITGB1_ITGA2 <- LAMC1:[Fibroblast]	40	35	17	14	23	21	Epithelial_cancer	rec_lig_cl	PDAC_class	fishers.exact	0.633961897119792	2.2036890319933	1
[Epithelial_cancer]:ITGA2_ITGB1 <- LAMA1:[Fibroblast]	[Epithelial_cancer]:ITGA2_ITGB1 <- LAMA1:[Fibroblast]	40	16	17	12	23	4	Epithelial_cancer	rec_lig_cl	PDAC_class	fishers.exact	0.00107817237961843	0.0948286331363312	0.624022213936933
[Epithelial_cancer]:ITGA2_ITGB1 <- LAMA2:[Fibroblast]	[Epithelial_cancer]:ITGA2_ITGB1 <- LAMA2:[Fibroblast]	40	35	17	14	23	21	Epithelial_cancer	rec_lig_cl	PDAC_class	fishers.exact	0.633961897119792	2.2036890319933	1
[Epithelial_cancer]:ITGA2_ITGB1 <- LAMA4:[Fibroblast]	[Epithelial_cancer]:ITGA2_ITGB1 <- LAMA4:[Fibroblast]	40	35	17	14	23	21	Epithelial_cancer	rec_lig_cl	PDAC_class	fishers.exact	0.633961897119792	2.2036890319933	1
[Epithelial_cancer]:ITGA2_ITGB1 <- LAMB1:[Epithelial_cancer]	[Epithelial_cancer]:ITGA2_ITGB1 <- LAMB1:[Epithelial_cancer]	40	2	17	2	23	0	Epithelial_cancer	rec_lig_cl	PDAC_class	fishers.exact	0.174358974358974	0	1
[Epithelial_cancer]:ITGA2_ITGB1 <- LAMB1:[Fibroblast]	[Epithelial_cancer]:ITGA2_ITGB1 <- LAMB1:[Fibroblast]	40	35	17	14	23	21	Epithelial_cancer	rec_lig_cl	PDAC_class	fishers.exact	0.633961897119792	2.2036890319933	1
[Epithelial_cancer]:ITGA2_ITGB1 <- LAMB2:[Fibroblast]	[Epithelial_cancer]:ITGA2_ITGB1 <- LAMB2:[Fibroblast]	40	35	17	14	23	21	Epithelial_cancer	rec_lig_cl	PDAC_class	fishers.exact	0.633961897119792	2.2036890319933	1
[Epithelial_cancer]:CADM1 <- ADAM10:[CD8_T_cell]	[Epithelial_cancer]:CADM1 <- ADAM10:[CD8_T_cell]	40	3	17	1	23	2	Epithelial_cancer	rec_lig_cl	PDAC_class	fishers.exact	1	1.50841601871706	1
[Epithelial_cancer]:CADM1 <- CADM1:[Epithelial_cancer]	[Epithelial_cancer]:CADM1 <- CADM1:[Epithelial_cancer]	40	7	17	4	23	3	Epithelial_cancer	rec_lig_cl	PDAC_class	fishers.exact	0.431564357880147	0.496591564187676	1
[Epithelial_cancer]:CADM1 <- CADM1:[Fibroblast]	[Epithelial_cancer]:CADM1 <- CADM1:[Fibroblast]	40	4	17	2	23	2	Epithelial_cancer	rec_lig_cl	PDAC_class	fishers.exact	1	0.720429073846354	1
[Epithelial_cancer]:LAT <- SYK:[CD8_T_cell]	[Epithelial_cancer]:LAT <- SYK:[CD8_T_cell]	40	3	17	2	23	1	Epithelial_cancer	rec_lig_cl	PDAC_class	fishers.exact	0.564676113360324	0.350292382916257	1
[Epithelial_cancer]:ITGAV <- CALR:[Epithelial_cancer]	[Epithelial_cancer]:ITGAV <- CALR:[Epithelial_cancer]	40	12	17	4	23	8	Epithelial_cancer	rec_lig_cl	PDAC_class	fishers.exact	0.504846225535881	1.70992195504139	1
[Epithelial_cancer]:ITGAV <- CX3CL1:[Epithelial_cancer]	[Epithelial_cancer]:ITGAV <- CX3CL1:[Epithelial_cancer]	40	23	17	10	23	13	Epithelial_cancer	rec_lig_cl	PDAC_class	fishers.exact	1	0.91214698296143	1
[Epithelial_cancer]:ITGAV <- CXCL12:[Fibroblast]	[Epithelial_cancer]:ITGAV <- CXCL12:[Fibroblast]	40	28	17	12	23	16	Epithelial_cancer	rec_lig_cl	PDAC_class	fishers.exact	1	0.95352582771235	1
[Epithelial_cancer]:ITGAV <- EDIL3:[Fibroblast]	[Epithelial_cancer]:ITGAV <- EDIL3:[Fibroblast]	40	28	17	12	23	16	Epithelial_cancer	rec_lig_cl	PDAC_class	fishers.exact	1	0.95352582771235	1
[Epithelial_cancer]:ITGAV <- FBN1:[Fibroblast]	[Epithelial_cancer]:ITGAV <- FBN1:[Fibroblast]	40	29	17	12	23	17	Epithelial_cancer	rec_lig_cl	PDAC_class	fishers.exact	1	1.17563136265003	1
[Epithelial_cancer]:ITGAV <- FN1:[Fibroblast]	[Epithelial_cancer]:ITGAV <- FN1:[Fibroblast]	40	29	17	12	23	17	Epithelial_cancer	rec_lig_cl	PDAC_class	fishers.exact	1	1.17563136265003	1
[Epithelial_cancer]:ITGAV <- MFGE8:[Epithelial_cancer]	[Epithelial_cancer]:ITGAV <- MFGE8:[Epithelial_cancer]	40	5	17	3	23	2	Epithelial_cancer	rec_lig_cl	PDAC_class	fishers.exact	0.633961897119792	0.453784533789448	1
[Epithelial_cancer]:ITGAV <- MFGE8:[Fibroblast]	[Epithelial_cancer]:ITGAV <- MFGE8:[Fibroblast]	40	29	17	12	23	17	Epithelial_cancer	rec_lig_cl	PDAC_class	fishers.exact	1	1.17563136265003	1
[Epithelial_cancer]:ITGAV <- PLAU:[Epithelial_cancer]	[Epithelial_cancer]:ITGAV <- PLAU:[Epithelial_cancer]	40	7	17	4	23	3	Epithelial_cancer	rec_lig_cl	PDAC_class	fishers.exact	0.431564357880147	0.496591564187676	1
[Epithelial_cancer]:ITGAV <- SERPINE1:[Fibroblast]	[Epithelial_cancer]:ITGAV <- SERPINE1:[Fibroblast]	40	29	17	12	23	17	Epithelial_cancer	rec_lig_cl	PDAC_class	fishers.exact	1	1.17563136265003	1
[Epithelial_cancer]:ITGAV <- VEGFA:[Fibroblast]	[Epithelial_cancer]:ITGAV <- VEGFA:[Fibroblast]	40	11	17	7	23	4	Epithelial_cancer	rec_lig_cl	PDAC_class	fishers.exact	0.153046967563097	0.31054503551684	1
[Epithelial_cancer]:CELSR1 <- PSAP:[CD8_T_cell]	[Epithelial_cancer]:CELSR1 <- PSAP:[CD8_T_cell]	40	1	17	1	23	0	Epithelial_cancer	rec_lig_cl	PDAC_class	fishers.exact	0.425	0	1
[Epithelial_cancer]:SLC16A4 <- HLA-E:[CD8_T_cell]	[Epithelial_cancer]:SLC16A4 <- HLA-E:[CD8_T_cell]	40	22	17	10	23	12	Epithelial_cancer	rec_lig_cl	PDAC_class	fishers.exact	0.754699415767269	0.76881208036168	1
[Epithelial_cancer]:CANX <- HLA-B:[Epithelial_cancer]	[Epithelial_cancer]:CANX <- HLA-B:[Epithelial_cancer]	40	11	17	4	23	7	Epithelial_cancer	rec_lig_cl	PDAC_class	fishers.exact	0.729795117698344	1.40954173619059	1
[Epithelial_cancer]:F11R <- F11R:[CD8_T_cell]	[Epithelial_cancer]:F11R <- F11R:[CD8_T_cell]	40	2	17	2	23	0	Epithelial_cancer	rec_lig_cl	PDAC_class	fishers.exact	0.174358974358974	0	1
[Epithelial_cancer]:RXRA <- TGS1:[Fibroblast]	[Epithelial_cancer]:RXRA <- TGS1:[Fibroblast]	40	11	17	4	23	7	Epithelial_cancer	rec_lig_cl	PDAC_class	fishers.exact	0.729795117698344	1.40954173619059	1
[Epithelial_cancer]:ITGB1 <- ADAM12:[Fibroblast]	[Epithelial_cancer]:ITGB1 <- ADAM12:[Fibroblast]	40	32	17	14	23	18	Epithelial_cancer	rec_lig_cl	PDAC_class	fishers.exact	1	0.776388963121444	1
[Epithelial_cancer]:ITGB1 <- ADAM17:[Fibroblast]	[Epithelial_cancer]:ITGB1 <- ADAM17:[Fibroblast]	40	16	17	7	23	9	Epithelial_cancer	rec_lig_cl	PDAC_class	fishers.exact	1	0.92032840633088	1
[Epithelial_cancer]:ITGB1 <- CLEC11A:[Fibroblast]	[Epithelial_cancer]:ITGB1 <- CLEC11A:[Fibroblast]	40	33	17	14	23	19	Epithelial_cancer	rec_lig_cl	PDAC_class	fishers.exact	1	1.01741135150152	1
[Epithelial_cancer]:ITGB1 <- CXCL12:[Fibroblast]	[Epithelial_cancer]:ITGB1 <- CXCL12:[Fibroblast]	40	31	17	14	23	17	Epithelial_cancer	rec_lig_cl	PDAC_class	fishers.exact	0.707120582120582	0.614605632839838	1
[Epithelial_cancer]:ITGB1 <- DUSP18:[Epithelial_cancer]	[Epithelial_cancer]:ITGB1 <- DUSP18:[Epithelial_cancer]	40	26	17	11	23	15	Epithelial_cancer	rec_lig_cl	PDAC_class	fishers.exact	1	1.02216068814733	1
[Epithelial_cancer]:ITGB1 <- HSPG2:[Fibroblast]	[Epithelial_cancer]:ITGB1 <- HSPG2:[Fibroblast]	40	32	17	14	23	18	Epithelial_cancer	rec_lig_cl	PDAC_class	fishers.exact	1	0.776388963121444	1
[Epithelial_cancer]:ITGB1 <- JAM3:[Fibroblast]	[Epithelial_cancer]:ITGB1 <- JAM3:[Fibroblast]	40	33	17	14	23	19	Epithelial_cancer	rec_lig_cl	PDAC_class	fishers.exact	1	1.01741135150152	1
[Epithelial_cancer]:ITGB1 <- LGALS1:[Fibroblast]	[Epithelial_cancer]:ITGB1 <- LGALS1:[Fibroblast]	40	33	17	14	23	19	Epithelial_cancer	rec_lig_cl	PDAC_class	fishers.exact	1	1.01741135150152	1
[Epithelial_cancer]:ITGB1 <- LUM:[Fibroblast]	[Epithelial_cancer]:ITGB1 <- LUM:[Fibroblast]	40	33	17	14	23	19	Epithelial_cancer	rec_lig_cl	PDAC_class	fishers.exact	1	1.01741135150152	1
[Epithelial_cancer]:ITGB1 <- PLAU:[Epithelial_cancer]	[Epithelial_cancer]:ITGB1 <- PLAU:[Epithelial_cancer]	40	8	17	5	23	3	Epithelial_cancer	rec_lig_cl	PDAC_class	fishers.exact	0.249915502547081	0.369716171739506	1
[Epithelial_cancer]:ITGB1 <- TGFB1:[Epithelial_cancer]	[Epithelial_cancer]:ITGB1 <- TGFB1:[Epithelial_cancer]	40	2	17	1	23	1	Epithelial_cancer	rec_lig_cl	PDAC_class	fishers.exact	1	0.733187413397226	1
[Epithelial_cancer]:ITGB1 <- TIMP2:[Fibroblast]	[Epithelial_cancer]:ITGB1 <- TIMP2:[Fibroblast]	40	32	17	14	23	18	Epithelial_cancer	rec_lig_cl	PDAC_class	fishers.exact	1	0.776388963121444	1
[Epithelial_cancer]:ITGB1 <- VCAN:[Fibroblast]	[Epithelial_cancer]:ITGB1 <- VCAN:[Fibroblast]	40	33	17	14	23	19	Epithelial_cancer	rec_lig_cl	PDAC_class	fishers.exact	1	1.01741135150152	1
[Epithelial_cancer]:ITGB1 <- VEGFA:[Fibroblast]	[Epithelial_cancer]:ITGB1 <- VEGFA:[Fibroblast]	40	11	17	8	23	3	Epithelial_cancer	rec_lig_cl	PDAC_class	fishers.exact	0.0304802647756807	0.177322386975629	1
[Epithelial_cancer]:ITGB1 <- VEGFC:[Fibroblast]	[Epithelial_cancer]:ITGB1 <- VEGFC:[Fibroblast]	40	31	17	13	23	18	Epithelial_cancer	rec_lig_cl	PDAC_class	fishers.exact	1	1.10484988092422	1
[Epithelial_cancer]:ERBB2 <- EFNB1:[Fibroblast]	[Epithelial_cancer]:ERBB2 <- EFNB1:[Fibroblast]	40	4	17	3	23	1	Epithelial_cancer	rec_lig_cl	PDAC_class	fishers.exact	0.294069373016741	0.22045127871654	1
[Epithelial_cancer]:ERBB2 <- HLA-A:[Epithelial_cancer]	[Epithelial_cancer]:ERBB2 <- HLA-A:[Epithelial_cancer]	40	16	17	7	23	9	Epithelial_cancer	rec_lig_cl	PDAC_class	fishers.exact	1	0.92032840633088	1
[Epithelial_cancer]:ERBB2 <- RPS27A:[Epithelial_cancer]	[Epithelial_cancer]:ERBB2 <- RPS27A:[Epithelial_cancer]	40	4	17	2	23	2	Epithelial_cancer	rec_lig_cl	PDAC_class	fishers.exact	1	0.720429073846354	1
[Epithelial_cancer]:ERBB2 <- S100A4:[Epithelial_cancer]	[Epithelial_cancer]:ERBB2 <- S100A4:[Epithelial_cancer]	40	13	17	5	23	8	Epithelial_cancer	rec_lig_cl	PDAC_class	fishers.exact	1	1.27216089327299	1
[Epithelial_cancer]:CXCR4 <- CEL:[Fibroblast]	[Epithelial_cancer]:CXCR4 <- CEL:[Fibroblast]	40	2	17	1	23	1	Epithelial_cancer	rec_lig_cl	PDAC_class	fishers.exact	1	0.733187413397226	1
[Epithelial_cancer]:CXCR4 <- CXCL12:[Fibroblast]	[Epithelial_cancer]:CXCR4 <- CXCL12:[Fibroblast]	40	19	17	7	23	12	Epithelial_cancer	rec_lig_cl	PDAC_class	fishers.exact	0.537780717313532	1.54111629236884	1
[Epithelial_cancer]:CXCR4 <- CXCL14:[Fibroblast]	[Epithelial_cancer]:CXCR4 <- CXCL14:[Fibroblast]	40	19	17	7	23	12	Epithelial_cancer	rec_lig_cl	PDAC_class	fishers.exact	0.537780717313532	1.54111629236884	1
[Epithelial_cancer]:CXCR4 <- HMGB1:[CD8_T_cell]	[Epithelial_cancer]:CXCR4 <- HMGB1:[CD8_T_cell]	40	16	17	6	23	10	Epithelial_cancer	rec_lig_cl	PDAC_class	fishers.exact	0.747141134460378	1.39818894263034	1
[Epithelial_cancer]:CXCR4 <- HMGB1:[Epithelial_cancer]	[Epithelial_cancer]:CXCR4 <- HMGB1:[Epithelial_cancer]	40	7	17	2	23	5	Epithelial_cancer	rec_lig_cl	PDAC_class	fishers.exact	0.677025203340993	2.04713027653482	1
[Epithelial_cancer]:CXCR4 <- MIF:[CD8_T_cell]	[Epithelial_cancer]:CXCR4 <- MIF:[CD8_T_cell]	40	7	17	3	23	4	Epithelial_cancer	rec_lig_cl	PDAC_class	fishers.exact	1	0.982886615648805	1
[Epithelial_cancer]:CXCR4 <- MIF:[Epithelial_cancer]	[Epithelial_cancer]:CXCR4 <- MIF:[Epithelial_cancer]	40	12	17	5	23	7	Epithelial_cancer	rec_lig_cl	PDAC_class	fishers.exact	1	1.04873929047014	1
[Epithelial_cancer]:CXCR4 <- TFF2:[Epithelial_cancer]	[Epithelial_cancer]:CXCR4 <- TFF2:[Epithelial_cancer]	40	20	17	8	23	12	Epithelial_cancer	rec_lig_cl	PDAC_class	fishers.exact	1	1.22098777458684	1
[Epithelial_cancer]:CXCR4 <- TGFB1:[CD8_T_cell]	[Epithelial_cancer]:CXCR4 <- TGFB1:[CD8_T_cell]	40	14	17	6	23	8	Epithelial_cancer	rec_lig_cl	PDAC_class	fishers.exact	1	0.978319760870971	1
[Epithelial_cancer]:CXCR4 <- TGFB1:[Epithelial_cancer]	[Epithelial_cancer]:CXCR4 <- TGFB1:[Epithelial_cancer]	40	1	17	1	23	0	Epithelial_cancer	rec_lig_cl	PDAC_class	fishers.exact	0.425	0	1
[Epithelial_cancer]:CXCR4 <- ZG16B:[Epithelial_cancer]	[Epithelial_cancer]:CXCR4 <- ZG16B:[Epithelial_cancer]	40	19	17	7	23	12	Epithelial_cancer	rec_lig_cl	PDAC_class	fishers.exact	0.537780717313532	1.54111629236884	1
[Epithelial_cancer]:ITGA4 <- ADAM28:[Epithelial_cancer]	[Epithelial_cancer]:ITGA4 <- ADAM28:[Epithelial_cancer]	40	2	17	1	23	1	Epithelial_cancer	rec_lig_cl	PDAC_class	fishers.exact	1	0.733187413397226	1
[Epithelial_cancer]:ITGA4 <- ADAM29:[CD8_T_cell]	[Epithelial_cancer]:ITGA4 <- ADAM29:[CD8_T_cell]	40	1	17	1	23	0	Epithelial_cancer	rec_lig_cl	PDAC_class	fishers.exact	0.425	0	1
[Epithelial_cancer]:ITGA4 <- CXCL12:[Fibroblast]	[Epithelial_cancer]:ITGA4 <- CXCL12:[Fibroblast]	40	2	17	1	23	1	Epithelial_cancer	rec_lig_cl	PDAC_class	fishers.exact	1	0.733187413397226	1
[Epithelial_cancer]:ITGA4 <- SPON2:[CD8_T_cell]	[Epithelial_cancer]:ITGA4 <- SPON2:[CD8_T_cell]	40	1	17	1	23	0	Epithelial_cancer	rec_lig_cl	PDAC_class	fishers.exact	0.425	0	1
[Epithelial_cancer]:ITGA4 <- TGM2:[Epithelial_cancer]	[Epithelial_cancer]:ITGA4 <- TGM2:[Epithelial_cancer]	40	1	17	1	23	0	Epithelial_cancer	rec_lig_cl	PDAC_class	fishers.exact	0.425	0	1
[Epithelial_cancer]:ITGA4 <- THBS1:[Fibroblast]	[Epithelial_cancer]:ITGA4 <- THBS1:[Fibroblast]	40	2	17	1	23	1	Epithelial_cancer	rec_lig_cl	PDAC_class	fishers.exact	1	0.733187413397226	1
[Epithelial_cancer]:ITGA4 <- THBS2:[Fibroblast]	[Epithelial_cancer]:ITGA4 <- THBS2:[Fibroblast]	40	2	17	1	23	1	Epithelial_cancer	rec_lig_cl	PDAC_class	fishers.exact	1	0.733187413397226	1
[Epithelial_cancer]:ITGA4 <- VCAN:[Fibroblast]	[Epithelial_cancer]:ITGA4 <- VCAN:[Fibroblast]	40	2	17	1	23	1	Epithelial_cancer	rec_lig_cl	PDAC_class	fishers.exact	1	0.733187413397226	1
[Epithelial_cancer]:IL2RG <- ICAM1:[CD8_T_cell]	[Epithelial_cancer]:IL2RG <- ICAM1:[CD8_T_cell]	40	3	17	1	23	2	Epithelial_cancer	rec_lig_cl	PDAC_class	fishers.exact	1	1.50841601871706	1
[Epithelial_cancer]:IL2RG <- ICAM1:[Fibroblast]	[Epithelial_cancer]:IL2RG <- ICAM1:[Fibroblast]	40	23	17	6	23	17	Epithelial_cancer	rec_lig_cl	PDAC_class	fishers.exact	0.0237398637621107	4.95869842986846	1
[Epithelial_cancer]:MSN <- VCAM1:[Fibroblast]	[Epithelial_cancer]:MSN <- VCAM1:[Fibroblast]	40	17	17	9	23	8	Epithelial_cancer	rec_lig_cl	PDAC_class	fishers.exact	0.33678097452291	0.483268548740763	1
[Epithelial_cancer]:CD44 <- ADAM10:[CD8_T_cell]	[Epithelial_cancer]:CD44 <- ADAM10:[CD8_T_cell]	40	4	17	1	23	3	Epithelial_cancer	rec_lig_cl	PDAC_class	fishers.exact	0.623503665608929	2.35218279219543	1
[Epithelial_cancer]:CD44 <- COL1A1:[Fibroblast]	[Epithelial_cancer]:CD44 <- COL1A1:[Fibroblast]	40	34	17	12	23	22	Epithelial_cancer	rec_lig_cl	PDAC_class	fishers.exact	0.0666028376554693	8.67504140310459	1
[Epithelial_cancer]:CD44 <- COL1A2:[Fibroblast]	[Epithelial_cancer]:CD44 <- COL1A2:[Fibroblast]	40	34	17	12	23	22	Epithelial_cancer	rec_lig_cl	PDAC_class	fishers.exact	0.0666028376554693	8.67504140310459	1
[Epithelial_cancer]:CD44 <- COL4A1:[Fibroblast]	[Epithelial_cancer]:CD44 <- COL4A1:[Fibroblast]	40	34	17	12	23	22	Epithelial_cancer	rec_lig_cl	PDAC_class	fishers.exact	0.0666028376554693	8.67504140310459	1
[Epithelial_cancer]:CD44 <- COL4A2:[Fibroblast]	[Epithelial_cancer]:CD44 <- COL4A2:[Fibroblast]	40	34	17	12	23	22	Epithelial_cancer	rec_lig_cl	PDAC_class	fishers.exact	0.0666028376554693	8.67504140310459	1
[Epithelial_cancer]:CD44 <- COL6A1:[Fibroblast]	[Epithelial_cancer]:CD44 <- COL6A1:[Fibroblast]	40	34	17	12	23	22	Epithelial_cancer	rec_lig_cl	PDAC_class	fishers.exact	0.0666028376554693	8.67504140310459	1
[Epithelial_cancer]:CD44 <- COL6A2:[Fibroblast]	[Epithelial_cancer]:CD44 <- COL6A2:[Fibroblast]	40	34	17	12	23	22	Epithelial_cancer	rec_lig_cl	PDAC_class	fishers.exact	0.0666028376554693	8.67504140310459	1
[Epithelial_cancer]:CD44 <- COL6A3:[Fibroblast]	[Epithelial_cancer]:CD44 <- COL6A3:[Fibroblast]	40	34	17	12	23	22	Epithelial_cancer	rec_lig_cl	PDAC_class	fishers.exact	0.0666028376554693	8.67504140310459	1
[Epithelial_cancer]:CD44 <- COL9A2:[Epithelial_cancer]	[Epithelial_cancer]:CD44 <- COL9A2:[Epithelial_cancer]	40	32	17	11	23	21	Epithelial_cancer	rec_lig_cl	PDAC_class	fishers.exact	0.0532224532224533	5.46804360218554	1
[Epithelial_cancer]:CD44 <- FGF1:[Fibroblast]	[Epithelial_cancer]:CD44 <- FGF1:[Fibroblast]	40	29	17	12	23	17	Epithelial_cancer	rec_lig_cl	PDAC_class	fishers.exact	1	1.17563136265003	1
[Epithelial_cancer]:CD44 <- FGFR2:[Fibroblast]	[Epithelial_cancer]:CD44 <- FGFR2:[Fibroblast]	40	10	17	7	23	3	Epithelial_cancer	rec_lig_cl	PDAC_class	fishers.exact	0.0663092242039611	0.223417159104857	1
[Epithelial_cancer]:CD44 <- FN1:[Fibroblast]	[Epithelial_cancer]:CD44 <- FN1:[Fibroblast]	40	34	17	12	23	22	Epithelial_cancer	rec_lig_cl	PDAC_class	fishers.exact	0.0666028376554693	8.67504140310459	1
[Epithelial_cancer]:CD44 <- HBEGF:[CD8_T_cell]	[Epithelial_cancer]:CD44 <- HBEGF:[CD8_T_cell]	40	3	17	2	23	1	Epithelial_cancer	rec_lig_cl	PDAC_class	fishers.exact	0.564676113360324	0.350292382916257	1
[Epithelial_cancer]:CD44 <- LAMA1:[Fibroblast]	[Epithelial_cancer]:CD44 <- LAMA1:[Fibroblast]	40	15	17	10	23	5	Epithelial_cancer	rec_lig_cl	PDAC_class	fishers.exact	0.0235062648855752	0.203634488028063	1
[Epithelial_cancer]:CD44 <- LAMA2:[Fibroblast]	[Epithelial_cancer]:CD44 <- LAMA2:[Fibroblast]	40	34	17	12	23	22	Epithelial_cancer	rec_lig_cl	PDAC_class	fishers.exact	0.0666028376554693	8.67504140310459	1
[Epithelial_cancer]:CD44 <- LAMA4:[Fibroblast]	[Epithelial_cancer]:CD44 <- LAMA4:[Fibroblast]	40	34	17	12	23	22	Epithelial_cancer	rec_lig_cl	PDAC_class	fishers.exact	0.0666028376554693	8.67504140310459	1
[Epithelial_cancer]:CD44 <- LAMB1:[Epithelial_cancer]	[Epithelial_cancer]:CD44 <- LAMB1:[Epithelial_cancer]	40	2	17	2	23	0	Epithelial_cancer	rec_lig_cl	PDAC_class	fishers.exact	0.174358974358974	0	1
[Epithelial_cancer]:CD44 <- LAMB1:[Fibroblast]	[Epithelial_cancer]:CD44 <- LAMB1:[Fibroblast]	40	34	17	12	23	22	Epithelial_cancer	rec_lig_cl	PDAC_class	fishers.exact	0.0666028376554693	8.67504140310459	1
[Epithelial_cancer]:CD44 <- LAMB2:[Fibroblast]	[Epithelial_cancer]:CD44 <- LAMB2:[Fibroblast]	40	34	17	12	23	22	Epithelial_cancer	rec_lig_cl	PDAC_class	fishers.exact	0.0666028376554693	8.67504140310459	1
[Epithelial_cancer]:CD44 <- LAMC1:[Fibroblast]	[Epithelial_cancer]:CD44 <- LAMC1:[Fibroblast]	40	34	17	12	23	22	Epithelial_cancer	rec_lig_cl	PDAC_class	fishers.exact	0.0666028376554693	8.67504140310459	1
[Epithelial_cancer]:CD44 <- PSEN1:[Fibroblast]	[Epithelial_cancer]:CD44 <- PSEN1:[Fibroblast]	40	7	17	4	23	3	Epithelial_cancer	rec_lig_cl	PDAC_class	fishers.exact	0.431564357880147	0.496591564187676	1
[Epithelial_cancer]:CD44 <- TIMP2:[Fibroblast]	[Epithelial_cancer]:CD44 <- TIMP2:[Fibroblast]	40	33	17	12	23	21	Epithelial_cancer	rec_lig_cl	PDAC_class	fishers.exact	0.113434183171025	4.20974996447572	1
[Epithelial_cancer]:CD44 <- TIMP3:[Fibroblast]	[Epithelial_cancer]:CD44 <- TIMP3:[Fibroblast]	40	34	17	12	23	22	Epithelial_cancer	rec_lig_cl	PDAC_class	fishers.exact	0.0666028376554693	8.67504140310459	1
[Epithelial_cancer]:CD44 <- VCAN:[Fibroblast]	[Epithelial_cancer]:CD44 <- VCAN:[Fibroblast]	40	34	17	12	23	22	Epithelial_cancer	rec_lig_cl	PDAC_class	fishers.exact	0.0666028376554693	8.67504140310459	1
[Epithelial_cancer]:CD2 <- CD48:[CD8_T_cell]	[Epithelial_cancer]:CD2 <- CD48:[CD8_T_cell]	40	14	17	3	23	11	Epithelial_cancer	rec_lig_cl	PDAC_class	fishers.exact	0.0920983553074765	4.12371823497815	1
[Epithelial_cancer]:CD2 <- CD58:[CD8_T_cell]	[Epithelial_cancer]:CD2 <- CD58:[CD8_T_cell]	40	7	17	2	23	5	Epithelial_cancer	rec_lig_cl	PDAC_class	fishers.exact	0.677025203340993	2.04713027653482	1
[Epithelial_cancer]:CD2 <- CD58:[Epithelial_cancer]	[Epithelial_cancer]:CD2 <- CD58:[Epithelial_cancer]	40	14	17	4	23	10	Epithelial_cancer	rec_lig_cl	PDAC_class	fishers.exact	0.315173905830191	2.44348260799211	1
[Epithelial_cancer]:CD2 <- CD59:[Epithelial_cancer]	[Epithelial_cancer]:CD2 <- CD59:[Epithelial_cancer]	40	15	17	4	23	11	Epithelial_cancer	rec_lig_cl	PDAC_class	fishers.exact	0.187367637381542	2.89814545706648	1
[Epithelial_cancer]:PTPRC <- LGALS1:[Fibroblast]	[Epithelial_cancer]:PTPRC <- LGALS1:[Fibroblast]	40	14	17	6	23	8	Epithelial_cancer	rec_lig_cl	PDAC_class	fishers.exact	1	0.978319760870971	1
[Epithelial_cancer]:PTPRC <- LGALS9:[Epithelial_cancer]	[Epithelial_cancer]:PTPRC <- LGALS9:[Epithelial_cancer]	40	12	17	5	23	7	Epithelial_cancer	rec_lig_cl	PDAC_class	fishers.exact	1	1.04873929047014	1
[Epithelial_cancer]:CD69 <- LGALS1:[Fibroblast]	[Epithelial_cancer]:CD69 <- LGALS1:[Fibroblast]	40	13	17	5	23	8	Epithelial_cancer	rec_lig_cl	PDAC_class	fishers.exact	1	1.27216089327299	1
[Epithelial_cancer]:CD69 <- MYL9:[Epithelial_cancer]	[Epithelial_cancer]:CD69 <- MYL9:[Epithelial_cancer]	40	1	17	1	23	0	Epithelial_cancer	rec_lig_cl	PDAC_class	fishers.exact	0.425	0	1
[Epithelial_cancer]:NCL <- MDK:[Epithelial_cancer]	[Epithelial_cancer]:NCL <- MDK:[Epithelial_cancer]	40	25	17	10	23	15	Epithelial_cancer	rec_lig_cl	PDAC_class	fishers.exact	0.748577832560035	1.30352063968839	1
[Epithelial_cancer]:TFRC <- B2M:[Epithelial_cancer]	[Epithelial_cancer]:TFRC <- B2M:[Epithelial_cancer]	40	15	17	4	23	11	Epithelial_cancer	rec_lig_cl	PDAC_class	fishers.exact	0.187367637381542	2.89814545706648	1
[Epithelial_cancer]:TFRC <- HFE:[CD8_T_cell]	[Epithelial_cancer]:TFRC <- HFE:[CD8_T_cell]	40	4	17	2	23	2	Epithelial_cancer	rec_lig_cl	PDAC_class	fishers.exact	1	0.720429073846354	1
[Epithelial_cancer]:LGALS1 <- LGALS1:[Fibroblast]	[Epithelial_cancer]:LGALS1 <- LGALS1:[Fibroblast]	40	16	17	10	23	6	Epithelial_cancer	rec_lig_cl	PDAC_class	fishers.exact	0.0530853434079241	0.256690579227449	1
[Epithelial_cancer]:VDR <- TGFB1:[CD8_T_cell]	[Epithelial_cancer]:VDR <- TGFB1:[CD8_T_cell]	40	13	17	6	23	7	Epithelial_cancer	rec_lig_cl	PDAC_class	fishers.exact	1	0.806557200380495	1
[Epithelial_cancer]:VDR <- TGFB1:[Epithelial_cancer]	[Epithelial_cancer]:VDR <- TGFB1:[Epithelial_cancer]	40	1	17	1	23	0	Epithelial_cancer	rec_lig_cl	PDAC_class	fishers.exact	0.425	0	1
[Epithelial_cancer]:MPZL1 <- MPZL1:[Fibroblast]	[Epithelial_cancer]:MPZL1 <- MPZL1:[Fibroblast]	40	20	17	9	23	11	Epithelial_cancer	rec_lig_cl	PDAC_class	fishers.exact	1	0.819009019429685	1
[Epithelial_cancer]:ITGAV_ITGB1 <- JAM2:[Fibroblast]	[Epithelial_cancer]:ITGAV_ITGB1 <- JAM2:[Fibroblast]	40	26	17	11	23	15	Epithelial_cancer	rec_lig_cl	PDAC_class	fishers.exact	1	1.02216068814733	1
[Epithelial_cancer]:ITGB1_ITGAV <- FN1:[Fibroblast]	[Epithelial_cancer]:ITGB1_ITGAV <- FN1:[Fibroblast]	40	29	17	12	23	17	Epithelial_cancer	rec_lig_cl	PDAC_class	fishers.exact	1	1.17563136265003	1
[Epithelial_cancer]:TNFRSF14 <- MIF:[CD8_T_cell]	[Epithelial_cancer]:TNFRSF14 <- MIF:[CD8_T_cell]	40	7	17	2	23	5	Epithelial_cancer	rec_lig_cl	PDAC_class	fishers.exact	0.677025203340993	2.04713027653482	1
[Epithelial_cancer]:HBEGF <- EGFR:[Fibroblast]	[Epithelial_cancer]:HBEGF <- EGFR:[Fibroblast]	40	14	17	3	23	11	Epithelial_cancer	rec_lig_cl	PDAC_class	fishers.exact	0.0920983553074765	4.12371823497815	1
[Epithelial_cancer]:PTPRJ <- THBS1:[Fibroblast]	[Epithelial_cancer]:PTPRJ <- THBS1:[Fibroblast]	40	11	17	7	23	4	Epithelial_cancer	rec_lig_cl	PDAC_class	fishers.exact	0.153046967563097	0.31054503551684	1
[Epithelial_cancer]:TGFBR1 <- RPS27A:[Epithelial_cancer]	[Epithelial_cancer]:TGFBR1 <- RPS27A:[Epithelial_cancer]	40	3	17	2	23	1	Epithelial_cancer	rec_lig_cl	PDAC_class	fishers.exact	0.564676113360324	0.350292382916257	1
[Epithelial_cancer]:EPHB6 <- EFNB1:[Fibroblast]	[Epithelial_cancer]:EPHB6 <- EFNB1:[Fibroblast]	40	2	17	2	23	0	Epithelial_cancer	rec_lig_cl	PDAC_class	fishers.exact	0.174358974358974	0	1
[Epithelial_cancer]:TGFBR2 <- GDF15:[Epithelial_cancer]	[Epithelial_cancer]:TGFBR2 <- GDF15:[Epithelial_cancer]	40	23	17	10	23	13	Epithelial_cancer	rec_lig_cl	PDAC_class	fishers.exact	1	0.91214698296143	1
[Epithelial_cancer]:TGFBR2 <- RPS27A:[Epithelial_cancer]	[Epithelial_cancer]:TGFBR2 <- RPS27A:[Epithelial_cancer]	40	4	17	2	23	2	Epithelial_cancer	rec_lig_cl	PDAC_class	fishers.exact	1	0.720429073846354	1
[Epithelial_cancer]:TGFBR1_TGFBR2 <- TGFB1:[Epithelial_cancer]	[Epithelial_cancer]:TGFBR1_TGFBR2 <- TGFB1:[Epithelial_cancer]	40	2	17	1	23	1	Epithelial_cancer	rec_lig_cl	PDAC_class	fishers.exact	1	0.733187413397226	1
[Epithelial_cancer]:ITGB1_ITGA4 <- FN1:[Fibroblast]	[Epithelial_cancer]:ITGB1_ITGA4 <- FN1:[Fibroblast]	40	2	17	1	23	1	Epithelial_cancer	rec_lig_cl	PDAC_class	fishers.exact	1	0.733187413397226	1
[Epithelial_cancer]:ITGB1_ITGA4 <- JAM2:[Fibroblast]	[Epithelial_cancer]:ITGB1_ITGA4 <- JAM2:[Fibroblast]	40	2	17	1	23	1	Epithelial_cancer	rec_lig_cl	PDAC_class	fishers.exact	1	0.733187413397226	1
[Epithelial_cancer]:ITGB1_ITGA4 <- TNC:[Fibroblast]	[Epithelial_cancer]:ITGB1_ITGA4 <- TNC:[Fibroblast]	40	2	17	1	23	1	Epithelial_cancer	rec_lig_cl	PDAC_class	fishers.exact	1	0.733187413397226	1
[Epithelial_cancer]:ITGB1_ITGA4 <- VCAM1:[Fibroblast]	[Epithelial_cancer]:ITGB1_ITGA4 <- VCAM1:[Fibroblast]	40	2	17	1	23	1	Epithelial_cancer	rec_lig_cl	PDAC_class	fishers.exact	1	0.733187413397226	1
[Epithelial_cancer]:ITGA4_ITGB1 <- MDK:[Epithelial_cancer]	[Epithelial_cancer]:ITGA4_ITGB1 <- MDK:[Epithelial_cancer]	40	2	17	1	23	1	Epithelial_cancer	rec_lig_cl	PDAC_class	fishers.exact	1	0.733187413397226	1
[Epithelial_cancer]:ACVR1B_TGFBR2 <- TGFB1:[Epithelial_cancer]	[Epithelial_cancer]:ACVR1B_TGFBR2 <- TGFB1:[Epithelial_cancer]	40	2	17	1	23	1	Epithelial_cancer	rec_lig_cl	PDAC_class	fishers.exact	1	0.733187413397226	1
[Epithelial_cancer]:ITGB4 <- ECM1:[Fibroblast]	[Epithelial_cancer]:ITGB4 <- ECM1:[Fibroblast]	40	34	17	13	23	21	Epithelial_cancer	rec_lig_cl	PDAC_class	fishers.exact	0.372506109348215	3.13441661573795	1
[Epithelial_cancer]:CD74 <- APP:[Fibroblast]	[Epithelial_cancer]:CD74 <- APP:[Fibroblast]	40	26	17	9	23	17	Epithelial_cancer	rec_lig_cl	PDAC_class	fishers.exact	0.197843561024874	2.45832341022125	1
[Epithelial_cancer]:CD74 <- COPA:[Fibroblast]	[Epithelial_cancer]:CD74 <- COPA:[Fibroblast]	40	18	17	7	23	11	Epithelial_cancer	rec_lig_cl	PDAC_class	fishers.exact	0.754699415767269	1.30070796953341	1
[Epithelial_cancer]:ITGA3 <- COL18A1:[Fibroblast]	[Epithelial_cancer]:ITGA3 <- COL18A1:[Fibroblast]	40	35	17	13	23	22	Epithelial_cancer	rec_lig_cl	PDAC_class	fishers.exact	0.143732295048085	6.45674685275194	1
[Epithelial_cancer]:ITGA3 <- LGALS8:[Fibroblast]	[Epithelial_cancer]:ITGA3 <- LGALS8:[Fibroblast]	40	8	17	2	23	6	Epithelial_cancer	rec_lig_cl	PDAC_class	fishers.exact	0.42843248106406	2.58682544565882	1
[Epithelial_cancer]:ITGA3 <- NID1:[Fibroblast]	[Epithelial_cancer]:ITGA3 <- NID1:[Fibroblast]	40	35	17	13	23	22	Epithelial_cancer	rec_lig_cl	PDAC_class	fishers.exact	0.143732295048085	6.45674685275194	1
[Epithelial_cancer]:ITGA3 <- PLAU:[Fibroblast]	[Epithelial_cancer]:ITGA3 <- PLAU:[Fibroblast]	40	34	17	12	23	22	Epithelial_cancer	rec_lig_cl	PDAC_class	fishers.exact	0.0666028376554693	8.67504140310459	1
[Epithelial_cancer]:ITGB6 <- TGFB3:[Fibroblast]	[Epithelial_cancer]:ITGB6 <- TGFB3:[Fibroblast]	40	35	17	14	23	21	Epithelial_cancer	rec_lig_cl	PDAC_class	fishers.exact	0.633961897119792	2.2036890319933	1
[Epithelial_cancer]:DDR1 <- HLA-C:[Fibroblast]	[Epithelial_cancer]:DDR1 <- HLA-C:[Fibroblast]	40	6	17	2	23	4	Epithelial_cancer	rec_lig_cl	PDAC_class	fishers.exact	1	1.56153408166088	1
[Epithelial_cancer]:SDC1 <- COL4A4:[Fibroblast]	[Epithelial_cancer]:SDC1 <- COL4A4:[Fibroblast]	40	25	17	8	23	17	Epithelial_cancer	rec_lig_cl	PDAC_class	fishers.exact	0.10736967501428	3.09026059671951	1
[Epithelial_cancer]:SDC1 <- COL4A5:[Fibroblast]	[Epithelial_cancer]:SDC1 <- COL4A5:[Fibroblast]	40	32	17	11	23	21	Epithelial_cancer	rec_lig_cl	PDAC_class	fishers.exact	0.0532224532224533	5.46804360218554	1
[Epithelial_cancer]:SDC1 <- COMP:[Fibroblast]	[Epithelial_cancer]:SDC1 <- COMP:[Fibroblast]	40	36	17	14	23	22	Epithelial_cancer	rec_lig_cl	PDAC_class	fishers.exact	0.294069373016741	4.53614969176848	1
[Epithelial_cancer]:SDC1 <- HGF:[Fibroblast]	[Epithelial_cancer]:SDC1 <- HGF:[Fibroblast]	40	36	17	14	23	22	Epithelial_cancer	rec_lig_cl	PDAC_class	fishers.exact	0.294069373016741	4.53614969176848	1
[Epithelial_cancer]:SDC1 <- THBS3:[Fibroblast]	[Epithelial_cancer]:SDC1 <- THBS3:[Fibroblast]	40	31	17	10	23	21	Epithelial_cancer	rec_lig_cl	PDAC_class	fishers.exact	0.0231165882481672	6.96181510802014	1
[Epithelial_cancer]:SDC1 <- TNN:[Fibroblast]	[Epithelial_cancer]:SDC1 <- TNN:[Fibroblast]	40	23	17	9	23	14	Epithelial_cancer	rec_lig_cl	PDAC_class	fishers.exact	0.749248291673208	1.37144685819784	1
[Epithelial_cancer]:MET <- HGF:[Fibroblast]	[Epithelial_cancer]:MET <- HGF:[Fibroblast]	40	35	17	14	23	21	Epithelial_cancer	rec_lig_cl	PDAC_class	fishers.exact	0.633961897119792	2.2036890319933	1
[Epithelial_cancer]:MET <- LRIG1:[Epithelial_cancer]	[Epithelial_cancer]:MET <- LRIG1:[Epithelial_cancer]	40	15	17	6	23	9	Epithelial_cancer	rec_lig_cl	PDAC_class	fishers.exact	1	1.17374916569037	1
[Epithelial_cancer]:ITGA2 <- MMP1:[Epithelial_cancer]	[Epithelial_cancer]:ITGA2 <- MMP1:[Epithelial_cancer]	40	30	17	8	23	22	Epithelial_cancer	rec_lig_cl	PDAC_class	fishers.exact	0.000682558619740285	22.580856228281	0.624022213936933
[Epithelial_cancer]:ST14 <- HGF:[Fibroblast]	[Epithelial_cancer]:ST14 <- HGF:[Fibroblast]	40	35	17	14	23	21	Epithelial_cancer	rec_lig_cl	PDAC_class	fishers.exact	0.633961897119792	2.2036890319933	1
[Epithelial_cancer]:ST14 <- PLAU:[Fibroblast]	[Epithelial_cancer]:ST14 <- PLAU:[Fibroblast]	40	34	17	13	23	21	Epithelial_cancer	rec_lig_cl	PDAC_class	fishers.exact	0.372506109348215	3.13441661573795	1
[Epithelial_cancer]:LDLR <- APOE:[CD8_T_cell]	[Epithelial_cancer]:LDLR <- APOE:[CD8_T_cell]	40	6	17	1	23	5	Epithelial_cancer	rec_lig_cl	PDAC_class	fishers.exact	0.215632636685268	4.30224910418251	1
[Epithelial_cancer]:LDLR <- APOE:[Fibroblast]	[Epithelial_cancer]:LDLR <- APOE:[Fibroblast]	40	34	17	13	23	21	Epithelial_cancer	rec_lig_cl	PDAC_class	fishers.exact	0.372506109348215	3.13441661573795	1
[Epithelial_cancer]:LDLR <- F8:[Fibroblast]	[Epithelial_cancer]:LDLR <- F8:[Fibroblast]	40	23	17	7	23	16	Epithelial_cancer	rec_lig_cl	PDAC_class	fishers.exact	0.10815877056144	3.16367990843755	1
[Epithelial_cancer]:INSR <- ARF1:[Epithelial_cancer]	[Epithelial_cancer]:INSR <- ARF1:[Epithelial_cancer]	40	33	17	11	23	22	Epithelial_cancer	rec_lig_cl	PDAC_class	fishers.exact	0.0294607360396834	11.2679151820698	1
[Epithelial_cancer]:INSR <- IGF1:[Fibroblast]	[Epithelial_cancer]:INSR <- IGF1:[Fibroblast]	40	34	17	12	23	22	Epithelial_cancer	rec_lig_cl	PDAC_class	fishers.exact	0.0666028376554693	8.67504140310459	1
[Epithelial_cancer]:INSR <- IGF2:[Fibroblast]	[Epithelial_cancer]:INSR <- IGF2:[Fibroblast]	40	29	17	11	23	18	Epithelial_cancer	rec_lig_cl	PDAC_class	fishers.exact	0.477405941922071	1.92981574357172	1
[Epithelial_cancer]:INSR <- NAMPT:[CD8_T_cell]	[Epithelial_cancer]:INSR <- NAMPT:[CD8_T_cell]	40	4	17	1	23	3	Epithelial_cancer	rec_lig_cl	PDAC_class	fishers.exact	0.623503665608929	2.35218279219543	1
[Epithelial_cancer]:CANX <- HLA-B:[Fibroblast]	[Epithelial_cancer]:CANX <- HLA-B:[Fibroblast]	40	5	17	1	23	4	Epithelial_cancer	rec_lig_cl	PDAC_class	fishers.exact	0.372506109348215	3.27918908988454	1
[Epithelial_cancer]:TGFBR2 <- GDF15:[Fibroblast]	[Epithelial_cancer]:TGFBR2 <- GDF15:[Fibroblast]	40	4	17	1	23	3	Epithelial_cancer	rec_lig_cl	PDAC_class	fishers.exact	0.623503665608929	2.35218279219543	1
[Epithelial_cancer]:TNFRSF21 <- APP:[Fibroblast]	[Epithelial_cancer]:TNFRSF21 <- APP:[Fibroblast]	40	28	17	12	23	16	Epithelial_cancer	rec_lig_cl	PDAC_class	fishers.exact	1	0.95352582771235	1
[Epithelial_cancer]:TNFRSF21 <- TNF:[Fibroblast]	[Epithelial_cancer]:TNFRSF21 <- TNF:[Fibroblast]	40	3	17	1	23	2	Epithelial_cancer	rec_lig_cl	PDAC_class	fishers.exact	1	1.50841601871706	1
[Epithelial_cancer]:CD46 <- JAG1:[Fibroblast]	[Epithelial_cancer]:CD46 <- JAG1:[Fibroblast]	40	23	17	6	23	17	Epithelial_cancer	rec_lig_cl	PDAC_class	fishers.exact	0.0237398637621107	4.95869842986846	1
[Epithelial_cancer]:LRP5 <- APOE:[CD8_T_cell]	[Epithelial_cancer]:LRP5 <- APOE:[CD8_T_cell]	40	6	17	1	23	5	Epithelial_cancer	rec_lig_cl	PDAC_class	fishers.exact	0.215632636685268	4.30224910418251	1
[Epithelial_cancer]:LRP5 <- APOE:[Fibroblast]	[Epithelial_cancer]:LRP5 <- APOE:[Fibroblast]	40	32	17	11	23	21	Epithelial_cancer	rec_lig_cl	PDAC_class	fishers.exact	0.0532224532224533	5.46804360218554	1
[Epithelial_cancer]:LRP5 <- DKK1:[Epithelial_cancer]	[Epithelial_cancer]:LRP5 <- DKK1:[Epithelial_cancer]	40	30	17	11	23	19	Epithelial_cancer	rec_lig_cl	PDAC_class	fishers.exact	0.27426061297029	2.52719932475016	1
[Epithelial_cancer]:LRP5 <- SOSTDC1:[Epithelial_cancer]	[Epithelial_cancer]:LRP5 <- SOSTDC1:[Epithelial_cancer]	40	15	17	4	23	11	Epithelial_cancer	rec_lig_cl	PDAC_class	fishers.exact	0.187367637381542	2.89814545706648	1
[Epithelial_cancer]:ITGB4_ITGA6 <- IGF1:[Fibroblast]	[Epithelial_cancer]:ITGB4_ITGA6 <- IGF1:[Fibroblast]	40	35	17	13	23	22	Epithelial_cancer	rec_lig_cl	PDAC_class	fishers.exact	0.143732295048085	6.45674685275194	1
[Epithelial_cancer]:ITGA6_ITGB4 <- IGF2:[Fibroblast]	[Epithelial_cancer]:ITGA6_ITGB4 <- IGF2:[Fibroblast]	40	30	17	12	23	18	Epithelial_cancer	rec_lig_cl	PDAC_class	fishers.exact	0.716568305277983	1.4845726065554	1
[Epithelial_cancer]:F11R <- ASIP:[Fibroblast]	[Epithelial_cancer]:F11R <- ASIP:[Fibroblast]	40	21	17	9	23	12	Epithelial_cancer	rec_lig_cl	PDAC_class	fishers.exact	1	0.970432232527351	1
[Epithelial_cancer]:F11R <- integrin_aLb2_complex:[Fibroblast]	[Epithelial_cancer]:F11R <- integrin_aLb2_complex:[Fibroblast]	40	6	17	2	23	4	Epithelial_cancer	rec_lig_cl	PDAC_class	fishers.exact	1	1.56153408166088	1
[Epithelial_cancer]:LGR4 <- NRG1:[Fibroblast]	[Epithelial_cancer]:LGR4 <- NRG1:[Fibroblast]	40	17	17	9	23	8	Epithelial_cancer	rec_lig_cl	PDAC_class	fishers.exact	0.33678097452291	0.483268548740763	1
[Epithelial_cancer]:EPHA2 <- EFNA4:[Fibroblast]	[Epithelial_cancer]:EPHA2 <- EFNA4:[Fibroblast]	40	9	17	4	23	5	Epithelial_cancer	rec_lig_cl	PDAC_class	fishers.exact	1	0.905100337399222	1
[Epithelial_cancer]:SDC4 <- COL4A4:[Fibroblast]	[Epithelial_cancer]:SDC4 <- COL4A4:[Fibroblast]	40	25	17	8	23	17	Epithelial_cancer	rec_lig_cl	PDAC_class	fishers.exact	0.10736967501428	3.09026059671951	1
[Epithelial_cancer]:SDC4 <- COL4A5:[Fibroblast]	[Epithelial_cancer]:SDC4 <- COL4A5:[Fibroblast]	40	32	17	11	23	21	Epithelial_cancer	rec_lig_cl	PDAC_class	fishers.exact	0.0532224532224533	5.46804360218554	1
[Epithelial_cancer]:SDC4 <- COMP:[Fibroblast]	[Epithelial_cancer]:SDC4 <- COMP:[Fibroblast]	40	36	17	14	23	22	Epithelial_cancer	rec_lig_cl	PDAC_class	fishers.exact	0.294069373016741	4.53614969176848	1
[Epithelial_cancer]:SDC4 <- THBS3:[Fibroblast]	[Epithelial_cancer]:SDC4 <- THBS3:[Fibroblast]	40	31	17	10	23	21	Epithelial_cancer	rec_lig_cl	PDAC_class	fishers.exact	0.0231165882481672	6.96181510802014	1
[Epithelial_cancer]:SDC4 <- TNN:[Fibroblast]	[Epithelial_cancer]:SDC4 <- TNN:[Fibroblast]	40	23	17	9	23	14	Epithelial_cancer	rec_lig_cl	PDAC_class	fishers.exact	0.749248291673208	1.37144685819784	1
[Epithelial_cancer]:MST1R <- MST1:[Epithelial_cancer]	[Epithelial_cancer]:MST1R <- MST1:[Epithelial_cancer]	40	27	17	11	23	16	Epithelial_cancer	rec_lig_cl	PDAC_class	fishers.exact	1	1.23983766994858	1
[Epithelial_cancer]:ITGAV_ITGB6 <- SPP1:[CD8_T_cell]	[Epithelial_cancer]:ITGAV_ITGB6 <- SPP1:[CD8_T_cell]	40	12	17	4	23	8	Epithelial_cancer	rec_lig_cl	PDAC_class	fishers.exact	0.504846225535881	1.70992195504139	1
[Epithelial_cancer]:ITGAV_ITGB6 <- SPP1:[Fibroblast]	[Epithelial_cancer]:ITGAV_ITGB6 <- SPP1:[Fibroblast]	40	6	17	2	23	4	Epithelial_cancer	rec_lig_cl	PDAC_class	fishers.exact	1	1.56153408166088	1
[Epithelial_cancer]:ITGAV_ITGB6 <- TGFB1:[Fibroblast]	[Epithelial_cancer]:ITGAV_ITGB6 <- TGFB1:[Fibroblast]	40	28	17	10	23	18	Epithelial_cancer	rec_lig_cl	PDAC_class	fishers.exact	0.295972424893448	2.45974671133772	1
[Epithelial_cancer]:ITGAV_ITGB6 <- TNN:[Fibroblast]	[Epithelial_cancer]:ITGAV_ITGB6 <- TNN:[Fibroblast]	40	20	17	7	23	13	Epithelial_cancer	rec_lig_cl	PDAC_class	fishers.exact	0.523107089291739	1.8282285037509	1
[Epithelial_cancer]:DAG1 <- TNF:[Fibroblast]	[Epithelial_cancer]:DAG1 <- TNF:[Fibroblast]	40	3	17	1	23	2	Epithelial_cancer	rec_lig_cl	PDAC_class	fishers.exact	1	1.50841601871706	1
[Epithelial_cancer]:FZD5_LRP5 <- WNT2:[Fibroblast]	[Epithelial_cancer]:FZD5_LRP5 <- WNT2:[Fibroblast]	40	29	17	11	23	18	Epithelial_cancer	rec_lig_cl	PDAC_class	fishers.exact	0.477405941922071	1.92981574357172	1
[Epithelial_cancer]:FZD5_LRP5 <- WNT2B:[CD8_T_cell]	[Epithelial_cancer]:FZD5_LRP5 <- WNT2B:[CD8_T_cell]	40	1	17	0	23	1	Epithelial_cancer	rec_lig_cl	PDAC_class	fishers.exact	1	Inf	1
[Epithelial_cancer]:FZD5_LRP5 <- WNT5B:[Fibroblast]	[Epithelial_cancer]:FZD5_LRP5 <- WNT5B:[Fibroblast]	40	12	17	5	23	7	Epithelial_cancer	rec_lig_cl	PDAC_class	fishers.exact	1	1.04873929047014	1
[Epithelial_cancer]:ADRA2A <- ANXA1:[CD8_T_cell]	[Epithelial_cancer]:ADRA2A <- ANXA1:[CD8_T_cell]	40	13	17	3	23	10	Epithelial_cancer	rec_lig_cl	PDAC_class	fishers.exact	0.102961624026696	3.47773661541525	1
[Epithelial_cancer]:ADRA2A <- ANXA1:[Fibroblast]	[Epithelial_cancer]:ADRA2A <- ANXA1:[Fibroblast]	40	15	17	4	23	11	Epithelial_cancer	rec_lig_cl	PDAC_class	fishers.exact	0.187367637381542	2.89814545706648	1
[Epithelial_cancer]:ADRA2A <- APP:[Fibroblast]	[Epithelial_cancer]:ADRA2A <- APP:[Fibroblast]	40	20	17	7	23	13	Epithelial_cancer	rec_lig_cl	PDAC_class	fishers.exact	0.523107089291739	1.8282285037509	1
[Epithelial_cancer]:ADRA2A <- C3:[Epithelial_cancer]	[Epithelial_cancer]:ADRA2A <- C3:[Epithelial_cancer]	40	7	17	4	23	3	Epithelial_cancer	rec_lig_cl	PDAC_class	fishers.exact	0.431564357880147	0.496591564187676	1
[Epithelial_cancer]:ADRA2A <- CCL20:[Epithelial_cancer]	[Epithelial_cancer]:ADRA2A <- CCL20:[Epithelial_cancer]	40	24	17	8	23	16	Epithelial_cancer	rec_lig_cl	PDAC_class	fishers.exact	0.19910611390033	2.50863276731121	1
[Epithelial_cancer]:ADRA2A <- CCL28:[Epithelial_cancer]	[Epithelial_cancer]:ADRA2A <- CCL28:[Epithelial_cancer]	40	25	17	8	23	17	Epithelial_cancer	rec_lig_cl	PDAC_class	fishers.exact	0.10736967501428	3.09026059671951	1
[Epithelial_cancer]:ADRA2A <- CXCL1:[Epithelial_cancer]	[Epithelial_cancer]:ADRA2A <- CXCL1:[Epithelial_cancer]	40	23	17	6	23	17	Epithelial_cancer	rec_lig_cl	PDAC_class	fishers.exact	0.0237398637621107	4.95869842986846	1
[Epithelial_cancer]:ADRA2A <- CXCL16:[Epithelial_cancer]	[Epithelial_cancer]:ADRA2A <- CXCL16:[Epithelial_cancer]	40	25	17	8	23	17	Epithelial_cancer	rec_lig_cl	PDAC_class	fishers.exact	0.10736967501428	3.09026059671951	1
[Epithelial_cancer]:ADRA2A <- CXCL2:[Epithelial_cancer]	[Epithelial_cancer]:ADRA2A <- CXCL2:[Epithelial_cancer]	40	22	17	6	23	16	Epithelial_cancer	rec_lig_cl	PDAC_class	fishers.exact	0.0534351481626232	4.02957225755819	1
[Epithelial_cancer]:ADRA2A <- CXCL3:[Epithelial_cancer]	[Epithelial_cancer]:ADRA2A <- CXCL3:[Epithelial_cancer]	40	23	17	7	23	16	Epithelial_cancer	rec_lig_cl	PDAC_class	fishers.exact	0.10815877056144	3.16367990843755	1
[Epithelial_cancer]:ADRA2A <- CXCL5:[Epithelial_cancer]	[Epithelial_cancer]:ADRA2A <- CXCL5:[Epithelial_cancer]	40	24	17	8	23	16	Epithelial_cancer	rec_lig_cl	PDAC_class	fishers.exact	0.19910611390033	2.50863276731121	1
[Epithelial_cancer]:ADRA2A <- HEBP1:[Fibroblast]	[Epithelial_cancer]:ADRA2A <- HEBP1:[Fibroblast]	40	24	17	7	23	17	Epithelial_cancer	rec_lig_cl	PDAC_class	fishers.exact	0.0530853434079241	3.89574094619934	1
[Epithelial_cancer]:ADRA2A <- NMU:[Epithelial_cancer]	[Epithelial_cancer]:ADRA2A <- NMU:[Epithelial_cancer]	40	24	17	8	23	16	Epithelial_cancer	rec_lig_cl	PDAC_class	fishers.exact	0.19910611390033	2.50863276731121	1
[Epithelial_cancer]:ADRA2A <- POMC:[Fibroblast]	[Epithelial_cancer]:ADRA2A <- POMC:[Fibroblast]	40	17	17	5	23	12	Epithelial_cancer	rec_lig_cl	PDAC_class	fishers.exact	0.202449702204986	2.55471248668941	1
[Epithelial_cancer]:ADRA2A <- SAA1:[CD8_T_cell]	[Epithelial_cancer]:ADRA2A <- SAA1:[CD8_T_cell]	40	2	17	0	23	2	Epithelial_cancer	rec_lig_cl	PDAC_class	fishers.exact	0.498717948717949	Inf	1
[Epithelial_cancer]:EFNB2 <- EPHB6:[Fibroblast]	[Epithelial_cancer]:EFNB2 <- EPHB6:[Fibroblast]	40	6	17	1	23	5	Epithelial_cancer	rec_lig_cl	PDAC_class	fishers.exact	0.215632636685268	4.30224910418251	1
[Epithelial_cancer]:TNFRSF1A <- GRN:[Fibroblast]	[Epithelial_cancer]:TNFRSF1A <- GRN:[Fibroblast]	40	11	17	5	23	6	Epithelial_cancer	rec_lig_cl	PDAC_class	fishers.exact	1	0.850606773322096	1
[Epithelial_cancer]:TNFRSF1A <- LTB:[Fibroblast]	[Epithelial_cancer]:TNFRSF1A <- LTB:[Fibroblast]	40	1	17	0	23	1	Epithelial_cancer	rec_lig_cl	PDAC_class	fishers.exact	1	Inf	1
[Epithelial_cancer]:TNFRSF1A <- TNF:[Fibroblast]	[Epithelial_cancer]:TNFRSF1A <- TNF:[Fibroblast]	40	3	17	1	23	2	Epithelial_cancer	rec_lig_cl	PDAC_class	fishers.exact	1	1.50841601871706	1
[Epithelial_cancer]:TNFRSF10B <- TNFSF10:[Epithelial_cancer]	[Epithelial_cancer]:TNFRSF10B <- TNFSF10:[Epithelial_cancer]	40	25	17	6	23	19	Epithelial_cancer	rec_lig_cl	PDAC_class	fishers.exact	0.00336973835305313	8.15360505142159	1
[Epithelial_cancer]:FGFR3 <- BGN:[Fibroblast]	[Epithelial_cancer]:FGFR3 <- BGN:[Fibroblast]	40	23	17	8	23	15	Epithelial_cancer	rec_lig_cl	PDAC_class	fishers.exact	0.33678097452291	2.06924287253053	1
[Epithelial_cancer]:FGFR3 <- FGF11:[Fibroblast]	[Epithelial_cancer]:FGFR3 <- FGF11:[Fibroblast]	40	13	17	5	23	8	Epithelial_cancer	rec_lig_cl	PDAC_class	fishers.exact	1	1.27216089327299	1
[Epithelial_cancer]:FGFR3 <- FGF18:[Epithelial_cancer]	[Epithelial_cancer]:FGFR3 <- FGF18:[Epithelial_cancer]	40	7	17	2	23	5	Epithelial_cancer	rec_lig_cl	PDAC_class	fishers.exact	0.677025203340993	2.04713027653482	1
[Epithelial_cancer]:FGFR3 <- FGF1:[Fibroblast]	[Epithelial_cancer]:FGFR3 <- FGF1:[Fibroblast]	40	19	17	8	23	11	Epithelial_cancer	rec_lig_cl	PDAC_class	fishers.exact	1	1.03046865765747	1
[Epithelial_cancer]:FGFR3 <- FGF2:[Epithelial_cancer]	[Epithelial_cancer]:FGFR3 <- FGF2:[Epithelial_cancer]	40	6	17	4	23	2	Epithelial_cancer	rec_lig_cl	PDAC_class	fishers.exact	0.372506109348215	0.319038635444627	1
[Epithelial_cancer]:FGFR3 <- FGF7:[Fibroblast]	[Epithelial_cancer]:FGFR3 <- FGF7:[Fibroblast]	40	23	17	8	23	15	Epithelial_cancer	rec_lig_cl	PDAC_class	fishers.exact	0.33678097452291	2.06924287253053	1
[Epithelial_cancer]:FGFR3 <- FGF9:[Fibroblast]	[Epithelial_cancer]:FGFR3 <- FGF9:[Fibroblast]	40	13	17	4	23	9	Epithelial_cancer	rec_lig_cl	PDAC_class	fishers.exact	0.332569221056429	2.0515109720639	1
[Epithelial_cancer]:FGFR3 <- FGFR2:[Epithelial_cancer]	[Epithelial_cancer]:FGFR3 <- FGFR2:[Epithelial_cancer]	40	21	17	7	23	14	Epithelial_cancer	rec_lig_cl	PDAC_class	fishers.exact	0.337485694816062	2.17708679221009	1
[Epithelial_cancer]:LAMP1 <- VSTM1:[Fibroblast]	[Epithelial_cancer]:LAMP1 <- VSTM1:[Fibroblast]	40	2	17	0	23	2	Epithelial_cancer	rec_lig_cl	PDAC_class	fishers.exact	0.498717948717949	Inf	1
[Epithelial_cancer]:RPSA <- APP:[Fibroblast]	[Epithelial_cancer]:RPSA <- APP:[Fibroblast]	40	23	17	9	23	14	Epithelial_cancer	rec_lig_cl	PDAC_class	fishers.exact	0.749248291673208	1.37144685819784	1
[Epithelial_cancer]:PTGER2 <- APP:[Fibroblast]	[Epithelial_cancer]:PTGER2 <- APP:[Fibroblast]	40	3	17	1	23	2	Epithelial_cancer	rec_lig_cl	PDAC_class	fishers.exact	1	1.50841601871706	1
[Epithelial_cancer]:SLC16A1 <- BSG:[Fibroblast]	[Epithelial_cancer]:SLC16A1 <- BSG:[Fibroblast]	40	15	17	5	23	10	Epithelial_cancer	rec_lig_cl	PDAC_class	fishers.exact	0.51152264611664	1.81812656105444	1
[Epithelial_cancer]:TFRC <- TNFSF13B:[Epithelial_cancer]	[Epithelial_cancer]:TFRC <- TNFSF13B:[Epithelial_cancer]	40	5	17	2	23	3	Epithelial_cancer	rec_lig_cl	PDAC_class	fishers.exact	1	1.12169283964691	1
[Epithelial_cancer]:PPARG <- CCL11:[Fibroblast]	[Epithelial_cancer]:PPARG <- CCL11:[Fibroblast]	40	25	17	10	23	15	Epithelial_cancer	rec_lig_cl	PDAC_class	fishers.exact	0.748577832560035	1.30352063968839	1
[Epithelial_cancer]:CD68 <- S100A8:[CD8_T_cell]	[Epithelial_cancer]:CD68 <- S100A8:[CD8_T_cell]	40	8	17	4	23	4	Epithelial_cancer	rec_lig_cl	PDAC_class	fishers.exact	0.702471702471703	0.690859683366736	1
[Epithelial_cancer]:CD68 <- S100A9:[CD8_T_cell]	[Epithelial_cancer]:CD68 <- S100A9:[CD8_T_cell]	40	10	17	4	23	6	Epithelial_cancer	rec_lig_cl	PDAC_class	fishers.exact	1	1.14315048779834	1
[Epithelial_cancer]:EZR <- VCAM1:[Epithelial_cancer]	[Epithelial_cancer]:EZR <- VCAM1:[Epithelial_cancer]	40	3	17	0	23	3	Epithelial_cancer	rec_lig_cl	PDAC_class	fishers.exact	0.248076923076923	Inf	1
[Epithelial_cancer]:CD47 <- COL4A4:[Fibroblast]	[Epithelial_cancer]:CD47 <- COL4A4:[Fibroblast]	40	19	17	6	23	13	Epithelial_cancer	rec_lig_cl	PDAC_class	fishers.exact	0.216428263636273	2.330873180551	1
[Epithelial_cancer]:CD47 <- COL4A5:[Fibroblast]	[Epithelial_cancer]:CD47 <- COL4A5:[Fibroblast]	40	26	17	8	23	18	Epithelial_cancer	rec_lig_cl	PDAC_class	fishers.exact	0.0524803168017851	3.89759628199879	1
[Epithelial_cancer]:CD47 <- COMP:[Fibroblast]	[Epithelial_cancer]:CD47 <- COMP:[Fibroblast]	40	28	17	10	23	18	Epithelial_cancer	rec_lig_cl	PDAC_class	fishers.exact	0.295972424893448	2.45974671133772	1
[Epithelial_cancer]:CD47 <- SIRPB2:[Fibroblast]	[Epithelial_cancer]:CD47 <- SIRPB2:[Fibroblast]	40	4	17	1	23	3	Epithelial_cancer	rec_lig_cl	PDAC_class	fishers.exact	0.623503665608929	2.35218279219543	1
[Epithelial_cancer]:CD47 <- THBS3:[Fibroblast]	[Epithelial_cancer]:CD47 <- THBS3:[Fibroblast]	40	27	17	9	23	18	Epithelial_cancer	rec_lig_cl	PDAC_class	fishers.exact	0.170940684845023	3.1023602105204	1
[Epithelial_cancer]:TSPAN15 <- APP:[Fibroblast]	[Epithelial_cancer]:TSPAN15 <- APP:[Fibroblast]	40	28	17	12	23	16	Epithelial_cancer	rec_lig_cl	PDAC_class	fishers.exact	1	0.95352582771235	1
[Epithelial_cancer]:LSR <- APOE:[CD8_T_cell]	[Epithelial_cancer]:LSR <- APOE:[CD8_T_cell]	40	6	17	1	23	5	Epithelial_cancer	rec_lig_cl	PDAC_class	fishers.exact	0.215632636685268	4.30224910418251	1
[Epithelial_cancer]:LSR <- APOE:[Fibroblast]	[Epithelial_cancer]:LSR <- APOE:[Fibroblast]	40	35	17	14	23	21	Epithelial_cancer	rec_lig_cl	PDAC_class	fishers.exact	0.633961897119792	2.2036890319933	1
[Epithelial_cancer]:LSR <- NRG1:[Fibroblast]	[Epithelial_cancer]:LSR <- NRG1:[Fibroblast]	40	17	17	9	23	8	Epithelial_cancer	rec_lig_cl	PDAC_class	fishers.exact	0.33678097452291	0.483268548740763	1
[Epithelial_cancer]:PTPRF <- NID1:[Fibroblast]	[Epithelial_cancer]:PTPRF <- NID1:[Fibroblast]	40	35	17	13	23	22	Epithelial_cancer	rec_lig_cl	PDAC_class	fishers.exact	0.143732295048085	6.45674685275194	1
[Epithelial_cancer]:ITGB8 <- TGFB1:[Fibroblast]	[Epithelial_cancer]:ITGB8 <- TGFB1:[Fibroblast]	40	31	17	11	23	20	Epithelial_cancer	rec_lig_cl	PDAC_class	fishers.exact	0.133756428493271	3.51400321132151	1
[Epithelial_cancer]:TNFRSF12A <- TNFSF12:[Fibroblast]	[Epithelial_cancer]:TNFRSF12A <- TNFSF12:[Fibroblast]	40	33	17	12	23	21	Epithelial_cancer	rec_lig_cl	PDAC_class	fishers.exact	0.113434183171025	4.20974996447572	1
[Epithelial_cancer]:APLP2 <- APP:[Fibroblast]	[Epithelial_cancer]:APLP2 <- APP:[Fibroblast]	40	29	17	12	23	17	Epithelial_cancer	rec_lig_cl	PDAC_class	fishers.exact	1	1.17563136265003	1
[Epithelial_cancer]:APLP2 <- HLA-A:[Fibroblast]	[Epithelial_cancer]:APLP2 <- HLA-A:[Fibroblast]	40	4	17	1	23	3	Epithelial_cancer	rec_lig_cl	PDAC_class	fishers.exact	0.623503665608929	2.35218279219543	1
[Epithelial_cancer]:STX3 <- TXLNA:[Fibroblast]	[Epithelial_cancer]:STX3 <- TXLNA:[Fibroblast]	40	25	17	9	23	16	Epithelial_cancer	rec_lig_cl	PDAC_class	fishers.exact	0.335527128908664	1.99499599924932	1
[Epithelial_cancer]:LRP10 <- APP:[Fibroblast]	[Epithelial_cancer]:LRP10 <- APP:[Fibroblast]	40	26	17	11	23	15	Epithelial_cancer	rec_lig_cl	PDAC_class	fishers.exact	1	1.02216068814733	1
[Epithelial_cancer]:SDC3 <- ANGPTL4:[Fibroblast]	[Epithelial_cancer]:SDC3 <- ANGPTL4:[Fibroblast]	40	14	17	6	23	8	Epithelial_cancer	rec_lig_cl	PDAC_class	fishers.exact	1	0.978319760870971	1
[Epithelial_cancer]:SDC3 <- COL5A1:[Fibroblast]	[Epithelial_cancer]:SDC3 <- COL5A1:[Fibroblast]	40	18	17	8	23	10	Epithelial_cancer	rec_lig_cl	PDAC_class	fishers.exact	1	0.868526922460231	1
[Epithelial_cancer]:SDC3 <- COL5A3:[Fibroblast]	[Epithelial_cancer]:SDC3 <- COL5A3:[Fibroblast]	40	17	17	8	23	9	Epithelial_cancer	rec_lig_cl	PDAC_class	fishers.exact	0.749248291673208	0.729156944013168	1
[Epithelial_cancer]:SIGIRR <- IL1B:[Fibroblast]	[Epithelial_cancer]:SIGIRR <- IL1B:[Fibroblast]	40	6	17	3	23	3	Epithelial_cancer	rec_lig_cl	PDAC_class	fishers.exact	1	0.706387873026031	1
[Epithelial_cancer]:TRADD <- TNF:[Fibroblast]	[Epithelial_cancer]:TRADD <- TNF:[Fibroblast]	40	3	17	1	23	2	Epithelial_cancer	rec_lig_cl	PDAC_class	fishers.exact	1	1.50841601871706	1
[Epithelial_cancer]:ERBB2 <- HLA-A:[Fibroblast]	[Epithelial_cancer]:ERBB2 <- HLA-A:[Fibroblast]	40	4	17	1	23	3	Epithelial_cancer	rec_lig_cl	PDAC_class	fishers.exact	0.623503665608929	2.35218279219543	1
[Epithelial_cancer]:ERBB2 <- S100A4:[Fibroblast]	[Epithelial_cancer]:ERBB2 <- S100A4:[Fibroblast]	40	7	17	2	23	5	Epithelial_cancer	rec_lig_cl	PDAC_class	fishers.exact	0.677025203340993	2.04713027653482	1
[Epithelial_cancer]:FGFR4 <- FGF18:[Epithelial_cancer]	[Epithelial_cancer]:FGFR4 <- FGF18:[Epithelial_cancer]	40	7	17	2	23	5	Epithelial_cancer	rec_lig_cl	PDAC_class	fishers.exact	0.677025203340993	2.04713027653482	1
[Epithelial_cancer]:FGFR4 <- FGF9:[Fibroblast]	[Epithelial_cancer]:FGFR4 <- FGF9:[Fibroblast]	40	14	17	3	23	11	Epithelial_cancer	rec_lig_cl	PDAC_class	fishers.exact	0.0920983553074765	4.12371823497815	1
[Epithelial_cancer]:FGFR4 <- SCGB3A1:[Epithelial_cancer]	[Epithelial_cancer]:FGFR4 <- SCGB3A1:[Epithelial_cancer]	40	15	17	4	23	11	Epithelial_cancer	rec_lig_cl	PDAC_class	fishers.exact	0.187367637381542	2.89814545706648	1
[Epithelial_cancer]:FZD5 <- CTHRC1:[Fibroblast]	[Epithelial_cancer]:FZD5 <- CTHRC1:[Fibroblast]	40	32	17	12	23	20	Epithelial_cancer	rec_lig_cl	PDAC_class	fishers.exact	0.249915502547081	2.70477754677331	1
[Epithelial_cancer]:FZD5 <- SFRP2:[Fibroblast]	[Epithelial_cancer]:FZD5 <- SFRP2:[Fibroblast]	40	32	17	12	23	20	Epithelial_cancer	rec_lig_cl	PDAC_class	fishers.exact	0.249915502547081	2.70477754677331	1
[Epithelial_cancer]:FZD5 <- WNT5A:[Fibroblast]	[Epithelial_cancer]:FZD5 <- WNT5A:[Fibroblast]	40	32	17	12	23	20	Epithelial_cancer	rec_lig_cl	PDAC_class	fishers.exact	0.249915502547081	2.70477754677331	1
[Epithelial_cancer]:FZD5 <- WNT5B:[Fibroblast]	[Epithelial_cancer]:FZD5 <- WNT5B:[Fibroblast]	40	12	17	5	23	7	Epithelial_cancer	rec_lig_cl	PDAC_class	fishers.exact	1	1.04873929047014	1
[Epithelial_cancer]:ERBB3 <- BTC:[Epithelial_cancer]	[Epithelial_cancer]:ERBB3 <- BTC:[Epithelial_cancer]	40	33	17	11	23	22	Epithelial_cancer	rec_lig_cl	PDAC_class	fishers.exact	0.0294607360396834	11.2679151820698	1
[Epithelial_cancer]:CD44 <- COL14A1:[Fibroblast]	[Epithelial_cancer]:CD44 <- COL14A1:[Fibroblast]	40	33	17	11	23	22	Epithelial_cancer	rec_lig_cl	PDAC_class	fishers.exact	0.0294607360396834	11.2679151820698	1
[Epithelial_cancer]:CD44 <- COL4A4:[Fibroblast]	[Epithelial_cancer]:CD44 <- COL4A4:[Fibroblast]	40	23	17	6	23	17	Epithelial_cancer	rec_lig_cl	PDAC_class	fishers.exact	0.0237398637621107	4.95869842986846	1
[Epithelial_cancer]:CD44 <- COL4A5:[Fibroblast]	[Epithelial_cancer]:CD44 <- COL4A5:[Fibroblast]	40	30	17	9	23	21	Epithelial_cancer	rec_lig_cl	PDAC_class	fishers.exact	0.00928800355795263	8.76318450005819	1
[Epithelial_cancer]:CD44 <- HAS2:[Fibroblast]	[Epithelial_cancer]:CD44 <- HAS2:[Fibroblast]	40	30	17	11	23	19	Epithelial_cancer	rec_lig_cl	PDAC_class	fishers.exact	0.27426061297029	2.52719932475016	1
[Epithelial_cancer]:CD44 <- HGF:[Fibroblast]	[Epithelial_cancer]:CD44 <- HGF:[Fibroblast]	40	33	17	11	23	22	Epithelial_cancer	rec_lig_cl	PDAC_class	fishers.exact	0.0294607360396834	11.2679151820698	1
[Epithelial_cancer]:CD44 <- MMP1:[Epithelial_cancer]	[Epithelial_cancer]:CD44 <- MMP1:[Epithelial_cancer]	40	29	17	7	23	22	Epithelial_cancer	rec_lig_cl	PDAC_class	fishers.exact	0.000198840606310894	28.296840907463	0.624022213936933
[Epithelial_cancer]:CD44 <- SPP1:[CD8_T_cell]	[Epithelial_cancer]:CD44 <- SPP1:[CD8_T_cell]	40	14	17	5	23	9	Epithelial_cancer	rec_lig_cl	PDAC_class	fishers.exact	0.738520945862436	1.52628682969879	1
[Epithelial_cancer]:CD44 <- SPP1:[Fibroblast]	[Epithelial_cancer]:CD44 <- SPP1:[Fibroblast]	40	5	17	1	23	4	Epithelial_cancer	rec_lig_cl	PDAC_class	fishers.exact	0.372506109348215	3.27918908988454	1
[Epithelial_cancer]:CD44 <- SIGLEC15:[Fibroblast]	[Epithelial_cancer]:CD44 <- SIGLEC15:[Fibroblast]	40	5	17	2	23	3	Epithelial_cancer	rec_lig_cl	PDAC_class	fishers.exact	1	1.12169283964691	1
[Epithelial_cancer]:CD44 <- TYROBP:[CD8_T_cell]	[Epithelial_cancer]:CD44 <- TYROBP:[CD8_T_cell]	40	26	17	9	23	17	Epithelial_cancer	rec_lig_cl	PDAC_class	fishers.exact	0.197843561024874	2.45832341022125	1
[Epithelial_cancer]:CD44 <- TYROBP:[Fibroblast]	[Epithelial_cancer]:CD44 <- TYROBP:[Fibroblast]	40	5	17	2	23	3	Epithelial_cancer	rec_lig_cl	PDAC_class	fishers.exact	1	1.12169283964691	1
[Epithelial_cancer]:F3 <- F10:[Fibroblast]	[Epithelial_cancer]:F3 <- F10:[Fibroblast]	40	32	17	12	23	20	Epithelial_cancer	rec_lig_cl	PDAC_class	fishers.exact	0.249915502547081	2.70477754677331	1
[Epithelial_cancer]:F3 <- IL6:[Fibroblast]	[Epithelial_cancer]:F3 <- IL6:[Fibroblast]	40	22	17	8	23	14	Epithelial_cancer	rec_lig_cl	PDAC_class	fishers.exact	0.522778863401778	1.72532510772451	1
[Epithelial_cancer]:ITGA3_ITGB1 <- COL4A4:[Fibroblast]	[Epithelial_cancer]:ITGA3_ITGB1 <- COL4A4:[Fibroblast]	40	25	17	8	23	17	Epithelial_cancer	rec_lig_cl	PDAC_class	fishers.exact	0.10736967501428	3.09026059671951	1
[Epithelial_cancer]:ITGA3_ITGB1 <- COL4A5:[Fibroblast]	[Epithelial_cancer]:ITGA3_ITGB1 <- COL4A5:[Fibroblast]	40	31	17	10	23	21	Epithelial_cancer	rec_lig_cl	PDAC_class	fishers.exact	0.0231165882481672	6.96181510802014	1
[Epithelial_cancer]:ITGA3_ITGB1 <- COMP:[Fibroblast]	[Epithelial_cancer]:ITGA3_ITGB1 <- COMP:[Fibroblast]	40	35	17	13	23	22	Epithelial_cancer	rec_lig_cl	PDAC_class	fishers.exact	0.143732295048085	6.45674685275194	1
[Epithelial_cancer]:ITGA3_ITGB1 <- THBS3:[Fibroblast]	[Epithelial_cancer]:ITGA3_ITGB1 <- THBS3:[Fibroblast]	40	31	17	10	23	21	Epithelial_cancer	rec_lig_cl	PDAC_class	fishers.exact	0.0231165882481672	6.96181510802014	1
[Epithelial_cancer]:ITGB1_ITGA2 <- COL14A1:[Fibroblast]	[Epithelial_cancer]:ITGB1_ITGA2 <- COL14A1:[Fibroblast]	40	34	17	13	23	21	Epithelial_cancer	rec_lig_cl	PDAC_class	fishers.exact	0.372506109348215	3.13441661573795	1
[Epithelial_cancer]:ITGB1_ITGA2 <- COL15A1:[Fibroblast]	[Epithelial_cancer]:ITGB1_ITGA2 <- COL15A1:[Fibroblast]	40	34	17	13	23	21	Epithelial_cancer	rec_lig_cl	PDAC_class	fishers.exact	0.372506109348215	3.13441661573795	1
[Epithelial_cancer]:ITGB1_ITGA2 <- COL18A1:[Fibroblast]	[Epithelial_cancer]:ITGB1_ITGA2 <- COL18A1:[Fibroblast]	40	34	17	13	23	21	Epithelial_cancer	rec_lig_cl	PDAC_class	fishers.exact	0.372506109348215	3.13441661573795	1
[Epithelial_cancer]:ITGB1_ITGA2 <- COL4A4:[Fibroblast]	[Epithelial_cancer]:ITGB1_ITGA2 <- COL4A4:[Fibroblast]	40	24	17	8	23	16	Epithelial_cancer	rec_lig_cl	PDAC_class	fishers.exact	0.19910611390033	2.50863276731121	1
[Epithelial_cancer]:ITGB1_ITGA2 <- COL4A5:[Fibroblast]	[Epithelial_cancer]:ITGB1_ITGA2 <- COL4A5:[Fibroblast]	40	31	17	10	23	21	Epithelial_cancer	rec_lig_cl	PDAC_class	fishers.exact	0.0231165882481672	6.96181510802014	1
[Epithelial_cancer]:ITGB1_ITGA2 <- COL5A3:[Fibroblast]	[Epithelial_cancer]:ITGB1_ITGA2 <- COL5A3:[Fibroblast]	40	32	17	13	23	19	Epithelial_cancer	rec_lig_cl	PDAC_class	fishers.exact	0.702471702471703	1.44747193109713	1
[Epithelial_cancer]:ITGB1_ITGA2 <- COL8A2:[Fibroblast]	[Epithelial_cancer]:ITGB1_ITGA2 <- COL8A2:[Fibroblast]	40	34	17	13	23	21	Epithelial_cancer	rec_lig_cl	PDAC_class	fishers.exact	0.372506109348215	3.13441661573795	1
[Epithelial_cancer]:CD81 <- CD99:[Fibroblast]	[Epithelial_cancer]:CD81 <- CD99:[Fibroblast]	40	14	17	8	23	6	Epithelial_cancer	rec_lig_cl	PDAC_class	fishers.exact	0.197843561024874	0.406781302997883	1
[Epithelial_cancer]:CD81 <- GPC3:[Fibroblast]	[Epithelial_cancer]:CD81 <- GPC3:[Fibroblast]	40	13	17	7	23	6	Epithelial_cancer	rec_lig_cl	PDAC_class	fishers.exact	0.495718967020413	0.513171392099665	1
[Epithelial_cancer]:PTPRK <- BMP7:[Fibroblast]	[Epithelial_cancer]:PTPRK <- BMP7:[Fibroblast]	40	26	17	10	23	16	Epithelial_cancer	rec_lig_cl	PDAC_class	fishers.exact	0.520621734081134	1.58093469224435	1
[Epithelial_cancer]:PTPRK <- WNT5A:[Fibroblast]	[Epithelial_cancer]:PTPRK <- WNT5A:[Fibroblast]	40	34	17	13	23	21	Epithelial_cancer	rec_lig_cl	PDAC_class	fishers.exact	0.372506109348215	3.13441661573795	1
[Epithelial_cancer]:ITGAV_ITGB8 <- COL4A4:[Fibroblast]	[Epithelial_cancer]:ITGAV_ITGB8 <- COL4A4:[Fibroblast]	40	20	17	7	23	13	Epithelial_cancer	rec_lig_cl	PDAC_class	fishers.exact	0.523107089291739	1.8282285037509	1
[Epithelial_cancer]:ITGAV_ITGB8 <- COL4A5:[Fibroblast]	[Epithelial_cancer]:ITGAV_ITGB8 <- COL4A5:[Fibroblast]	40	27	17	10	23	17	Epithelial_cancer	rec_lig_cl	PDAC_class	fishers.exact	0.495718967020413	1.94866669380858	1
[Epithelial_cancer]:ITGB1 <- F13A1:[Fibroblast]	[Epithelial_cancer]:ITGB1 <- F13A1:[Fibroblast]	40	26	17	10	23	16	Epithelial_cancer	rec_lig_cl	PDAC_class	fishers.exact	0.520621734081134	1.58093469224435	1
[Epithelial_cancer]:ITGB1 <- FBLN1:[Fibroblast]	[Epithelial_cancer]:ITGB1 <- FBLN1:[Fibroblast]	40	32	17	13	23	19	Epithelial_cancer	rec_lig_cl	PDAC_class	fishers.exact	0.702471702471703	1.44747193109713	1
[Epithelial_cancer]:ITGB1 <- HGF:[Fibroblast]	[Epithelial_cancer]:ITGB1 <- HGF:[Fibroblast]	40	32	17	13	23	19	Epithelial_cancer	rec_lig_cl	PDAC_class	fishers.exact	0.702471702471703	1.44747193109713	1
[Epithelial_cancer]:ITGB1 <- LGALS1:[CD8_T_cell]	[Epithelial_cancer]:ITGB1 <- LGALS1:[CD8_T_cell]	40	15	17	5	23	10	Epithelial_cancer	rec_lig_cl	PDAC_class	fishers.exact	0.51152264611664	1.81812656105444	1
[Epithelial_cancer]:ITGB1 <- NID1:[Fibroblast]	[Epithelial_cancer]:ITGB1 <- NID1:[Fibroblast]	40	32	17	13	23	19	Epithelial_cancer	rec_lig_cl	PDAC_class	fishers.exact	0.702471702471703	1.44747193109713	1
[Epithelial_cancer]:ITGB1 <- PLAU:[Fibroblast]	[Epithelial_cancer]:ITGB1 <- PLAU:[Fibroblast]	40	31	17	12	23	19	Epithelial_cancer	rec_lig_cl	PDAC_class	fishers.exact	0.456081081081081	1.94469547082984	1
[Epithelial_cancer]:ITGB1 <- SPON2:[Fibroblast]	[Epithelial_cancer]:ITGB1 <- SPON2:[Fibroblast]	40	32	17	13	23	19	Epithelial_cancer	rec_lig_cl	PDAC_class	fishers.exact	0.702471702471703	1.44747193109713	1
[Epithelial_cancer]:ITGB1 <- TGFB1:[Fibroblast]	[Epithelial_cancer]:ITGB1 <- TGFB1:[Fibroblast]	40	28	17	11	23	17	Epithelial_cancer	rec_lig_cl	PDAC_class	fishers.exact	0.728464059164838	1.52839067117602	1
[Epithelial_cancer]:ITGB1 <- TGFB3:[Fibroblast]	[Epithelial_cancer]:ITGB1 <- TGFB3:[Fibroblast]	40	32	17	13	23	19	Epithelial_cancer	rec_lig_cl	PDAC_class	fishers.exact	0.702471702471703	1.44747193109713	1
[Epithelial_cancer]:AXL <- GAS6:[Fibroblast]	[Epithelial_cancer]:AXL <- GAS6:[Fibroblast]	40	12	17	4	23	8	Epithelial_cancer	rec_lig_cl	PDAC_class	fishers.exact	0.504846225535881	1.70992195504139	1
[Epithelial_cancer]:AXL <- IL15RA:[Fibroblast]	[Epithelial_cancer]:AXL <- IL15RA:[Fibroblast]	40	8	17	2	23	6	Epithelial_cancer	rec_lig_cl	PDAC_class	fishers.exact	0.42843248106406	2.58682544565882	1
[Epithelial_cancer]:AXL <- PROS1:[Epithelial_cancer]	[Epithelial_cancer]:AXL <- PROS1:[Epithelial_cancer]	40	4	17	1	23	3	Epithelial_cancer	rec_lig_cl	PDAC_class	fishers.exact	0.623503665608929	2.35218279219543	1
[Epithelial_cancer]:CAV1 <- APP:[Fibroblast]	[Epithelial_cancer]:CAV1 <- APP:[Fibroblast]	40	24	17	10	23	14	Epithelial_cancer	rec_lig_cl	PDAC_class	fishers.exact	1	1.08656865649377	1
[Epithelial_cancer]:CAV1 <- BST1:[Fibroblast]	[Epithelial_cancer]:CAV1 <- BST1:[Fibroblast]	40	26	17	10	23	16	Epithelial_cancer	rec_lig_cl	PDAC_class	fishers.exact	0.520621734081134	1.58093469224435	1
[Epithelial_cancer]:CAV1 <- PTGS2:[CD8_T_cell]	[Epithelial_cancer]:CAV1 <- PTGS2:[CD8_T_cell]	40	2	17	1	23	1	Epithelial_cancer	rec_lig_cl	PDAC_class	fishers.exact	1	0.733187413397226	1
[Epithelial_cancer]:CAV1 <- TGFB1:[Fibroblast]	[Epithelial_cancer]:CAV1 <- TGFB1:[Fibroblast]	40	24	17	9	23	15	Epithelial_cancer	rec_lig_cl	PDAC_class	fishers.exact	0.521866872434169	1.64519911865207	1
[Epithelial_cancer]:PLXNB2 <- SEMA4A:[Fibroblast]	[Epithelial_cancer]:PLXNB2 <- SEMA4A:[Fibroblast]	40	9	17	3	23	6	Epithelial_cancer	rec_lig_cl	PDAC_class	fishers.exact	0.707120582120582	1.62705960793007	1
[Epithelial_cancer]:ITGAV_ITGB1 <- SPP1:[CD8_T_cell]	[Epithelial_cancer]:ITGAV_ITGB1 <- SPP1:[CD8_T_cell]	40	11	17	5	23	6	Epithelial_cancer	rec_lig_cl	PDAC_class	fishers.exact	1	0.850606773322096	1
[Epithelial_cancer]:ITGAV_ITGB1 <- SPP1:[Fibroblast]	[Epithelial_cancer]:ITGAV_ITGB1 <- SPP1:[Fibroblast]	40	6	17	2	23	4	Epithelial_cancer	rec_lig_cl	PDAC_class	fishers.exact	1	1.56153408166088	1
[Epithelial_cancer]:TFRC <- HFE:[Fibroblast]	[Epithelial_cancer]:TFRC <- HFE:[Fibroblast]	40	14	17	7	23	7	Epithelial_cancer	rec_lig_cl	PDAC_class	fishers.exact	0.520621734081134	0.632537197713314	1
[Epithelial_cancer]:RHBDF2 <- ADAM17:[Epithelial_cancer]	[Epithelial_cancer]:RHBDF2 <- ADAM17:[Epithelial_cancer]	40	17	17	9	23	8	Epithelial_cancer	rec_lig_cl	PDAC_class	fishers.exact	0.33678097452291	0.483268548740763	1
[Epithelial_cancer]:APLP2 <- PCSK9:[Fibroblast]	[Epithelial_cancer]:APLP2 <- PCSK9:[Fibroblast]	40	6	17	4	23	2	Epithelial_cancer	rec_lig_cl	PDAC_class	fishers.exact	0.372506109348215	0.319038635444627	1
[Epithelial_cancer]:PTPRK <- LGALS9:[CD8_T_cell]	[Epithelial_cancer]:PTPRK <- LGALS9:[CD8_T_cell]	40	8	17	3	23	5	Epithelial_cancer	rec_lig_cl	PDAC_class	fishers.exact	1	1.28801418811975	1
[Epithelial_cancer]:PTPRR <- FGFR4:[Fibroblast]	[Epithelial_cancer]:PTPRR <- FGFR4:[Fibroblast]	40	3	17	3	23	0	Epithelial_cancer	rec_lig_cl	PDAC_class	fishers.exact	0.068825910931174	0	1
[Epithelial_cancer]:ITGA3 <- CALR:[Fibroblast]	[Epithelial_cancer]:ITGA3 <- CALR:[Fibroblast]	40	30	17	10	23	20	Epithelial_cancer	rec_lig_cl	PDAC_class	fishers.exact	0.0663092242039611	4.47593194724433	1
[Epithelial_cancer]:ITGA3 <- DUSP18:[Fibroblast]	[Epithelial_cancer]:ITGA3 <- DUSP18:[Fibroblast]	40	10	17	4	23	6	Epithelial_cancer	rec_lig_cl	PDAC_class	fishers.exact	1	1.14315048779834	1
[Epithelial_cancer]:CD93 <- COL1A1:[Fibroblast]	[Epithelial_cancer]:CD93 <- COL1A1:[Fibroblast]	40	12	17	3	23	9	Epithelial_cancer	rec_lig_cl	PDAC_class	fishers.exact	0.178839273944947	2.92022446568933	1
[Epithelial_cancer]:CD93 <- COL1A2:[Fibroblast]	[Epithelial_cancer]:CD93 <- COL1A2:[Fibroblast]	40	12	17	3	23	9	Epithelial_cancer	rec_lig_cl	PDAC_class	fishers.exact	0.178839273944947	2.92022446568933	1
[Epithelial_cancer]:CD93 <- COL4A1:[Fibroblast]	[Epithelial_cancer]:CD93 <- COL4A1:[Fibroblast]	40	12	17	3	23	9	Epithelial_cancer	rec_lig_cl	PDAC_class	fishers.exact	0.178839273944947	2.92022446568933	1
[Epithelial_cancer]:CD93 <- COL4A2:[Fibroblast]	[Epithelial_cancer]:CD93 <- COL4A2:[Fibroblast]	40	12	17	3	23	9	Epithelial_cancer	rec_lig_cl	PDAC_class	fishers.exact	0.178839273944947	2.92022446568933	1
[Epithelial_cancer]:CD93 <- F12:[Epithelial_cancer]	[Epithelial_cancer]:CD93 <- F12:[Epithelial_cancer]	40	12	17	3	23	9	Epithelial_cancer	rec_lig_cl	PDAC_class	fishers.exact	0.178839273944947	2.92022446568933	1
[Epithelial_cancer]:SCTR <- SCT:[Fibroblast]	[Epithelial_cancer]:SCTR <- SCT:[Fibroblast]	40	13	17	7	23	6	Epithelial_cancer	rec_lig_cl	PDAC_class	fishers.exact	0.495718967020413	0.513171392099665	1
[Epithelial_cancer]:CCRL2 <- RARRES2:[Fibroblast]	[Epithelial_cancer]:CCRL2 <- RARRES2:[Fibroblast]	40	12	17	3	23	9	Epithelial_cancer	rec_lig_cl	PDAC_class	fishers.exact	0.178839273944947	2.92022446568933	1
[Epithelial_cancer]:MET <- ADAM17:[Epithelial_cancer]	[Epithelial_cancer]:MET <- ADAM17:[Epithelial_cancer]	40	21	17	10	23	11	Epithelial_cancer	rec_lig_cl	PDAC_class	fishers.exact	0.537780717313532	0.648880298619715	1
[Epithelial_cancer]:MET <- LGALS9:[CD8_T_cell]	[Epithelial_cancer]:MET <- LGALS9:[CD8_T_cell]	40	9	17	4	23	5	Epithelial_cancer	rec_lig_cl	PDAC_class	fishers.exact	1	0.905100337399222	1
[Epithelial_cancer]:EFNB2 <- EPHB6:[CD8_T_cell]	[Epithelial_cancer]:EFNB2 <- EPHB6:[CD8_T_cell]	40	7	17	3	23	4	Epithelial_cancer	rec_lig_cl	PDAC_class	fishers.exact	1	0.982886615648805	1
[Epithelial_cancer]:IL6R <- ADAM10:[Epithelial_cancer]	[Epithelial_cancer]:IL6R <- ADAM10:[Epithelial_cancer]	40	24	17	10	23	14	Epithelial_cancer	rec_lig_cl	PDAC_class	fishers.exact	1	1.08656865649377	1
[Epithelial_cancer]:IL6R <- ADAM17:[Epithelial_cancer]	[Epithelial_cancer]:IL6R <- ADAM17:[Epithelial_cancer]	40	16	17	7	23	9	Epithelial_cancer	rec_lig_cl	PDAC_class	fishers.exact	1	0.92032840633088	1
[Epithelial_cancer]:MUC1 <- ADAM17:[Epithelial_cancer]	[Epithelial_cancer]:MUC1 <- ADAM17:[Epithelial_cancer]	40	22	17	10	23	12	Epithelial_cancer	rec_lig_cl	PDAC_class	fishers.exact	0.754699415767269	0.76881208036168	1
[Epithelial_cancer]:EGFR <- AMH:[Epithelial_cancer]	[Epithelial_cancer]:EGFR <- AMH:[Epithelial_cancer]	40	17	17	5	23	12	Epithelial_cancer	rec_lig_cl	PDAC_class	fishers.exact	0.202449702204986	2.55471248668941	1
[Epithelial_cancer]:EGFR <- ANG:[Fibroblast]	[Epithelial_cancer]:EGFR <- ANG:[Fibroblast]	40	6	17	4	23	2	Epithelial_cancer	rec_lig_cl	PDAC_class	fishers.exact	0.372506109348215	0.319038635444627	1
[Epithelial_cancer]:EGFR <- ANXA1:[Fibroblast]	[Epithelial_cancer]:EGFR <- ANXA1:[Fibroblast]	40	15	17	6	23	9	Epithelial_cancer	rec_lig_cl	PDAC_class	fishers.exact	1	1.17374916569037	1
[Epithelial_cancer]:EGFR <- ARF4:[Fibroblast]	[Epithelial_cancer]:EGFR <- ARF4:[Fibroblast]	40	28	17	13	23	15	Epithelial_cancer	rec_lig_cl	PDAC_class	fishers.exact	0.504846225535881	0.584822013105151	1
[Epithelial_cancer]:EGFR <- CEACAM1:[CD8_T_cell]	[Epithelial_cancer]:EGFR <- CEACAM1:[CD8_T_cell]	40	1	17	1	23	0	Epithelial_cancer	rec_lig_cl	PDAC_class	fishers.exact	0.425	0	1
[Epithelial_cancer]:EGFR <- COPA:[CD8_T_cell]	[Epithelial_cancer]:EGFR <- COPA:[CD8_T_cell]	40	3	17	2	23	1	Epithelial_cancer	rec_lig_cl	PDAC_class	fishers.exact	0.564676113360324	0.350292382916257	1
[Epithelial_cancer]:EGFR <- COPA:[Fibroblast]	[Epithelial_cancer]:EGFR <- COPA:[Fibroblast]	40	18	17	9	23	9	Epithelial_cancer	rec_lig_cl	PDAC_class	fishers.exact	0.522778863401778	0.579600908560865	1
[Epithelial_cancer]:EGFR <- DCN:[Fibroblast]	[Epithelial_cancer]:EGFR <- DCN:[Fibroblast]	40	30	17	13	23	17	Epithelial_cancer	rec_lig_cl	PDAC_class	fishers.exact	1	0.874775465412217	1
[Epithelial_cancer]:EGFR <- EFEMP1:[Fibroblast]	[Epithelial_cancer]:EGFR <- EFEMP1:[Fibroblast]	40	30	17	13	23	17	Epithelial_cancer	rec_lig_cl	PDAC_class	fishers.exact	1	0.874775465412217	1
[Epithelial_cancer]:EGFR <- FGF1:[Fibroblast]	[Epithelial_cancer]:EGFR <- FGF1:[Fibroblast]	40	26	17	13	23	13	Epithelial_cancer	rec_lig_cl	PDAC_class	fishers.exact	0.315173905830191	0.409251940950679	1
[Epithelial_cancer]:EGFR <- GRN:[Fibroblast]	[Epithelial_cancer]:EGFR <- GRN:[Fibroblast]	40	15	17	9	23	6	Epithelial_cancer	rec_lig_cl	PDAC_class	fishers.exact	0.10736967501428	0.323597304726197	1
[Epithelial_cancer]:EGFR <- LRIG1:[Epithelial_cancer]	[Epithelial_cancer]:EGFR <- LRIG1:[Epithelial_cancer]	40	12	17	6	23	6	Epithelial_cancer	rec_lig_cl	PDAC_class	fishers.exact	0.728464059164838	0.654282978075591	1
[Epithelial_cancer]:EGFR <- LRIG1:[Fibroblast]	[Epithelial_cancer]:EGFR <- LRIG1:[Fibroblast]	40	25	17	10	23	15	Epithelial_cancer	rec_lig_cl	PDAC_class	fishers.exact	0.748577832560035	1.30352063968839	1
[Epithelial_cancer]:EGFR <- MIF:[CD8_T_cell]	[Epithelial_cancer]:EGFR <- MIF:[CD8_T_cell]	40	6	17	2	23	4	Epithelial_cancer	rec_lig_cl	PDAC_class	fishers.exact	1	1.56153408166088	1
[Epithelial_cancer]:EGFR <- MIF:[Fibroblast]	[Epithelial_cancer]:EGFR <- MIF:[Fibroblast]	40	14	17	6	23	8	Epithelial_cancer	rec_lig_cl	PDAC_class	fishers.exact	1	0.978319760870971	1
[Epithelial_cancer]:EGFR <- NRG4:[CD8_T_cell]	[Epithelial_cancer]:EGFR <- NRG4:[CD8_T_cell]	40	4	17	3	23	1	Epithelial_cancer	rec_lig_cl	PDAC_class	fishers.exact	0.294069373016741	0.22045127871654	1
[Epithelial_cancer]:EGFR <- TGFA:[Epithelial_cancer]	[Epithelial_cancer]:EGFR <- TGFA:[Epithelial_cancer]	40	30	17	13	23	17	Epithelial_cancer	rec_lig_cl	PDAC_class	fishers.exact	1	0.874775465412217	1
[Epithelial_cancer]:EGFR <- TNC:[Fibroblast]	[Epithelial_cancer]:EGFR <- TNC:[Fibroblast]	40	19	17	10	23	9	Epithelial_cancer	rec_lig_cl	PDAC_class	fishers.exact	0.337485694816062	0.45932941377355	1
[Epithelial_cancer]:EGFR <- VCAN:[Fibroblast]	[Epithelial_cancer]:EGFR <- VCAN:[Fibroblast]	40	30	17	13	23	17	Epithelial_cancer	rec_lig_cl	PDAC_class	fishers.exact	1	0.874775465412217	1
[Epithelial_cancer]:EGFR <- VEGFA:[Fibroblast]	[Epithelial_cancer]:EGFR <- VEGFA:[Fibroblast]	40	11	17	6	23	5	Epithelial_cancer	rec_lig_cl	PDAC_class	fishers.exact	0.477405941922071	0.518184185889784	1
[Epithelial_cancer]:FZD5_LRP6 <- WNT10A:[Epithelial_cancer]	[Epithelial_cancer]:FZD5_LRP6 <- WNT10A:[Epithelial_cancer]	40	20	17	9	23	11	Epithelial_cancer	rec_lig_cl	PDAC_class	fishers.exact	1	0.819009019429685	1
[Epithelial_cancer]:FZD5_LRP6 <- WNT2:[Fibroblast]	[Epithelial_cancer]:FZD5_LRP6 <- WNT2:[Fibroblast]	40	23	17	10	23	13	Epithelial_cancer	rec_lig_cl	PDAC_class	fishers.exact	1	0.91214698296143	1
[Epithelial_cancer]:FZD5_LRP6 <- WNT2B:[Fibroblast]	[Epithelial_cancer]:FZD5_LRP6 <- WNT2B:[Fibroblast]	40	21	17	9	23	12	Epithelial_cancer	rec_lig_cl	PDAC_class	fishers.exact	1	0.970432232527351	1
[Epithelial_cancer]:FZD5_LRP6 <- WNT4:[Fibroblast]	[Epithelial_cancer]:FZD5_LRP6 <- WNT4:[Fibroblast]	40	17	17	6	23	11	Epithelial_cancer	rec_lig_cl	PDAC_class	fishers.exact	0.525362837810001	1.65877746368462	1
[Epithelial_cancer]:FZD5_LRP6 <- WNT7B:[Epithelial_cancer]	[Epithelial_cancer]:FZD5_LRP6 <- WNT7B:[Epithelial_cancer]	40	25	17	11	23	14	Epithelial_cancer	rec_lig_cl	PDAC_class	fishers.exact	1	0.851970786630396	1
[Epithelial_cancer]:F2RL1 <- PLG:[Fibroblast]	[Epithelial_cancer]:F2RL1 <- PLG:[Fibroblast]	40	1	17	1	23	0	Epithelial_cancer	rec_lig_cl	PDAC_class	fishers.exact	0.425	0	1
[Epithelial_cancer]:F2RL1 <- PRSS1:[Epithelial_cancer]	[Epithelial_cancer]:F2RL1 <- PRSS1:[Epithelial_cancer]	40	32	17	13	23	19	Epithelial_cancer	rec_lig_cl	PDAC_class	fishers.exact	0.702471702471703	1.44747193109713	1
[Epithelial_cancer]:TNFRSF10A <- FGFR4:[Fibroblast]	[Epithelial_cancer]:TNFRSF10A <- FGFR4:[Fibroblast]	40	3	17	3	23	0	Epithelial_cancer	rec_lig_cl	PDAC_class	fishers.exact	0.068825910931174	0	1
[Epithelial_cancer]:RGMB <- BMP2:[Epithelial_cancer]	[Epithelial_cancer]:RGMB <- BMP2:[Epithelial_cancer]	40	6	17	3	23	3	Epithelial_cancer	rec_lig_cl	PDAC_class	fishers.exact	1	0.706387873026031	1
[Epithelial_cancer]:RGMB <- BMP4:[Epithelial_cancer]	[Epithelial_cancer]:RGMB <- BMP4:[Epithelial_cancer]	40	6	17	3	23	3	Epithelial_cancer	rec_lig_cl	PDAC_class	fishers.exact	1	0.706387873026031	1
[Epithelial_cancer]:RGMB <- PDCD1LG2:[Fibroblast]	[Epithelial_cancer]:RGMB <- PDCD1LG2:[Fibroblast]	40	5	17	2	23	3	Epithelial_cancer	rec_lig_cl	PDAC_class	fishers.exact	1	1.12169283964691	1
[Epithelial_cancer]:ADAM17 <- TIMP3:[Fibroblast]	[Epithelial_cancer]:ADAM17 <- TIMP3:[Fibroblast]	40	23	17	10	23	13	Epithelial_cancer	rec_lig_cl	PDAC_class	fishers.exact	1	0.91214698296143	1
[Epithelial_cancer]:ITGAV_ITGB6 <- TNXB:[Fibroblast]	[Epithelial_cancer]:ITGAV_ITGB6 <- TNXB:[Fibroblast]	40	31	17	12	23	19	Epithelial_cancer	rec_lig_cl	PDAC_class	fishers.exact	0.456081081081081	1.94469547082984	1
[Epithelial_cancer]:ALCAM <- CD6:[CD8_T_cell]	[Epithelial_cancer]:ALCAM <- CD6:[CD8_T_cell]	40	27	17	9	23	18	Epithelial_cancer	rec_lig_cl	PDAC_class	fishers.exact	0.170940684845023	3.1023602105204	1
[Epithelial_cancer]:ALCAM <- S100A9:[Epithelial_cancer]	[Epithelial_cancer]:ALCAM <- S100A9:[Epithelial_cancer]	40	24	17	9	23	15	Epithelial_cancer	rec_lig_cl	PDAC_class	fishers.exact	0.521866872434169	1.64519911865207	1
[Epithelial_cancer]:PTCH2 <- IHH:[Epithelial_cancer]	[Epithelial_cancer]:PTCH2 <- IHH:[Epithelial_cancer]	40	5	17	1	23	4	Epithelial_cancer	rec_lig_cl	PDAC_class	fishers.exact	0.372506109348215	3.27918908988454	1
[Epithelial_cancer]:PTCH2 <- SHH:[Epithelial_cancer]	[Epithelial_cancer]:PTCH2 <- SHH:[Epithelial_cancer]	40	5	17	1	23	4	Epithelial_cancer	rec_lig_cl	PDAC_class	fishers.exact	0.372506109348215	3.27918908988454	1
[Epithelial_cancer]:VIPR1 <- ADM:[Fibroblast]	[Epithelial_cancer]:VIPR1 <- ADM:[Fibroblast]	40	3	17	2	23	1	Epithelial_cancer	rec_lig_cl	PDAC_class	fishers.exact	0.564676113360324	0.350292382916257	1
[Epithelial_cancer]:VIPR1 <- GIP:[Fibroblast]	[Epithelial_cancer]:VIPR1 <- GIP:[Fibroblast]	40	1	17	1	23	0	Epithelial_cancer	rec_lig_cl	PDAC_class	fishers.exact	0.425	0	1
[Epithelial_cancer]:VIPR1 <- PTHLH:[Fibroblast]	[Epithelial_cancer]:VIPR1 <- PTHLH:[Fibroblast]	40	7	17	2	23	5	Epithelial_cancer	rec_lig_cl	PDAC_class	fishers.exact	0.677025203340993	2.04713027653482	1
[Epithelial_cancer]:VIPR1 <- PTMA:[Epithelial_cancer]	[Epithelial_cancer]:VIPR1 <- PTMA:[Epithelial_cancer]	40	8	17	2	23	6	Epithelial_cancer	rec_lig_cl	PDAC_class	fishers.exact	0.42843248106406	2.58682544565882	1
[Epithelial_cancer]:VIPR1 <- SCT:[Fibroblast]	[Epithelial_cancer]:VIPR1 <- SCT:[Fibroblast]	40	5	17	2	23	3	Epithelial_cancer	rec_lig_cl	PDAC_class	fishers.exact	1	1.12169283964691	1
[Epithelial_cancer]:IL15RA <- IL15:[Fibroblast]	[Epithelial_cancer]:IL15RA <- IL15:[Fibroblast]	40	12	17	4	23	8	Epithelial_cancer	rec_lig_cl	PDAC_class	fishers.exact	0.504846225535881	1.70992195504139	1
[Epithelial_cancer]:PTGER4 <- SPP1:[Epithelial_cancer]	[Epithelial_cancer]:PTGER4 <- SPP1:[Epithelial_cancer]	40	10	17	1	23	9	Epithelial_cancer	rec_lig_cl	PDAC_class	fishers.exact	0.0256769110758924	9.7718055195728	1
[Epithelial_cancer]:PTGER4 <- SPP1:[Fibroblast]	[Epithelial_cancer]:PTGER4 <- SPP1:[Fibroblast]	40	3	17	1	23	2	Epithelial_cancer	rec_lig_cl	PDAC_class	fishers.exact	1	1.50841601871706	1
[Epithelial_cancer]:MPZ <- MPZ:[Epithelial_cancer]	[Epithelial_cancer]:MPZ <- MPZ:[Epithelial_cancer]	40	1	17	1	23	0	Epithelial_cancer	rec_lig_cl	PDAC_class	fishers.exact	0.425	0	1
[Epithelial_cancer]:LRP6 <- APOE:[Fibroblast]	[Epithelial_cancer]:LRP6 <- APOE:[Fibroblast]	40	22	17	9	23	13	Epithelial_cancer	rec_lig_cl	PDAC_class	fishers.exact	1	1.15137478659539	1
[Epithelial_cancer]:LRP6 <- APP:[Epithelial_cancer]	[Epithelial_cancer]:LRP6 <- APP:[Epithelial_cancer]	40	19	17	7	23	12	Epithelial_cancer	rec_lig_cl	PDAC_class	fishers.exact	0.537780717313532	1.54111629236884	1
[Epithelial_cancer]:LRP6 <- APP:[Fibroblast]	[Epithelial_cancer]:LRP6 <- APP:[Fibroblast]	40	18	17	8	23	10	Epithelial_cancer	rec_lig_cl	PDAC_class	fishers.exact	1	0.868526922460231	1
[Epithelial_cancer]:LRP6 <- BMP4:[Epithelial_cancer]	[Epithelial_cancer]:LRP6 <- BMP4:[Epithelial_cancer]	40	17	17	8	23	9	Epithelial_cancer	rec_lig_cl	PDAC_class	fishers.exact	0.749248291673208	0.729156944013168	1
[Epithelial_cancer]:LRP6 <- CKLF:[CD8_T_cell]	[Epithelial_cancer]:LRP6 <- CKLF:[CD8_T_cell]	40	23	17	9	23	14	Epithelial_cancer	rec_lig_cl	PDAC_class	fishers.exact	0.749248291673208	1.37144685819784	1
[Epithelial_cancer]:LRP6 <- DKK1:[Epithelial_cancer]	[Epithelial_cancer]:LRP6 <- DKK1:[Epithelial_cancer]	40	20	17	9	23	11	Epithelial_cancer	rec_lig_cl	PDAC_class	fishers.exact	1	0.819009019429685	1
[Epithelial_cancer]:LRP6 <- IGFBP4:[Fibroblast]	[Epithelial_cancer]:LRP6 <- IGFBP4:[Fibroblast]	40	23	17	9	23	14	Epithelial_cancer	rec_lig_cl	PDAC_class	fishers.exact	0.749248291673208	1.37144685819784	1
[Epithelial_cancer]:LRP6 <- WNT5A:[Fibroblast]	[Epithelial_cancer]:LRP6 <- WNT5A:[Fibroblast]	40	23	17	9	23	14	Epithelial_cancer	rec_lig_cl	PDAC_class	fishers.exact	0.749248291673208	1.37144685819784	1
[Epithelial_cancer]:XPR1 <- FGFR2:[Fibroblast]	[Epithelial_cancer]:XPR1 <- FGFR2:[Fibroblast]	40	8	17	5	23	3	Epithelial_cancer	rec_lig_cl	PDAC_class	fishers.exact	0.249915502547081	0.369716171739506	1
[Epithelial_cancer]:TNFRSF10C <- TNFSF10:[CD8_T_cell]	[Epithelial_cancer]:TNFRSF10C <- TNFSF10:[CD8_T_cell]	40	2	17	2	23	0	Epithelial_cancer	rec_lig_cl	PDAC_class	fishers.exact	0.174358974358974	0	1
[Epithelial_cancer]:ITGA2 <- DUSP18:[Fibroblast]	[Epithelial_cancer]:ITGA2 <- DUSP18:[Fibroblast]	40	10	17	4	23	6	Epithelial_cancer	rec_lig_cl	PDAC_class	fishers.exact	1	1.14315048779834	1
[Epithelial_cancer]:ITGA2 <- MMP1:[Fibroblast]	[Epithelial_cancer]:ITGA2 <- MMP1:[Fibroblast]	40	7	17	7	23	0	Epithelial_cancer	rec_lig_cl	PDAC_class	fishers.exact	0.00104314841156947	0	0.624022213936933
[Epithelial_cancer]:SDC4 <- MDK:[Fibroblast]	[Epithelial_cancer]:SDC4 <- MDK:[Fibroblast]	40	20	17	10	23	10	Epithelial_cancer	rec_lig_cl	PDAC_class	fishers.exact	0.523107089291739	0.546977578540287	1
[Epithelial_cancer]:SDC4 <- PTN:[Fibroblast]	[Epithelial_cancer]:SDC4 <- PTN:[Fibroblast]	40	34	17	13	23	21	Epithelial_cancer	rec_lig_cl	PDAC_class	fishers.exact	0.372506109348215	3.13441661573795	1
[Epithelial_cancer]:SDC4 <- TFPI:[Fibroblast]	[Epithelial_cancer]:SDC4 <- TFPI:[Fibroblast]	40	25	17	7	23	18	Epithelial_cancer	rec_lig_cl	PDAC_class	fishers.exact	0.0235062648855752	4.91075951664037	1
[Epithelial_cancer]:SDC4 <- TGM2:[Fibroblast]	[Epithelial_cancer]:SDC4 <- TGM2:[Fibroblast]	40	21	17	5	23	16	Epithelial_cancer	rec_lig_cl	PDAC_class	fishers.exact	0.023836895850244	5.22965523049642	1
[Epithelial_cancer]:SDC4 <- TNXB:[Fibroblast]	[Epithelial_cancer]:SDC4 <- TNXB:[Fibroblast]	40	35	17	14	23	21	Epithelial_cancer	rec_lig_cl	PDAC_class	fishers.exact	0.633961897119792	2.2036890319933	1
[Epithelial_cancer]:IL6R_IL6ST <- IL6:[Epithelial_cancer]	[Epithelial_cancer]:IL6R_IL6ST <- IL6:[Epithelial_cancer]	40	2	17	1	23	1	Epithelial_cancer	rec_lig_cl	PDAC_class	fishers.exact	1	0.733187413397226	1
[Epithelial_cancer]:BMPR2 <- BMP1:[Fibroblast]	[Epithelial_cancer]:BMPR2 <- BMP1:[Fibroblast]	40	24	17	9	23	15	Epithelial_cancer	rec_lig_cl	PDAC_class	fishers.exact	0.521866872434169	1.64519911865207	1
[Epithelial_cancer]:BMPR2 <- FST:[Fibroblast]	[Epithelial_cancer]:BMPR2 <- FST:[Fibroblast]	40	24	17	10	23	14	Epithelial_cancer	rec_lig_cl	PDAC_class	fishers.exact	1	1.08656865649377	1
[Epithelial_cancer]:BMPR2 <- RGMA:[CD8_T_cell]	[Epithelial_cancer]:BMPR2 <- RGMA:[CD8_T_cell]	40	5	17	2	23	3	Epithelial_cancer	rec_lig_cl	PDAC_class	fishers.exact	1	1.12169283964691	1
[Epithelial_cancer]:BAMBI <- INHBA:[Fibroblast]	[Epithelial_cancer]:BAMBI <- INHBA:[Fibroblast]	40	27	17	10	23	17	Epithelial_cancer	rec_lig_cl	PDAC_class	fishers.exact	0.495718967020413	1.94866669380858	1
[Epithelial_cancer]:ITGB4 <- DUSP18:[Fibroblast]	[Epithelial_cancer]:ITGB4 <- DUSP18:[Fibroblast]	40	10	17	4	23	6	Epithelial_cancer	rec_lig_cl	PDAC_class	fishers.exact	1	1.14315048779834	1
[Epithelial_cancer]:CCR10 <- CCL28:[Epithelial_cancer]	[Epithelial_cancer]:CCR10 <- CCL28:[Epithelial_cancer]	40	1	17	1	23	0	Epithelial_cancer	rec_lig_cl	PDAC_class	fishers.exact	0.425	0	1
[Epithelial_cancer]:CCR10 <- CCL2:[Fibroblast]	[Epithelial_cancer]:CCR10 <- CCL2:[Fibroblast]	40	1	17	1	23	0	Epithelial_cancer	rec_lig_cl	PDAC_class	fishers.exact	0.425	0	1
[Epithelial_cancer]:TSPAN1 <- MDK:[Fibroblast]	[Epithelial_cancer]:TSPAN1 <- MDK:[Fibroblast]	40	19	17	9	23	10	Epithelial_cancer	rec_lig_cl	PDAC_class	fishers.exact	0.749631221878163	0.690351743311933	1
[Epithelial_cancer]:LDLR <- APOA1:[Epithelial_cancer]	[Epithelial_cancer]:LDLR <- APOA1:[Epithelial_cancer]	40	16	17	4	23	12	Epithelial_cancer	rec_lig_cl	PDAC_class	fishers.exact	0.104284039322972	3.43205496862194	1
[Epithelial_cancer]:LDLR <- PCSK9:[Fibroblast]	[Epithelial_cancer]:LDLR <- PCSK9:[Fibroblast]	40	6	17	4	23	2	Epithelial_cancer	rec_lig_cl	PDAC_class	fishers.exact	0.372506109348215	0.319038635444627	1
[Epithelial_cancer]:EGFR_ERBB2 <- TGFA:[Epithelial_cancer]	[Epithelial_cancer]:EGFR_ERBB2 <- TGFA:[Epithelial_cancer]	40	33	17	12	23	21	Epithelial_cancer	rec_lig_cl	PDAC_class	fishers.exact	0.113434183171025	4.20974996447572	1
[Epithelial_cancer]:ITGAV <- CALR:[Fibroblast]	[Epithelial_cancer]:ITGAV <- CALR:[Fibroblast]	40	25	17	9	23	16	Epithelial_cancer	rec_lig_cl	PDAC_class	fishers.exact	0.335527128908664	1.99499599924932	1
[Epithelial_cancer]:ITGAV <- CX3CL1:[CD8_T_cell]	[Epithelial_cancer]:ITGAV <- CX3CL1:[CD8_T_cell]	40	1	17	1	23	0	Epithelial_cancer	rec_lig_cl	PDAC_class	fishers.exact	0.425	0	1
[Epithelial_cancer]:ITGAV <- NID1:[Fibroblast]	[Epithelial_cancer]:ITGAV <- NID1:[Fibroblast]	40	28	17	11	23	17	Epithelial_cancer	rec_lig_cl	PDAC_class	fishers.exact	0.728464059164838	1.52839067117602	1
[Epithelial_cancer]:ITGAV <- PDGFB:[Epithelial_cancer]	[Epithelial_cancer]:ITGAV <- PDGFB:[Epithelial_cancer]	40	24	17	11	23	13	Epithelial_cancer	rec_lig_cl	PDAC_class	fishers.exact	0.747141134460378	0.715210920005384	1
[Epithelial_cancer]:ITGAV <- PLAU:[Fibroblast]	[Epithelial_cancer]:ITGAV <- PLAU:[Fibroblast]	40	27	17	10	23	17	Epithelial_cancer	rec_lig_cl	PDAC_class	fishers.exact	0.495718967020413	1.94866669380858	1
[Epithelial_cancer]:SDC1 <- MDK:[Fibroblast]	[Epithelial_cancer]:SDC1 <- MDK:[Fibroblast]	40	20	17	10	23	10	Epithelial_cancer	rec_lig_cl	PDAC_class	fishers.exact	0.523107089291739	0.546977578540287	1
[Epithelial_cancer]:SDC1 <- MMP7:[Fibroblast]	[Epithelial_cancer]:SDC1 <- MMP7:[Fibroblast]	40	1	17	1	23	0	Epithelial_cancer	rec_lig_cl	PDAC_class	fishers.exact	0.425	0	1
[Epithelial_cancer]:SDC1 <- PTN:[Fibroblast]	[Epithelial_cancer]:SDC1 <- PTN:[Fibroblast]	40	34	17	13	23	21	Epithelial_cancer	rec_lig_cl	PDAC_class	fishers.exact	0.372506109348215	3.13441661573795	1
[Epithelial_cancer]:SDC1 <- TNXB:[Fibroblast]	[Epithelial_cancer]:SDC1 <- TNXB:[Fibroblast]	40	35	17	14	23	21	Epithelial_cancer	rec_lig_cl	PDAC_class	fishers.exact	0.633961897119792	2.2036890319933	1
[Epithelial_cancer]:ABCA1 <- APOA1:[Epithelial_cancer]	[Epithelial_cancer]:ABCA1 <- APOA1:[Epithelial_cancer]	40	8	17	3	23	5	Epithelial_cancer	rec_lig_cl	PDAC_class	fishers.exact	1	1.28801418811975	1
[Epithelial_cancer]:ABCA1 <- APOE:[Fibroblast]	[Epithelial_cancer]:ABCA1 <- APOE:[Fibroblast]	40	11	17	6	23	5	Epithelial_cancer	rec_lig_cl	PDAC_class	fishers.exact	0.477405941922071	0.518184185889784	1
[Epithelial_cancer]:ABCA1 <- LIN7C:[Fibroblast]	[Epithelial_cancer]:ABCA1 <- LIN7C:[Fibroblast]	40	6	17	4	23	2	Epithelial_cancer	rec_lig_cl	PDAC_class	fishers.exact	0.372506109348215	0.319038635444627	1
[Epithelial_cancer]:ABCA1 <- PLTP:[Fibroblast]	[Epithelial_cancer]:ABCA1 <- PLTP:[Fibroblast]	40	11	17	6	23	5	Epithelial_cancer	rec_lig_cl	PDAC_class	fishers.exact	0.477405941922071	0.518184185889784	1
[Epithelial_cancer]:ADRA2A <- APP:[Epithelial_cancer]	[Epithelial_cancer]:ADRA2A <- APP:[Epithelial_cancer]	40	19	17	6	23	13	Epithelial_cancer	rec_lig_cl	PDAC_class	fishers.exact	0.216428263636273	2.330873180551	1
[Epithelial_cancer]:ADRA2A <- C3:[Fibroblast]	[Epithelial_cancer]:ADRA2A <- C3:[Fibroblast]	40	23	17	7	23	16	Epithelial_cancer	rec_lig_cl	PDAC_class	fishers.exact	0.10815877056144	3.16367990843755	1
[Epithelial_cancer]:ADRA2A <- C5:[Fibroblast]	[Epithelial_cancer]:ADRA2A <- C5:[Fibroblast]	40	13	17	3	23	10	Epithelial_cancer	rec_lig_cl	PDAC_class	fishers.exact	0.102961624026696	3.47773661541525	1
[Epithelial_cancer]:ADRA2A <- CXCL1:[Fibroblast]	[Epithelial_cancer]:ADRA2A <- CXCL1:[Fibroblast]	40	6	17	3	23	3	Epithelial_cancer	rec_lig_cl	PDAC_class	fishers.exact	1	0.706387873026031	1
[Epithelial_cancer]:ADRA2A <- CXCL12:[Fibroblast]	[Epithelial_cancer]:ADRA2A <- CXCL12:[Fibroblast]	40	24	17	8	23	16	Epithelial_cancer	rec_lig_cl	PDAC_class	fishers.exact	0.19910611390033	2.50863276731121	1
[Epithelial_cancer]:ADRA2A <- CXCL2:[Fibroblast]	[Epithelial_cancer]:ADRA2A <- CXCL2:[Fibroblast]	40	9	17	4	23	5	Epithelial_cancer	rec_lig_cl	PDAC_class	fishers.exact	1	0.905100337399222	1
[Epithelial_cancer]:ADRA2A <- GAL:[Epithelial_cancer]	[Epithelial_cancer]:ADRA2A <- GAL:[Epithelial_cancer]	40	11	17	5	23	6	Epithelial_cancer	rec_lig_cl	PDAC_class	fishers.exact	1	0.850606773322096	1
[Epithelial_cancer]:ADRA2A <- HEBP1:[Epithelial_cancer]	[Epithelial_cancer]:ADRA2A <- HEBP1:[Epithelial_cancer]	40	9	17	3	23	6	Epithelial_cancer	rec_lig_cl	PDAC_class	fishers.exact	0.707120582120582	1.62705960793007	1
[Epithelial_cancer]:ADRA2A <- PENK:[Fibroblast]	[Epithelial_cancer]:ADRA2A <- PENK:[Fibroblast]	40	14	17	5	23	9	Epithelial_cancer	rec_lig_cl	PDAC_class	fishers.exact	0.738520945862436	1.52628682969879	1
[Epithelial_cancer]:ADRA2A <- POMC:[CD8_T_cell]	[Epithelial_cancer]:ADRA2A <- POMC:[CD8_T_cell]	40	12	17	4	23	8	Epithelial_cancer	rec_lig_cl	PDAC_class	fishers.exact	0.504846225535881	1.70992195504139	1
[Epithelial_cancer]:ADRA2A <- SAA1:[Epithelial_cancer]	[Epithelial_cancer]:ADRA2A <- SAA1:[Epithelial_cancer]	40	20	17	7	23	13	Epithelial_cancer	rec_lig_cl	PDAC_class	fishers.exact	0.523107089291739	1.8282285037509	1
[Epithelial_cancer]:STX1A <- TXLNA:[Epithelial_cancer]	[Epithelial_cancer]:STX1A <- TXLNA:[Epithelial_cancer]	40	14	17	4	23	10	Epithelial_cancer	rec_lig_cl	PDAC_class	fishers.exact	0.315173905830191	2.44348260799211	1
[Epithelial_cancer]:STX1A <- TXLNA:[Fibroblast]	[Epithelial_cancer]:STX1A <- TXLNA:[Fibroblast]	40	19	17	8	23	11	Epithelial_cancer	rec_lig_cl	PDAC_class	fishers.exact	1	1.03046865765747	1
[Epithelial_cancer]:RPSA <- DUSP18:[Fibroblast]	[Epithelial_cancer]:RPSA <- DUSP18:[Fibroblast]	40	8	17	3	23	5	Epithelial_cancer	rec_lig_cl	PDAC_class	fishers.exact	1	1.28801418811975	1
[Epithelial_cancer]:ACVR1B_BMPR2 <- GDF9:[Epithelial_cancer]	[Epithelial_cancer]:ACVR1B_BMPR2 <- GDF9:[Epithelial_cancer]	40	5	17	2	23	3	Epithelial_cancer	rec_lig_cl	PDAC_class	fishers.exact	1	1.12169283964691	1
[Epithelial_cancer]:GPRC5B <- CD70:[Fibroblast]	[Epithelial_cancer]:GPRC5B <- CD70:[Fibroblast]	40	11	17	6	23	5	Epithelial_cancer	rec_lig_cl	PDAC_class	fishers.exact	0.477405941922071	0.518184185889784	1
[Epithelial_cancer]:ERBB3 <- NRG2:[CD8_T_cell]	[Epithelial_cancer]:ERBB3 <- NRG2:[CD8_T_cell]	40	3	17	2	23	1	Epithelial_cancer	rec_lig_cl	PDAC_class	fishers.exact	0.564676113360324	0.350292382916257	1
[Epithelial_cancer]:ERBB3 <- NRG3:[Epithelial_cancer]	[Epithelial_cancer]:ERBB3 <- NRG3:[Epithelial_cancer]	40	28	17	10	23	18	Epithelial_cancer	rec_lig_cl	PDAC_class	fishers.exact	0.295972424893448	2.45974671133772	1
[Epithelial_cancer]:ITGA6 <- DUSP18:[Fibroblast]	[Epithelial_cancer]:ITGA6 <- DUSP18:[Fibroblast]	40	10	17	4	23	6	Epithelial_cancer	rec_lig_cl	PDAC_class	fishers.exact	1	1.14315048779834	1
[Epithelial_cancer]:CAV1 <- BST1:[CD8_T_cell]	[Epithelial_cancer]:CAV1 <- BST1:[CD8_T_cell]	40	1	17	1	23	0	Epithelial_cancer	rec_lig_cl	PDAC_class	fishers.exact	0.425	0	1
[Epithelial_cancer]:FGFR3 <- FGF10:[Fibroblast]	[Epithelial_cancer]:FGFR3 <- FGF10:[Fibroblast]	40	19	17	6	23	13	Epithelial_cancer	rec_lig_cl	PDAC_class	fishers.exact	0.216428263636273	2.330873180551	1
[Epithelial_cancer]:FGFR3 <- FGF18:[Fibroblast]	[Epithelial_cancer]:FGFR3 <- FGF18:[Fibroblast]	40	14	17	4	23	10	Epithelial_cancer	rec_lig_cl	PDAC_class	fishers.exact	0.315173905830191	2.44348260799211	1
[Epithelial_cancer]:FGFR3 <- FGF20:[Epithelial_cancer]	[Epithelial_cancer]:FGFR3 <- FGF20:[Epithelial_cancer]	40	12	17	3	23	9	Epithelial_cancer	rec_lig_cl	PDAC_class	fishers.exact	0.178839273944947	2.92022446568933	1
[Epithelial_cancer]:FGFR3 <- FGF5:[Fibroblast]	[Epithelial_cancer]:FGFR3 <- FGF5:[Fibroblast]	40	2	17	2	23	0	Epithelial_cancer	rec_lig_cl	PDAC_class	fishers.exact	0.174358974358974	0	1
[Epithelial_cancer]:FGFR3 <- FGF9:[Epithelial_cancer]	[Epithelial_cancer]:FGFR3 <- FGF9:[Epithelial_cancer]	40	6	17	2	23	4	Epithelial_cancer	rec_lig_cl	PDAC_class	fishers.exact	1	1.56153408166088	1
[Epithelial_cancer]:FGFR3 <- FGFR2:[Fibroblast]	[Epithelial_cancer]:FGFR3 <- FGFR2:[Fibroblast]	40	3	17	2	23	1	Epithelial_cancer	rec_lig_cl	PDAC_class	fishers.exact	0.564676113360324	0.350292382916257	1
[Epithelial_cancer]:LTBR <- LTA:[CD8_T_cell]	[Epithelial_cancer]:LTBR <- LTA:[CD8_T_cell]	40	17	17	8	23	9	Epithelial_cancer	rec_lig_cl	PDAC_class	fishers.exact	0.749248291673208	0.729156944013168	1
[Epithelial_cancer]:BMPR1A_BMPR2 <- BMP7:[Fibroblast]	[Epithelial_cancer]:BMPR1A_BMPR2 <- BMP7:[Fibroblast]	40	11	17	4	23	7	Epithelial_cancer	rec_lig_cl	PDAC_class	fishers.exact	0.729795117698344	1.40954173619059	1
[Epithelial_cancer]:ITGA2_ITGB1 <- CSPG4:[Fibroblast]	[Epithelial_cancer]:ITGA2_ITGB1 <- CSPG4:[Fibroblast]	40	13	17	7	23	6	Epithelial_cancer	rec_lig_cl	PDAC_class	fishers.exact	0.495718967020413	0.513171392099665	1
[Epithelial_cancer]:ITGAV_ITGB5 <- SPP1:[Fibroblast]	[Epithelial_cancer]:ITGAV_ITGB5 <- SPP1:[Fibroblast]	40	5	17	2	23	3	Epithelial_cancer	rec_lig_cl	PDAC_class	fishers.exact	1	1.12169283964691	1
[Epithelial_cancer]:INSR <- GIP:[Fibroblast]	[Epithelial_cancer]:INSR <- GIP:[Fibroblast]	40	5	17	3	23	2	Epithelial_cancer	rec_lig_cl	PDAC_class	fishers.exact	0.633961897119792	0.453784533789448	1
[Epithelial_cancer]:INSR <- SORBS1:[Epithelial_cancer]	[Epithelial_cancer]:INSR <- SORBS1:[Epithelial_cancer]	40	14	17	5	23	9	Epithelial_cancer	rec_lig_cl	PDAC_class	fishers.exact	0.738520945862436	1.52628682969879	1
[Epithelial_cancer]:LIFR_IL6ST <- CTF1:[Fibroblast]	[Epithelial_cancer]:LIFR_IL6ST <- CTF1:[Fibroblast]	40	8	17	3	23	5	Epithelial_cancer	rec_lig_cl	PDAC_class	fishers.exact	1	1.28801418811975	1
[Epithelial_cancer]:ITGB1_ITGA3 <- CSPG4:[Fibroblast]	[Epithelial_cancer]:ITGB1_ITGA3 <- CSPG4:[Fibroblast]	40	14	17	7	23	7	Epithelial_cancer	rec_lig_cl	PDAC_class	fishers.exact	0.520621734081134	0.632537197713314	1
[Epithelial_cancer]:ITGA6_ITGB1 <- MDK:[Fibroblast]	[Epithelial_cancer]:ITGA6_ITGB1 <- MDK:[Fibroblast]	40	19	17	9	23	10	Epithelial_cancer	rec_lig_cl	PDAC_class	fishers.exact	0.749631221878163	0.690351743311933	1
[Epithelial_cancer]:TNFRSF10D <- MIF:[Fibroblast]	[Epithelial_cancer]:TNFRSF10D <- MIF:[Fibroblast]	40	13	17	6	23	7	Epithelial_cancer	rec_lig_cl	PDAC_class	fishers.exact	1	0.806557200380495	1
[Epithelial_cancer]:TNFRSF10D <- TP53:[Fibroblast]	[Epithelial_cancer]:TNFRSF10D <- TP53:[Fibroblast]	40	17	17	8	23	9	Epithelial_cancer	rec_lig_cl	PDAC_class	fishers.exact	0.749248291673208	0.729156944013168	1
[Epithelial_cancer]:CD151 <- DUSP18:[Fibroblast]	[Epithelial_cancer]:CD151 <- DUSP18:[Fibroblast]	40	10	17	4	23	6	Epithelial_cancer	rec_lig_cl	PDAC_class	fishers.exact	1	1.14315048779834	1
[Epithelial_cancer]:CD151 <- MMP7:[Fibroblast]	[Epithelial_cancer]:CD151 <- MMP7:[Fibroblast]	40	1	17	1	23	0	Epithelial_cancer	rec_lig_cl	PDAC_class	fishers.exact	0.425	0	1
[Epithelial_cancer]:PLXNA3 <- SEMA5A:[Fibroblast]	[Epithelial_cancer]:PLXNA3 <- SEMA5A:[Fibroblast]	40	23	17	9	23	14	Epithelial_cancer	rec_lig_cl	PDAC_class	fishers.exact	0.749248291673208	1.37144685819784	1
[Epithelial_cancer]:CDON <- IHH:[Epithelial_cancer]	[Epithelial_cancer]:CDON <- IHH:[Epithelial_cancer]	40	2	17	1	23	1	Epithelial_cancer	rec_lig_cl	PDAC_class	fishers.exact	1	0.733187413397226	1
[Epithelial_cancer]:CDON <- SHH:[Epithelial_cancer]	[Epithelial_cancer]:CDON <- SHH:[Epithelial_cancer]	40	2	17	1	23	1	Epithelial_cancer	rec_lig_cl	PDAC_class	fishers.exact	1	0.733187413397226	1
[Epithelial_cancer]:PTCH2_CDON_transmembrane_receptor <- SHH:[Epithelial_cancer]	[Epithelial_cancer]:PTCH2_CDON_transmembrane_receptor <- SHH:[Epithelial_cancer]	40	1	17	1	23	0	Epithelial_cancer	rec_lig_cl	PDAC_class	fishers.exact	0.425	0	1
[Epithelial_cancer]:FGFR2 <- FGF10:[Fibroblast]	[Epithelial_cancer]:FGFR2 <- FGF10:[Fibroblast]	40	16	17	3	23	13	Epithelial_cancer	rec_lig_cl	PDAC_class	fishers.exact	0.0218498364883237	5.78429257175362	1
[Epithelial_cancer]:FGFR2 <- FGF18:[Fibroblast]	[Epithelial_cancer]:FGFR2 <- FGF18:[Fibroblast]	40	15	17	3	23	12	Epithelial_cancer	rec_lig_cl	PDAC_class	fishers.exact	0.0463628255619357	4.88205421950297	1
[Epithelial_cancer]:FGFR2 <- FGF1:[Fibroblast]	[Epithelial_cancer]:FGFR2 <- FGF1:[Fibroblast]	40	16	17	4	23	12	Epithelial_cancer	rec_lig_cl	PDAC_class	fishers.exact	0.104284039322972	3.43205496862194	1
[Epithelial_cancer]:FGFR2 <- FGF20:[Epithelial_cancer]	[Epithelial_cancer]:FGFR2 <- FGF20:[Epithelial_cancer]	40	11	17	2	23	9	Epithelial_cancer	rec_lig_cl	PDAC_class	fishers.exact	0.0785543934949708	4.64375769007005	1
[Epithelial_cancer]:FGFR2 <- FGF2:[Epithelial_cancer]	[Epithelial_cancer]:FGFR2 <- FGF2:[Epithelial_cancer]	40	2	17	1	23	1	Epithelial_cancer	rec_lig_cl	PDAC_class	fishers.exact	1	0.733187413397226	1
[Epithelial_cancer]:FGFR2 <- FGF5:[Fibroblast]	[Epithelial_cancer]:FGFR2 <- FGF5:[Fibroblast]	40	3	17	2	23	1	Epithelial_cancer	rec_lig_cl	PDAC_class	fishers.exact	0.564676113360324	0.350292382916257	1
[Epithelial_cancer]:FGFR2 <- FGF7:[Fibroblast]	[Epithelial_cancer]:FGFR2 <- FGF7:[Fibroblast]	40	19	17	4	23	15	Epithelial_cancer	rec_lig_cl	PDAC_class	fishers.exact	0.0122814137830823	5.79481809425351	1
[Epithelial_cancer]:FGFR2 <- FGF9:[Epithelial_cancer]	[Epithelial_cancer]:FGFR2 <- FGF9:[Epithelial_cancer]	40	4	17	1	23	3	Epithelial_cancer	rec_lig_cl	PDAC_class	fishers.exact	0.623503665608929	2.35218279219543	1
[Epithelial_cancer]:FGFR2 <- RPS27A:[CD8_T_cell]	[Epithelial_cancer]:FGFR2 <- RPS27A:[CD8_T_cell]	40	18	17	4	23	14	Epithelial_cancer	rec_lig_cl	PDAC_class	fishers.exact	0.0266750844281434	4.83923954737885	1
[Epithelial_cancer]:FGFR2 <- TFF1:[Epithelial_cancer]	[Epithelial_cancer]:FGFR2 <- TFF1:[Epithelial_cancer]	40	19	17	4	23	15	Epithelial_cancer	rec_lig_cl	PDAC_class	fishers.exact	0.0122814137830823	5.79481809425351	1
[Epithelial_cancer]:FGFR2 <- TIMP1:[Fibroblast]	[Epithelial_cancer]:FGFR2 <- TIMP1:[Fibroblast]	40	19	17	4	23	15	Epithelial_cancer	rec_lig_cl	PDAC_class	fishers.exact	0.0122814137830823	5.79481809425351	1
[Epithelial_cancer]:ITGAM <- CFH:[Fibroblast]	[Epithelial_cancer]:ITGAM <- CFH:[Fibroblast]	40	4	17	2	23	2	Epithelial_cancer	rec_lig_cl	PDAC_class	fishers.exact	1	0.720429073846354	1
[Epithelial_cancer]:ITGAM <- MMP9:[CD8_T_cell]	[Epithelial_cancer]:ITGAM <- MMP9:[CD8_T_cell]	40	3	17	3	23	0	Epithelial_cancer	rec_lig_cl	PDAC_class	fishers.exact	0.068825910931174	0	1
[Epithelial_cancer]:ITGAM <- PLAT:[Fibroblast]	[Epithelial_cancer]:ITGAM <- PLAT:[Fibroblast]	40	4	17	2	23	2	Epithelial_cancer	rec_lig_cl	PDAC_class	fishers.exact	1	0.720429073846354	1
[Epithelial_cancer]:ITGAM <- PLAU:[Epithelial_cancer]	[Epithelial_cancer]:ITGAM <- PLAU:[Epithelial_cancer]	40	2	17	2	23	0	Epithelial_cancer	rec_lig_cl	PDAC_class	fishers.exact	0.174358974358974	0	1
[Epithelial_cancer]:ITGAM <- PLAU:[Fibroblast]	[Epithelial_cancer]:ITGAM <- PLAU:[Fibroblast]	40	4	17	2	23	2	Epithelial_cancer	rec_lig_cl	PDAC_class	fishers.exact	1	0.720429073846354	1
[Epithelial_cancer]:ITGAM <- PLG:[Fibroblast]	[Epithelial_cancer]:ITGAM <- PLG:[Fibroblast]	40	1	17	1	23	0	Epithelial_cancer	rec_lig_cl	PDAC_class	fishers.exact	0.425	0	1
[Epithelial_cancer]:ITGAM <- PROC:[Epithelial_cancer]	[Epithelial_cancer]:ITGAM <- PROC:[Epithelial_cancer]	40	4	17	2	23	2	Epithelial_cancer	rec_lig_cl	PDAC_class	fishers.exact	1	0.720429073846354	1
[Epithelial_cancer]:ITGAM <- SELPLG:[CD8_T_cell]	[Epithelial_cancer]:ITGAM <- SELPLG:[CD8_T_cell]	40	5	17	3	23	2	Epithelial_cancer	rec_lig_cl	PDAC_class	fishers.exact	0.633961897119792	0.453784533789448	1
[Epithelial_cancer]:ITGAM <- SPON2:[Fibroblast]	[Epithelial_cancer]:ITGAM <- SPON2:[Fibroblast]	40	4	17	2	23	2	Epithelial_cancer	rec_lig_cl	PDAC_class	fishers.exact	1	0.720429073846354	1
[Epithelial_cancer]:FZD5_LRP5 <- WNT2B:[Fibroblast]	[Epithelial_cancer]:FZD5_LRP5 <- WNT2B:[Fibroblast]	40	24	17	10	23	14	Epithelial_cancer	rec_lig_cl	PDAC_class	fishers.exact	1	1.08656865649377	1
[Epithelial_cancer]:FZD5_LRP5 <- WNT4:[Fibroblast]	[Epithelial_cancer]:FZD5_LRP5 <- WNT4:[Fibroblast]	40	21	17	6	23	15	Epithelial_cancer	rec_lig_cl	PDAC_class	fishers.exact	0.108577097676096	3.3262630547908	1
[Epithelial_cancer]:ERBB2_ERBB3 <- NRG2:[CD8_T_cell]	[Epithelial_cancer]:ERBB2_ERBB3 <- NRG2:[CD8_T_cell]	40	3	17	2	23	1	Epithelial_cancer	rec_lig_cl	PDAC_class	fishers.exact	0.564676113360324	0.350292382916257	1
[Epithelial_cancer]:PIGR <- PIGA:[Fibroblast]	[Epithelial_cancer]:PIGR <- PIGA:[Fibroblast]	40	6	17	3	23	3	Epithelial_cancer	rec_lig_cl	PDAC_class	fishers.exact	1	0.706387873026031	1
[Epithelial_cancer]:PLXNB1 <- SEMA4A:[CD8_T_cell]	[Epithelial_cancer]:PLXNB1 <- SEMA4A:[CD8_T_cell]	40	12	17	5	23	7	Epithelial_cancer	rec_lig_cl	PDAC_class	fishers.exact	1	1.04873929047014	1
[Epithelial_cancer]:IFNAR1 <- MMP9:[CD8_T_cell]	[Epithelial_cancer]:IFNAR1 <- MMP9:[CD8_T_cell]	40	6	17	2	23	4	Epithelial_cancer	rec_lig_cl	PDAC_class	fishers.exact	1	1.56153408166088	1
[Epithelial_cancer]:ACVR1B_ACVR2B <- INHBA:[Fibroblast]	[Epithelial_cancer]:ACVR1B_ACVR2B <- INHBA:[Fibroblast]	40	11	17	7	23	4	Epithelial_cancer	rec_lig_cl	PDAC_class	fishers.exact	0.153046967563097	0.31054503551684	1
[Epithelial_cancer]:ACVR1B_ACVR2B <- INHBA_INHBB:[Fibroblast]	[Epithelial_cancer]:ACVR1B_ACVR2B <- INHBA_INHBB:[Fibroblast]	40	11	17	7	23	4	Epithelial_cancer	rec_lig_cl	PDAC_class	fishers.exact	0.153046967563097	0.31054503551684	1
[Epithelial_cancer]:ACVR_1B2B_receptor <- Inhibin_ligand_A:[Fibroblast]	[Epithelial_cancer]:ACVR_1B2B_receptor <- Inhibin_ligand_A:[Fibroblast]	40	11	17	7	23	4	Epithelial_cancer	rec_lig_cl	PDAC_class	fishers.exact	0.153046967563097	0.31054503551684	1
[Epithelial_cancer]:SORL1 <- APOE:[Fibroblast]	[Epithelial_cancer]:SORL1 <- APOE:[Fibroblast]	40	32	17	12	23	20	Epithelial_cancer	rec_lig_cl	PDAC_class	fishers.exact	0.249915502547081	2.70477754677331	1
[Epithelial_cancer]:SORL1 <- APP:[Fibroblast]	[Epithelial_cancer]:SORL1 <- APP:[Fibroblast]	40	27	17	11	23	16	Epithelial_cancer	rec_lig_cl	PDAC_class	fishers.exact	1	1.23983766994858	1
[Epithelial_cancer]:SORL1 <- LGALS9:[CD8_T_cell]	[Epithelial_cancer]:SORL1 <- LGALS9:[CD8_T_cell]	40	8	17	3	23	5	Epithelial_cancer	rec_lig_cl	PDAC_class	fishers.exact	1	1.28801418811975	1
[Epithelial_cancer]:SORL1 <- MDK:[Fibroblast]	[Epithelial_cancer]:SORL1 <- MDK:[Fibroblast]	40	18	17	8	23	10	Epithelial_cancer	rec_lig_cl	PDAC_class	fishers.exact	1	0.868526922460231	1
[Epithelial_cancer]:BMPR1A_ACVR2B <- BMP7:[Fibroblast]	[Epithelial_cancer]:BMPR1A_ACVR2B <- BMP7:[Fibroblast]	40	6	17	3	23	3	Epithelial_cancer	rec_lig_cl	PDAC_class	fishers.exact	1	0.706387873026031	1
[Epithelial_cancer]:PTGER2 <- APP:[Epithelial_cancer]	[Epithelial_cancer]:PTGER2 <- APP:[Epithelial_cancer]	40	2	17	1	23	1	Epithelial_cancer	rec_lig_cl	PDAC_class	fishers.exact	1	0.733187413397226	1
[Epithelial_cancer]:VLDLR <- APOC1:[CD8_T_cell]	[Epithelial_cancer]:VLDLR <- APOC1:[CD8_T_cell]	40	1	17	1	23	0	Epithelial_cancer	rec_lig_cl	PDAC_class	fishers.exact	0.425	0	1
[Epithelial_cancer]:VLDLR <- APOE:[Fibroblast]	[Epithelial_cancer]:VLDLR <- APOE:[Fibroblast]	40	5	17	2	23	3	Epithelial_cancer	rec_lig_cl	PDAC_class	fishers.exact	1	1.12169283964691	1
[Epithelial_cancer]:VLDLR <- APP:[Fibroblast]	[Epithelial_cancer]:VLDLR <- APP:[Fibroblast]	40	5	17	2	23	3	Epithelial_cancer	rec_lig_cl	PDAC_class	fishers.exact	1	1.12169283964691	1
[Epithelial_cancer]:VLDLR <- LRPAP1:[Epithelial_cancer]	[Epithelial_cancer]:VLDLR <- LRPAP1:[Epithelial_cancer]	40	3	17	2	23	1	Epithelial_cancer	rec_lig_cl	PDAC_class	fishers.exact	0.564676113360324	0.350292382916257	1
[Epithelial_cancer]:VLDLR <- PCSK9:[Fibroblast]	[Epithelial_cancer]:VLDLR <- PCSK9:[Fibroblast]	40	1	17	1	23	0	Epithelial_cancer	rec_lig_cl	PDAC_class	fishers.exact	0.425	0	1
[Epithelial_cancer]:VLDLR <- PLAU:[Epithelial_cancer]	[Epithelial_cancer]:VLDLR <- PLAU:[Epithelial_cancer]	40	2	17	1	23	1	Epithelial_cancer	rec_lig_cl	PDAC_class	fishers.exact	1	0.733187413397226	1
[Epithelial_cancer]:VLDLR <- PLAU:[Fibroblast]	[Epithelial_cancer]:VLDLR <- PLAU:[Fibroblast]	40	6	17	2	23	4	Epithelial_cancer	rec_lig_cl	PDAC_class	fishers.exact	1	1.56153408166088	1
[Epithelial_cancer]:VLDLR <- TFPI:[Fibroblast]	[Epithelial_cancer]:VLDLR <- TFPI:[Fibroblast]	40	5	17	2	23	3	Epithelial_cancer	rec_lig_cl	PDAC_class	fishers.exact	1	1.12169283964691	1
[Epithelial_cancer]:IDE <- IGF2:[Fibroblast]	[Epithelial_cancer]:IDE <- IGF2:[Fibroblast]	40	15	17	6	23	9	Epithelial_cancer	rec_lig_cl	PDAC_class	fishers.exact	1	1.17374916569037	1
[Epithelial_cancer]:TMEM222 <- PRSS23:[Fibroblast]	[Epithelial_cancer]:TMEM222 <- PRSS23:[Fibroblast]	40	23	17	9	23	14	Epithelial_cancer	rec_lig_cl	PDAC_class	fishers.exact	0.749248291673208	1.37144685819784	1
[Epithelial_cancer]:SLC7A1 <- CSF1:[CD8_T_cell]	[Epithelial_cancer]:SLC7A1 <- CSF1:[CD8_T_cell]	40	10	17	3	23	7	Epithelial_cancer	rec_lig_cl	PDAC_class	fishers.exact	0.470927503185568	2.00647915113348	1
[Epithelial_cancer]:PTPRJ <- SDC2:[Fibroblast]	[Epithelial_cancer]:PTPRJ <- SDC2:[Fibroblast]	40	10	17	6	23	4	Epithelial_cancer	rec_lig_cl	PDAC_class	fishers.exact	0.27426061297029	0.395694945866156	1
[Epithelial_cancer]:TMEM67 <- TCTN1:[Fibroblast]	[Epithelial_cancer]:TMEM67 <- TCTN1:[Fibroblast]	40	11	17	5	23	6	Epithelial_cancer	rec_lig_cl	PDAC_class	fishers.exact	1	0.850606773322096	1
[Epithelial_cancer]:F3 <- PLG:[Fibroblast]	[Epithelial_cancer]:F3 <- PLG:[Fibroblast]	40	1	17	1	23	0	Epithelial_cancer	rec_lig_cl	PDAC_class	fishers.exact	0.425	0	1
[Epithelial_cancer]:F3 <- TFPI:[Fibroblast]	[Epithelial_cancer]:F3 <- TFPI:[Fibroblast]	40	23	17	7	23	16	Epithelial_cancer	rec_lig_cl	PDAC_class	fishers.exact	0.10815877056144	3.16367990843755	1
[Epithelial_cancer]:PLAUR <- PLG:[Fibroblast]	[Epithelial_cancer]:PLAUR <- PLG:[Fibroblast]	40	1	17	1	23	0	Epithelial_cancer	rec_lig_cl	PDAC_class	fishers.exact	0.425	0	1
[Epithelial_cancer]:PLAUR <- PLAU:[Fibroblast]	[Epithelial_cancer]:PLAUR <- PLAU:[Fibroblast]	40	32	17	12	23	20	Epithelial_cancer	rec_lig_cl	PDAC_class	fishers.exact	0.249915502547081	2.70477754677331	1
[Epithelial_cancer]:PTPRG <- CNTN4:[Fibroblast]	[Epithelial_cancer]:PTPRG <- CNTN4:[Fibroblast]	40	10	17	3	23	7	Epithelial_cancer	rec_lig_cl	PDAC_class	fishers.exact	0.470927503185568	2.00647915113348	1
[Epithelial_cancer]:ITGB1 <- ADAM17:[Epithelial_cancer]	[Epithelial_cancer]:ITGB1 <- ADAM17:[Epithelial_cancer]	40	20	17	9	23	11	Epithelial_cancer	rec_lig_cl	PDAC_class	fishers.exact	1	0.819009019429685	1
[Epithelial_cancer]:ITGB1 <- ANGPT1:[Fibroblast]	[Epithelial_cancer]:ITGB1 <- ANGPT1:[Fibroblast]	40	29	17	12	23	17	Epithelial_cancer	rec_lig_cl	PDAC_class	fishers.exact	1	1.17563136265003	1
[Epithelial_cancer]:ITGB1 <- CD14:[CD8_T_cell]	[Epithelial_cancer]:ITGB1 <- CD14:[CD8_T_cell]	40	7	17	6	23	1	Epithelial_cancer	rec_lig_cl	PDAC_class	fishers.exact	0.0294607360396834	0.0887475618907086	1
[Epithelial_cancer]:ITGB1 <- DUSP18:[Fibroblast]	[Epithelial_cancer]:ITGB1 <- DUSP18:[Fibroblast]	40	9	17	4	23	5	Epithelial_cancer	rec_lig_cl	PDAC_class	fishers.exact	1	0.905100337399222	1
[Epithelial_cancer]:ITGB1 <- LGALS3BP:[Fibroblast]	[Epithelial_cancer]:ITGB1 <- LGALS3BP:[Fibroblast]	40	28	17	11	23	17	Epithelial_cancer	rec_lig_cl	PDAC_class	fishers.exact	0.728464059164838	1.52839067117602	1
[Epithelial_cancer]:ITGB1 <- PLG:[Fibroblast]	[Epithelial_cancer]:ITGB1 <- PLG:[Fibroblast]	40	1	17	1	23	0	Epithelial_cancer	rec_lig_cl	PDAC_class	fishers.exact	0.425	0	1
[Epithelial_cancer]:ITGB1 <- TGM2:[Fibroblast]	[Epithelial_cancer]:ITGB1 <- TGM2:[Fibroblast]	40	20	17	5	23	15	Epithelial_cancer	rec_lig_cl	PDAC_class	fishers.exact	0.0535509925943742	4.31906351485884	1
[Epithelial_cancer]:ITGB5 <- COL18A1:[Fibroblast]	[Epithelial_cancer]:ITGB5 <- COL18A1:[Fibroblast]	40	28	17	12	23	16	Epithelial_cancer	rec_lig_cl	PDAC_class	fishers.exact	1	0.95352582771235	1
[Epithelial_cancer]:ITGB5 <- ITGB3BP:[Epithelial_cancer]	[Epithelial_cancer]:ITGB5 <- ITGB3BP:[Epithelial_cancer]	40	12	17	7	23	5	Epithelial_cancer	rec_lig_cl	PDAC_class	fishers.exact	0.295972424893448	0.406545924176135	1
[Epithelial_cancer]:ITGB5 <- LTBP3:[Fibroblast]	[Epithelial_cancer]:ITGB5 <- LTBP3:[Fibroblast]	40	23	17	8	23	15	Epithelial_cancer	rec_lig_cl	PDAC_class	fishers.exact	0.33678097452291	2.06924287253053	1
[Epithelial_cancer]:ITGB5 <- PLAU:[Fibroblast]	[Epithelial_cancer]:ITGB5 <- PLAU:[Fibroblast]	40	27	17	11	23	16	Epithelial_cancer	rec_lig_cl	PDAC_class	fishers.exact	1	1.23983766994858	1
[Epithelial_cancer]:ITGB5 <- SORBS1:[Epithelial_cancer]	[Epithelial_cancer]:ITGB5 <- SORBS1:[Epithelial_cancer]	40	12	17	5	23	7	Epithelial_cancer	rec_lig_cl	PDAC_class	fishers.exact	1	1.04873929047014	1
[Epithelial_cancer]:ITGB5 <- TGFB3:[Fibroblast]	[Epithelial_cancer]:ITGB5 <- TGFB3:[Fibroblast]	40	28	17	12	23	16	Epithelial_cancer	rec_lig_cl	PDAC_class	fishers.exact	1	0.95352582771235	1
[Epithelial_cancer]:ITGB5 <- VCL:[Epithelial_cancer]	[Epithelial_cancer]:ITGB5 <- VCL:[Epithelial_cancer]	40	16	17	6	23	10	Epithelial_cancer	rec_lig_cl	PDAC_class	fishers.exact	0.747141134460378	1.39818894263034	1
[Epithelial_cancer]:CD63 <- TIMP1:[Fibroblast]	[Epithelial_cancer]:CD63 <- TIMP1:[Fibroblast]	40	25	17	12	23	13	Epithelial_cancer	rec_lig_cl	PDAC_class	fishers.exact	0.51152264611664	0.550016715789049	1
[Epithelial_cancer]:AXL <- PROS1:[Fibroblast]	[Epithelial_cancer]:AXL <- PROS1:[Fibroblast]	40	10	17	3	23	7	Epithelial_cancer	rec_lig_cl	PDAC_class	fishers.exact	0.470927503185568	2.00647915113348	1
[Epithelial_cancer]:IGF1R <- GPC3:[Fibroblast]	[Epithelial_cancer]:IGF1R <- GPC3:[Fibroblast]	40	23	17	9	23	14	Epithelial_cancer	rec_lig_cl	PDAC_class	fishers.exact	0.749248291673208	1.37144685819784	1
[Epithelial_cancer]:IGF1R <- IGF2:[Fibroblast]	[Epithelial_cancer]:IGF1R <- IGF2:[Fibroblast]	40	22	17	10	23	12	Epithelial_cancer	rec_lig_cl	PDAC_class	fishers.exact	0.754699415767269	0.76881208036168	1
[Epithelial_cancer]:IGF1R <- IGF1:[Fibroblast]	[Epithelial_cancer]:IGF1R <- IGF1:[Fibroblast]	40	24	17	10	23	14	Epithelial_cancer	rec_lig_cl	PDAC_class	fishers.exact	1	1.08656865649377	1
[Epithelial_cancer]:PLXNB2 <- ANG:[Fibroblast]	[Epithelial_cancer]:PLXNB2 <- ANG:[Fibroblast]	40	7	17	4	23	3	Epithelial_cancer	rec_lig_cl	PDAC_class	fishers.exact	0.431564357880147	0.496591564187676	1
[Epithelial_cancer]:PLXNB2 <- PTN:[Fibroblast]	[Epithelial_cancer]:PLXNB2 <- PTN:[Fibroblast]	40	31	17	12	23	19	Epithelial_cancer	rec_lig_cl	PDAC_class	fishers.exact	0.456081081081081	1.94469547082984	1
[Epithelial_cancer]:PLXNB2 <- SEMA4A:[CD8_T_cell]	[Epithelial_cancer]:PLXNB2 <- SEMA4A:[CD8_T_cell]	40	14	17	6	23	8	Epithelial_cancer	rec_lig_cl	PDAC_class	fishers.exact	1	0.978319760870971	1
[Epithelial_cancer]:SORT1 <- GRN:[Fibroblast]	[Epithelial_cancer]:SORT1 <- GRN:[Fibroblast]	40	13	17	7	23	6	Epithelial_cancer	rec_lig_cl	PDAC_class	fishers.exact	0.495718967020413	0.513171392099665	1
[Epithelial_cancer]:SORT1 <- PCSK9:[Fibroblast]	[Epithelial_cancer]:SORT1 <- PCSK9:[Fibroblast]	40	6	17	4	23	2	Epithelial_cancer	rec_lig_cl	PDAC_class	fishers.exact	0.372506109348215	0.319038635444627	1
[Epithelial_cancer]:SORT1 <- PSAP:[Fibroblast]	[Epithelial_cancer]:SORT1 <- PSAP:[Fibroblast]	40	27	17	10	23	17	Epithelial_cancer	rec_lig_cl	PDAC_class	fishers.exact	0.495718967020413	1.94866669380858	1
[Epithelial_cancer]:BMPR1A <- BMP1:[Fibroblast]	[Epithelial_cancer]:BMPR1A <- BMP1:[Fibroblast]	40	11	17	3	23	8	Epithelial_cancer	rec_lig_cl	PDAC_class	fishers.exact	0.297269353720967	2.43415807335765	1
[Epithelial_cancer]:BMPR1A <- BMPR1B_BMPR2:[Fibroblast]	[Epithelial_cancer]:BMPR1A <- BMPR1B_BMPR2:[Fibroblast]	40	12	17	4	23	8	Epithelial_cancer	rec_lig_cl	PDAC_class	fishers.exact	0.504846225535881	1.70992195504139	1
[Epithelial_cancer]:BMPR1A <- GDF9:[Epithelial_cancer]	[Epithelial_cancer]:BMPR1A <- GDF9:[Epithelial_cancer]	40	5	17	2	23	3	Epithelial_cancer	rec_lig_cl	PDAC_class	fishers.exact	1	1.12169283964691	1
[Epithelial_cancer]:CD109 <- TGFB1:[CD8_T_cell]	[Epithelial_cancer]:CD109 <- TGFB1:[CD8_T_cell]	40	15	17	7	23	8	Epithelial_cancer	rec_lig_cl	PDAC_class	fishers.exact	0.748577832560035	0.767153176983107	1
[Epithelial_cancer]:DAG1 <- LGALS9:[CD8_T_cell]	[Epithelial_cancer]:DAG1 <- LGALS9:[CD8_T_cell]	40	6	17	2	23	4	Epithelial_cancer	rec_lig_cl	PDAC_class	fishers.exact	1	1.56153408166088	1
[Epithelial_cancer]:DPP4 <- CCL11:[Fibroblast]	[Epithelial_cancer]:DPP4 <- CCL11:[Fibroblast]	40	16	17	5	23	11	Epithelial_cancer	rec_lig_cl	PDAC_class	fishers.exact	0.332222723279453	2.1567637004702	1
[Epithelial_cancer]:DPP4 <- CXCL2:[Epithelial_cancer]	[Epithelial_cancer]:DPP4 <- CXCL2:[Epithelial_cancer]	40	17	17	4	23	13	Epithelial_cancer	rec_lig_cl	PDAC_class	fishers.exact	0.0544262616342705	4.06821614545619	1
[Epithelial_cancer]:DPP4 <- CXCL2:[Fibroblast]	[Epithelial_cancer]:DPP4 <- CXCL2:[Fibroblast]	40	6	17	4	23	2	Epithelial_cancer	rec_lig_cl	PDAC_class	fishers.exact	0.372506109348215	0.319038635444627	1
[Epithelial_cancer]:DPP4 <- GIP:[Fibroblast]	[Epithelial_cancer]:DPP4 <- GIP:[Fibroblast]	40	3	17	2	23	1	Epithelial_cancer	rec_lig_cl	PDAC_class	fishers.exact	0.564676113360324	0.350292382916257	1
[Epithelial_cancer]:C1QBP <- C1QB:[Epithelial_cancer]	[Epithelial_cancer]:C1QBP <- C1QB:[Epithelial_cancer]	40	12	17	3	23	9	Epithelial_cancer	rec_lig_cl	PDAC_class	fishers.exact	0.178839273944947	2.92022446568933	1
[Epithelial_cancer]:NCL <- MDK:[Fibroblast]	[Epithelial_cancer]:NCL <- MDK:[Fibroblast]	40	14	17	7	23	7	Epithelial_cancer	rec_lig_cl	PDAC_class	fishers.exact	0.520621734081134	0.632537197713314	1
[Epithelial_cancer]:NCL <- PTN:[Fibroblast]	[Epithelial_cancer]:NCL <- PTN:[Fibroblast]	40	24	17	9	23	15	Epithelial_cancer	rec_lig_cl	PDAC_class	fishers.exact	0.521866872434169	1.64519911865207	1
[Epithelial_cancer]:SMAP1 <- ARF6:[Epithelial_cancer]	[Epithelial_cancer]:SMAP1 <- ARF6:[Epithelial_cancer]	40	8	17	4	23	4	Epithelial_cancer	rec_lig_cl	PDAC_class	fishers.exact	0.702471702471703	0.690859683366736	1
[Epithelial_cancer]:PLSCR4 <- C1orf112:[Epithelial_cancer]	[Epithelial_cancer]:PLSCR4 <- C1orf112:[Epithelial_cancer]	40	11	17	6	23	5	Epithelial_cancer	rec_lig_cl	PDAC_class	fishers.exact	0.477405941922071	0.518184185889784	1
[Epithelial_cancer]:PARD3 <- PLG:[Fibroblast]	[Epithelial_cancer]:PARD3 <- PLG:[Fibroblast]	40	1	17	1	23	0	Epithelial_cancer	rec_lig_cl	PDAC_class	fishers.exact	0.425	0	1
[Epithelial_cancer]:PARD3 <- PRSS1:[Epithelial_cancer]	[Epithelial_cancer]:PARD3 <- PRSS1:[Epithelial_cancer]	40	25	17	10	23	15	Epithelial_cancer	rec_lig_cl	PDAC_class	fishers.exact	0.748577832560035	1.30352063968839	1
[Epithelial_cancer]:RIPK1 <- CD14:[CD8_T_cell]	[Epithelial_cancer]:RIPK1 <- CD14:[CD8_T_cell]	40	2	17	2	23	0	Epithelial_cancer	rec_lig_cl	PDAC_class	fishers.exact	0.174358974358974	0	1
[Epithelial_cancer]:RIPK1 <- LTA:[CD8_T_cell]	[Epithelial_cancer]:RIPK1 <- LTA:[CD8_T_cell]	40	10	17	5	23	5	Epithelial_cancer	rec_lig_cl	PDAC_class	fishers.exact	0.716568305277983	0.673594538646557	1
[Epithelial_cancer]:MPZL1 <- MPZ:[Epithelial_cancer]	[Epithelial_cancer]:MPZL1 <- MPZ:[Epithelial_cancer]	40	9	17	5	23	4	Epithelial_cancer	rec_lig_cl	PDAC_class	fishers.exact	0.456081081081081	0.514219328938571	1
[Epithelial_cancer]:EPHA4 <- EFNA1:[Epithelial_cancer]	[Epithelial_cancer]:EPHA4 <- EFNA1:[Epithelial_cancer]	40	25	17	8	23	17	Epithelial_cancer	rec_lig_cl	PDAC_class	fishers.exact	0.10736967501428	3.09026059671951	1
[Epithelial_cancer]:EPHA4 <- EFNA2:[Epithelial_cancer]	[Epithelial_cancer]:EPHA4 <- EFNA2:[Epithelial_cancer]	40	24	17	7	23	17	Epithelial_cancer	rec_lig_cl	PDAC_class	fishers.exact	0.0530853434079241	3.89574094619934	1
[Epithelial_cancer]:EPHA4 <- EFNA4:[CD8_T_cell]	[Epithelial_cancer]:EPHA4 <- EFNA4:[CD8_T_cell]	40	6	17	2	23	4	Epithelial_cancer	rec_lig_cl	PDAC_class	fishers.exact	1	1.56153408166088	1
[Epithelial_cancer]:EPHA4 <- EFNA5:[Epithelial_cancer]	[Epithelial_cancer]:EPHA4 <- EFNA5:[Epithelial_cancer]	40	24	17	7	23	17	Epithelial_cancer	rec_lig_cl	PDAC_class	fishers.exact	0.0530853434079241	3.89574094619934	1
[Epithelial_cancer]:EPHA4 <- EFNB1:[Fibroblast]	[Epithelial_cancer]:EPHA4 <- EFNB1:[Fibroblast]	40	2	17	1	23	1	Epithelial_cancer	rec_lig_cl	PDAC_class	fishers.exact	1	0.733187413397226	1
[Epithelial_cancer]:EPHA4 <- EFNB2:[Epithelial_cancer]	[Epithelial_cancer]:EPHA4 <- EFNB2:[Epithelial_cancer]	40	25	17	8	23	17	Epithelial_cancer	rec_lig_cl	PDAC_class	fishers.exact	0.10736967501428	3.09026059671951	1
[Epithelial_cancer]:EPHA4 <- FGFR2:[Epithelial_cancer]	[Epithelial_cancer]:EPHA4 <- FGFR2:[Epithelial_cancer]	40	20	17	6	23	14	Epithelial_cancer	rec_lig_cl	PDAC_class	fishers.exact	0.200287272812301	2.77480601492098	1
[Epithelial_cancer]:EPHA4 <- FGFR2:[Fibroblast]	[Epithelial_cancer]:EPHA4 <- FGFR2:[Fibroblast]	40	8	17	5	23	3	Epithelial_cancer	rec_lig_cl	PDAC_class	fishers.exact	0.249915502547081	0.369716171739506	1
[Epithelial_cancer]:EPHA4 <- FGFR3:[Epithelial_cancer]	[Epithelial_cancer]:EPHA4 <- FGFR3:[Epithelial_cancer]	40	24	17	7	23	17	Epithelial_cancer	rec_lig_cl	PDAC_class	fishers.exact	0.0530853434079241	3.89574094619934	1
[Epithelial_cancer]:EPHA4 <- FGFR4:[Epithelial_cancer]	[Epithelial_cancer]:EPHA4 <- FGFR4:[Epithelial_cancer]	40	24	17	7	23	17	Epithelial_cancer	rec_lig_cl	PDAC_class	fishers.exact	0.0530853434079241	3.89574094619934	1
[Epithelial_cancer]:EPHA4 <- FGFR4:[Fibroblast]	[Epithelial_cancer]:EPHA4 <- FGFR4:[Fibroblast]	40	3	17	3	23	0	Epithelial_cancer	rec_lig_cl	PDAC_class	fishers.exact	0.068825910931174	0	1
[Epithelial_cancer]:SIGIRR <- IL1B:[Epithelial_cancer]	[Epithelial_cancer]:SIGIRR <- IL1B:[Epithelial_cancer]	40	10	17	4	23	6	Epithelial_cancer	rec_lig_cl	PDAC_class	fishers.exact	1	1.14315048779834	1
[Epithelial_cancer]:PTK7 <- POSTN:[Fibroblast]	[Epithelial_cancer]:PTK7 <- POSTN:[Fibroblast]	40	12	17	7	23	5	Epithelial_cancer	rec_lig_cl	PDAC_class	fishers.exact	0.295972424893448	0.406545924176135	1
[Epithelial_cancer]:PTK7 <- WNT5A:[Fibroblast]	[Epithelial_cancer]:PTK7 <- WNT5A:[Fibroblast]	40	12	17	7	23	5	Epithelial_cancer	rec_lig_cl	PDAC_class	fishers.exact	0.295972424893448	0.406545924176135	1
[Epithelial_cancer]:UNC5B <- NTN4:[Fibroblast]	[Epithelial_cancer]:UNC5B <- NTN4:[Fibroblast]	40	3	17	1	23	2	Epithelial_cancer	rec_lig_cl	PDAC_class	fishers.exact	1	1.50841601871706	1
[Epithelial_cancer]:TNFRSF25 <- TNFSF12:[Fibroblast]	[Epithelial_cancer]:TNFRSF25 <- TNFSF12:[Fibroblast]	40	14	17	5	23	9	Epithelial_cancer	rec_lig_cl	PDAC_class	fishers.exact	0.738520945862436	1.52628682969879	1
[Epithelial_cancer]:GPNMB <- ADAM10:[Epithelial_cancer]	[Epithelial_cancer]:GPNMB <- ADAM10:[Epithelial_cancer]	40	9	17	5	23	4	Epithelial_cancer	rec_lig_cl	PDAC_class	fishers.exact	0.456081081081081	0.514219328938571	1
[Epithelial_cancer]:STX4 <- TXLNA:[Fibroblast]	[Epithelial_cancer]:STX4 <- TXLNA:[Fibroblast]	40	16	17	7	23	9	Epithelial_cancer	rec_lig_cl	PDAC_class	fishers.exact	1	0.92032840633088	1
[Epithelial_cancer]:CD46 <- C3:[Fibroblast]	[Epithelial_cancer]:CD46 <- C3:[Fibroblast]	40	31	17	10	23	21	Epithelial_cancer	rec_lig_cl	PDAC_class	fishers.exact	0.0231165882481672	6.96181510802014	1
[Epithelial_cancer]:PLGRKT <- PLG:[Fibroblast]	[Epithelial_cancer]:PLGRKT <- PLG:[Fibroblast]	40	1	17	1	23	0	Epithelial_cancer	rec_lig_cl	PDAC_class	fishers.exact	0.425	0	1
[Epithelial_cancer]:TMED5 <- WNT7B:[Epithelial_cancer]	[Epithelial_cancer]:TMED5 <- WNT7B:[Epithelial_cancer]	40	20	17	4	23	16	Epithelial_cancer	rec_lig_cl	PDAC_class	fishers.exact	0.0095301085289962	7.00990674041097	1
[Epithelial_cancer]:THRA <- Triiodothyronine_byDIO3:[Epithelial_cancer]	[Epithelial_cancer]:THRA <- Triiodothyronine_byDIO3:[Epithelial_cancer]	40	9	17	5	23	4	Epithelial_cancer	rec_lig_cl	PDAC_class	fishers.exact	0.456081081081081	0.514219328938571	1
[Epithelial_cancer]:NR3C1 <- CCL11:[Fibroblast]	[Epithelial_cancer]:NR3C1 <- CCL11:[Fibroblast]	40	13	17	8	23	5	Epithelial_cancer	rec_lig_cl	PDAC_class	fishers.exact	0.170940684845023	0.322335232578379	1
[Epithelial_cancer]:NR3C1 <- CCL2:[Fibroblast]	[Epithelial_cancer]:NR3C1 <- CCL2:[Fibroblast]	40	15	17	8	23	7	Epithelial_cancer	rec_lig_cl	PDAC_class	fishers.exact	0.335527128908664	0.501254138041522	1
[Epithelial_cancer]:NR3C1 <- IL5:[Epithelial_cancer]	[Epithelial_cancer]:NR3C1 <- IL5:[Epithelial_cancer]	40	1	17	1	23	0	Epithelial_cancer	rec_lig_cl	PDAC_class	fishers.exact	0.425	0	1
[Epithelial_cancer]:IGF2R <- GZMB:[CD8_T_cell]	[Epithelial_cancer]:IGF2R <- GZMB:[CD8_T_cell]	40	27	17	10	23	17	Epithelial_cancer	rec_lig_cl	PDAC_class	fishers.exact	0.495718967020413	1.94866669380858	1
[Epithelial_cancer]:IGF2R <- IGF1:[Fibroblast]	[Epithelial_cancer]:IGF2R <- IGF1:[Fibroblast]	40	27	17	10	23	17	Epithelial_cancer	rec_lig_cl	PDAC_class	fishers.exact	0.495718967020413	1.94866669380858	1
[Epithelial_cancer]:IGF2R <- PLAU:[Epithelial_cancer]	[Epithelial_cancer]:IGF2R <- PLAU:[Epithelial_cancer]	40	6	17	3	23	3	Epithelial_cancer	rec_lig_cl	PDAC_class	fishers.exact	1	0.706387873026031	1
[Epithelial_cancer]:IGF2R <- PLAU:[Fibroblast]	[Epithelial_cancer]:IGF2R <- PLAU:[Fibroblast]	40	26	17	9	23	17	Epithelial_cancer	rec_lig_cl	PDAC_class	fishers.exact	0.197843561024874	2.45832341022125	1
[Epithelial_cancer]:IGF2R <- PLG:[Fibroblast]	[Epithelial_cancer]:IGF2R <- PLG:[Fibroblast]	40	1	17	1	23	0	Epithelial_cancer	rec_lig_cl	PDAC_class	fishers.exact	0.425	0	1
[Epithelial_cancer]:IGF2R <- IGF2:[Fibroblast]	[Epithelial_cancer]:IGF2R <- IGF2:[Fibroblast]	40	23	17	9	23	14	Epithelial_cancer	rec_lig_cl	PDAC_class	fishers.exact	0.749248291673208	1.37144685819784	1
[Epithelial_cancer]:PTPRA <- SPTAN1:[CD8_T_cell]	[Epithelial_cancer]:PTPRA <- SPTAN1:[CD8_T_cell]	40	2	17	1	23	1	Epithelial_cancer	rec_lig_cl	PDAC_class	fishers.exact	1	0.733187413397226	1
[Epithelial_cancer]:PTPRA <- SPTAN1:[Epithelial_cancer]	[Epithelial_cancer]:PTPRA <- SPTAN1:[Epithelial_cancer]	40	18	17	9	23	9	Epithelial_cancer	rec_lig_cl	PDAC_class	fishers.exact	0.522778863401778	0.579600908560865	1
[Epithelial_cancer]:ACVR1B_TGFBR2 <- TGFB3:[Fibroblast]	[Epithelial_cancer]:ACVR1B_TGFBR2 <- TGFB3:[Fibroblast]	40	19	17	6	23	13	Epithelial_cancer	rec_lig_cl	PDAC_class	fishers.exact	0.216428263636273	2.330873180551	1
[Epithelial_cancer]:NOTCH2 <- APP:[Fibroblast]	[Epithelial_cancer]:NOTCH2 <- APP:[Fibroblast]	40	17	17	8	23	9	Epithelial_cancer	rec_lig_cl	PDAC_class	fishers.exact	0.749248291673208	0.729156944013168	1
[Epithelial_cancer]:NOTCH2 <- CNTN1:[Fibroblast]	[Epithelial_cancer]:NOTCH2 <- CNTN1:[Fibroblast]	40	17	17	7	23	10	Epithelial_cancer	rec_lig_cl	PDAC_class	fishers.exact	1	1.09631453995862	1
[Epithelial_cancer]:NOTCH2 <- DLL1:[CD8_T_cell]	[Epithelial_cancer]:NOTCH2 <- DLL1:[CD8_T_cell]	40	6	17	2	23	4	Epithelial_cancer	rec_lig_cl	PDAC_class	fishers.exact	1	1.56153408166088	1
[Epithelial_cancer]:NOTCH2 <- JAG1:[Fibroblast]	[Epithelial_cancer]:NOTCH2 <- JAG1:[Fibroblast]	40	14	17	5	23	9	Epithelial_cancer	rec_lig_cl	PDAC_class	fishers.exact	0.738520945862436	1.52628682969879	1
[Epithelial_cancer]:NOTCH2 <- JAG2:[CD8_T_cell]	[Epithelial_cancer]:NOTCH2 <- JAG2:[CD8_T_cell]	40	12	17	8	23	4	Epithelial_cancer	rec_lig_cl	PDAC_class	fishers.exact	0.0793755593533124	0.246344886047807	1
[Epithelial_cancer]:NOTCH2 <- MDK:[Fibroblast]	[Epithelial_cancer]:NOTCH2 <- MDK:[Fibroblast]	40	12	17	5	23	7	Epithelial_cancer	rec_lig_cl	PDAC_class	fishers.exact	1	1.04873929047014	1
[Epithelial_cancer]:PLAUR <- FN1:[Epithelial_cancer]	[Epithelial_cancer]:PLAUR <- FN1:[Epithelial_cancer]	40	1	17	1	23	0	Epithelial_cancer	rec_lig_cl	PDAC_class	fishers.exact	0.425	0	1
[Epithelial_cancer]:CEACAM5 <- CEACAM1:[Epithelial_cancer]	[Epithelial_cancer]:CEACAM5 <- CEACAM1:[Epithelial_cancer]	40	31	17	11	23	20	Epithelial_cancer	rec_lig_cl	PDAC_class	fishers.exact	0.133756428493271	3.51400321132151	1
[Epithelial_cancer]:STX3 <- TXLNA:[CD8_T_cell]	[Epithelial_cancer]:STX3 <- TXLNA:[CD8_T_cell]	40	5	17	2	23	3	Epithelial_cancer	rec_lig_cl	PDAC_class	fishers.exact	1	1.12169283964691	1
[Epithelial_cancer]:MST1R <- MST1:[CD8_T_cell]	[Epithelial_cancer]:MST1R <- MST1:[CD8_T_cell]	40	5	17	1	23	4	Epithelial_cancer	rec_lig_cl	PDAC_class	fishers.exact	0.372506109348215	3.27918908988454	1
[Epithelial_cancer]:MUC5AC <- TFF1:[Epithelial_cancer]	[Epithelial_cancer]:MUC5AC <- TFF1:[Epithelial_cancer]	40	27	17	9	23	18	Epithelial_cancer	rec_lig_cl	PDAC_class	fishers.exact	0.170940684845023	3.1023602105204	1
[Epithelial_cancer]:ITGA6_ITGB4 <- LAMB1:[CD8_T_cell]	[Epithelial_cancer]:ITGA6_ITGB4 <- LAMB1:[CD8_T_cell]	40	2	17	2	23	0	Epithelial_cancer	rec_lig_cl	PDAC_class	fishers.exact	0.174358974358974	0	1
[Epithelial_cancer]:SDC4 <- COL6A2:[CD8_T_cell]	[Epithelial_cancer]:SDC4 <- COL6A2:[CD8_T_cell]	40	3	17	2	23	1	Epithelial_cancer	rec_lig_cl	PDAC_class	fishers.exact	0.564676113360324	0.350292382916257	1
[Epithelial_cancer]:SDC4 <- COL6A3:[CD8_T_cell]	[Epithelial_cancer]:SDC4 <- COL6A3:[CD8_T_cell]	40	2	17	2	23	0	Epithelial_cancer	rec_lig_cl	PDAC_class	fishers.exact	0.174358974358974	0	1
[Epithelial_cancer]:SDC4 <- COL9A2:[CD8_T_cell]	[Epithelial_cancer]:SDC4 <- COL9A2:[CD8_T_cell]	40	5	17	3	23	2	Epithelial_cancer	rec_lig_cl	PDAC_class	fishers.exact	0.633961897119792	0.453784533789448	1
[Epithelial_cancer]:SDC4 <- CXCL10:[CD8_T_cell]	[Epithelial_cancer]:SDC4 <- CXCL10:[CD8_T_cell]	40	2	17	1	23	1	Epithelial_cancer	rec_lig_cl	PDAC_class	fishers.exact	1	0.733187413397226	1
[Epithelial_cancer]:SDC4 <- FN1:[Epithelial_cancer]	[Epithelial_cancer]:SDC4 <- FN1:[Epithelial_cancer]	40	1	17	1	23	0	Epithelial_cancer	rec_lig_cl	PDAC_class	fishers.exact	0.425	0	1
[Epithelial_cancer]:SDC4 <- TGM2:[CD8_T_cell]	[Epithelial_cancer]:SDC4 <- TGM2:[CD8_T_cell]	40	3	17	3	23	0	Epithelial_cancer	rec_lig_cl	PDAC_class	fishers.exact	0.068825910931174	0	1
[Epithelial_cancer]:SDC4 <- THBS3:[CD8_T_cell]	[Epithelial_cancer]:SDC4 <- THBS3:[CD8_T_cell]	40	1	17	1	23	0	Epithelial_cancer	rec_lig_cl	PDAC_class	fishers.exact	0.425	0	1
[Epithelial_cancer]:LILRB4 <- LAIR1:[CD8_T_cell]	[Epithelial_cancer]:LILRB4 <- LAIR1:[CD8_T_cell]	40	3	17	2	23	1	Epithelial_cancer	rec_lig_cl	PDAC_class	fishers.exact	0.564676113360324	0.350292382916257	1
[Epithelial_cancer]:PLXNA3 <- FARP2:[CD8_T_cell]	[Epithelial_cancer]:PLXNA3 <- FARP2:[CD8_T_cell]	40	2	17	2	23	0	Epithelial_cancer	rec_lig_cl	PDAC_class	fishers.exact	0.174358974358974	0	1
[Epithelial_cancer]:PTPRK <- WNT5A:[CD8_T_cell]	[Epithelial_cancer]:PTPRK <- WNT5A:[CD8_T_cell]	40	1	17	1	23	0	Epithelial_cancer	rec_lig_cl	PDAC_class	fishers.exact	0.425	0	1
[Epithelial_cancer]:ITGA6 <- FN1:[Epithelial_cancer]	[Epithelial_cancer]:ITGA6 <- FN1:[Epithelial_cancer]	40	1	17	1	23	0	Epithelial_cancer	rec_lig_cl	PDAC_class	fishers.exact	0.425	0	1
[Epithelial_cancer]:RTN4R <- RTN4:[Epithelial_cancer]	[Epithelial_cancer]:RTN4R <- RTN4:[Epithelial_cancer]	40	9	17	4	23	5	Epithelial_cancer	rec_lig_cl	PDAC_class	fishers.exact	1	0.905100337399222	1
[Epithelial_cancer]:LRP5 <- DKK1:[CD8_T_cell]	[Epithelial_cancer]:LRP5 <- DKK1:[CD8_T_cell]	40	1	17	1	23	0	Epithelial_cancer	rec_lig_cl	PDAC_class	fishers.exact	0.425	0	1
[Epithelial_cancer]:LRP5 <- WNT5A:[CD8_T_cell]	[Epithelial_cancer]:LRP5 <- WNT5A:[CD8_T_cell]	40	1	17	1	23	0	Epithelial_cancer	rec_lig_cl	PDAC_class	fishers.exact	0.425	0	1
[Epithelial_cancer]:CD274 <- PDCD1:[CD8_T_cell]	[Epithelial_cancer]:CD274 <- PDCD1:[CD8_T_cell]	40	2	17	2	23	0	Epithelial_cancer	rec_lig_cl	PDAC_class	fishers.exact	0.174358974358974	0	1
[Epithelial_cancer]:STX1A <- TXLNA:[CD8_T_cell]	[Epithelial_cancer]:STX1A <- TXLNA:[CD8_T_cell]	40	5	17	2	23	3	Epithelial_cancer	rec_lig_cl	PDAC_class	fishers.exact	1	1.12169283964691	1
[Epithelial_cancer]:MPZL1 <- MPZ:[CD8_T_cell]	[Epithelial_cancer]:MPZL1 <- MPZ:[CD8_T_cell]	40	6	17	2	23	4	Epithelial_cancer	rec_lig_cl	PDAC_class	fishers.exact	1	1.56153408166088	1
[Epithelial_cancer]:ITGB1_ITGA2 <- COL27A1:[CD8_T_cell]	[Epithelial_cancer]:ITGB1_ITGA2 <- COL27A1:[CD8_T_cell]	40	5	17	2	23	3	Epithelial_cancer	rec_lig_cl	PDAC_class	fishers.exact	1	1.12169283964691	1
[Epithelial_cancer]:ITGB1_ITGA2 <- COL6A2:[CD8_T_cell]	[Epithelial_cancer]:ITGB1_ITGA2 <- COL6A2:[CD8_T_cell]	40	3	17	2	23	1	Epithelial_cancer	rec_lig_cl	PDAC_class	fishers.exact	0.564676113360324	0.350292382916257	1
[Epithelial_cancer]:ITGB1_ITGA2 <- COL6A3:[CD8_T_cell]	[Epithelial_cancer]:ITGB1_ITGA2 <- COL6A3:[CD8_T_cell]	40	2	17	2	23	0	Epithelial_cancer	rec_lig_cl	PDAC_class	fishers.exact	0.174358974358974	0	1
[Epithelial_cancer]:ITGB1_ITGA2 <- COL8A1:[CD8_T_cell]	[Epithelial_cancer]:ITGB1_ITGA2 <- COL8A1:[CD8_T_cell]	40	1	17	1	23	0	Epithelial_cancer	rec_lig_cl	PDAC_class	fishers.exact	0.425	0	1
[Epithelial_cancer]:ITGB1_ITGA2 <- COL9A2:[CD8_T_cell]	[Epithelial_cancer]:ITGB1_ITGA2 <- COL9A2:[CD8_T_cell]	40	5	17	3	23	2	Epithelial_cancer	rec_lig_cl	PDAC_class	fishers.exact	0.633961897119792	0.453784533789448	1
[Epithelial_cancer]:ITGB1_ITGA2 <- FN1:[Epithelial_cancer]	[Epithelial_cancer]:ITGB1_ITGA2 <- FN1:[Epithelial_cancer]	40	1	17	1	23	0	Epithelial_cancer	rec_lig_cl	PDAC_class	fishers.exact	0.425	0	1
[Epithelial_cancer]:ITGA2_ITGB1 <- LAMB1:[CD8_T_cell]	[Epithelial_cancer]:ITGA2_ITGB1 <- LAMB1:[CD8_T_cell]	40	2	17	2	23	0	Epithelial_cancer	rec_lig_cl	PDAC_class	fishers.exact	0.174358974358974	0	1
[Epithelial_cancer]:ITGAM <- HP:[CD8_T_cell]	[Epithelial_cancer]:ITGAM <- HP:[CD8_T_cell]	40	1	17	1	23	0	Epithelial_cancer	rec_lig_cl	PDAC_class	fishers.exact	0.425	0	1
[Epithelial_cancer]:ITGAM <- PLAT:[Epithelial_cancer]	[Epithelial_cancer]:ITGAM <- PLAT:[Epithelial_cancer]	40	2	17	2	23	0	Epithelial_cancer	rec_lig_cl	PDAC_class	fishers.exact	0.174358974358974	0	1
[Epithelial_cancer]:LRP1 <- A2M:[Epithelial_cancer]	[Epithelial_cancer]:LRP1 <- A2M:[Epithelial_cancer]	40	1	17	1	23	0	Epithelial_cancer	rec_lig_cl	PDAC_class	fishers.exact	0.425	0	1
[Epithelial_cancer]:LRP1 <- AGRN:[CD8_T_cell]	[Epithelial_cancer]:LRP1 <- AGRN:[CD8_T_cell]	40	1	17	1	23	0	Epithelial_cancer	rec_lig_cl	PDAC_class	fishers.exact	0.425	0	1
[Epithelial_cancer]:LRP1 <- APOA1:[CD8_T_cell]	[Epithelial_cancer]:LRP1 <- APOA1:[CD8_T_cell]	40	6	17	5	23	1	Epithelial_cancer	rec_lig_cl	PDAC_class	fishers.exact	0.0666028376554693	0.115273225052519	1
[Epithelial_cancer]:LRP1 <- C1QB:[CD8_T_cell]	[Epithelial_cancer]:LRP1 <- C1QB:[CD8_T_cell]	40	8	17	7	23	1	Epithelial_cancer	rec_lig_cl	PDAC_class	fishers.exact	0.0061324482377114	0.0697317597936269	1
[Epithelial_cancer]:LRP1 <- MMP9:[CD8_T_cell]	[Epithelial_cancer]:LRP1 <- MMP9:[CD8_T_cell]	40	5	17	2	23	3	Epithelial_cancer	rec_lig_cl	PDAC_class	fishers.exact	1	1.12169283964691	1
[Epithelial_cancer]:LRP1 <- PLAU:[Epithelial_cancer]	[Epithelial_cancer]:LRP1 <- PLAU:[Epithelial_cancer]	40	6	17	3	23	3	Epithelial_cancer	rec_lig_cl	PDAC_class	fishers.exact	1	0.706387873026031	1
[Epithelial_cancer]:LRP1 <- SERPINE2:[Epithelial_cancer]	[Epithelial_cancer]:LRP1 <- SERPINE2:[Epithelial_cancer]	40	6	17	3	23	3	Epithelial_cancer	rec_lig_cl	PDAC_class	fishers.exact	1	0.706387873026031	1
[Epithelial_cancer]:CD36 <- S100A8:[Epithelial_cancer]	[Epithelial_cancer]:CD36 <- S100A8:[Epithelial_cancer]	40	6	17	1	23	5	Epithelial_cancer	rec_lig_cl	PDAC_class	fishers.exact	0.215632636685268	4.30224910418251	1
[Epithelial_cancer]:CD36 <- S100A9:[CD8_T_cell]	[Epithelial_cancer]:CD36 <- S100A9:[CD8_T_cell]	40	2	17	1	23	1	Epithelial_cancer	rec_lig_cl	PDAC_class	fishers.exact	1	0.733187413397226	1
[Epithelial_cancer]:CD36 <- THBS3:[CD8_T_cell]	[Epithelial_cancer]:CD36 <- THBS3:[CD8_T_cell]	40	1	17	1	23	0	Epithelial_cancer	rec_lig_cl	PDAC_class	fishers.exact	0.425	0	1
[Epithelial_cancer]:ITGA6_ITGB1 <- LAMB1:[CD8_T_cell]	[Epithelial_cancer]:ITGA6_ITGB1 <- LAMB1:[CD8_T_cell]	40	2	17	2	23	0	Epithelial_cancer	rec_lig_cl	PDAC_class	fishers.exact	0.174358974358974	0	1
[Epithelial_cancer]:CSF3R <- CSF2:[CD8_T_cell]	[Epithelial_cancer]:CSF3R <- CSF2:[CD8_T_cell]	40	1	17	1	23	0	Epithelial_cancer	rec_lig_cl	PDAC_class	fishers.exact	0.425	0	1
[Epithelial_cancer]:RYK <- WNT5A:[CD8_T_cell]	[Epithelial_cancer]:RYK <- WNT5A:[CD8_T_cell]	40	1	17	1	23	0	Epithelial_cancer	rec_lig_cl	PDAC_class	fishers.exact	0.425	0	1
[Epithelial_cancer]:LDLR <- WNT5A:[CD8_T_cell]	[Epithelial_cancer]:LDLR <- WNT5A:[CD8_T_cell]	40	1	17	1	23	0	Epithelial_cancer	rec_lig_cl	PDAC_class	fishers.exact	0.425	0	1
[Epithelial_cancer]:EPHA1 <- EFNA1:[Epithelial_cancer]	[Epithelial_cancer]:EPHA1 <- EFNA1:[Epithelial_cancer]	40	15	17	6	23	9	Epithelial_cancer	rec_lig_cl	PDAC_class	fishers.exact	1	1.17374916569037	1
[Epithelial_cancer]:EPHA1 <- EFNA4:[CD8_T_cell]	[Epithelial_cancer]:EPHA1 <- EFNA4:[CD8_T_cell]	40	2	17	1	23	1	Epithelial_cancer	rec_lig_cl	PDAC_class	fishers.exact	1	0.733187413397226	1
[Epithelial_cancer]:ITGA3_ITGB1 <- COL6A2:[CD8_T_cell]	[Epithelial_cancer]:ITGA3_ITGB1 <- COL6A2:[CD8_T_cell]	40	3	17	2	23	1	Epithelial_cancer	rec_lig_cl	PDAC_class	fishers.exact	0.564676113360324	0.350292382916257	1
[Epithelial_cancer]:ITGA3_ITGB1 <- COL6A3:[CD8_T_cell]	[Epithelial_cancer]:ITGA3_ITGB1 <- COL6A3:[CD8_T_cell]	40	2	17	2	23	0	Epithelial_cancer	rec_lig_cl	PDAC_class	fishers.exact	0.174358974358974	0	1
[Epithelial_cancer]:ITGA3_ITGB1 <- COL9A2:[CD8_T_cell]	[Epithelial_cancer]:ITGA3_ITGB1 <- COL9A2:[CD8_T_cell]	40	5	17	3	23	2	Epithelial_cancer	rec_lig_cl	PDAC_class	fishers.exact	0.633961897119792	0.453784533789448	1
[Epithelial_cancer]:ITGA3_ITGB1 <- LAMB1:[CD8_T_cell]	[Epithelial_cancer]:ITGA3_ITGB1 <- LAMB1:[CD8_T_cell]	40	2	17	2	23	0	Epithelial_cancer	rec_lig_cl	PDAC_class	fishers.exact	0.174358974358974	0	1
[Epithelial_cancer]:ITGA3_ITGB1 <- THBS3:[CD8_T_cell]	[Epithelial_cancer]:ITGA3_ITGB1 <- THBS3:[CD8_T_cell]	40	1	17	1	23	0	Epithelial_cancer	rec_lig_cl	PDAC_class	fishers.exact	0.425	0	1
[Epithelial_cancer]:ITGB1_ITGA3 <- FN1:[Epithelial_cancer]	[Epithelial_cancer]:ITGB1_ITGA3 <- FN1:[Epithelial_cancer]	40	1	17	1	23	0	Epithelial_cancer	rec_lig_cl	PDAC_class	fishers.exact	0.425	0	1
[Epithelial_cancer]:ITGA5 <- ADAM15:[CD8_T_cell]	[Epithelial_cancer]:ITGA5 <- ADAM15:[CD8_T_cell]	40	1	17	1	23	0	Epithelial_cancer	rec_lig_cl	PDAC_class	fishers.exact	0.425	0	1
[Epithelial_cancer]:ITGA5 <- COL18A1:[Epithelial_cancer]	[Epithelial_cancer]:ITGA5 <- COL18A1:[Epithelial_cancer]	40	1	17	1	23	0	Epithelial_cancer	rec_lig_cl	PDAC_class	fishers.exact	0.425	0	1
[Epithelial_cancer]:ITGA5 <- PLAU:[Epithelial_cancer]	[Epithelial_cancer]:ITGA5 <- PLAU:[Epithelial_cancer]	40	3	17	2	23	1	Epithelial_cancer	rec_lig_cl	PDAC_class	fishers.exact	0.564676113360324	0.350292382916257	1
[Epithelial_cancer]:SLC16A1 <- BSG:[CD8_T_cell]	[Epithelial_cancer]:SLC16A1 <- BSG:[CD8_T_cell]	40	3	17	2	23	1	Epithelial_cancer	rec_lig_cl	PDAC_class	fishers.exact	0.564676113360324	0.350292382916257	1
[Epithelial_cancer]:PDCD2 <- PDCD1LG2:[CD8_T_cell]	[Epithelial_cancer]:PDCD2 <- PDCD1LG2:[CD8_T_cell]	40	4	17	2	23	2	Epithelial_cancer	rec_lig_cl	PDAC_class	fishers.exact	1	0.720429073846354	1
[Epithelial_cancer]:PLXND1 <- SEMA4A:[CD8_T_cell]	[Epithelial_cancer]:PLXND1 <- SEMA4A:[CD8_T_cell]	40	5	17	2	23	3	Epithelial_cancer	rec_lig_cl	PDAC_class	fishers.exact	1	1.12169283964691	1
[Epithelial_cancer]:CD151 <- MMP7:[CD8_T_cell]	[Epithelial_cancer]:CD151 <- MMP7:[CD8_T_cell]	40	1	17	1	23	0	Epithelial_cancer	rec_lig_cl	PDAC_class	fishers.exact	0.425	0	1
[Epithelial_cancer]:ITGB1_ITGA5 <- CD40LG:[CD8_T_cell]	[Epithelial_cancer]:ITGB1_ITGA5 <- CD40LG:[CD8_T_cell]	40	12	17	6	23	6	Epithelial_cancer	rec_lig_cl	PDAC_class	fishers.exact	0.728464059164838	0.654282978075591	1
[Epithelial_cancer]:ITGB1_ITGA5 <- FN1:[Epithelial_cancer]	[Epithelial_cancer]:ITGB1_ITGA5 <- FN1:[Epithelial_cancer]	40	1	17	1	23	0	Epithelial_cancer	rec_lig_cl	PDAC_class	fishers.exact	0.425	0	1
[Epithelial_cancer]:ITGB1_ITGA5 <- L1CAM:[CD8_T_cell]	[Epithelial_cancer]:ITGB1_ITGA5 <- L1CAM:[CD8_T_cell]	40	3	17	2	23	1	Epithelial_cancer	rec_lig_cl	PDAC_class	fishers.exact	0.564676113360324	0.350292382916257	1
[Epithelial_cancer]:IL10RA_IL10RB <- IL10:[CD8_T_cell]	[Epithelial_cancer]:IL10RA_IL10RB <- IL10:[CD8_T_cell]	40	2	17	1	23	1	Epithelial_cancer	rec_lig_cl	PDAC_class	fishers.exact	1	0.733187413397226	1
[Epithelial_cancer]:NR3C1 <- IL10:[CD8_T_cell]	[Epithelial_cancer]:NR3C1 <- IL10:[CD8_T_cell]	40	4	17	2	23	2	Epithelial_cancer	rec_lig_cl	PDAC_class	fishers.exact	1	0.720429073846354	1
[Epithelial_cancer]:NR3C1 <- CCL2:[CD8_T_cell]	[Epithelial_cancer]:NR3C1 <- CCL2:[CD8_T_cell]	40	4	17	2	23	2	Epithelial_cancer	rec_lig_cl	PDAC_class	fishers.exact	1	0.720429073846354	1
[Epithelial_cancer]:NR3C1 <- CSF2:[CD8_T_cell]	[Epithelial_cancer]:NR3C1 <- CSF2:[CD8_T_cell]	40	2	17	1	23	1	Epithelial_cancer	rec_lig_cl	PDAC_class	fishers.exact	1	0.733187413397226	1
[Epithelial_cancer]:ITGB1 <- ADAM15:[CD8_T_cell]	[Epithelial_cancer]:ITGB1 <- ADAM15:[CD8_T_cell]	40	2	17	1	23	1	Epithelial_cancer	rec_lig_cl	PDAC_class	fishers.exact	1	0.733187413397226	1
[Epithelial_cancer]:ITGB1 <- AGRN:[CD8_T_cell]	[Epithelial_cancer]:ITGB1 <- AGRN:[CD8_T_cell]	40	1	17	1	23	0	Epithelial_cancer	rec_lig_cl	PDAC_class	fishers.exact	0.425	0	1
[Epithelial_cancer]:ITGB1 <- CSF2:[CD8_T_cell]	[Epithelial_cancer]:ITGB1 <- CSF2:[CD8_T_cell]	40	5	17	2	23	3	Epithelial_cancer	rec_lig_cl	PDAC_class	fishers.exact	1	1.12169283964691	1
[Epithelial_cancer]:ITGB1 <- LGALS3BP:[CD8_T_cell]	[Epithelial_cancer]:ITGB1 <- LGALS3BP:[CD8_T_cell]	40	2	17	1	23	1	Epithelial_cancer	rec_lig_cl	PDAC_class	fishers.exact	1	0.733187413397226	1
[Epithelial_cancer]:ITGB1 <- TGM2:[CD8_T_cell]	[Epithelial_cancer]:ITGB1 <- TGM2:[CD8_T_cell]	40	2	17	2	23	0	Epithelial_cancer	rec_lig_cl	PDAC_class	fishers.exact	0.174358974358974	0	1
[Epithelial_cancer]:ITGB1 <- VCAN:[CD8_T_cell]	[Epithelial_cancer]:ITGB1 <- VCAN:[CD8_T_cell]	40	2	17	2	23	0	Epithelial_cancer	rec_lig_cl	PDAC_class	fishers.exact	0.174358974358974	0	1
[Epithelial_cancer]:TNFRSF1A <- LTA:[CD8_T_cell]	[Epithelial_cancer]:TNFRSF1A <- LTA:[CD8_T_cell]	40	15	17	7	23	8	Epithelial_cancer	rec_lig_cl	PDAC_class	fishers.exact	0.748577832560035	0.767153176983107	1
[Epithelial_cancer]:ITGB7_ITGAE <- CDH1:[Epithelial_cancer]	[Epithelial_cancer]:ITGB7_ITGAE <- CDH1:[Epithelial_cancer]	40	4	17	1	23	3	Epithelial_cancer	rec_lig_cl	PDAC_class	fishers.exact	0.623503665608929	2.35218279219543	1
[Epithelial_cancer]:EZR <- VCAM1:[CD8_T_cell]	[Epithelial_cancer]:EZR <- VCAM1:[CD8_T_cell]	40	5	17	3	23	2	Epithelial_cancer	rec_lig_cl	PDAC_class	fishers.exact	0.633961897119792	0.453784533789448	1
[Epithelial_cancer]:TNFRSF14 <- BTLA:[CD8_T_cell]	[Epithelial_cancer]:TNFRSF14 <- BTLA:[CD8_T_cell]	40	20	17	8	23	12	Epithelial_cancer	rec_lig_cl	PDAC_class	fishers.exact	1	1.22098777458684	1
[Epithelial_cancer]:TNFRSF14 <- CD160:[CD8_T_cell]	[Epithelial_cancer]:TNFRSF14 <- CD160:[CD8_T_cell]	40	17	17	5	23	12	Epithelial_cancer	rec_lig_cl	PDAC_class	fishers.exact	0.202449702204986	2.55471248668941	1
[Epithelial_cancer]:TNFRSF14 <- LTA:[CD8_T_cell]	[Epithelial_cancer]:TNFRSF14 <- LTA:[CD8_T_cell]	40	16	17	6	23	10	Epithelial_cancer	rec_lig_cl	PDAC_class	fishers.exact	0.747141134460378	1.39818894263034	1
[Epithelial_cancer]:STX4 <- TXLNA:[CD8_T_cell]	[Epithelial_cancer]:STX4 <- TXLNA:[CD8_T_cell]	40	4	17	2	23	2	Epithelial_cancer	rec_lig_cl	PDAC_class	fishers.exact	1	0.720429073846354	1
[Epithelial_cancer]:CD63 <- TIMP1:[CD8_T_cell]	[Epithelial_cancer]:CD63 <- TIMP1:[CD8_T_cell]	40	1	17	1	23	0	Epithelial_cancer	rec_lig_cl	PDAC_class	fishers.exact	0.425	0	1
[Epithelial_cancer]:CD47 <- SIRPA:[CD8_T_cell]	[Epithelial_cancer]:CD47 <- SIRPA:[CD8_T_cell]	40	4	17	3	23	1	Epithelial_cancer	rec_lig_cl	PDAC_class	fishers.exact	0.294069373016741	0.22045127871654	1
[Epithelial_cancer]:CD47 <- THBS3:[CD8_T_cell]	[Epithelial_cancer]:CD47 <- THBS3:[CD8_T_cell]	40	1	17	1	23	0	Epithelial_cancer	rec_lig_cl	PDAC_class	fishers.exact	0.425	0	1
[Epithelial_cancer]:SEMA4D <- CD72:[CD8_T_cell]	[Epithelial_cancer]:SEMA4D <- CD72:[CD8_T_cell]	40	12	17	7	23	5	Epithelial_cancer	rec_lig_cl	PDAC_class	fishers.exact	0.295972424893448	0.406545924176135	1
[Epithelial_cancer]:TMEM219 <- IGFBP3:[CD8_T_cell]	[Epithelial_cancer]:TMEM219 <- IGFBP3:[CD8_T_cell]	40	2	17	1	23	1	Epithelial_cancer	rec_lig_cl	PDAC_class	fishers.exact	1	0.733187413397226	1
[Epithelial_cancer]:CAP1 <- RETN:[Epithelial_cancer]	[Epithelial_cancer]:CAP1 <- RETN:[Epithelial_cancer]	40	11	17	5	23	6	Epithelial_cancer	rec_lig_cl	PDAC_class	fishers.exact	1	0.850606773322096	1
[Epithelial_cancer]:ADRB2 <- ADM2:[Epithelial_cancer]	[Epithelial_cancer]:ADRB2 <- ADM2:[Epithelial_cancer]	40	2	17	1	23	1	Epithelial_cancer	rec_lig_cl	PDAC_class	fishers.exact	1	0.733187413397226	1
[Epithelial_cancer]:ADRB2 <- ADM:[Epithelial_cancer]	[Epithelial_cancer]:ADRB2 <- ADM:[Epithelial_cancer]	40	1	17	1	23	0	Epithelial_cancer	rec_lig_cl	PDAC_class	fishers.exact	0.425	0	1
[Epithelial_cancer]:ADRB2 <- IL1B:[Epithelial_cancer]	[Epithelial_cancer]:ADRB2 <- IL1B:[Epithelial_cancer]	40	2	17	1	23	1	Epithelial_cancer	rec_lig_cl	PDAC_class	fishers.exact	1	0.733187413397226	1
[Epithelial_cancer]:ADRB2 <- INSL3:[CD8_T_cell]	[Epithelial_cancer]:ADRB2 <- INSL3:[CD8_T_cell]	40	1	17	1	23	0	Epithelial_cancer	rec_lig_cl	PDAC_class	fishers.exact	0.425	0	1
[Epithelial_cancer]:ADRB2 <- POMC:[CD8_T_cell]	[Epithelial_cancer]:ADRB2 <- POMC:[CD8_T_cell]	40	1	17	1	23	0	Epithelial_cancer	rec_lig_cl	PDAC_class	fishers.exact	0.425	0	1
[Epithelial_cancer]:ADRB2 <- RLN2:[CD8_T_cell]	[Epithelial_cancer]:ADRB2 <- RLN2:[CD8_T_cell]	40	1	17	1	23	0	Epithelial_cancer	rec_lig_cl	PDAC_class	fishers.exact	0.425	0	1
[Epithelial_cancer]:ADRB2 <- RPS27A:[CD8_T_cell]	[Epithelial_cancer]:ADRB2 <- RPS27A:[CD8_T_cell]	40	2	17	1	23	1	Epithelial_cancer	rec_lig_cl	PDAC_class	fishers.exact	1	0.733187413397226	1
[Epithelial_cancer]:ADRB2 <- VEGFB:[CD8_T_cell]	[Epithelial_cancer]:ADRB2 <- VEGFB:[CD8_T_cell]	40	1	17	1	23	0	Epithelial_cancer	rec_lig_cl	PDAC_class	fishers.exact	0.425	0	1
[Epithelial_cancer]:ADRB2 <- WNT5A:[CD8_T_cell]	[Epithelial_cancer]:ADRB2 <- WNT5A:[CD8_T_cell]	40	1	17	1	23	0	Epithelial_cancer	rec_lig_cl	PDAC_class	fishers.exact	0.425	0	1
[Epithelial_cancer]:RXRA <- FABP5:[CD8_T_cell]	[Epithelial_cancer]:RXRA <- FABP5:[CD8_T_cell]	40	9	17	5	23	4	Epithelial_cancer	rec_lig_cl	PDAC_class	fishers.exact	0.456081081081081	0.514219328938571	1
[Epithelial_cancer]:RXRA <- TGS1:[Epithelial_cancer]	[Epithelial_cancer]:RXRA <- TGS1:[Epithelial_cancer]	40	12	17	3	23	9	Epithelial_cancer	rec_lig_cl	PDAC_class	fishers.exact	0.178839273944947	2.92022446568933	1
[Epithelial_cancer]:LGALS1 <- LGALS1:[CD8_T_cell]	[Epithelial_cancer]:LGALS1 <- LGALS1:[CD8_T_cell]	40	3	17	2	23	1	Epithelial_cancer	rec_lig_cl	PDAC_class	fishers.exact	0.564676113360324	0.350292382916257	1
[Epithelial_cancer]:CXCR4 <- CEL:[CD8_T_cell]	[Epithelial_cancer]:CXCR4 <- CEL:[CD8_T_cell]	40	6	17	2	23	4	Epithelial_cancer	rec_lig_cl	PDAC_class	fishers.exact	1	1.56153408166088	1
[Epithelial_cancer]:CXCR4 <- TFF3:[Epithelial_cancer]	[Epithelial_cancer]:CXCR4 <- TFF3:[Epithelial_cancer]	40	19	17	7	23	12	Epithelial_cancer	rec_lig_cl	PDAC_class	fishers.exact	0.537780717313532	1.54111629236884	1
[Epithelial_cancer]:PILRB <- CD99:[CD8_T_cell]	[Epithelial_cancer]:PILRB <- CD99:[CD8_T_cell]	40	17	17	7	23	10	Epithelial_cancer	rec_lig_cl	PDAC_class	fishers.exact	1	1.09631453995862	1
[Epithelial_cancer]:IL2RG <- ICAM1:[Epithelial_cancer]	[Epithelial_cancer]:IL2RG <- ICAM1:[Epithelial_cancer]	40	11	17	6	23	5	Epithelial_cancer	rec_lig_cl	PDAC_class	fishers.exact	0.477405941922071	0.518184185889784	1
[Epithelial_cancer]:SDC4 <- COL4A6:[Fibroblast]	[Epithelial_cancer]:SDC4 <- COL4A6:[Fibroblast]	40	12	17	4	23	8	Epithelial_cancer	rec_lig_cl	PDAC_class	fishers.exact	0.504846225535881	1.70992195504139	1
[Epithelial_cancer]:SDC4 <- COL9A1:[Fibroblast]	[Epithelial_cancer]:SDC4 <- COL9A1:[Fibroblast]	40	15	17	4	23	11	Epithelial_cancer	rec_lig_cl	PDAC_class	fishers.exact	0.187367637381542	2.89814545706648	1
[Epithelial_cancer]:SDC4 <- FGF2:[Fibroblast]	[Epithelial_cancer]:SDC4 <- FGF2:[Fibroblast]	40	27	17	8	23	19	Epithelial_cancer	rec_lig_cl	PDAC_class	fishers.exact	0.0383102095421339	5.09803841171494	1
[Epithelial_cancer]:SDC4 <- THBS4:[Fibroblast]	[Epithelial_cancer]:SDC4 <- THBS4:[Fibroblast]	40	33	17	12	23	21	Epithelial_cancer	rec_lig_cl	PDAC_class	fishers.exact	0.113434183171025	4.20974996447572	1
[Epithelial_cancer]:CD40 <- INSL3:[CD8_T_cell]	[Epithelial_cancer]:CD40 <- INSL3:[CD8_T_cell]	40	5	17	3	23	2	Epithelial_cancer	rec_lig_cl	PDAC_class	fishers.exact	0.633961897119792	0.453784533789448	1
[Epithelial_cancer]:CD40 <- TNFSF13B:[Fibroblast]	[Epithelial_cancer]:CD40 <- TNFSF13B:[Fibroblast]	40	19	17	7	23	12	Epithelial_cancer	rec_lig_cl	PDAC_class	fishers.exact	0.537780717313532	1.54111629236884	1
[Epithelial_cancer]:DDR1 <- BDNF:[Fibroblast]	[Epithelial_cancer]:DDR1 <- BDNF:[Fibroblast]	40	10	17	3	23	7	Epithelial_cancer	rec_lig_cl	PDAC_class	fishers.exact	0.470927503185568	2.00647915113348	1
[Epithelial_cancer]:ITGB1_ITGA2 <- COL11A2:[CD8_T_cell]	[Epithelial_cancer]:ITGB1_ITGA2 <- COL11A2:[CD8_T_cell]	40	3	17	0	23	3	Epithelial_cancer	rec_lig_cl	PDAC_class	fishers.exact	0.248076923076923	Inf	1
[Epithelial_cancer]:ITGB1_ITGA2 <- COL11A2:[Fibroblast]	[Epithelial_cancer]:ITGB1_ITGA2 <- COL11A2:[Fibroblast]	40	6	17	3	23	3	Epithelial_cancer	rec_lig_cl	PDAC_class	fishers.exact	1	0.706387873026031	1
[Epithelial_cancer]:ITGB1_ITGA2 <- COL13A1:[Fibroblast]	[Epithelial_cancer]:ITGB1_ITGA2 <- COL13A1:[Fibroblast]	40	23	17	9	23	14	Epithelial_cancer	rec_lig_cl	PDAC_class	fishers.exact	0.749248291673208	1.37144685819784	1
[Epithelial_cancer]:ITGB1_ITGA2 <- COL21A1:[Fibroblast]	[Epithelial_cancer]:ITGB1_ITGA2 <- COL21A1:[Fibroblast]	40	27	17	7	23	20	Epithelial_cancer	rec_lig_cl	PDAC_class	fishers.exact	0.00513973958737146	8.89863496331868	1
[Epithelial_cancer]:ITGB1_ITGA2 <- COL4A6:[Fibroblast]	[Epithelial_cancer]:ITGB1_ITGA2 <- COL4A6:[Fibroblast]	40	12	17	4	23	8	Epithelial_cancer	rec_lig_cl	PDAC_class	fishers.exact	0.504846225535881	1.70992195504139	1
[Epithelial_cancer]:ITGB1_ITGA2 <- COL9A1:[Fibroblast]	[Epithelial_cancer]:ITGB1_ITGA2 <- COL9A1:[Fibroblast]	40	14	17	4	23	10	Epithelial_cancer	rec_lig_cl	PDAC_class	fishers.exact	0.315173905830191	2.44348260799211	1
[Epithelial_cancer]:ITGA2_ITGB1 <- LAMA5:[Fibroblast]	[Epithelial_cancer]:ITGA2_ITGB1 <- LAMA5:[Fibroblast]	40	4	17	0	23	4	Epithelial_cancer	rec_lig_cl	PDAC_class	fishers.exact	0.122934675566255	Inf	1
[Epithelial_cancer]:SIRPA <- CSF1:[CD8_T_cell]	[Epithelial_cancer]:SIRPA <- CSF1:[CD8_T_cell]	40	5	17	1	23	4	Epithelial_cancer	rec_lig_cl	PDAC_class	fishers.exact	0.372506109348215	3.27918908988454	1
[Epithelial_cancer]:SIRPA <- CSF1:[Fibroblast]	[Epithelial_cancer]:SIRPA <- CSF1:[Fibroblast]	40	12	17	4	23	8	Epithelial_cancer	rec_lig_cl	PDAC_class	fishers.exact	0.504846225535881	1.70992195504139	1
[Epithelial_cancer]:SIRPA <- PAPLN:[Fibroblast]	[Epithelial_cancer]:SIRPA <- PAPLN:[Fibroblast]	40	13	17	5	23	8	Epithelial_cancer	rec_lig_cl	PDAC_class	fishers.exact	1	1.27216089327299	1
[Epithelial_cancer]:DAG1 <- LAMA5:[Fibroblast]	[Epithelial_cancer]:DAG1 <- LAMA5:[Fibroblast]	40	4	17	0	23	4	Epithelial_cancer	rec_lig_cl	PDAC_class	fishers.exact	0.122934675566255	Inf	1
[Epithelial_cancer]:DAG1 <- LGALS9:[Fibroblast]	[Epithelial_cancer]:DAG1 <- LGALS9:[Fibroblast]	40	5	17	2	23	3	Epithelial_cancer	rec_lig_cl	PDAC_class	fishers.exact	1	1.12169283964691	1
[Epithelial_cancer]:BMPR2 <- BMP3:[Fibroblast]	[Epithelial_cancer]:BMPR2 <- BMP3:[Fibroblast]	40	11	17	2	23	9	Epithelial_cancer	rec_lig_cl	PDAC_class	fishers.exact	0.0785543934949708	4.64375769007005	1
[Epithelial_cancer]:BMPR2 <- GDF11:[Fibroblast]	[Epithelial_cancer]:BMPR2 <- GDF11:[Fibroblast]	40	20	17	9	23	11	Epithelial_cancer	rec_lig_cl	PDAC_class	fishers.exact	1	0.819009019429685	1
[Epithelial_cancer]:BMPR2 <- RGMA:[Fibroblast]	[Epithelial_cancer]:BMPR2 <- RGMA:[Fibroblast]	40	23	17	7	23	16	Epithelial_cancer	rec_lig_cl	PDAC_class	fishers.exact	0.10815877056144	3.16367990843755	1
[Epithelial_cancer]:BMPR2 <- RGMB:[Fibroblast]	[Epithelial_cancer]:BMPR2 <- RGMB:[Fibroblast]	40	23	17	8	23	15	Epithelial_cancer	rec_lig_cl	PDAC_class	fishers.exact	0.33678097452291	2.06924287253053	1
[Epithelial_cancer]:ERBB2 <- L1CAM:[CD8_T_cell]	[Epithelial_cancer]:ERBB2 <- L1CAM:[CD8_T_cell]	40	8	17	3	23	5	Epithelial_cancer	rec_lig_cl	PDAC_class	fishers.exact	1	1.28801418811975	1
[Epithelial_cancer]:ERBB2 <- RPS27A:[Fibroblast]	[Epithelial_cancer]:ERBB2 <- RPS27A:[Fibroblast]	40	17	17	7	23	10	Epithelial_cancer	rec_lig_cl	PDAC_class	fishers.exact	1	1.09631453995862	1
[Epithelial_cancer]:ERBB2 <- SEMA4D:[Fibroblast]	[Epithelial_cancer]:ERBB2 <- SEMA4D:[Fibroblast]	40	2	17	1	23	1	Epithelial_cancer	rec_lig_cl	PDAC_class	fishers.exact	1	0.733187413397226	1
[Epithelial_cancer]:TNFRSF10B <- TNFSF10:[Fibroblast]	[Epithelial_cancer]:TNFRSF10B <- TNFSF10:[Fibroblast]	40	5	17	2	23	3	Epithelial_cancer	rec_lig_cl	PDAC_class	fishers.exact	1	1.12169283964691	1
[Epithelial_cancer]:ACE2 <- GHRL:[Fibroblast]	[Epithelial_cancer]:ACE2 <- GHRL:[Fibroblast]	40	5	17	2	23	3	Epithelial_cancer	rec_lig_cl	PDAC_class	fishers.exact	1	1.12169283964691	1
[Epithelial_cancer]:IGF1R <- GPC3:[Epithelial_cancer]	[Epithelial_cancer]:IGF1R <- GPC3:[Epithelial_cancer]	40	1	17	0	23	1	Epithelial_cancer	rec_lig_cl	PDAC_class	fishers.exact	1	Inf	1
[Epithelial_cancer]:EGFR_ERBB2 <- BTC:[Epithelial_cancer]	[Epithelial_cancer]:EGFR_ERBB2 <- BTC:[Epithelial_cancer]	40	31	17	10	23	21	Epithelial_cancer	rec_lig_cl	PDAC_class	fishers.exact	0.0231165882481672	6.96181510802014	1
[Epithelial_cancer]:CD109 <- TGFB1:[Fibroblast]	[Epithelial_cancer]:CD109 <- TGFB1:[Fibroblast]	40	15	17	5	23	10	Epithelial_cancer	rec_lig_cl	PDAC_class	fishers.exact	0.51152264611664	1.81812656105444	1
[Epithelial_cancer]:EGFR <- ANXA1:[Epithelial_cancer]	[Epithelial_cancer]:EGFR <- ANXA1:[Epithelial_cancer]	40	11	17	6	23	5	Epithelial_cancer	rec_lig_cl	PDAC_class	fishers.exact	0.477405941922071	0.518184185889784	1
[Epithelial_cancer]:EGFR <- BTC:[Epithelial_cancer]	[Epithelial_cancer]:EGFR <- BTC:[Epithelial_cancer]	40	27	17	10	23	17	Epithelial_cancer	rec_lig_cl	PDAC_class	fishers.exact	0.495718967020413	1.94866669380858	1
[Epithelial_cancer]:EGFR <- FGF13:[Fibroblast]	[Epithelial_cancer]:EGFR <- FGF13:[Fibroblast]	40	20	17	6	23	14	Epithelial_cancer	rec_lig_cl	PDAC_class	fishers.exact	0.200287272812301	2.77480601492098	1
[Epithelial_cancer]:EGFR <- ICAM1:[Fibroblast]	[Epithelial_cancer]:EGFR <- ICAM1:[Fibroblast]	40	21	17	7	23	14	Epithelial_cancer	rec_lig_cl	PDAC_class	fishers.exact	0.337485694816062	2.17708679221009	1
[Epithelial_cancer]:EGFR <- L1CAM:[CD8_T_cell]	[Epithelial_cancer]:EGFR <- L1CAM:[CD8_T_cell]	40	8	17	3	23	5	Epithelial_cancer	rec_lig_cl	PDAC_class	fishers.exact	1	1.28801418811975	1
[Epithelial_cancer]:EGFR <- LRIG2:[Fibroblast]	[Epithelial_cancer]:EGFR <- LRIG2:[Fibroblast]	40	11	17	4	23	7	Epithelial_cancer	rec_lig_cl	PDAC_class	fishers.exact	0.729795117698344	1.40954173619059	1
[Epithelial_cancer]:EGFR <- NRG4:[Fibroblast]	[Epithelial_cancer]:EGFR <- NRG4:[Fibroblast]	40	6	17	3	23	3	Epithelial_cancer	rec_lig_cl	PDAC_class	fishers.exact	1	0.706387873026031	1
[Epithelial_cancer]:EGFR <- S100A4:[Fibroblast]	[Epithelial_cancer]:EGFR <- S100A4:[Fibroblast]	40	6	17	3	23	3	Epithelial_cancer	rec_lig_cl	PDAC_class	fishers.exact	1	0.706387873026031	1
[Epithelial_cancer]:EGFR <- TGFB1:[Fibroblast]	[Epithelial_cancer]:EGFR <- TGFB1:[Fibroblast]	40	26	17	11	23	15	Epithelial_cancer	rec_lig_cl	PDAC_class	fishers.exact	1	1.02216068814733	1
[Epithelial_cancer]:EGFR <- ZP3:[Epithelial_cancer]	[Epithelial_cancer]:EGFR <- ZP3:[Epithelial_cancer]	40	24	17	10	23	14	Epithelial_cancer	rec_lig_cl	PDAC_class	fishers.exact	1	1.08656865649377	1
[Epithelial_cancer]:SLC16A7 <- BSG:[Epithelial_cancer]	[Epithelial_cancer]:SLC16A7 <- BSG:[Epithelial_cancer]	40	9	17	5	23	4	Epithelial_cancer	rec_lig_cl	PDAC_class	fishers.exact	0.456081081081081	0.514219328938571	1
[Epithelial_cancer]:PLXNA1 <- SEMA5A:[Fibroblast]	[Epithelial_cancer]:PLXNA1 <- SEMA5A:[Fibroblast]	40	21	17	7	23	14	Epithelial_cancer	rec_lig_cl	PDAC_class	fishers.exact	0.337485694816062	2.17708679221009	1
[Epithelial_cancer]:PLXNA1 <- SEMA5B:[CD8_T_cell]	[Epithelial_cancer]:PLXNA1 <- SEMA5B:[CD8_T_cell]	40	1	17	0	23	1	Epithelial_cancer	rec_lig_cl	PDAC_class	fishers.exact	1	Inf	1
[Epithelial_cancer]:PLXNA1 <- SEMA6D:[Fibroblast]	[Epithelial_cancer]:PLXNA1 <- SEMA6D:[Fibroblast]	40	14	17	7	23	7	Epithelial_cancer	rec_lig_cl	PDAC_class	fishers.exact	0.520621734081134	0.632537197713314	1
[Epithelial_cancer]:ITGB5 <- TGFB1:[Fibroblast]	[Epithelial_cancer]:ITGB5 <- TGFB1:[Fibroblast]	40	25	17	10	23	15	Epithelial_cancer	rec_lig_cl	PDAC_class	fishers.exact	0.748577832560035	1.30352063968839	1
[Epithelial_cancer]:ITGA6_ITGB4 <- LAMA5:[Fibroblast]	[Epithelial_cancer]:ITGA6_ITGB4 <- LAMA5:[Fibroblast]	40	4	17	0	23	4	Epithelial_cancer	rec_lig_cl	PDAC_class	fishers.exact	0.122934675566255	Inf	1
[Epithelial_cancer]:TNFRSF10A <- TNFSF10:[Epithelial_cancer]	[Epithelial_cancer]:TNFRSF10A <- TNFSF10:[Epithelial_cancer]	40	20	17	5	23	15	Epithelial_cancer	rec_lig_cl	PDAC_class	fishers.exact	0.0535509925943742	4.31906351485884	1
[Epithelial_cancer]:TNFRSF10A <- TNFSF10:[Fibroblast]	[Epithelial_cancer]:TNFRSF10A <- TNFSF10:[Fibroblast]	40	4	17	2	23	2	Epithelial_cancer	rec_lig_cl	PDAC_class	fishers.exact	1	0.720429073846354	1
[Epithelial_cancer]:GPC1 <- APP:[Fibroblast]	[Epithelial_cancer]:GPC1 <- APP:[Fibroblast]	40	20	17	9	23	11	Epithelial_cancer	rec_lig_cl	PDAC_class	fishers.exact	1	0.819009019429685	1
[Epithelial_cancer]:GPC1 <- COL18A1:[Fibroblast]	[Epithelial_cancer]:GPC1 <- COL18A1:[Fibroblast]	40	25	17	10	23	15	Epithelial_cancer	rec_lig_cl	PDAC_class	fishers.exact	0.748577832560035	1.30352063968839	1
[Epithelial_cancer]:VANGL1 <- LGALS3BP:[Fibroblast]	[Epithelial_cancer]:VANGL1 <- LGALS3BP:[Fibroblast]	40	18	17	5	23	13	Epithelial_cancer	rec_lig_cl	PDAC_class	fishers.exact	0.115875296876409	3.02923864830214	1
[Epithelial_cancer]:FGFR2 <- FGF11:[Fibroblast]	[Epithelial_cancer]:FGFR2 <- FGF11:[Fibroblast]	40	11	17	1	23	10	Epithelial_cancer	rec_lig_cl	PDAC_class	fishers.exact	0.0118571212586493	11.6329868692106	1
[Epithelial_cancer]:FGFR2 <- FGF12:[Fibroblast]	[Epithelial_cancer]:FGFR2 <- FGF12:[Fibroblast]	40	9	17	0	23	9	Epithelial_cancer	rec_lig_cl	PDAC_class	fishers.exact	0.00512227814859394	Inf	1
[Epithelial_cancer]:FGFR2 <- FGF13:[Fibroblast]	[Epithelial_cancer]:FGFR2 <- FGF13:[Fibroblast]	40	15	17	2	23	13	Epithelial_cancer	rec_lig_cl	PDAC_class	fishers.exact	0.00723777169828336	9.18363311606801	1
[Epithelial_cancer]:FGFR2 <- FGF2:[Fibroblast]	[Epithelial_cancer]:FGFR2 <- FGF2:[Fibroblast]	40	17	17	2	23	15	Epithelial_cancer	rec_lig_cl	PDAC_class	fishers.exact	0.00105108531137452	13.0312523028577	0.624022213936933
[Epithelial_cancer]:FGFR2 <- FGF9:[Fibroblast]	[Epithelial_cancer]:FGFR2 <- FGF9:[Fibroblast]	40	13	17	2	23	11	Epithelial_cancer	rec_lig_cl	PDAC_class	fishers.exact	0.0204209830109953	6.55481272059727	1
[Epithelial_cancer]:FGFR2 <- L1CAM:[CD8_T_cell]	[Epithelial_cancer]:FGFR2 <- L1CAM:[CD8_T_cell]	40	5	17	1	23	4	Epithelial_cancer	rec_lig_cl	PDAC_class	fishers.exact	0.372506109348215	3.27918908988454	1
[Epithelial_cancer]:FGFR2 <- NCAM1:[CD8_T_cell]	[Epithelial_cancer]:FGFR2 <- NCAM1:[CD8_T_cell]	40	5	17	1	23	4	Epithelial_cancer	rec_lig_cl	PDAC_class	fishers.exact	0.372506109348215	3.27918908988454	1
[Epithelial_cancer]:FGFR2 <- PF4:[Epithelial_cancer]	[Epithelial_cancer]:FGFR2 <- PF4:[Epithelial_cancer]	40	14	17	3	23	11	Epithelial_cancer	rec_lig_cl	PDAC_class	fishers.exact	0.0920983553074765	4.12371823497815	1
[Epithelial_cancer]:FGFR2 <- RPS27A:[Fibroblast]	[Epithelial_cancer]:FGFR2 <- RPS27A:[Fibroblast]	40	9	17	1	23	8	Epithelial_cancer	rec_lig_cl	PDAC_class	fishers.exact	0.0535999562315352	8.14570102723593	1
[Epithelial_cancer]:FGFR2 <- TIMP1:[Epithelial_cancer]	[Epithelial_cancer]:FGFR2 <- TIMP1:[Epithelial_cancer]	40	4	17	1	23	3	Epithelial_cancer	rec_lig_cl	PDAC_class	fishers.exact	0.623503665608929	2.35218279219543	1
[Epithelial_cancer]:PVR <- TNFSF9:[Epithelial_cancer]	[Epithelial_cancer]:PVR <- TNFSF9:[Epithelial_cancer]	40	17	17	7	23	10	Epithelial_cancer	rec_lig_cl	PDAC_class	fishers.exact	1	1.09631453995862	1
[Epithelial_cancer]:EPHB3 <- EFNB1:[Epithelial_cancer]	[Epithelial_cancer]:EPHB3 <- EFNB1:[Epithelial_cancer]	40	15	17	4	23	11	Epithelial_cancer	rec_lig_cl	PDAC_class	fishers.exact	0.187367637381542	2.89814545706648	1
[Epithelial_cancer]:EPHB3 <- EFNB2:[Epithelial_cancer]	[Epithelial_cancer]:EPHB3 <- EFNB2:[Epithelial_cancer]	40	15	17	4	23	11	Epithelial_cancer	rec_lig_cl	PDAC_class	fishers.exact	0.187367637381542	2.89814545706648	1
[Epithelial_cancer]:IGF1R_enhancerComGPC3 <- IGF1:[Fibroblast]	[Epithelial_cancer]:IGF1R_enhancerComGPC3 <- IGF1:[Fibroblast]	40	3	17	0	23	3	Epithelial_cancer	rec_lig_cl	PDAC_class	fishers.exact	0.248076923076923	Inf	1
[Epithelial_cancer]:DIP2A <- FSTL1:[Fibroblast]	[Epithelial_cancer]:DIP2A <- FSTL1:[Fibroblast]	40	22	17	8	23	14	Epithelial_cancer	rec_lig_cl	PDAC_class	fishers.exact	0.522778863401778	1.72532510772451	1
[Epithelial_cancer]:HRH1 <- IL6:[Fibroblast]	[Epithelial_cancer]:HRH1 <- IL6:[Fibroblast]	40	11	17	5	23	6	Epithelial_cancer	rec_lig_cl	PDAC_class	fishers.exact	1	0.850606773322096	1
[Epithelial_cancer]:TSPAN17 <- ADAM10:[Fibroblast]	[Epithelial_cancer]:TSPAN17 <- ADAM10:[Fibroblast]	40	4	17	1	23	3	Epithelial_cancer	rec_lig_cl	PDAC_class	fishers.exact	0.623503665608929	2.35218279219543	1
[Epithelial_cancer]:SCTR <- CPAMD8:[Fibroblast]	[Epithelial_cancer]:SCTR <- CPAMD8:[Fibroblast]	40	10	17	3	23	7	Epithelial_cancer	rec_lig_cl	PDAC_class	fishers.exact	0.470927503185568	2.00647915113348	1
[Epithelial_cancer]:PLAUR <- LRP1B:[Fibroblast]	[Epithelial_cancer]:PLAUR <- LRP1B:[Fibroblast]	40	4	17	2	23	2	Epithelial_cancer	rec_lig_cl	PDAC_class	fishers.exact	1	0.720429073846354	1
[Epithelial_cancer]:CD9 <- IZUMO1:[Fibroblast]	[Epithelial_cancer]:CD9 <- IZUMO1:[Fibroblast]	40	2	17	0	23	2	Epithelial_cancer	rec_lig_cl	PDAC_class	fishers.exact	0.498717948717949	Inf	1
[Epithelial_cancer]:ITGB1 <- CD14:[Fibroblast]	[Epithelial_cancer]:ITGB1 <- CD14:[Fibroblast]	40	14	17	5	23	9	Epithelial_cancer	rec_lig_cl	PDAC_class	fishers.exact	0.738520945862436	1.52628682969879	1
[Epithelial_cancer]:ITGB1 <- CSF2:[Epithelial_cancer]	[Epithelial_cancer]:ITGB1 <- CSF2:[Epithelial_cancer]	40	10	17	3	23	7	Epithelial_cancer	rec_lig_cl	PDAC_class	fishers.exact	0.470927503185568	2.00647915113348	1
[Epithelial_cancer]:ITGB1 <- ICAM4:[CD8_T_cell]	[Epithelial_cancer]:ITGB1 <- ICAM4:[CD8_T_cell]	40	2	17	0	23	2	Epithelial_cancer	rec_lig_cl	PDAC_class	fishers.exact	0.498717948717949	Inf	1
[Epithelial_cancer]:ITGB1 <- MATN1:[Fibroblast]	[Epithelial_cancer]:ITGB1 <- MATN1:[Fibroblast]	40	1	17	0	23	1	Epithelial_cancer	rec_lig_cl	PDAC_class	fishers.exact	1	Inf	1
[Epithelial_cancer]:ERBB3 <- L1CAM:[CD8_T_cell]	[Epithelial_cancer]:ERBB3 <- L1CAM:[CD8_T_cell]	40	8	17	3	23	5	Epithelial_cancer	rec_lig_cl	PDAC_class	fishers.exact	1	1.28801418811975	1
[Epithelial_cancer]:CD68 <- S100A8:[Fibroblast]	[Epithelial_cancer]:CD68 <- S100A8:[Fibroblast]	40	8	17	3	23	5	Epithelial_cancer	rec_lig_cl	PDAC_class	fishers.exact	1	1.28801418811975	1
[Epithelial_cancer]:ITGA6_ITGB1 <- LAMA5:[Fibroblast]	[Epithelial_cancer]:ITGA6_ITGB1 <- LAMA5:[Fibroblast]	40	4	17	0	23	4	Epithelial_cancer	rec_lig_cl	PDAC_class	fishers.exact	0.122934675566255	Inf	1
[Epithelial_cancer]:ALCAM <- S100B:[CD8_T_cell]	[Epithelial_cancer]:ALCAM <- S100B:[CD8_T_cell]	40	16	17	8	23	8	Epithelial_cancer	rec_lig_cl	PDAC_class	fishers.exact	0.521866872434169	0.607829161019311	1
[Epithelial_cancer]:ALCAM <- S100B:[Fibroblast]	[Epithelial_cancer]:ALCAM <- S100B:[Fibroblast]	40	7	17	1	23	6	Epithelial_cancer	rec_lig_cl	PDAC_class	fishers.exact	0.205482000218842	5.44008360178789	1
[Epithelial_cancer]:DPP4 <- CXCL11:[Epithelial_cancer]	[Epithelial_cancer]:DPP4 <- CXCL11:[Epithelial_cancer]	40	13	17	4	23	9	Epithelial_cancer	rec_lig_cl	PDAC_class	fishers.exact	0.332569221056429	2.0515109720639	1
[Epithelial_cancer]:ITGA7_ITGB1 <- LAMA2:[Fibroblast]	[Epithelial_cancer]:ITGA7_ITGB1 <- LAMA2:[Fibroblast]	40	3	17	1	23	2	Epithelial_cancer	rec_lig_cl	PDAC_class	fishers.exact	1	1.50841601871706	1
[Epithelial_cancer]:ITGA7_ITGB1 <- LAMA3:[Epithelial_cancer]	[Epithelial_cancer]:ITGA7_ITGB1 <- LAMA3:[Epithelial_cancer]	40	3	17	1	23	2	Epithelial_cancer	rec_lig_cl	PDAC_class	fishers.exact	1	1.50841601871706	1
[Epithelial_cancer]:ITGA7_ITGB1 <- LAMA4:[Fibroblast]	[Epithelial_cancer]:ITGA7_ITGB1 <- LAMA4:[Fibroblast]	40	3	17	1	23	2	Epithelial_cancer	rec_lig_cl	PDAC_class	fishers.exact	1	1.50841601871706	1
[Epithelial_cancer]:ITGA7_ITGB1 <- LAMA5:[Epithelial_cancer]	[Epithelial_cancer]:ITGA7_ITGB1 <- LAMA5:[Epithelial_cancer]	40	3	17	1	23	2	Epithelial_cancer	rec_lig_cl	PDAC_class	fishers.exact	1	1.50841601871706	1
[Epithelial_cancer]:ITGA7_ITGB1 <- LAMA5:[Fibroblast]	[Epithelial_cancer]:ITGA7_ITGB1 <- LAMA5:[Fibroblast]	40	1	17	0	23	1	Epithelial_cancer	rec_lig_cl	PDAC_class	fishers.exact	1	Inf	1
[Epithelial_cancer]:ITGA7_ITGB1 <- LAMB1:[Fibroblast]	[Epithelial_cancer]:ITGA7_ITGB1 <- LAMB1:[Fibroblast]	40	3	17	1	23	2	Epithelial_cancer	rec_lig_cl	PDAC_class	fishers.exact	1	1.50841601871706	1
[Epithelial_cancer]:ITGA7_ITGB1 <- LAMB2:[Fibroblast]	[Epithelial_cancer]:ITGA7_ITGB1 <- LAMB2:[Fibroblast]	40	3	17	1	23	2	Epithelial_cancer	rec_lig_cl	PDAC_class	fishers.exact	1	1.50841601871706	1
[Epithelial_cancer]:ITGA7_ITGB1 <- LAMB3:[Epithelial_cancer]	[Epithelial_cancer]:ITGA7_ITGB1 <- LAMB3:[Epithelial_cancer]	40	3	17	1	23	2	Epithelial_cancer	rec_lig_cl	PDAC_class	fishers.exact	1	1.50841601871706	1
[Epithelial_cancer]:ITGA7_ITGB1 <- LAMC2:[Epithelial_cancer]	[Epithelial_cancer]:ITGA7_ITGB1 <- LAMC2:[Epithelial_cancer]	40	3	17	1	23	2	Epithelial_cancer	rec_lig_cl	PDAC_class	fishers.exact	1	1.50841601871706	1
[Epithelial_cancer]:ITGB1_ITGA7 <- LAMC1:[Fibroblast]	[Epithelial_cancer]:ITGB1_ITGA7 <- LAMC1:[Fibroblast]	40	3	17	1	23	2	Epithelial_cancer	rec_lig_cl	PDAC_class	fishers.exact	1	1.50841601871706	1
[Epithelial_cancer]:ITGAV <- CX3CL1:[Fibroblast]	[Epithelial_cancer]:ITGAV <- CX3CL1:[Fibroblast]	40	9	17	2	23	7	Epithelial_cancer	rec_lig_cl	PDAC_class	fishers.exact	0.255689900426743	3.19060926555597	1
[Epithelial_cancer]:ITGAV <- ICAM4:[CD8_T_cell]	[Epithelial_cancer]:ITGAV <- ICAM4:[CD8_T_cell]	40	2	17	0	23	2	Epithelial_cancer	rec_lig_cl	PDAC_class	fishers.exact	0.498717948717949	Inf	1
[Epithelial_cancer]:ITGAV <- PDGFB:[Fibroblast]	[Epithelial_cancer]:ITGAV <- PDGFB:[Fibroblast]	40	3	17	0	23	3	Epithelial_cancer	rec_lig_cl	PDAC_class	fishers.exact	0.248076923076923	Inf	1
[Epithelial_cancer]:NPTN <- PIP:[Epithelial_cancer]	[Epithelial_cancer]:NPTN <- PIP:[Epithelial_cancer]	40	18	17	8	23	10	Epithelial_cancer	rec_lig_cl	PDAC_class	fishers.exact	1	0.868526922460231	1
[Epithelial_cancer]:ITGA3_ITGB1 <- COL4A6:[Fibroblast]	[Epithelial_cancer]:ITGA3_ITGB1 <- COL4A6:[Fibroblast]	40	12	17	4	23	8	Epithelial_cancer	rec_lig_cl	PDAC_class	fishers.exact	0.504846225535881	1.70992195504139	1
[Epithelial_cancer]:ITGA3_ITGB1 <- COL9A1:[Fibroblast]	[Epithelial_cancer]:ITGA3_ITGB1 <- COL9A1:[Fibroblast]	40	15	17	4	23	11	Epithelial_cancer	rec_lig_cl	PDAC_class	fishers.exact	0.187367637381542	2.89814545706648	1
[Epithelial_cancer]:ITGA3_ITGB1 <- LAMA5:[Fibroblast]	[Epithelial_cancer]:ITGA3_ITGB1 <- LAMA5:[Fibroblast]	40	4	17	0	23	4	Epithelial_cancer	rec_lig_cl	PDAC_class	fishers.exact	0.122934675566255	Inf	1
[Epithelial_cancer]:ITGA3_ITGB1 <- THBS4:[Fibroblast]	[Epithelial_cancer]:ITGA3_ITGB1 <- THBS4:[Fibroblast]	40	32	17	11	23	21	Epithelial_cancer	rec_lig_cl	PDAC_class	fishers.exact	0.0532224532224533	5.46804360218554	1
[Epithelial_cancer]:TNFRSF10D <- TNFSF10:[Fibroblast]	[Epithelial_cancer]:TNFRSF10D <- TNFSF10:[Fibroblast]	40	3	17	1	23	2	Epithelial_cancer	rec_lig_cl	PDAC_class	fishers.exact	1	1.50841601871706	1
[Epithelial_cancer]:MET <- ADAM10:[Fibroblast]	[Epithelial_cancer]:MET <- ADAM10:[Fibroblast]	40	4	17	1	23	3	Epithelial_cancer	rec_lig_cl	PDAC_class	fishers.exact	0.623503665608929	2.35218279219543	1
[Epithelial_cancer]:MET <- LGALS9:[Fibroblast]	[Epithelial_cancer]:MET <- LGALS9:[Fibroblast]	40	5	17	2	23	3	Epithelial_cancer	rec_lig_cl	PDAC_class	fishers.exact	1	1.12169283964691	1
[Epithelial_cancer]:MET <- SEMA4D:[Fibroblast]	[Epithelial_cancer]:MET <- SEMA4D:[Fibroblast]	40	2	17	1	23	1	Epithelial_cancer	rec_lig_cl	PDAC_class	fishers.exact	1	0.733187413397226	1
[Epithelial_cancer]:ITGA1_ITGB1 <- ANGPTL1:[Fibroblast]	[Epithelial_cancer]:ITGA1_ITGB1 <- ANGPTL1:[Fibroblast]	40	20	17	8	23	12	Epithelial_cancer	rec_lig_cl	PDAC_class	fishers.exact	1	1.22098777458684	1
[Epithelial_cancer]:ITGA1_ITGB1 <- CDH1:[Epithelial_cancer]	[Epithelial_cancer]:ITGA1_ITGB1 <- CDH1:[Epithelial_cancer]	40	20	17	8	23	12	Epithelial_cancer	rec_lig_cl	PDAC_class	fishers.exact	1	1.22098777458684	1
[Epithelial_cancer]:ITGA1_ITGB1 <- LAMA2:[Fibroblast]	[Epithelial_cancer]:ITGA1_ITGB1 <- LAMA2:[Fibroblast]	40	20	17	8	23	12	Epithelial_cancer	rec_lig_cl	PDAC_class	fishers.exact	1	1.22098777458684	1
[Epithelial_cancer]:ITGA1_ITGB1 <- LAMA3:[Epithelial_cancer]	[Epithelial_cancer]:ITGA1_ITGB1 <- LAMA3:[Epithelial_cancer]	40	20	17	8	23	12	Epithelial_cancer	rec_lig_cl	PDAC_class	fishers.exact	1	1.22098777458684	1
[Epithelial_cancer]:ITGA1_ITGB1 <- LAMA4:[Fibroblast]	[Epithelial_cancer]:ITGA1_ITGB1 <- LAMA4:[Fibroblast]	40	20	17	8	23	12	Epithelial_cancer	rec_lig_cl	PDAC_class	fishers.exact	1	1.22098777458684	1
[Epithelial_cancer]:ITGA1_ITGB1 <- LAMA5:[Epithelial_cancer]	[Epithelial_cancer]:ITGA1_ITGB1 <- LAMA5:[Epithelial_cancer]	40	20	17	8	23	12	Epithelial_cancer	rec_lig_cl	PDAC_class	fishers.exact	1	1.22098777458684	1
[Epithelial_cancer]:ITGA1_ITGB1 <- LAMA5:[Fibroblast]	[Epithelial_cancer]:ITGA1_ITGB1 <- LAMA5:[Fibroblast]	40	3	17	0	23	3	Epithelial_cancer	rec_lig_cl	PDAC_class	fishers.exact	0.248076923076923	Inf	1
[Epithelial_cancer]:ITGA1_ITGB1 <- LAMB1:[Fibroblast]	[Epithelial_cancer]:ITGA1_ITGB1 <- LAMB1:[Fibroblast]	40	20	17	8	23	12	Epithelial_cancer	rec_lig_cl	PDAC_class	fishers.exact	1	1.22098777458684	1
[Epithelial_cancer]:ITGA1_ITGB1 <- LAMB2:[Fibroblast]	[Epithelial_cancer]:ITGA1_ITGB1 <- LAMB2:[Fibroblast]	40	20	17	8	23	12	Epithelial_cancer	rec_lig_cl	PDAC_class	fishers.exact	1	1.22098777458684	1
[Epithelial_cancer]:ITGA1_ITGB1 <- LAMB3:[Epithelial_cancer]	[Epithelial_cancer]:ITGA1_ITGB1 <- LAMB3:[Epithelial_cancer]	40	20	17	8	23	12	Epithelial_cancer	rec_lig_cl	PDAC_class	fishers.exact	1	1.22098777458684	1
[Epithelial_cancer]:ITGA1_ITGB1 <- LAMC1:[Fibroblast]	[Epithelial_cancer]:ITGA1_ITGB1 <- LAMC1:[Fibroblast]	40	20	17	8	23	12	Epithelial_cancer	rec_lig_cl	PDAC_class	fishers.exact	1	1.22098777458684	1
[Epithelial_cancer]:ITGA1_ITGB1 <- LAMC2:[Epithelial_cancer]	[Epithelial_cancer]:ITGA1_ITGB1 <- LAMC2:[Epithelial_cancer]	40	20	17	8	23	12	Epithelial_cancer	rec_lig_cl	PDAC_class	fishers.exact	1	1.22098777458684	1
[Epithelial_cancer]:ITGB1_ITGA1 <- COL10A1:[Fibroblast]	[Epithelial_cancer]:ITGB1_ITGA1 <- COL10A1:[Fibroblast]	40	20	17	8	23	12	Epithelial_cancer	rec_lig_cl	PDAC_class	fishers.exact	1	1.22098777458684	1
[Epithelial_cancer]:ITGB1_ITGA1 <- COL11A1:[Fibroblast]	[Epithelial_cancer]:ITGB1_ITGA1 <- COL11A1:[Fibroblast]	40	19	17	8	23	11	Epithelial_cancer	rec_lig_cl	PDAC_class	fishers.exact	1	1.03046865765747	1
[Epithelial_cancer]:ITGB1_ITGA1 <- COL11A2:[CD8_T_cell]	[Epithelial_cancer]:ITGB1_ITGA1 <- COL11A2:[CD8_T_cell]	40	2	17	0	23	2	Epithelial_cancer	rec_lig_cl	PDAC_class	fishers.exact	0.498717948717949	Inf	1
[Epithelial_cancer]:ITGB1_ITGA1 <- COL11A2:[Fibroblast]	[Epithelial_cancer]:ITGB1_ITGA1 <- COL11A2:[Fibroblast]	40	5	17	2	23	3	Epithelial_cancer	rec_lig_cl	PDAC_class	fishers.exact	1	1.12169283964691	1
[Epithelial_cancer]:ITGB1_ITGA1 <- COL12A1:[Fibroblast]	[Epithelial_cancer]:ITGB1_ITGA1 <- COL12A1:[Fibroblast]	40	20	17	8	23	12	Epithelial_cancer	rec_lig_cl	PDAC_class	fishers.exact	1	1.22098777458684	1
[Epithelial_cancer]:ITGB1_ITGA1 <- COL13A1:[Fibroblast]	[Epithelial_cancer]:ITGB1_ITGA1 <- COL13A1:[Fibroblast]	40	15	17	7	23	8	Epithelial_cancer	rec_lig_cl	PDAC_class	fishers.exact	0.748577832560035	0.767153176983107	1
[Epithelial_cancer]:ITGB1_ITGA1 <- COL14A1:[Fibroblast]	[Epithelial_cancer]:ITGB1_ITGA1 <- COL14A1:[Fibroblast]	40	20	17	8	23	12	Epithelial_cancer	rec_lig_cl	PDAC_class	fishers.exact	1	1.22098777458684	1
[Epithelial_cancer]:ITGB1_ITGA1 <- COL15A1:[Fibroblast]	[Epithelial_cancer]:ITGB1_ITGA1 <- COL15A1:[Fibroblast]	40	20	17	8	23	12	Epithelial_cancer	rec_lig_cl	PDAC_class	fishers.exact	1	1.22098777458684	1
[Epithelial_cancer]:ITGB1_ITGA1 <- COL16A1:[Epithelial_cancer]	[Epithelial_cancer]:ITGB1_ITGA1 <- COL16A1:[Epithelial_cancer]	40	4	17	1	23	3	Epithelial_cancer	rec_lig_cl	PDAC_class	fishers.exact	0.623503665608929	2.35218279219543	1
[Epithelial_cancer]:ITGB1_ITGA1 <- COL16A1:[Fibroblast]	[Epithelial_cancer]:ITGB1_ITGA1 <- COL16A1:[Fibroblast]	40	20	17	8	23	12	Epithelial_cancer	rec_lig_cl	PDAC_class	fishers.exact	1	1.22098777458684	1
[Epithelial_cancer]:ITGB1_ITGA1 <- COL17A1:[Epithelial_cancer]	[Epithelial_cancer]:ITGB1_ITGA1 <- COL17A1:[Epithelial_cancer]	40	20	17	8	23	12	Epithelial_cancer	rec_lig_cl	PDAC_class	fishers.exact	1	1.22098777458684	1
[Epithelial_cancer]:ITGB1_ITGA1 <- COL18A1:[Epithelial_cancer]	[Epithelial_cancer]:ITGB1_ITGA1 <- COL18A1:[Epithelial_cancer]	40	2	17	1	23	1	Epithelial_cancer	rec_lig_cl	PDAC_class	fishers.exact	1	0.733187413397226	1
[Epithelial_cancer]:ITGB1_ITGA1 <- COL18A1:[Fibroblast]	[Epithelial_cancer]:ITGB1_ITGA1 <- COL18A1:[Fibroblast]	40	20	17	8	23	12	Epithelial_cancer	rec_lig_cl	PDAC_class	fishers.exact	1	1.22098777458684	1
[Epithelial_cancer]:ITGB1_ITGA1 <- COL1A1:[Fibroblast]	[Epithelial_cancer]:ITGB1_ITGA1 <- COL1A1:[Fibroblast]	40	20	17	8	23	12	Epithelial_cancer	rec_lig_cl	PDAC_class	fishers.exact	1	1.22098777458684	1
[Epithelial_cancer]:ITGB1_ITGA1 <- COL1A2:[Fibroblast]	[Epithelial_cancer]:ITGB1_ITGA1 <- COL1A2:[Fibroblast]	40	20	17	8	23	12	Epithelial_cancer	rec_lig_cl	PDAC_class	fishers.exact	1	1.22098777458684	1
[Epithelial_cancer]:ITGB1_ITGA1 <- COL21A1:[Fibroblast]	[Epithelial_cancer]:ITGB1_ITGA1 <- COL21A1:[Fibroblast]	40	18	17	6	23	12	Epithelial_cancer	rec_lig_cl	PDAC_class	fishers.exact	0.347564160378399	1.96524692591605	1
[Epithelial_cancer]:ITGB1_ITGA1 <- COL24A1:[Fibroblast]	[Epithelial_cancer]:ITGB1_ITGA1 <- COL24A1:[Fibroblast]	40	15	17	8	23	7	Epithelial_cancer	rec_lig_cl	PDAC_class	fishers.exact	0.335527128908664	0.501254138041522	1
[Epithelial_cancer]:ITGB1_ITGA1 <- COL27A1:[Fibroblast]	[Epithelial_cancer]:ITGB1_ITGA1 <- COL27A1:[Fibroblast]	40	9	17	3	23	6	Epithelial_cancer	rec_lig_cl	PDAC_class	fishers.exact	0.707120582120582	1.62705960793007	1
[Epithelial_cancer]:ITGB1_ITGA1 <- COL3A1:[Fibroblast]	[Epithelial_cancer]:ITGB1_ITGA1 <- COL3A1:[Fibroblast]	40	20	17	8	23	12	Epithelial_cancer	rec_lig_cl	PDAC_class	fishers.exact	1	1.22098777458684	1
[Epithelial_cancer]:ITGB1_ITGA1 <- COL4A1:[Fibroblast]	[Epithelial_cancer]:ITGB1_ITGA1 <- COL4A1:[Fibroblast]	40	20	17	8	23	12	Epithelial_cancer	rec_lig_cl	PDAC_class	fishers.exact	1	1.22098777458684	1
[Epithelial_cancer]:ITGB1_ITGA1 <- COL4A2:[Fibroblast]	[Epithelial_cancer]:ITGB1_ITGA1 <- COL4A2:[Fibroblast]	40	20	17	8	23	12	Epithelial_cancer	rec_lig_cl	PDAC_class	fishers.exact	1	1.22098777458684	1
[Epithelial_cancer]:ITGB1_ITGA1 <- COL4A5:[Fibroblast]	[Epithelial_cancer]:ITGB1_ITGA1 <- COL4A5:[Fibroblast]	40	18	17	6	23	12	Epithelial_cancer	rec_lig_cl	PDAC_class	fishers.exact	0.347564160378399	1.96524692591605	1
[Epithelial_cancer]:ITGB1_ITGA1 <- COL4A6:[Fibroblast]	[Epithelial_cancer]:ITGB1_ITGA1 <- COL4A6:[Fibroblast]	40	8	17	3	23	5	Epithelial_cancer	rec_lig_cl	PDAC_class	fishers.exact	1	1.28801418811975	1
[Epithelial_cancer]:ITGB1_ITGA1 <- COL5A1:[Fibroblast]	[Epithelial_cancer]:ITGB1_ITGA1 <- COL5A1:[Fibroblast]	40	20	17	8	23	12	Epithelial_cancer	rec_lig_cl	PDAC_class	fishers.exact	1	1.22098777458684	1
[Epithelial_cancer]:ITGB1_ITGA1 <- COL5A2:[Fibroblast]	[Epithelial_cancer]:ITGB1_ITGA1 <- COL5A2:[Fibroblast]	40	20	17	8	23	12	Epithelial_cancer	rec_lig_cl	PDAC_class	fishers.exact	1	1.22098777458684	1
[Epithelial_cancer]:ITGB1_ITGA1 <- COL5A3:[Fibroblast]	[Epithelial_cancer]:ITGB1_ITGA1 <- COL5A3:[Fibroblast]	40	19	17	8	23	11	Epithelial_cancer	rec_lig_cl	PDAC_class	fishers.exact	1	1.03046865765747	1
[Epithelial_cancer]:ITGB1_ITGA1 <- COL6A1:[Fibroblast]	[Epithelial_cancer]:ITGB1_ITGA1 <- COL6A1:[Fibroblast]	40	20	17	8	23	12	Epithelial_cancer	rec_lig_cl	PDAC_class	fishers.exact	1	1.22098777458684	1
[Epithelial_cancer]:ITGB1_ITGA1 <- COL6A2:[CD8_T_cell]	[Epithelial_cancer]:ITGB1_ITGA1 <- COL6A2:[CD8_T_cell]	40	1	17	0	23	1	Epithelial_cancer	rec_lig_cl	PDAC_class	fishers.exact	1	Inf	1
[Epithelial_cancer]:ITGB1_ITGA1 <- COL6A2:[Fibroblast]	[Epithelial_cancer]:ITGB1_ITGA1 <- COL6A2:[Fibroblast]	40	20	17	8	23	12	Epithelial_cancer	rec_lig_cl	PDAC_class	fishers.exact	1	1.22098777458684	1
[Epithelial_cancer]:ITGB1_ITGA1 <- COL6A3:[Fibroblast]	[Epithelial_cancer]:ITGB1_ITGA1 <- COL6A3:[Fibroblast]	40	20	17	8	23	12	Epithelial_cancer	rec_lig_cl	PDAC_class	fishers.exact	1	1.22098777458684	1
[Epithelial_cancer]:ITGB1_ITGA1 <- COL7A1:[Fibroblast]	[Epithelial_cancer]:ITGB1_ITGA1 <- COL7A1:[Fibroblast]	40	14	17	6	23	8	Epithelial_cancer	rec_lig_cl	PDAC_class	fishers.exact	1	0.978319760870971	1
[Epithelial_cancer]:ITGB1_ITGA1 <- COL8A1:[Fibroblast]	[Epithelial_cancer]:ITGB1_ITGA1 <- COL8A1:[Fibroblast]	40	20	17	8	23	12	Epithelial_cancer	rec_lig_cl	PDAC_class	fishers.exact	1	1.22098777458684	1
[Epithelial_cancer]:ITGB1_ITGA1 <- COL8A2:[Fibroblast]	[Epithelial_cancer]:ITGB1_ITGA1 <- COL8A2:[Fibroblast]	40	20	17	8	23	12	Epithelial_cancer	rec_lig_cl	PDAC_class	fishers.exact	1	1.22098777458684	1
[Epithelial_cancer]:ITGB1_ITGA1 <- COL9A1:[Fibroblast]	[Epithelial_cancer]:ITGB1_ITGA1 <- COL9A1:[Fibroblast]	40	9	17	2	23	7	Epithelial_cancer	rec_lig_cl	PDAC_class	fishers.exact	0.255689900426743	3.19060926555597	1
[Epithelial_cancer]:ITGB1_ITGA1 <- COL9A2:[Epithelial_cancer]	[Epithelial_cancer]:ITGB1_ITGA1 <- COL9A2:[Epithelial_cancer]	40	19	17	8	23	11	Epithelial_cancer	rec_lig_cl	PDAC_class	fishers.exact	1	1.03046865765747	1
[Epithelial_cancer]:ITGB1_ITGA1 <- SEMA7A:[Epithelial_cancer]	[Epithelial_cancer]:ITGB1_ITGA1 <- SEMA7A:[Epithelial_cancer]	40	17	17	7	23	10	Epithelial_cancer	rec_lig_cl	PDAC_class	fishers.exact	1	1.09631453995862	1
[Epithelial_cancer]:LGR4 <- TNFSF11:[Fibroblast]	[Epithelial_cancer]:LGR4 <- TNFSF11:[Fibroblast]	40	18	17	5	23	13	Epithelial_cancer	rec_lig_cl	PDAC_class	fishers.exact	0.115875296876409	3.02923864830214	1
[Epithelial_cancer]:THBD <- HMGB1:[Fibroblast]	[Epithelial_cancer]:THBD <- HMGB1:[Fibroblast]	40	5	17	2	23	3	Epithelial_cancer	rec_lig_cl	PDAC_class	fishers.exact	1	1.12169283964691	1
[Epithelial_cancer]:IL10RB_IFNLR1 <- IFNL1:[CD8_T_cell]	[Epithelial_cancer]:IL10RB_IFNLR1 <- IFNL1:[CD8_T_cell]	40	3	17	1	23	2	Epithelial_cancer	rec_lig_cl	PDAC_class	fishers.exact	1	1.50841601871706	1
[Epithelial_cancer]:SORT1 <- BDNF:[Fibroblast]	[Epithelial_cancer]:SORT1 <- BDNF:[Fibroblast]	40	8	17	2	23	6	Epithelial_cancer	rec_lig_cl	PDAC_class	fishers.exact	0.42843248106406	2.58682544565882	1
[Epithelial_cancer]:SORT1 <- COPA:[Epithelial_cancer]	[Epithelial_cancer]:SORT1 <- COPA:[Epithelial_cancer]	40	22	17	7	23	15	Epithelial_cancer	rec_lig_cl	PDAC_class	fishers.exact	0.199978354327632	2.61064373063779	1
[Epithelial_cancer]:SORT1 <- LRPAP1:[Fibroblast]	[Epithelial_cancer]:SORT1 <- LRPAP1:[Fibroblast]	40	25	17	8	23	17	Epithelial_cancer	rec_lig_cl	PDAC_class	fishers.exact	0.10736967501428	3.09026059671951	1
[Epithelial_cancer]:PTPRF <- NTRK3:[Fibroblast]	[Epithelial_cancer]:PTPRF <- NTRK3:[Fibroblast]	40	19	17	5	23	14	Epithelial_cancer	rec_lig_cl	PDAC_class	fishers.exact	0.0623551694074498	3.60524981107923	1
[Epithelial_cancer]:F11R <- BDNF:[Fibroblast]	[Epithelial_cancer]:F11R <- BDNF:[Fibroblast]	40	10	17	3	23	7	Epithelial_cancer	rec_lig_cl	PDAC_class	fishers.exact	0.470927503185568	2.00647915113348	1
[Epithelial_cancer]:SDC1 <- COL4A6:[Fibroblast]	[Epithelial_cancer]:SDC1 <- COL4A6:[Fibroblast]	40	12	17	4	23	8	Epithelial_cancer	rec_lig_cl	PDAC_class	fishers.exact	0.504846225535881	1.70992195504139	1
[Epithelial_cancer]:SDC1 <- COL6A2:[CD8_T_cell]	[Epithelial_cancer]:SDC1 <- COL6A2:[CD8_T_cell]	40	2	17	1	23	1	Epithelial_cancer	rec_lig_cl	PDAC_class	fishers.exact	1	0.733187413397226	1
[Epithelial_cancer]:SDC1 <- COL9A1:[Fibroblast]	[Epithelial_cancer]:SDC1 <- COL9A1:[Fibroblast]	40	15	17	4	23	11	Epithelial_cancer	rec_lig_cl	PDAC_class	fishers.exact	0.187367637381542	2.89814545706648	1
[Epithelial_cancer]:SDC1 <- FGF2:[Fibroblast]	[Epithelial_cancer]:SDC1 <- FGF2:[Fibroblast]	40	27	17	8	23	19	Epithelial_cancer	rec_lig_cl	PDAC_class	fishers.exact	0.0383102095421339	5.09803841171494	1
[Epithelial_cancer]:SDC1 <- HMGB1:[Fibroblast]	[Epithelial_cancer]:SDC1 <- HMGB1:[Fibroblast]	40	13	17	5	23	8	Epithelial_cancer	rec_lig_cl	PDAC_class	fishers.exact	1	1.27216089327299	1
[Epithelial_cancer]:SDC1 <- LAMA5:[Fibroblast]	[Epithelial_cancer]:SDC1 <- LAMA5:[Fibroblast]	40	4	17	0	23	4	Epithelial_cancer	rec_lig_cl	PDAC_class	fishers.exact	0.122934675566255	Inf	1
[Epithelial_cancer]:SDC1 <- LPL:[Fibroblast]	[Epithelial_cancer]:SDC1 <- LPL:[Fibroblast]	40	23	17	11	23	12	Epithelial_cancer	rec_lig_cl	PDAC_class	fishers.exact	0.525362837810001	0.602853620749534	1
[Epithelial_cancer]:SDC1 <- THBS4:[Fibroblast]	[Epithelial_cancer]:SDC1 <- THBS4:[Fibroblast]	40	33	17	12	23	21	Epithelial_cancer	rec_lig_cl	PDAC_class	fishers.exact	0.113434183171025	4.20974996447572	1
[Epithelial_cancer]:ITGAV_ITGB8 <- COL4A6:[Fibroblast]	[Epithelial_cancer]:ITGAV_ITGB8 <- COL4A6:[Fibroblast]	40	11	17	4	23	7	Epithelial_cancer	rec_lig_cl	PDAC_class	fishers.exact	0.729795117698344	1.40954173619059	1
[Epithelial_cancer]:ITGAV_ITGB8 <- COL6A2:[CD8_T_cell]	[Epithelial_cancer]:ITGAV_ITGB8 <- COL6A2:[CD8_T_cell]	40	2	17	1	23	1	Epithelial_cancer	rec_lig_cl	PDAC_class	fishers.exact	1	0.733187413397226	1
[Epithelial_cancer]:ITGAV_ITGB8 <- COL9A1:[Fibroblast]	[Epithelial_cancer]:ITGAV_ITGB8 <- COL9A1:[Fibroblast]	40	13	17	4	23	9	Epithelial_cancer	rec_lig_cl	PDAC_class	fishers.exact	0.332569221056429	2.0515109720639	1
[Epithelial_cancer]:ITGAV_ITGB8 <- LAMA5:[Fibroblast]	[Epithelial_cancer]:ITGAV_ITGB8 <- LAMA5:[Fibroblast]	40	4	17	0	23	4	Epithelial_cancer	rec_lig_cl	PDAC_class	fishers.exact	0.122934675566255	Inf	1
[Epithelial_cancer]:IL6R <- ADAM10:[Fibroblast]	[Epithelial_cancer]:IL6R <- ADAM10:[Fibroblast]	40	3	17	1	23	2	Epithelial_cancer	rec_lig_cl	PDAC_class	fishers.exact	1	1.50841601871706	1
[Epithelial_cancer]:IL6R <- ADAM17:[CD8_T_cell]	[Epithelial_cancer]:IL6R <- ADAM17:[CD8_T_cell]	40	5	17	1	23	4	Epithelial_cancer	rec_lig_cl	PDAC_class	fishers.exact	0.372506109348215	3.27918908988454	1
[Epithelial_cancer]:CD44 <- ADAM10:[Fibroblast]	[Epithelial_cancer]:CD44 <- ADAM10:[Fibroblast]	40	4	17	1	23	3	Epithelial_cancer	rec_lig_cl	PDAC_class	fishers.exact	0.623503665608929	2.35218279219543	1
[Epithelial_cancer]:CD44 <- COL4A6:[Fibroblast]	[Epithelial_cancer]:CD44 <- COL4A6:[Fibroblast]	40	10	17	2	23	8	Epithelial_cancer	rec_lig_cl	PDAC_class	fishers.exact	0.144975980290072	3.8709744125137	1
[Epithelial_cancer]:CD44 <- COL6A2:[CD8_T_cell]	[Epithelial_cancer]:CD44 <- COL6A2:[CD8_T_cell]	40	2	17	1	23	1	Epithelial_cancer	rec_lig_cl	PDAC_class	fishers.exact	1	0.733187413397226	1
[Epithelial_cancer]:CD44 <- COL9A1:[Fibroblast]	[Epithelial_cancer]:CD44 <- COL9A1:[Fibroblast]	40	13	17	2	23	11	Epithelial_cancer	rec_lig_cl	PDAC_class	fishers.exact	0.0204209830109953	6.55481272059727	1
[Epithelial_cancer]:CD44 <- FGF2:[Fibroblast]	[Epithelial_cancer]:CD44 <- FGF2:[Fibroblast]	40	26	17	7	23	19	Epithelial_cancer	rec_lig_cl	PDAC_class	fishers.exact	0.00930830719484782	6.4174486200796	1
[Epithelial_cancer]:CD44 <- HAS2:[Epithelial_cancer]	[Epithelial_cancer]:CD44 <- HAS2:[Epithelial_cancer]	40	3	17	0	23	3	Epithelial_cancer	rec_lig_cl	PDAC_class	fishers.exact	0.248076923076923	Inf	1
[Epithelial_cancer]:CD44 <- LAMA5:[Fibroblast]	[Epithelial_cancer]:CD44 <- LAMA5:[Fibroblast]	40	4	17	0	23	4	Epithelial_cancer	rec_lig_cl	PDAC_class	fishers.exact	0.122934675566255	Inf	1
[Epithelial_cancer]:CD44 <- LGALS9:[Fibroblast]	[Epithelial_cancer]:CD44 <- LGALS9:[Fibroblast]	40	4	17	1	23	3	Epithelial_cancer	rec_lig_cl	PDAC_class	fishers.exact	0.623503665608929	2.35218279219543	1
[Epithelial_cancer]:CD44 <- LPL:[Fibroblast]	[Epithelial_cancer]:CD44 <- LPL:[Fibroblast]	40	21	17	9	23	12	Epithelial_cancer	rec_lig_cl	PDAC_class	fishers.exact	1	0.970432232527351	1
[Epithelial_cancer]:CD44 <- MADCAM1:[Fibroblast]	[Epithelial_cancer]:CD44 <- MADCAM1:[Fibroblast]	40	8	17	1	23	7	Epithelial_cancer	rec_lig_cl	PDAC_class	fishers.exact	0.107415107415107	6.71266130480543	1
[Epithelial_cancer]:CD44 <- MMP9:[CD8_T_cell]	[Epithelial_cancer]:CD44 <- MMP9:[CD8_T_cell]	40	5	17	1	23	4	Epithelial_cancer	rec_lig_cl	PDAC_class	fishers.exact	0.372506109348215	3.27918908988454	1
[Epithelial_cancer]:CD44 <- PRG4:[Fibroblast]	[Epithelial_cancer]:CD44 <- PRG4:[Fibroblast]	40	22	17	5	23	17	Epithelial_cancer	rec_lig_cl	PDAC_class	fishers.exact	0.00952119741886149	6.43038598037246	1
[Epithelial_cancer]:CD44 <- SIGLEC15:[Epithelial_cancer]	[Epithelial_cancer]:CD44 <- SIGLEC15:[Epithelial_cancer]	40	19	17	6	23	13	Epithelial_cancer	rec_lig_cl	PDAC_class	fishers.exact	0.216428263636273	2.330873180551	1
[Epithelial_cancer]:IL6R_IL6ST <- IL6:[Fibroblast]	[Epithelial_cancer]:IL6R_IL6ST <- IL6:[Fibroblast]	40	9	17	7	23	2	Epithelial_cancer	rec_lig_cl	PDAC_class	fishers.exact	0.0231165882481672	0.143640700662674	1
[Epithelial_cancer]:ITGAV_ITGB5 <- SPP1:[CD8_T_cell]	[Epithelial_cancer]:ITGAV_ITGB5 <- SPP1:[CD8_T_cell]	40	10	17	5	23	5	Epithelial_cancer	rec_lig_cl	PDAC_class	fishers.exact	0.716568305277983	0.673594538646557	1
[Epithelial_cancer]:GRIN2D <- HRAS:[Epithelial_cancer]	[Epithelial_cancer]:GRIN2D <- HRAS:[Epithelial_cancer]	40	8	17	1	23	7	Epithelial_cancer	rec_lig_cl	PDAC_class	fishers.exact	0.107415107415107	6.71266130480543	1
[Epithelial_cancer]:GRIN2D <- HSPA1A:[Epithelial_cancer]	[Epithelial_cancer]:GRIN2D <- HSPA1A:[Epithelial_cancer]	40	6	17	1	23	5	Epithelial_cancer	rec_lig_cl	PDAC_class	fishers.exact	0.215632636685268	4.30224910418251	1
[Epithelial_cancer]:GRIN2D <- IL16:[CD8_T_cell]	[Epithelial_cancer]:GRIN2D <- IL16:[CD8_T_cell]	40	7	17	1	23	6	Epithelial_cancer	rec_lig_cl	PDAC_class	fishers.exact	0.205482000218842	5.44008360178789	1
[Epithelial_cancer]:CACNA1C <- NCAM1:[CD8_T_cell]	[Epithelial_cancer]:CACNA1C <- NCAM1:[CD8_T_cell]	40	4	17	1	23	3	Epithelial_cancer	rec_lig_cl	PDAC_class	fishers.exact	0.623503665608929	2.35218279219543	1
[Epithelial_cancer]:CACNA1C <- RIMS1:[Fibroblast]	[Epithelial_cancer]:CACNA1C <- RIMS1:[Fibroblast]	40	2	17	1	23	1	Epithelial_cancer	rec_lig_cl	PDAC_class	fishers.exact	1	0.733187413397226	1
[Epithelial_cancer]:LDLR <- APOA1:[Fibroblast]	[Epithelial_cancer]:LDLR <- APOA1:[Fibroblast]	40	14	17	6	23	8	Epithelial_cancer	rec_lig_cl	PDAC_class	fishers.exact	1	0.978319760870971	1
[Epithelial_cancer]:LDLR <- LRPAP1:[Fibroblast]	[Epithelial_cancer]:LDLR <- LRPAP1:[Fibroblast]	40	29	17	9	23	20	Epithelial_cancer	rec_lig_cl	PDAC_class	fishers.exact	0.0304802647756807	5.63944585371184	1
[Epithelial_cancer]:LDLR <- RPS27A:[Fibroblast]	[Epithelial_cancer]:LDLR <- RPS27A:[Fibroblast]	40	17	17	7	23	10	Epithelial_cancer	rec_lig_cl	PDAC_class	fishers.exact	1	1.09631453995862	1
[Epithelial_cancer]:CD74_CD44 <- MIF:[Fibroblast]	[Epithelial_cancer]:CD74_CD44 <- MIF:[Fibroblast]	40	16	17	5	23	11	Epithelial_cancer	rec_lig_cl	PDAC_class	fishers.exact	0.332222723279453	2.1567637004702	1
[Epithelial_cancer]:EPHA2 <- EFNA5:[Fibroblast]	[Epithelial_cancer]:EPHA2 <- EFNA5:[Fibroblast]	40	2	17	1	23	1	Epithelial_cancer	rec_lig_cl	PDAC_class	fishers.exact	1	0.733187413397226	1
[truncated: 3,276 more rows]
