# Supplementary material for: Differential cell signaling testing for cell-cell communication inference from single-cell data by dominoSignal
Source: Bioinformatics. 2026 Feb 26;42(3):btag089. doi: 10.1093/bioinformatics/btag089 (PMC12998610; doi:10.1093/bioinformatics/btag089)
Supplement: btag089_Supplementary_Data [file btag089_supplementary_data.zip › T09_DCST_Epithelial_cancer_intercellular_CellChat.csv]

	cluster	linkage	group.by	test_name	feature	odds.ratio	p.value	p.adj	total_count	basal_predominant_count	classical_predominant_count	total_n	basal_predominant_n	classical_predominant_n
[Epithelial_cancer]:(ACVR1+TGFBR1) <- TGFB1:[CD8_T_cell]	Epithelial_cancer	rec_lig_cl	PDAC_class	fishers.exact	[Epithelial_cancer]:(ACVR1+TGFBR1) <- TGFB1:[CD8_T_cell]	0	1	1	1	0	1	40	17	23
[Epithelial_cancer]:(ACVR1+TGFBR1) <- TGFB1:[Fibroblast]	Epithelial_cancer	rec_lig_cl	PDAC_class	fishers.exact	[Epithelial_cancer]:(ACVR1+TGFBR1) <- TGFB1:[Fibroblast]	0	0.498717948717949	1	2	0	2	40	17	23
[Epithelial_cancer]:(ACVR1+TGFBR1) <- TGFB3:[CD8_T_cell]	Epithelial_cancer	rec_lig_cl	PDAC_class	fishers.exact	[Epithelial_cancer]:(ACVR1+TGFBR1) <- TGFB3:[CD8_T_cell]	0	1	1	1	0	1	40	17	23
[Epithelial_cancer]:(ACVR1+TGFBR1) <- TGFB3:[Fibroblast]	Epithelial_cancer	rec_lig_cl	PDAC_class	fishers.exact	[Epithelial_cancer]:(ACVR1+TGFBR1) <- TGFB3:[Fibroblast]	0	0.498717948717949	1	2	0	2	40	17	23
[Epithelial_cancer]:(ACVR1B+ACVR2A) <- INHBA:[Fibroblast]	Epithelial_cancer	rec_lig_cl	PDAC_class	fishers.exact	[Epithelial_cancer]:(ACVR1B+ACVR2A) <- INHBA:[Fibroblast]	Inf	0.425	1	1	1	0	40	17	23
[Epithelial_cancer]:(ACVR1B+TGFBR2) <- TGFB1:[CD8_T_cell]	Epithelial_cancer	rec_lig_cl	PDAC_class	fishers.exact	[Epithelial_cancer]:(ACVR1B+TGFBR2) <- TGFB1:[CD8_T_cell]	0	1	1	1	0	1	40	17	23
[Epithelial_cancer]:(ACVR1B+TGFBR2) <- TGFB1:[Epithelial_cancer]	Epithelial_cancer	rec_lig_cl	PDAC_class	fishers.exact	[Epithelial_cancer]:(ACVR1B+TGFBR2) <- TGFB1:[Epithelial_cancer]	0	1	1	1	0	1	40	17	23
[Epithelial_cancer]:(ACVR1B+TGFBR2) <- TGFB1:[Fibroblast]	Epithelial_cancer	rec_lig_cl	PDAC_class	fishers.exact	[Epithelial_cancer]:(ACVR1B+TGFBR2) <- TGFB1:[Fibroblast]	0	0.122934675566255	1	4	0	4	40	17	23
[Epithelial_cancer]:(ACVR1B+TGFBR2) <- TGFB2:[Epithelial_cancer]	Epithelial_cancer	rec_lig_cl	PDAC_class	fishers.exact	[Epithelial_cancer]:(ACVR1B+TGFBR2) <- TGFB2:[Epithelial_cancer]	Inf	0.425	1	1	1	0	40	17	23
[Epithelial_cancer]:(ACVR1B+TGFBR2) <- TGFB3:[Fibroblast]	Epithelial_cancer	rec_lig_cl	PDAC_class	fishers.exact	[Epithelial_cancer]:(ACVR1B+TGFBR2) <- TGFB3:[Fibroblast]	0.232436564174732	0.215632636685268	1	6	1	5	40	17	23
[Epithelial_cancer]:(CD74+CD44) <- MIF:[CD8_T_cell]	Epithelial_cancer	rec_lig_cl	PDAC_class	fishers.exact	[Epithelial_cancer]:(CD74+CD44) <- MIF:[CD8_T_cell]	0.323597304726197	0.10736967501428	1	25	8	17	40	17	23
[Epithelial_cancer]:(CD74+CD44) <- MIF:[Epithelial_cancer]	Epithelial_cancer	rec_lig_cl	PDAC_class	fishers.exact	[Epithelial_cancer]:(CD74+CD44) <- MIF:[Epithelial_cancer]	0.322335232578379	0.170940684845023	1	27	9	18	40	17	23
[Epithelial_cancer]:(CD74+CD44) <- MIF:[Fibroblast]	Epithelial_cancer	rec_lig_cl	PDAC_class	fishers.exact	[Epithelial_cancer]:(CD74+CD44) <- MIF:[Fibroblast]	0.322335232578379	0.170940684845023	1	27	9	18	40	17	23
[Epithelial_cancer]:(CD74+CXCR4) <- MIF:[CD8_T_cell]	Epithelial_cancer	rec_lig_cl	PDAC_class	fishers.exact	[Epithelial_cancer]:(CD74+CXCR4) <- MIF:[CD8_T_cell]	0.330115951927555	0.115875296876409	1	18	5	13	40	17	23
[Epithelial_cancer]:(CD74+CXCR4) <- MIF:[Epithelial_cancer]	Epithelial_cancer	rec_lig_cl	PDAC_class	fishers.exact	[Epithelial_cancer]:(CD74+CXCR4) <- MIF:[Epithelial_cancer]	0.429023770295221	0.216428263636273	1	19	6	13	40	17	23
[Epithelial_cancer]:(CD74+CXCR4) <- MIF:[Fibroblast]	Epithelial_cancer	rec_lig_cl	PDAC_class	fishers.exact	[Epithelial_cancer]:(CD74+CXCR4) <- MIF:[Fibroblast]	0.429023770295221	0.216428263636273	1	19	6	13	40	17	23
[Epithelial_cancer]:(EGFR+ERBB2) <- AREG:[Epithelial_cancer]	Epithelial_cancer	rec_lig_cl	PDAC_class	fishers.exact	[Epithelial_cancer]:(EGFR+ERBB2) <- AREG:[Epithelial_cancer]	3.13441661573795	0.372506109348215	1	6	4	2	40	17	23
[Epithelial_cancer]:(EGFR+ERBB2) <- AREG:[Fibroblast]	Epithelial_cancer	rec_lig_cl	PDAC_class	fishers.exact	[Epithelial_cancer]:(EGFR+ERBB2) <- AREG:[Fibroblast]	0	1	1	1	0	1	40	17	23
[Epithelial_cancer]:(EGFR+ERBB2) <- EREG:[Epithelial_cancer]	Epithelial_cancer	rec_lig_cl	PDAC_class	fishers.exact	[Epithelial_cancer]:(EGFR+ERBB2) <- EREG:[Epithelial_cancer]	Inf	0.174358974358974	1	2	2	0	40	17	23
[Epithelial_cancer]:(EGFR+ERBB2) <- EREG:[Fibroblast]	Epithelial_cancer	rec_lig_cl	PDAC_class	fishers.exact	[Epithelial_cancer]:(EGFR+ERBB2) <- EREG:[Fibroblast]	0	1	1	1	0	1	40	17	23
[Epithelial_cancer]:(EGFR+ERBB2) <- HBEGF:[Epithelial_cancer]	Epithelial_cancer	rec_lig_cl	PDAC_class	fishers.exact	[Epithelial_cancer]:(EGFR+ERBB2) <- HBEGF:[Epithelial_cancer]	1.38806169309773	1	1	4	2	2	40	17	23
[Epithelial_cancer]:(EGFR+ERBB2) <- TGFA:[CD8_T_cell]	Epithelial_cancer	rec_lig_cl	PDAC_class	fishers.exact	[Epithelial_cancer]:(EGFR+ERBB2) <- TGFA:[CD8_T_cell]	0	1	1	1	0	1	40	17	23
[Epithelial_cancer]:(EGFR+ERBB2) <- TGFA:[Epithelial_cancer]	Epithelial_cancer	rec_lig_cl	PDAC_class	fishers.exact	[Epithelial_cancer]:(EGFR+ERBB2) <- TGFA:[Epithelial_cancer]	2.70477754677331	0.249915502547081	1	8	5	3	40	17	23
[Epithelial_cancer]:(FZD5+LRP5) <- WNT10A:[Epithelial_cancer]	Epithelial_cancer	rec_lig_cl	PDAC_class	fishers.exact	[Epithelial_cancer]:(FZD5+LRP5) <- WNT10A:[Epithelial_cancer]	Inf	0.174358974358974	1	2	2	0	40	17	23
[Epithelial_cancer]:(FZD5+LRP5) <- WNT2:[Fibroblast]	Epithelial_cancer	rec_lig_cl	PDAC_class	fishers.exact	[Epithelial_cancer]:(FZD5+LRP5) <- WNT2:[Fibroblast]	2.2036890319933	0.633961897119792	1	5	3	2	40	17	23
[Epithelial_cancer]:(FZD5+LRP5) <- WNT2B:[Fibroblast]	Epithelial_cancer	rec_lig_cl	PDAC_class	fishers.exact	[Epithelial_cancer]:(FZD5+LRP5) <- WNT2B:[Fibroblast]	0	1	1	1	0	1	40	17	23
[Epithelial_cancer]:(FZD5+LRP5) <- WNT4:[Fibroblast]	Epithelial_cancer	rec_lig_cl	PDAC_class	fishers.exact	[Epithelial_cancer]:(FZD5+LRP5) <- WNT4:[Fibroblast]	0	0.498717948717949	1	2	0	2	40	17	23
[Epithelial_cancer]:(FZD5+LRP5) <- WNT7A:[Epithelial_cancer]	Epithelial_cancer	rec_lig_cl	PDAC_class	fishers.exact	[Epithelial_cancer]:(FZD5+LRP5) <- WNT7A:[Epithelial_cancer]	Inf	0.425	1	1	1	0	40	17	23
[Epithelial_cancer]:(FZD5+LRP5) <- WNT7B:[Epithelial_cancer]	Epithelial_cancer	rec_lig_cl	PDAC_class	fishers.exact	[Epithelial_cancer]:(FZD5+LRP5) <- WNT7B:[Epithelial_cancer]	Inf	0.174358974358974	1	2	2	0	40	17	23
[Epithelial_cancer]:(FZD5+LRP6) <- WNT10A:[Epithelial_cancer]	Epithelial_cancer	rec_lig_cl	PDAC_class	fishers.exact	[Epithelial_cancer]:(FZD5+LRP6) <- WNT10A:[Epithelial_cancer]	Inf	0.425	1	1	1	0	40	17	23
[Epithelial_cancer]:(FZD5+LRP6) <- WNT2:[Fibroblast]	Epithelial_cancer	rec_lig_cl	PDAC_class	fishers.exact	[Epithelial_cancer]:(FZD5+LRP6) <- WNT2:[Fibroblast]	0.662947083292395	1	1	3	1	2	40	17	23
[Epithelial_cancer]:(FZD5+LRP6) <- WNT4:[Fibroblast]	Epithelial_cancer	rec_lig_cl	PDAC_class	fishers.exact	[Epithelial_cancer]:(FZD5+LRP6) <- WNT4:[Fibroblast]	0	0.498717948717949	1	2	0	2	40	17	23
[Epithelial_cancer]:(FZD5+LRP6) <- WNT7B:[Epithelial_cancer]	Epithelial_cancer	rec_lig_cl	PDAC_class	fishers.exact	[Epithelial_cancer]:(FZD5+LRP6) <- WNT7B:[Epithelial_cancer]	Inf	0.425	1	1	1	0	40	17	23
[Epithelial_cancer]:(FZD6+LRP5) <- WNT10A:[Epithelial_cancer]	Epithelial_cancer	rec_lig_cl	PDAC_class	fishers.exact	[Epithelial_cancer]:(FZD6+LRP5) <- WNT10A:[Epithelial_cancer]	Inf	0.425	1	1	1	0	40	17	23
[Epithelial_cancer]:(FZD6+LRP5) <- WNT2:[Fibroblast]	Epithelial_cancer	rec_lig_cl	PDAC_class	fishers.exact	[Epithelial_cancer]:(FZD6+LRP5) <- WNT2:[Fibroblast]	Inf	0.425	1	1	1	0	40	17	23
[Epithelial_cancer]:(FZD6+LRP5) <- WNT7B:[Epithelial_cancer]	Epithelial_cancer	rec_lig_cl	PDAC_class	fishers.exact	[Epithelial_cancer]:(FZD6+LRP5) <- WNT7B:[Epithelial_cancer]	Inf	0.425	1	1	1	0	40	17	23
[Epithelial_cancer]:(FZD6+LRP6) <- WNT10A:[Epithelial_cancer]	Epithelial_cancer	rec_lig_cl	PDAC_class	fishers.exact	[Epithelial_cancer]:(FZD6+LRP6) <- WNT10A:[Epithelial_cancer]	Inf	0.425	1	1	1	0	40	17	23
[Epithelial_cancer]:(FZD6+LRP6) <- WNT2:[Fibroblast]	Epithelial_cancer	rec_lig_cl	PDAC_class	fishers.exact	[Epithelial_cancer]:(FZD6+LRP6) <- WNT2:[Fibroblast]	Inf	0.425	1	1	1	0	40	17	23
[Epithelial_cancer]:(FZD6+LRP6) <- WNT7B:[Epithelial_cancer]	Epithelial_cancer	rec_lig_cl	PDAC_class	fishers.exact	[Epithelial_cancer]:(FZD6+LRP6) <- WNT7B:[Epithelial_cancer]	Inf	0.425	1	1	1	0	40	17	23
[Epithelial_cancer]:(IFNGR1+IFNGR2) <- IFNG:[CD8_T_cell]	Epithelial_cancer	rec_lig_cl	PDAC_class	fishers.exact	[Epithelial_cancer]:(IFNGR1+IFNGR2) <- IFNG:[CD8_T_cell]	0.891509658129568	1	1	5	2	3	40	17	23
[Epithelial_cancer]:(ITGA1+ITGB1) <- CDH1:[CD8_T_cell]	Epithelial_cancer	rec_lig_cl	PDAC_class	fishers.exact	[Epithelial_cancer]:(ITGA1+ITGB1) <- CDH1:[CD8_T_cell]	0	1	1	1	0	1	40	17	23
[Epithelial_cancer]:(ITGA1+ITGB1) <- CDH1:[Epithelial_cancer]	Epithelial_cancer	rec_lig_cl	PDAC_class	fishers.exact	[Epithelial_cancer]:(ITGA1+ITGB1) <- CDH1:[Epithelial_cancer]	2.35218279219542	0.623503665608929	1	36	16	20	40	17	23
[Epithelial_cancer]:(ITGA1+ITGB1) <- CDH1:[Fibroblast]	Epithelial_cancer	rec_lig_cl	PDAC_class	fishers.exact	[Epithelial_cancer]:(ITGA1+ITGB1) <- CDH1:[Fibroblast]	0	0.498717948717949	1	2	0	2	40	17	23
[Epithelial_cancer]:(ITGA1+ITGB1) <- COL1A1:[CD8_T_cell]	Epithelial_cancer	rec_lig_cl	PDAC_class	fishers.exact	[Epithelial_cancer]:(ITGA1+ITGB1) <- COL1A1:[CD8_T_cell]	1.36390775636272	1	1	2	1	1	40	17	23
[Epithelial_cancer]:(ITGA1+ITGB1) <- COL1A1:[Epithelial_cancer]	Epithelial_cancer	rec_lig_cl	PDAC_class	fishers.exact	[Epithelial_cancer]:(ITGA1+ITGB1) <- COL1A1:[Epithelial_cancer]	0.425137027325432	0.623503665608929	1	4	1	3	40	17	23
[Epithelial_cancer]:(ITGA1+ITGB1) <- COL1A1:[Fibroblast]	Epithelial_cancer	rec_lig_cl	PDAC_class	fishers.exact	[Epithelial_cancer]:(ITGA1+ITGB1) <- COL1A1:[Fibroblast]	0.232436564174732	0.215632636685268	1	6	1	5	40	17	23
[Epithelial_cancer]:(ITGA1+ITGB1) <- COL1A2:[CD8_T_cell]	Epithelial_cancer	rec_lig_cl	PDAC_class	fishers.exact	[Epithelial_cancer]:(ITGA1+ITGB1) <- COL1A2:[CD8_T_cell]	0.662947083292395	1	1	3	1	2	40	17	23
[Epithelial_cancer]:(ITGA1+ITGB1) <- COL1A2:[Epithelial_cancer]	Epithelial_cancer	rec_lig_cl	PDAC_class	fishers.exact	[Epithelial_cancer]:(ITGA1+ITGB1) <- COL1A2:[Epithelial_cancer]	0.662947083292395	1	1	3	1	2	40	17	23
[Epithelial_cancer]:(ITGA1+ITGB1) <- COL1A2:[Fibroblast]	Epithelial_cancer	rec_lig_cl	PDAC_class	fishers.exact	[Epithelial_cancer]:(ITGA1+ITGB1) <- COL1A2:[Fibroblast]	0.232436564174732	0.215632636685268	1	6	1	5	40	17	23
[Epithelial_cancer]:(ITGA1+ITGB1) <- COL4A1:[Epithelial_cancer]	Epithelial_cancer	rec_lig_cl	PDAC_class	fishers.exact	[Epithelial_cancer]:(ITGA1+ITGB1) <- COL4A1:[Epithelial_cancer]	1.36390775636272	1	1	2	1	1	40	17	23
[Epithelial_cancer]:(ITGA1+ITGB1) <- COL4A1:[Fibroblast]	Epithelial_cancer	rec_lig_cl	PDAC_class	fishers.exact	[Epithelial_cancer]:(ITGA1+ITGB1) <- COL4A1:[Fibroblast]	0.232436564174732	0.215632636685268	1	6	1	5	40	17	23
[Epithelial_cancer]:(ITGA1+ITGB1) <- COL4A2:[CD8_T_cell]	Epithelial_cancer	rec_lig_cl	PDAC_class	fishers.exact	[Epithelial_cancer]:(ITGA1+ITGB1) <- COL4A2:[CD8_T_cell]	0	0.498717948717949	1	2	0	2	40	17	23
[Epithelial_cancer]:(ITGA1+ITGB1) <- COL4A2:[Epithelial_cancer]	Epithelial_cancer	rec_lig_cl	PDAC_class	fishers.exact	[Epithelial_cancer]:(ITGA1+ITGB1) <- COL4A2:[Epithelial_cancer]	0	1	1	1	0	1	40	17	23
[Epithelial_cancer]:(ITGA1+ITGB1) <- COL4A2:[Fibroblast]	Epithelial_cancer	rec_lig_cl	PDAC_class	fishers.exact	[Epithelial_cancer]:(ITGA1+ITGB1) <- COL4A2:[Fibroblast]	0.232436564174732	0.215632636685268	1	6	1	5	40	17	23
[Epithelial_cancer]:(ITGA1+ITGB1) <- COL6A1:[CD8_T_cell]	Epithelial_cancer	rec_lig_cl	PDAC_class	fishers.exact	[Epithelial_cancer]:(ITGA1+ITGB1) <- COL6A1:[CD8_T_cell]	0	1	1	1	0	1	40	17	23
[Epithelial_cancer]:(ITGA1+ITGB1) <- COL6A1:[Epithelial_cancer]	Epithelial_cancer	rec_lig_cl	PDAC_class	fishers.exact	[Epithelial_cancer]:(ITGA1+ITGB1) <- COL6A1:[Epithelial_cancer]	1.36390775636272	1	1	2	1	1	40	17	23
[Epithelial_cancer]:(ITGA1+ITGB1) <- COL6A1:[Fibroblast]	Epithelial_cancer	rec_lig_cl	PDAC_class	fishers.exact	[Epithelial_cancer]:(ITGA1+ITGB1) <- COL6A1:[Fibroblast]	0.232436564174732	0.215632636685268	1	6	1	5	40	17	23
[Epithelial_cancer]:(ITGA1+ITGB1) <- COL6A2:[CD8_T_cell]	Epithelial_cancer	rec_lig_cl	PDAC_class	fishers.exact	[Epithelial_cancer]:(ITGA1+ITGB1) <- COL6A2:[CD8_T_cell]	1.36390775636272	1	1	2	1	1	40	17	23
[Epithelial_cancer]:(ITGA1+ITGB1) <- COL6A2:[Epithelial_cancer]	Epithelial_cancer	rec_lig_cl	PDAC_class	fishers.exact	[Epithelial_cancer]:(ITGA1+ITGB1) <- COL6A2:[Epithelial_cancer]	1.36390775636272	1	1	2	1	1	40	17	23
[Epithelial_cancer]:(ITGA1+ITGB1) <- COL6A2:[Fibroblast]	Epithelial_cancer	rec_lig_cl	PDAC_class	fishers.exact	[Epithelial_cancer]:(ITGA1+ITGB1) <- COL6A2:[Fibroblast]	0.232436564174732	0.215632636685268	1	6	1	5	40	17	23
[Epithelial_cancer]:(ITGA1+ITGB1) <- COL6A3:[CD8_T_cell]	Epithelial_cancer	rec_lig_cl	PDAC_class	fishers.exact	[Epithelial_cancer]:(ITGA1+ITGB1) <- COL6A3:[CD8_T_cell]	1.36390775636272	1	1	2	1	1	40	17	23
[Epithelial_cancer]:(ITGA1+ITGB1) <- COL6A3:[Epithelial_cancer]	Epithelial_cancer	rec_lig_cl	PDAC_class	fishers.exact	[Epithelial_cancer]:(ITGA1+ITGB1) <- COL6A3:[Epithelial_cancer]	1.36390775636272	1	1	2	1	1	40	17	23
[Epithelial_cancer]:(ITGA1+ITGB1) <- COL6A3:[Fibroblast]	Epithelial_cancer	rec_lig_cl	PDAC_class	fishers.exact	[Epithelial_cancer]:(ITGA1+ITGB1) <- COL6A3:[Fibroblast]	0.232436564174732	0.215632636685268	1	6	1	5	40	17	23
[Epithelial_cancer]:(ITGA1+ITGB1) <- COL9A2:[Epithelial_cancer]	Epithelial_cancer	rec_lig_cl	PDAC_class	fishers.exact	[Epithelial_cancer]:(ITGA1+ITGB1) <- COL9A2:[Epithelial_cancer]	0	1	1	1	0	1	40	17	23
[Epithelial_cancer]:(ITGA1+ITGB1) <- LAMA2:[Fibroblast]	Epithelial_cancer	rec_lig_cl	PDAC_class	fishers.exact	[Epithelial_cancer]:(ITGA1+ITGB1) <- LAMA2:[Fibroblast]	0.232436564174732	0.215632636685268	1	6	1	5	40	17	23
[Epithelial_cancer]:(ITGA1+ITGB1) <- LAMA3:[Epithelial_cancer]	Epithelial_cancer	rec_lig_cl	PDAC_class	fishers.exact	[Epithelial_cancer]:(ITGA1+ITGB1) <- LAMA3:[Epithelial_cancer]	0.232436564174732	0.215632636685268	1	6	1	5	40	17	23
[Epithelial_cancer]:(ITGA1+ITGB1) <- LAMA3:[Fibroblast]	Epithelial_cancer	rec_lig_cl	PDAC_class	fishers.exact	[Epithelial_cancer]:(ITGA1+ITGB1) <- LAMA3:[Fibroblast]	0	1	1	1	0	1	40	17	23
[Epithelial_cancer]:(ITGA1+ITGB1) <- LAMA4:[Fibroblast]	Epithelial_cancer	rec_lig_cl	PDAC_class	fishers.exact	[Epithelial_cancer]:(ITGA1+ITGB1) <- LAMA4:[Fibroblast]	0.232436564174732	0.215632636685268	1	6	1	5	40	17	23
[Epithelial_cancer]:(ITGA1+ITGB1) <- LAMA5:[Epithelial_cancer]	Epithelial_cancer	rec_lig_cl	PDAC_class	fishers.exact	[Epithelial_cancer]:(ITGA1+ITGB1) <- LAMA5:[Epithelial_cancer]	0.425137027325432	0.623503665608929	1	4	1	3	40	17	23
[Epithelial_cancer]:(ITGA1+ITGB1) <- LAMA5:[Fibroblast]	Epithelial_cancer	rec_lig_cl	PDAC_class	fishers.exact	[Epithelial_cancer]:(ITGA1+ITGB1) <- LAMA5:[Fibroblast]	0	1	1	1	0	1	40	17	23
[Epithelial_cancer]:(ITGA1+ITGB1) <- LAMB1:[Epithelial_cancer]	Epithelial_cancer	rec_lig_cl	PDAC_class	fishers.exact	[Epithelial_cancer]:(ITGA1+ITGB1) <- LAMB1:[Epithelial_cancer]	0	0.498717948717949	1	2	0	2	40	17	23
[Epithelial_cancer]:(ITGA1+ITGB1) <- LAMB1:[Fibroblast]	Epithelial_cancer	rec_lig_cl	PDAC_class	fishers.exact	[Epithelial_cancer]:(ITGA1+ITGB1) <- LAMB1:[Fibroblast]	0.232436564174732	0.215632636685268	1	6	1	5	40	17	23
[Epithelial_cancer]:(ITGA1+ITGB1) <- LAMB2:[Epithelial_cancer]	Epithelial_cancer	rec_lig_cl	PDAC_class	fishers.exact	[Epithelial_cancer]:(ITGA1+ITGB1) <- LAMB2:[Epithelial_cancer]	0.232436564174732	0.215632636685268	1	6	1	5	40	17	23
[Epithelial_cancer]:(ITGA1+ITGB1) <- LAMB2:[Fibroblast]	Epithelial_cancer	rec_lig_cl	PDAC_class	fishers.exact	[Epithelial_cancer]:(ITGA1+ITGB1) <- LAMB2:[Fibroblast]	0.232436564174732	0.215632636685268	1	6	1	5	40	17	23
[Epithelial_cancer]:(ITGA1+ITGB1) <- LAMB3:[Epithelial_cancer]	Epithelial_cancer	rec_lig_cl	PDAC_class	fishers.exact	[Epithelial_cancer]:(ITGA1+ITGB1) <- LAMB3:[Epithelial_cancer]	0.232436564174732	0.215632636685268	1	6	1	5	40	17	23
[Epithelial_cancer]:(ITGA1+ITGB1) <- LAMB3:[Fibroblast]	Epithelial_cancer	rec_lig_cl	PDAC_class	fishers.exact	[Epithelial_cancer]:(ITGA1+ITGB1) <- LAMB3:[Fibroblast]	0	1	1	1	0	1	40	17	23
[Epithelial_cancer]:(ITGA1+ITGB1) <- LAMC1:[Epithelial_cancer]	Epithelial_cancer	rec_lig_cl	PDAC_class	fishers.exact	[Epithelial_cancer]:(ITGA1+ITGB1) <- LAMC1:[Epithelial_cancer]	0.425137027325432	0.623503665608929	1	4	1	3	40	17	23
[Epithelial_cancer]:(ITGA1+ITGB1) <- LAMC1:[Fibroblast]	Epithelial_cancer	rec_lig_cl	PDAC_class	fishers.exact	[Epithelial_cancer]:(ITGA1+ITGB1) <- LAMC1:[Fibroblast]	0.232436564174732	0.215632636685268	1	6	1	5	40	17	23
[Epithelial_cancer]:(ITGA1+ITGB1) <- LAMC2:[Epithelial_cancer]	Epithelial_cancer	rec_lig_cl	PDAC_class	fishers.exact	[Epithelial_cancer]:(ITGA1+ITGB1) <- LAMC2:[Epithelial_cancer]	0.232436564174732	0.215632636685268	1	6	1	5	40	17	23
[Epithelial_cancer]:(ITGA1+ITGB1) <- LAMC2:[Fibroblast]	Epithelial_cancer	rec_lig_cl	PDAC_class	fishers.exact	[Epithelial_cancer]:(ITGA1+ITGB1) <- LAMC2:[Fibroblast]	0	1	1	1	0	1	40	17	23
[Epithelial_cancer]:(ITGA2+ITGB1) <- COL1A1:[CD8_T_cell]	Epithelial_cancer	rec_lig_cl	PDAC_class	fishers.exact	[Epithelial_cancer]:(ITGA2+ITGB1) <- COL1A1:[CD8_T_cell]	3.13441661573795	0.372506109348215	1	6	4	2	40	17	23
[Epithelial_cancer]:(ITGA2+ITGB1) <- COL1A1:[Epithelial_cancer]	Epithelial_cancer	rec_lig_cl	PDAC_class	fishers.exact	[Epithelial_cancer]:(ITGA2+ITGB1) <- COL1A1:[Epithelial_cancer]	0.690351743311933	0.749631221878163	1	21	8	13	40	17	23
[Epithelial_cancer]:(ITGA2+ITGB1) <- COL1A1:[Fibroblast]	Epithelial_cancer	rec_lig_cl	PDAC_class	fishers.exact	[Epithelial_cancer]:(ITGA2+ITGB1) <- COL1A1:[Fibroblast]	0.720429073846354	1	1	36	15	21	40	17	23
[Epithelial_cancer]:(ITGA2+ITGB1) <- COL1A2:[CD8_T_cell]	Epithelial_cancer	rec_lig_cl	PDAC_class	fishers.exact	[Epithelial_cancer]:(ITGA2+ITGB1) <- COL1A2:[CD8_T_cell]	3.51400321132151	0.133756428493271	1	9	6	3	40	17	23
[Epithelial_cancer]:(ITGA2+ITGB1) <- COL1A2:[Epithelial_cancer]	Epithelial_cancer	rec_lig_cl	PDAC_class	fishers.exact	[Epithelial_cancer]:(ITGA2+ITGB1) <- COL1A2:[Epithelial_cancer]	0.648880298619715	0.537780717313531	1	19	7	12	40	17	23
[Epithelial_cancer]:(ITGA2+ITGB1) <- COL1A2:[Fibroblast]	Epithelial_cancer	rec_lig_cl	PDAC_class	fishers.exact	[Epithelial_cancer]:(ITGA2+ITGB1) <- COL1A2:[Fibroblast]	0.720429073846354	1	1	36	15	21	40	17	23
[Epithelial_cancer]:(ITGA2+ITGB1) <- COL4A1:[CD8_T_cell]	Epithelial_cancer	rec_lig_cl	PDAC_class	fishers.exact	[Epithelial_cancer]:(ITGA2+ITGB1) <- COL4A1:[CD8_T_cell]	0	1	1	1	0	1	40	17	23
[Epithelial_cancer]:(ITGA2+ITGB1) <- COL4A1:[Epithelial_cancer]	Epithelial_cancer	rec_lig_cl	PDAC_class	fishers.exact	[Epithelial_cancer]:(ITGA2+ITGB1) <- COL4A1:[Epithelial_cancer]	1.44747193109713	0.702471702471702	1	8	4	4	40	17	23
[Epithelial_cancer]:(ITGA2+ITGB1) <- COL4A1:[Fibroblast]	Epithelial_cancer	rec_lig_cl	PDAC_class	fishers.exact	[Epithelial_cancer]:(ITGA2+ITGB1) <- COL4A1:[Fibroblast]	1.1216928396469	1	1	35	15	20	40	17	23
[Epithelial_cancer]:(ITGA2+ITGB1) <- COL4A2:[CD8_T_cell]	Epithelial_cancer	rec_lig_cl	PDAC_class	fishers.exact	[Epithelial_cancer]:(ITGA2+ITGB1) <- COL4A2:[CD8_T_cell]	0.30495344202161	0.372506109348215	1	5	1	4	40	17	23
[Epithelial_cancer]:(ITGA2+ITGB1) <- COL4A2:[Epithelial_cancer]	Epithelial_cancer	rec_lig_cl	PDAC_class	fishers.exact	[Epithelial_cancer]:(ITGA2+ITGB1) <- COL4A2:[Epithelial_cancer]	1.01741135150152	1	1	7	3	4	40	17	23
[Epithelial_cancer]:(ITGA2+ITGB1) <- COL4A2:[Fibroblast]	Epithelial_cancer	rec_lig_cl	PDAC_class	fishers.exact	[Epithelial_cancer]:(ITGA2+ITGB1) <- COL4A2:[Fibroblast]	0.720429073846354	1	1	36	15	21	40	17	23
[Epithelial_cancer]:(ITGA2+ITGB1) <- COL4A4:[Fibroblast]	Epithelial_cancer	rec_lig_cl	PDAC_class	fishers.exact	[Epithelial_cancer]:(ITGA2+ITGB1) <- COL4A4:[Fibroblast]	1.36390775636272	1	1	2	1	1	40	17	23
[Epithelial_cancer]:(ITGA2+ITGB1) <- COL4A5:[Fibroblast]	Epithelial_cancer	rec_lig_cl	PDAC_class	fishers.exact	[Epithelial_cancer]:(ITGA2+ITGB1) <- COL4A5:[Fibroblast]	0	0.498717948717949	1	2	0	2	40	17	23
[Epithelial_cancer]:(ITGA2+ITGB1) <- COL6A1:[CD8_T_cell]	Epithelial_cancer	rec_lig_cl	PDAC_class	fishers.exact	[Epithelial_cancer]:(ITGA2+ITGB1) <- COL6A1:[CD8_T_cell]	1.38806169309773	1	1	4	2	2	40	17	23
[Epithelial_cancer]:(ITGA2+ITGB1) <- COL6A1:[Epithelial_cancer]	Epithelial_cancer	rec_lig_cl	PDAC_class	fishers.exact	[Epithelial_cancer]:(ITGA2+ITGB1) <- COL6A1:[Epithelial_cancer]	2.50863276731121	0.19910611390033	1	16	9	7	40	17	23
[Epithelial_cancer]:(ITGA2+ITGB1) <- COL6A1:[Fibroblast]	Epithelial_cancer	rec_lig_cl	PDAC_class	fishers.exact	[Epithelial_cancer]:(ITGA2+ITGB1) <- COL6A1:[Fibroblast]	0.720429073846354	1	1	36	15	21	40	17	23
[Epithelial_cancer]:(ITGA2+ITGB1) <- COL6A2:[CD8_T_cell]	Epithelial_cancer	rec_lig_cl	PDAC_class	fishers.exact	[Epithelial_cancer]:(ITGA2+ITGB1) <- COL6A2:[CD8_T_cell]	2.2036890319933	0.633961897119792	1	5	3	2	40	17	23
[Epithelial_cancer]:(ITGA2+ITGB1) <- COL6A2:[Epithelial_cancer]	Epithelial_cancer	rec_lig_cl	PDAC_class	fishers.exact	[Epithelial_cancer]:(ITGA2+ITGB1) <- COL6A2:[Epithelial_cancer]	1.52839067117602	0.728464059164838	1	12	6	6	40	17	23
[Epithelial_cancer]:(ITGA2+ITGB1) <- COL6A2:[Fibroblast]	Epithelial_cancer	rec_lig_cl	PDAC_class	fishers.exact	[Epithelial_cancer]:(ITGA2+ITGB1) <- COL6A2:[Fibroblast]	0.720429073846354	1	1	36	15	21	40	17	23
[Epithelial_cancer]:(ITGA2+ITGB1) <- COL6A3:[CD8_T_cell]	Epithelial_cancer	rec_lig_cl	PDAC_class	fishers.exact	[Epithelial_cancer]:(ITGA2+ITGB1) <- COL6A3:[CD8_T_cell]	4.53614969176848	0.294069373016741	1	4	3	1	40	17	23
[Epithelial_cancer]:(ITGA2+ITGB1) <- COL6A3:[Epithelial_cancer]	Epithelial_cancer	rec_lig_cl	PDAC_class	fishers.exact	[Epithelial_cancer]:(ITGA2+ITGB1) <- COL6A3:[Epithelial_cancer]	3.13441661573795	0.372506109348215	1	6	4	2	40	17	23
[Epithelial_cancer]:(ITGA2+ITGB1) <- COL6A3:[Fibroblast]	Epithelial_cancer	rec_lig_cl	PDAC_class	fishers.exact	[Epithelial_cancer]:(ITGA2+ITGB1) <- COL6A3:[Fibroblast]	0.720429073846354	1	1	36	15	21	40	17	23
[Epithelial_cancer]:(ITGA2+ITGB1) <- COL9A1:[Fibroblast]	Epithelial_cancer	rec_lig_cl	PDAC_class	fishers.exact	[Epithelial_cancer]:(ITGA2+ITGB1) <- COL9A1:[Fibroblast]	0	1	1	1	0	1	40	17	23
[Epithelial_cancer]:(ITGA2+ITGB1) <- COL9A2:[Epithelial_cancer]	Epithelial_cancer	rec_lig_cl	PDAC_class	fishers.exact	[Epithelial_cancer]:(ITGA2+ITGB1) <- COL9A2:[Epithelial_cancer]	0	1	1	1	0	1	40	17	23
[Epithelial_cancer]:(ITGA2+ITGB1) <- COL9A3:[Epithelial_cancer]	Epithelial_cancer	rec_lig_cl	PDAC_class	fishers.exact	[Epithelial_cancer]:(ITGA2+ITGB1) <- COL9A3:[Epithelial_cancer]	Inf	0.425	1	1	1	0	40	17	23
[Epithelial_cancer]:(ITGA2+ITGB1) <- CSPG4:[Epithelial_cancer]	Epithelial_cancer	rec_lig_cl	PDAC_class	fishers.exact	[Epithelial_cancer]:(ITGA2+ITGB1) <- CSPG4:[Epithelial_cancer]	Inf	0.425	1	1	1	0	40	17	23
[Epithelial_cancer]:(ITGA2+ITGB1) <- CSPG4:[Fibroblast]	Epithelial_cancer	rec_lig_cl	PDAC_class	fishers.exact	[Epithelial_cancer]:(ITGA2+ITGB1) <- CSPG4:[Fibroblast]	Inf	0.425	1	1	1	0	40	17	23
[Epithelial_cancer]:(ITGA2+ITGB1) <- LAMA2:[Fibroblast]	Epithelial_cancer	rec_lig_cl	PDAC_class	fishers.exact	[Epithelial_cancer]:(ITGA2+ITGB1) <- LAMA2:[Fibroblast]	0.196153877087718	0.0383102095421339	1	27	8	19	40	17	23
[Epithelial_cancer]:(ITGA2+ITGB1) <- LAMA3:[Epithelial_cancer]	Epithelial_cancer	rec_lig_cl	PDAC_class	fishers.exact	[Epithelial_cancer]:(ITGA2+ITGB1) <- LAMA3:[Epithelial_cancer]	0.690859683366736	0.702471702471703	1	32	13	19	40	17	23
[Epithelial_cancer]:(ITGA2+ITGB1) <- LAMA3:[Fibroblast]	Epithelial_cancer	rec_lig_cl	PDAC_class	fishers.exact	[Epithelial_cancer]:(ITGA2+ITGB1) <- LAMA3:[Fibroblast]	0	1	1	1	0	1	40	17	23
[Epithelial_cancer]:(ITGA2+ITGB1) <- LAMA4:[Epithelial_cancer]	Epithelial_cancer	rec_lig_cl	PDAC_class	fishers.exact	[Epithelial_cancer]:(ITGA2+ITGB1) <- LAMA4:[Epithelial_cancer]	2.85475805004606	0.564676113360324	1	3	2	1	40	17	23
[Epithelial_cancer]:(ITGA2+ITGB1) <- LAMA4:[Fibroblast]	Epithelial_cancer	rec_lig_cl	PDAC_class	fishers.exact	[Epithelial_cancer]:(ITGA2+ITGB1) <- LAMA4:[Fibroblast]	1.1216928396469	1	1	35	15	20	40	17	23
[Epithelial_cancer]:(ITGA2+ITGB1) <- LAMA5:[Epithelial_cancer]	Epithelial_cancer	rec_lig_cl	PDAC_class	fishers.exact	[Epithelial_cancer]:(ITGA2+ITGB1) <- LAMA5:[Epithelial_cancer]	1.17374916569038	1	1	25	11	14	40	17	23
[Epithelial_cancer]:(ITGA2+ITGB1) <- LAMA5:[Fibroblast]	Epithelial_cancer	rec_lig_cl	PDAC_class	fishers.exact	[Epithelial_cancer]:(ITGA2+ITGB1) <- LAMA5:[Fibroblast]	0	0.248076923076923	1	3	0	3	40	17	23
[Epithelial_cancer]:(ITGA2+ITGB1) <- LAMB1:[CD8_T_cell]	Epithelial_cancer	rec_lig_cl	PDAC_class	fishers.exact	[Epithelial_cancer]:(ITGA2+ITGB1) <- LAMB1:[CD8_T_cell]	Inf	0.425	1	1	1	0	40	17	23
[Epithelial_cancer]:(ITGA2+ITGB1) <- LAMB1:[Epithelial_cancer]	Epithelial_cancer	rec_lig_cl	PDAC_class	fishers.exact	[Epithelial_cancer]:(ITGA2+ITGB1) <- LAMB1:[Epithelial_cancer]	1.41565284199485	1	1	6	3	3	40	17	23
[Epithelial_cancer]:(ITGA2+ITGB1) <- LAMB1:[Fibroblast]	Epithelial_cancer	rec_lig_cl	PDAC_class	fishers.exact	[Epithelial_cancer]:(ITGA2+ITGB1) <- LAMB1:[Fibroblast]	0.706387873026028	1	1	34	14	20	40	17	23
[Epithelial_cancer]:(ITGA2+ITGB1) <- LAMB2:[CD8_T_cell]	Epithelial_cancer	rec_lig_cl	PDAC_class	fishers.exact	[Epithelial_cancer]:(ITGA2+ITGB1) <- LAMB2:[CD8_T_cell]	Inf	0.425	1	1	1	0	40	17	23
[Epithelial_cancer]:(ITGA2+ITGB1) <- LAMB2:[Epithelial_cancer]	Epithelial_cancer	rec_lig_cl	PDAC_class	fishers.exact	[Epithelial_cancer]:(ITGA2+ITGB1) <- LAMB2:[Epithelial_cancer]	0.729156944013168	0.749248291673208	1	23	9	14	40	17	23
[Epithelial_cancer]:(ITGA2+ITGB1) <- LAMB2:[Fibroblast]	Epithelial_cancer	rec_lig_cl	PDAC_class	fishers.exact	[Epithelial_cancer]:(ITGA2+ITGB1) <- LAMB2:[Fibroblast]	0.905100337399222	1	1	31	13	18	40	17	23
[Epithelial_cancer]:(ITGA2+ITGB1) <- LAMB3:[Epithelial_cancer]	Epithelial_cancer	rec_lig_cl	PDAC_class	fishers.exact	[Epithelial_cancer]:(ITGA2+ITGB1) <- LAMB3:[Epithelial_cancer]	1.50841601871705	1	1	37	16	21	40	17	23
[Epithelial_cancer]:(ITGA2+ITGB1) <- LAMB3:[Fibroblast]	Epithelial_cancer	rec_lig_cl	PDAC_class	fishers.exact	[Epithelial_cancer]:(ITGA2+ITGB1) <- LAMB3:[Fibroblast]	2.85475805004606	0.564676113360324	1	3	2	1	40	17	23
[Epithelial_cancer]:(ITGA2+ITGB1) <- LAMC1:[Epithelial_cancer]	Epithelial_cancer	rec_lig_cl	PDAC_class	fishers.exact	[Epithelial_cancer]:(ITGA2+ITGB1) <- LAMC1:[Epithelial_cancer]	1.37144685819784	0.749248291673208	1	17	8	9	40	17	23
[Epithelial_cancer]:(ITGA2+ITGB1) <- LAMC1:[Fibroblast]	Epithelial_cancer	rec_lig_cl	PDAC_class	fishers.exact	[Epithelial_cancer]:(ITGA2+ITGB1) <- LAMC1:[Fibroblast]	0.369716171739505	0.249915502547081	1	32	12	20	40	17	23
[Epithelial_cancer]:(ITGA2+ITGB1) <- LAMC2:[CD8_T_cell]	Epithelial_cancer	rec_lig_cl	PDAC_class	fishers.exact	[Epithelial_cancer]:(ITGA2+ITGB1) <- LAMC2:[CD8_T_cell]	Inf	0.068825910931174	1	3	3	0	40	17	23
[Epithelial_cancer]:(ITGA2+ITGB1) <- LAMC2:[Epithelial_cancer]	Epithelial_cancer	rec_lig_cl	PDAC_class	fishers.exact	[Epithelial_cancer]:(ITGA2+ITGB1) <- LAMC2:[Epithelial_cancer]	1.1216928396469	1	1	35	15	20	40	17	23
[Epithelial_cancer]:(ITGA2+ITGB1) <- LAMC2:[Fibroblast]	Epithelial_cancer	rec_lig_cl	PDAC_class	fishers.exact	[Epithelial_cancer]:(ITGA2+ITGB1) <- LAMC2:[Fibroblast]	2.85475805004606	0.564676113360324	1	3	2	1	40	17	23
[Epithelial_cancer]:(ITGA2+ITGB1) <- LAMC3:[Fibroblast]	Epithelial_cancer	rec_lig_cl	PDAC_class	fishers.exact	[Epithelial_cancer]:(ITGA2+ITGB1) <- LAMC3:[Fibroblast]	Inf	0.425	1	1	1	0	40	17	23
[Epithelial_cancer]:(ITGA3+ITGB1) <- COL1A1:[CD8_T_cell]	Epithelial_cancer	rec_lig_cl	PDAC_class	fishers.exact	[Epithelial_cancer]:(ITGA3+ITGB1) <- COL1A1:[CD8_T_cell]	3.13441661573795	0.372506109348215	1	6	4	2	40	17	23
[Epithelial_cancer]:(ITGA3+ITGB1) <- COL1A1:[Epithelial_cancer]	Epithelial_cancer	rec_lig_cl	PDAC_class	fishers.exact	[Epithelial_cancer]:(ITGA3+ITGB1) <- COL1A1:[Epithelial_cancer]	0.690351743311933	0.749631221878163	1	21	8	13	40	17	23
[Epithelial_cancer]:(ITGA3+ITGB1) <- COL1A1:[Fibroblast]	Epithelial_cancer	rec_lig_cl	PDAC_class	fishers.exact	[Epithelial_cancer]:(ITGA3+ITGB1) <- COL1A1:[Fibroblast]	0.720429073846354	1	1	36	15	21	40	17	23
[Epithelial_cancer]:(ITGA3+ITGB1) <- COL1A2:[CD8_T_cell]	Epithelial_cancer	rec_lig_cl	PDAC_class	fishers.exact	[Epithelial_cancer]:(ITGA3+ITGB1) <- COL1A2:[CD8_T_cell]	3.51400321132151	0.133756428493271	1	9	6	3	40	17	23
[Epithelial_cancer]:(ITGA3+ITGB1) <- COL1A2:[Epithelial_cancer]	Epithelial_cancer	rec_lig_cl	PDAC_class	fishers.exact	[Epithelial_cancer]:(ITGA3+ITGB1) <- COL1A2:[Epithelial_cancer]	0.648880298619715	0.537780717313531	1	19	7	12	40	17	23
[Epithelial_cancer]:(ITGA3+ITGB1) <- COL1A2:[Fibroblast]	Epithelial_cancer	rec_lig_cl	PDAC_class	fishers.exact	[Epithelial_cancer]:(ITGA3+ITGB1) <- COL1A2:[Fibroblast]	0.720429073846354	1	1	36	15	21	40	17	23
[Epithelial_cancer]:(ITGA3+ITGB1) <- COL4A1:[CD8_T_cell]	Epithelial_cancer	rec_lig_cl	PDAC_class	fishers.exact	[Epithelial_cancer]:(ITGA3+ITGB1) <- COL4A1:[CD8_T_cell]	0	1	1	1	0	1	40	17	23
[Epithelial_cancer]:(ITGA3+ITGB1) <- COL4A1:[Epithelial_cancer]	Epithelial_cancer	rec_lig_cl	PDAC_class	fishers.exact	[Epithelial_cancer]:(ITGA3+ITGB1) <- COL4A1:[Epithelial_cancer]	1.44747193109713	0.702471702471702	1	8	4	4	40	17	23
[Epithelial_cancer]:(ITGA3+ITGB1) <- COL4A1:[Fibroblast]	Epithelial_cancer	rec_lig_cl	PDAC_class	fishers.exact	[Epithelial_cancer]:(ITGA3+ITGB1) <- COL4A1:[Fibroblast]	1.1216928396469	1	1	35	15	20	40	17	23
[Epithelial_cancer]:(ITGA3+ITGB1) <- COL4A2:[CD8_T_cell]	Epithelial_cancer	rec_lig_cl	PDAC_class	fishers.exact	[Epithelial_cancer]:(ITGA3+ITGB1) <- COL4A2:[CD8_T_cell]	0.30495344202161	0.372506109348215	1	5	1	4	40	17	23
[Epithelial_cancer]:(ITGA3+ITGB1) <- COL4A2:[Epithelial_cancer]	Epithelial_cancer	rec_lig_cl	PDAC_class	fishers.exact	[Epithelial_cancer]:(ITGA3+ITGB1) <- COL4A2:[Epithelial_cancer]	1.01741135150152	1	1	7	3	4	40	17	23
[Epithelial_cancer]:(ITGA3+ITGB1) <- COL4A2:[Fibroblast]	Epithelial_cancer	rec_lig_cl	PDAC_class	fishers.exact	[Epithelial_cancer]:(ITGA3+ITGB1) <- COL4A2:[Fibroblast]	0.453784533789448	0.633961897119792	1	35	14	21	40	17	23
[Epithelial_cancer]:(ITGA3+ITGB1) <- COL4A4:[Fibroblast]	Epithelial_cancer	rec_lig_cl	PDAC_class	fishers.exact	[Epithelial_cancer]:(ITGA3+ITGB1) <- COL4A4:[Fibroblast]	1.36390775636272	1	1	2	1	1	40	17	23
[Epithelial_cancer]:(ITGA3+ITGB1) <- COL4A5:[Fibroblast]	Epithelial_cancer	rec_lig_cl	PDAC_class	fishers.exact	[Epithelial_cancer]:(ITGA3+ITGB1) <- COL4A5:[Fibroblast]	0	0.498717948717949	1	2	0	2	40	17	23
[Epithelial_cancer]:(ITGA3+ITGB1) <- COL6A1:[CD8_T_cell]	Epithelial_cancer	rec_lig_cl	PDAC_class	fishers.exact	[Epithelial_cancer]:(ITGA3+ITGB1) <- COL6A1:[CD8_T_cell]	1.38806169309773	1	1	4	2	2	40	17	23
[Epithelial_cancer]:(ITGA3+ITGB1) <- COL6A1:[Epithelial_cancer]	Epithelial_cancer	rec_lig_cl	PDAC_class	fishers.exact	[Epithelial_cancer]:(ITGA3+ITGB1) <- COL6A1:[Epithelial_cancer]	1.99499599924932	0.335527128908664	1	15	8	7	40	17	23
[Epithelial_cancer]:(ITGA3+ITGB1) <- COL6A1:[Fibroblast]	Epithelial_cancer	rec_lig_cl	PDAC_class	fishers.exact	[Epithelial_cancer]:(ITGA3+ITGB1) <- COL6A1:[Fibroblast]	0.453784533789448	0.633961897119792	1	35	14	21	40	17	23
[Epithelial_cancer]:(ITGA3+ITGB1) <- COL6A2:[CD8_T_cell]	Epithelial_cancer	rec_lig_cl	PDAC_class	fishers.exact	[Epithelial_cancer]:(ITGA3+ITGB1) <- COL6A2:[CD8_T_cell]	3.13441661573795	0.372506109348215	1	6	4	2	40	17	23
[Epithelial_cancer]:(ITGA3+ITGB1) <- COL6A2:[Epithelial_cancer]	Epithelial_cancer	rec_lig_cl	PDAC_class	fishers.exact	[Epithelial_cancer]:(ITGA3+ITGB1) <- COL6A2:[Epithelial_cancer]	1.52839067117602	0.728464059164838	1	12	6	6	40	17	23
[Epithelial_cancer]:(ITGA3+ITGB1) <- COL6A2:[Fibroblast]	Epithelial_cancer	rec_lig_cl	PDAC_class	fishers.exact	[Epithelial_cancer]:(ITGA3+ITGB1) <- COL6A2:[Fibroblast]	0.720429073846354	1	1	36	15	21	40	17	23
[Epithelial_cancer]:(ITGA3+ITGB1) <- COL6A3:[CD8_T_cell]	Epithelial_cancer	rec_lig_cl	PDAC_class	fishers.exact	[Epithelial_cancer]:(ITGA3+ITGB1) <- COL6A3:[CD8_T_cell]	6.45674685275193	0.143732295048085	1	5	4	1	40	17	23
[Epithelial_cancer]:(ITGA3+ITGB1) <- COL6A3:[Epithelial_cancer]	Epithelial_cancer	rec_lig_cl	PDAC_class	fishers.exact	[Epithelial_cancer]:(ITGA3+ITGB1) <- COL6A3:[Epithelial_cancer]	3.13441661573795	0.372506109348215	1	6	4	2	40	17	23
[Epithelial_cancer]:(ITGA3+ITGB1) <- COL6A3:[Fibroblast]	Epithelial_cancer	rec_lig_cl	PDAC_class	fishers.exact	[Epithelial_cancer]:(ITGA3+ITGB1) <- COL6A3:[Fibroblast]	0.720429073846354	1	1	36	15	21	40	17	23
[Epithelial_cancer]:(ITGA3+ITGB1) <- COL9A1:[Fibroblast]	Epithelial_cancer	rec_lig_cl	PDAC_class	fishers.exact	[Epithelial_cancer]:(ITGA3+ITGB1) <- COL9A1:[Fibroblast]	0	1	1	1	0	1	40	17	23
[Epithelial_cancer]:(ITGA3+ITGB1) <- COL9A2:[Epithelial_cancer]	Epithelial_cancer	rec_lig_cl	PDAC_class	fishers.exact	[Epithelial_cancer]:(ITGA3+ITGB1) <- COL9A2:[Epithelial_cancer]	0	1	1	1	0	1	40	17	23
[Epithelial_cancer]:(ITGA3+ITGB1) <- COL9A3:[Epithelial_cancer]	Epithelial_cancer	rec_lig_cl	PDAC_class	fishers.exact	[Epithelial_cancer]:(ITGA3+ITGB1) <- COL9A3:[Epithelial_cancer]	Inf	0.425	1	1	1	0	40	17	23
[Epithelial_cancer]:(ITGA3+ITGB1) <- COMP:[CD8_T_cell]	Epithelial_cancer	rec_lig_cl	PDAC_class	fishers.exact	[Epithelial_cancer]:(ITGA3+ITGB1) <- COMP:[CD8_T_cell]	Inf	0.425	1	1	1	0	40	17	23
[Epithelial_cancer]:(ITGA3+ITGB1) <- COMP:[Epithelial_cancer]	Epithelial_cancer	rec_lig_cl	PDAC_class	fishers.exact	[Epithelial_cancer]:(ITGA3+ITGB1) <- COMP:[Epithelial_cancer]	0.662947083292395	1	1	3	1	2	40	17	23
[Epithelial_cancer]:(ITGA3+ITGB1) <- COMP:[Fibroblast]	Epithelial_cancer	rec_lig_cl	PDAC_class	fishers.exact	[Epithelial_cancer]:(ITGA3+ITGB1) <- COMP:[Fibroblast]	1.09631453995862	1	1	23	10	13	40	17	23
[Epithelial_cancer]:(ITGA3+ITGB1) <- FN1:[CD8_T_cell]	Epithelial_cancer	rec_lig_cl	PDAC_class	fishers.exact	[Epithelial_cancer]:(ITGA3+ITGB1) <- FN1:[CD8_T_cell]	4.20974996447572	0.113434183171025	1	7	5	2	40	17	23
[Epithelial_cancer]:(ITGA3+ITGB1) <- FN1:[Epithelial_cancer]	Epithelial_cancer	rec_lig_cl	PDAC_class	fishers.exact	[Epithelial_cancer]:(ITGA3+ITGB1) <- FN1:[Epithelial_cancer]	3.09026059671951	0.10736967501428	1	15	9	6	40	17	23
[Epithelial_cancer]:(ITGA3+ITGB1) <- FN1:[Fibroblast]	Epithelial_cancer	rec_lig_cl	PDAC_class	fishers.exact	[Epithelial_cancer]:(ITGA3+ITGB1) <- FN1:[Fibroblast]	0.720429073846354	1	1	36	15	21	40	17	23
[Epithelial_cancer]:(ITGA3+ITGB1) <- JAM2:[Fibroblast]	Epithelial_cancer	rec_lig_cl	PDAC_class	fishers.exact	[Epithelial_cancer]:(ITGA3+ITGB1) <- JAM2:[Fibroblast]	0.640395884882884	1	1	6	2	4	40	17	23
[Epithelial_cancer]:(ITGA3+ITGB1) <- LAMA2:[Fibroblast]	Epithelial_cancer	rec_lig_cl	PDAC_class	fishers.exact	[Epithelial_cancer]:(ITGA3+ITGB1) <- LAMA2:[Fibroblast]	0.155825166542213	0.00930830719484779	1	26	7	19	40	17	23
[Epithelial_cancer]:(ITGA3+ITGB1) <- LAMA3:[Epithelial_cancer]	Epithelial_cancer	rec_lig_cl	PDAC_class	fishers.exact	[Epithelial_cancer]:(ITGA3+ITGB1) <- LAMA3:[Epithelial_cancer]	0.690859683366736	0.702471702471703	1	32	13	19	40	17	23
[Epithelial_cancer]:(ITGA3+ITGB1) <- LAMA3:[Fibroblast]	Epithelial_cancer	rec_lig_cl	PDAC_class	fishers.exact	[Epithelial_cancer]:(ITGA3+ITGB1) <- LAMA3:[Fibroblast]	0	1	1	1	0	1	40	17	23
[Epithelial_cancer]:(ITGA3+ITGB1) <- LAMA4:[Epithelial_cancer]	Epithelial_cancer	rec_lig_cl	PDAC_class	fishers.exact	[Epithelial_cancer]:(ITGA3+ITGB1) <- LAMA4:[Epithelial_cancer]	2.85475805004606	0.564676113360324	1	3	2	1	40	17	23
[Epithelial_cancer]:(ITGA3+ITGB1) <- LAMA4:[Fibroblast]	Epithelial_cancer	rec_lig_cl	PDAC_class	fishers.exact	[Epithelial_cancer]:(ITGA3+ITGB1) <- LAMA4:[Fibroblast]	0.706387873026028	1	1	34	14	20	40	17	23
[Epithelial_cancer]:(ITGA3+ITGB1) <- LAMA5:[Epithelial_cancer]	Epithelial_cancer	rec_lig_cl	PDAC_class	fishers.exact	[Epithelial_cancer]:(ITGA3+ITGB1) <- LAMA5:[Epithelial_cancer]	1.17374916569038	1	1	25	11	14	40	17	23
[Epithelial_cancer]:(ITGA3+ITGB1) <- LAMA5:[Fibroblast]	Epithelial_cancer	rec_lig_cl	PDAC_class	fishers.exact	[Epithelial_cancer]:(ITGA3+ITGB1) <- LAMA5:[Fibroblast]	0	0.248076923076923	1	3	0	3	40	17	23
[Epithelial_cancer]:(ITGA3+ITGB1) <- LAMB1:[CD8_T_cell]	Epithelial_cancer	rec_lig_cl	PDAC_class	fishers.exact	[Epithelial_cancer]:(ITGA3+ITGB1) <- LAMB1:[CD8_T_cell]	Inf	0.425	1	1	1	0	40	17	23
[Epithelial_cancer]:(ITGA3+ITGB1) <- LAMB1:[Epithelial_cancer]	Epithelial_cancer	rec_lig_cl	PDAC_class	fishers.exact	[Epithelial_cancer]:(ITGA3+ITGB1) <- LAMB1:[Epithelial_cancer]	1.41565284199485	1	1	6	3	3	40	17	23
[Epithelial_cancer]:(ITGA3+ITGB1) <- LAMB1:[Fibroblast]	Epithelial_cancer	rec_lig_cl	PDAC_class	fishers.exact	[Epithelial_cancer]:(ITGA3+ITGB1) <- LAMB1:[Fibroblast]	0.496591564187674	0.431564357880147	1	33	13	20	40	17	23
[Epithelial_cancer]:(ITGA3+ITGB1) <- LAMB2:[CD8_T_cell]	Epithelial_cancer	rec_lig_cl	PDAC_class	fishers.exact	[Epithelial_cancer]:(ITGA3+ITGB1) <- LAMB2:[CD8_T_cell]	Inf	0.425	1	1	1	0	40	17	23
[Epithelial_cancer]:(ITGA3+ITGB1) <- LAMB2:[Epithelial_cancer]	Epithelial_cancer	rec_lig_cl	PDAC_class	fishers.exact	[Epithelial_cancer]:(ITGA3+ITGB1) <- LAMB2:[Epithelial_cancer]	0.729156944013168	0.749248291673208	1	23	9	14	40	17	23
[Epithelial_cancer]:(ITGA3+ITGB1) <- LAMB2:[Fibroblast]	Epithelial_cancer	rec_lig_cl	PDAC_class	fishers.exact	[Epithelial_cancer]:(ITGA3+ITGB1) <- LAMB2:[Fibroblast]	0.673594538646556	0.716568305277983	1	30	12	18	40	17	23
[Epithelial_cancer]:(ITGA3+ITGB1) <- LAMB3:[Epithelial_cancer]	Epithelial_cancer	rec_lig_cl	PDAC_class	fishers.exact	[Epithelial_cancer]:(ITGA3+ITGB1) <- LAMB3:[Epithelial_cancer]	0.720429073846354	1	1	36	15	21	40	17	23
[Epithelial_cancer]:(ITGA3+ITGB1) <- LAMB3:[Fibroblast]	Epithelial_cancer	rec_lig_cl	PDAC_class	fishers.exact	[Epithelial_cancer]:(ITGA3+ITGB1) <- LAMB3:[Fibroblast]	2.85475805004606	0.564676113360324	1	3	2	1	40	17	23
[Epithelial_cancer]:(ITGA3+ITGB1) <- LAMC1:[Epithelial_cancer]	Epithelial_cancer	rec_lig_cl	PDAC_class	fishers.exact	[Epithelial_cancer]:(ITGA3+ITGB1) <- LAMC1:[Epithelial_cancer]	1.37144685819784	0.749248291673208	1	17	8	9	40	17	23
[Epithelial_cancer]:(ITGA3+ITGB1) <- LAMC1:[Fibroblast]	Epithelial_cancer	rec_lig_cl	PDAC_class	fishers.exact	[Epithelial_cancer]:(ITGA3+ITGB1) <- LAMC1:[Fibroblast]	0.284575721723353	0.133756428493271	1	31	11	20	40	17	23
[Epithelial_cancer]:(ITGA3+ITGB1) <- LAMC2:[CD8_T_cell]	Epithelial_cancer	rec_lig_cl	PDAC_class	fishers.exact	[Epithelial_cancer]:(ITGA3+ITGB1) <- LAMC2:[CD8_T_cell]	Inf	0.068825910931174	1	3	3	0	40	17	23
[Epithelial_cancer]:(ITGA3+ITGB1) <- LAMC2:[Epithelial_cancer]	Epithelial_cancer	rec_lig_cl	PDAC_class	fishers.exact	[Epithelial_cancer]:(ITGA3+ITGB1) <- LAMC2:[Epithelial_cancer]	1.1216928396469	1	1	35	15	20	40	17	23
[Epithelial_cancer]:(ITGA3+ITGB1) <- LAMC2:[Fibroblast]	Epithelial_cancer	rec_lig_cl	PDAC_class	fishers.exact	[Epithelial_cancer]:(ITGA3+ITGB1) <- LAMC2:[Fibroblast]	2.85475805004606	0.564676113360324	1	3	2	1	40	17	23
[Epithelial_cancer]:(ITGA3+ITGB1) <- LAMC3:[Fibroblast]	Epithelial_cancer	rec_lig_cl	PDAC_class	fishers.exact	[Epithelial_cancer]:(ITGA3+ITGB1) <- LAMC3:[Fibroblast]	Inf	0.425	1	1	1	0	40	17	23
[Epithelial_cancer]:(ITGA3+ITGB1) <- THBS1:[CD8_T_cell]	Epithelial_cancer	rec_lig_cl	PDAC_class	fishers.exact	[Epithelial_cancer]:(ITGA3+ITGB1) <- THBS1:[CD8_T_cell]	0	0.498717948717949	1	2	0	2	40	17	23
[Epithelial_cancer]:(ITGA3+ITGB1) <- THBS1:[Epithelial_cancer]	Epithelial_cancer	rec_lig_cl	PDAC_class	fishers.exact	[Epithelial_cancer]:(ITGA3+ITGB1) <- THBS1:[Epithelial_cancer]	2.70477754677331	0.249915502547081	1	8	5	3	40	17	23
[Epithelial_cancer]:(ITGA3+ITGB1) <- THBS1:[Fibroblast]	Epithelial_cancer	rec_lig_cl	PDAC_class	fishers.exact	[Epithelial_cancer]:(ITGA3+ITGB1) <- THBS1:[Fibroblast]	0.496591564187674	0.431564357880147	1	33	13	20	40	17	23
[Epithelial_cancer]:(ITGA3+ITGB1) <- THBS2:[CD8_T_cell]	Epithelial_cancer	rec_lig_cl	PDAC_class	fishers.exact	[Epithelial_cancer]:(ITGA3+ITGB1) <- THBS2:[CD8_T_cell]	Inf	0.425	1	1	1	0	40	17	23
[Epithelial_cancer]:(ITGA3+ITGB1) <- THBS2:[Epithelial_cancer]	Epithelial_cancer	rec_lig_cl	PDAC_class	fishers.exact	[Epithelial_cancer]:(ITGA3+ITGB1) <- THBS2:[Epithelial_cancer]	4.53614969176848	0.294069373016741	1	4	3	1	40	17	23
[Epithelial_cancer]:(ITGA3+ITGB1) <- THBS2:[Fibroblast]	Epithelial_cancer	rec_lig_cl	PDAC_class	fishers.exact	[Epithelial_cancer]:(ITGA3+ITGB1) <- THBS2:[Fibroblast]	0.720429073846354	1	1	36	15	21	40	17	23
[Epithelial_cancer]:(ITGA3+ITGB1) <- THBS3:[Fibroblast]	Epithelial_cancer	rec_lig_cl	PDAC_class	fishers.exact	[Epithelial_cancer]:(ITGA3+ITGB1) <- THBS3:[Fibroblast]	1.15137478659539	1	1	18	8	10	40	17	23
[Epithelial_cancer]:(ITGA3+ITGB1) <- THBS4:[Fibroblast]	Epithelial_cancer	rec_lig_cl	PDAC_class	fishers.exact	[Epithelial_cancer]:(ITGA3+ITGB1) <- THBS4:[Fibroblast]	0.391433480366268	0.202449702204986	1	17	5	12	40	17	23
[Epithelial_cancer]:(ITGA4+ITGB1) <- VCAM1:[CD8_T_cell]	Epithelial_cancer	rec_lig_cl	PDAC_class	fishers.exact	[Epithelial_cancer]:(ITGA4+ITGB1) <- VCAM1:[CD8_T_cell]	0	1	1	1	0	1	40	17	23
[Epithelial_cancer]:(ITGA5+ITGB1) <- ANGPTL2:[Fibroblast]	Epithelial_cancer	rec_lig_cl	PDAC_class	fishers.exact	[Epithelial_cancer]:(ITGA5+ITGB1) <- ANGPTL2:[Fibroblast]	Inf	0.425	1	1	1	0	40	17	23
[Epithelial_cancer]:(ITGA5+ITGB1) <- ANGPTL4:[Epithelial_cancer]	Epithelial_cancer	rec_lig_cl	PDAC_class	fishers.exact	[Epithelial_cancer]:(ITGA5+ITGB1) <- ANGPTL4:[Epithelial_cancer]	Inf	0.425	1	1	1	0	40	17	23
[Epithelial_cancer]:(ITGA5+ITGB1) <- ANGPTL4:[Fibroblast]	Epithelial_cancer	rec_lig_cl	PDAC_class	fishers.exact	[Epithelial_cancer]:(ITGA5+ITGB1) <- ANGPTL4:[Fibroblast]	Inf	0.425	1	1	1	0	40	17	23
[Epithelial_cancer]:(ITGA5+ITGB1) <- FN1:[CD8_T_cell]	Epithelial_cancer	rec_lig_cl	PDAC_class	fishers.exact	[Epithelial_cancer]:(ITGA5+ITGB1) <- FN1:[CD8_T_cell]	Inf	0.425	1	1	1	0	40	17	23
[Epithelial_cancer]:(ITGA5+ITGB1) <- FN1:[Epithelial_cancer]	Epithelial_cancer	rec_lig_cl	PDAC_class	fishers.exact	[Epithelial_cancer]:(ITGA5+ITGB1) <- FN1:[Epithelial_cancer]	1.36390775636272	1	1	2	1	1	40	17	23
[Epithelial_cancer]:(ITGA5+ITGB1) <- FN1:[Fibroblast]	Epithelial_cancer	rec_lig_cl	PDAC_class	fishers.exact	[Epithelial_cancer]:(ITGA5+ITGB1) <- FN1:[Fibroblast]	1.36390775636272	1	1	2	1	1	40	17	23
[Epithelial_cancer]:(ITGA5+ITGB1) <- SPP1:[CD8_T_cell]	Epithelial_cancer	rec_lig_cl	PDAC_class	fishers.exact	[Epithelial_cancer]:(ITGA5+ITGB1) <- SPP1:[CD8_T_cell]	Inf	0.425	1	1	1	0	40	17	23
[Epithelial_cancer]:(ITGA5+ITGB1) <- SPP1:[Epithelial_cancer]	Epithelial_cancer	rec_lig_cl	PDAC_class	fishers.exact	[Epithelial_cancer]:(ITGA5+ITGB1) <- SPP1:[Epithelial_cancer]	Inf	0.425	1	1	1	0	40	17	23
[Epithelial_cancer]:(ITGA5+ITGB1) <- SPP1:[Fibroblast]	Epithelial_cancer	rec_lig_cl	PDAC_class	fishers.exact	[Epithelial_cancer]:(ITGA5+ITGB1) <- SPP1:[Fibroblast]	Inf	0.425	1	1	1	0	40	17	23
[Epithelial_cancer]:(ITGA6+ITGB1) <- LAMA2:[Fibroblast]	Epithelial_cancer	rec_lig_cl	PDAC_class	fishers.exact	[Epithelial_cancer]:(ITGA6+ITGB1) <- LAMA2:[Fibroblast]	0.196153877087718	0.0383102095421339	1	27	8	19	40	17	23
[Epithelial_cancer]:(ITGA6+ITGB1) <- LAMA3:[Epithelial_cancer]	Epithelial_cancer	rec_lig_cl	PDAC_class	fishers.exact	[Epithelial_cancer]:(ITGA6+ITGB1) <- LAMA3:[Epithelial_cancer]	0.690859683366736	0.702471702471703	1	32	13	19	40	17	23
[Epithelial_cancer]:(ITGA6+ITGB1) <- LAMA3:[Fibroblast]	Epithelial_cancer	rec_lig_cl	PDAC_class	fishers.exact	[Epithelial_cancer]:(ITGA6+ITGB1) <- LAMA3:[Fibroblast]	0	1	1	1	0	1	40	17	23
[Epithelial_cancer]:(ITGA6+ITGB1) <- LAMA4:[Epithelial_cancer]	Epithelial_cancer	rec_lig_cl	PDAC_class	fishers.exact	[Epithelial_cancer]:(ITGA6+ITGB1) <- LAMA4:[Epithelial_cancer]	2.85475805004606	0.564676113360324	1	3	2	1	40	17	23
[Epithelial_cancer]:(ITGA6+ITGB1) <- LAMA4:[Fibroblast]	Epithelial_cancer	rec_lig_cl	PDAC_class	fishers.exact	[Epithelial_cancer]:(ITGA6+ITGB1) <- LAMA4:[Fibroblast]	1.1216928396469	1	1	35	15	20	40	17	23
[Epithelial_cancer]:(ITGA6+ITGB1) <- LAMA5:[Epithelial_cancer]	Epithelial_cancer	rec_lig_cl	PDAC_class	fishers.exact	[Epithelial_cancer]:(ITGA6+ITGB1) <- LAMA5:[Epithelial_cancer]	1.17374916569038	1	1	25	11	14	40	17	23
[Epithelial_cancer]:(ITGA6+ITGB1) <- LAMA5:[Fibroblast]	Epithelial_cancer	rec_lig_cl	PDAC_class	fishers.exact	[Epithelial_cancer]:(ITGA6+ITGB1) <- LAMA5:[Fibroblast]	0	0.248076923076923	1	3	0	3	40	17	23
[Epithelial_cancer]:(ITGA6+ITGB1) <- LAMB1:[CD8_T_cell]	Epithelial_cancer	rec_lig_cl	PDAC_class	fishers.exact	[Epithelial_cancer]:(ITGA6+ITGB1) <- LAMB1:[CD8_T_cell]	Inf	0.425	1	1	1	0	40	17	23
[Epithelial_cancer]:(ITGA6+ITGB1) <- LAMB1:[Epithelial_cancer]	Epithelial_cancer	rec_lig_cl	PDAC_class	fishers.exact	[Epithelial_cancer]:(ITGA6+ITGB1) <- LAMB1:[Epithelial_cancer]	1.41565284199485	1	1	6	3	3	40	17	23
[Epithelial_cancer]:(ITGA6+ITGB1) <- LAMB1:[Fibroblast]	Epithelial_cancer	rec_lig_cl	PDAC_class	fishers.exact	[Epithelial_cancer]:(ITGA6+ITGB1) <- LAMB1:[Fibroblast]	0.706387873026028	1	1	34	14	20	40	17	23
[Epithelial_cancer]:(ITGA6+ITGB1) <- LAMB2:[CD8_T_cell]	Epithelial_cancer	rec_lig_cl	PDAC_class	fishers.exact	[Epithelial_cancer]:(ITGA6+ITGB1) <- LAMB2:[CD8_T_cell]	Inf	0.425	1	1	1	0	40	17	23
[Epithelial_cancer]:(ITGA6+ITGB1) <- LAMB2:[Epithelial_cancer]	Epithelial_cancer	rec_lig_cl	PDAC_class	fishers.exact	[Epithelial_cancer]:(ITGA6+ITGB1) <- LAMB2:[Epithelial_cancer]	0.729156944013168	0.749248291673208	1	23	9	14	40	17	23
[Epithelial_cancer]:(ITGA6+ITGB1) <- LAMB2:[Fibroblast]	Epithelial_cancer	rec_lig_cl	PDAC_class	fishers.exact	[Epithelial_cancer]:(ITGA6+ITGB1) <- LAMB2:[Fibroblast]	0.905100337399222	1	1	31	13	18	40	17	23
[Epithelial_cancer]:(ITGA6+ITGB1) <- LAMB3:[Epithelial_cancer]	Epithelial_cancer	rec_lig_cl	PDAC_class	fishers.exact	[Epithelial_cancer]:(ITGA6+ITGB1) <- LAMB3:[Epithelial_cancer]	0.733187413397227	1	1	38	16	22	40	17	23
[Epithelial_cancer]:(ITGA6+ITGB1) <- LAMB3:[Fibroblast]	Epithelial_cancer	rec_lig_cl	PDAC_class	fishers.exact	[Epithelial_cancer]:(ITGA6+ITGB1) <- LAMB3:[Fibroblast]	2.85475805004606	0.564676113360324	1	3	2	1	40	17	23
[Epithelial_cancer]:(ITGA6+ITGB1) <- LAMC1:[Epithelial_cancer]	Epithelial_cancer	rec_lig_cl	PDAC_class	fishers.exact	[Epithelial_cancer]:(ITGA6+ITGB1) <- LAMC1:[Epithelial_cancer]	1.37144685819784	0.749248291673208	1	17	8	9	40	17	23
[Epithelial_cancer]:(ITGA6+ITGB1) <- LAMC1:[Fibroblast]	Epithelial_cancer	rec_lig_cl	PDAC_class	fishers.exact	[Epithelial_cancer]:(ITGA6+ITGB1) <- LAMC1:[Fibroblast]	0.369716171739505	0.249915502547081	1	32	12	20	40	17	23
[Epithelial_cancer]:(ITGA6+ITGB1) <- LAMC2:[CD8_T_cell]	Epithelial_cancer	rec_lig_cl	PDAC_class	fishers.exact	[Epithelial_cancer]:(ITGA6+ITGB1) <- LAMC2:[CD8_T_cell]	Inf	0.068825910931174	1	3	3	0	40	17	23
[Epithelial_cancer]:(ITGA6+ITGB1) <- LAMC2:[Epithelial_cancer]	Epithelial_cancer	rec_lig_cl	PDAC_class	fishers.exact	[Epithelial_cancer]:(ITGA6+ITGB1) <- LAMC2:[Epithelial_cancer]	2.35218279219542	0.623503665608929	1	36	16	20	40	17	23
[Epithelial_cancer]:(ITGA6+ITGB1) <- LAMC2:[Fibroblast]	Epithelial_cancer	rec_lig_cl	PDAC_class	fishers.exact	[Epithelial_cancer]:(ITGA6+ITGB1) <- LAMC2:[Fibroblast]	2.85475805004606	0.564676113360324	1	3	2	1	40	17	23
[Epithelial_cancer]:(ITGA6+ITGB1) <- LAMC3:[Fibroblast]	Epithelial_cancer	rec_lig_cl	PDAC_class	fishers.exact	[Epithelial_cancer]:(ITGA6+ITGB1) <- LAMC3:[Fibroblast]	Inf	0.425	1	1	1	0	40	17	23
[Epithelial_cancer]:(ITGA6+ITGB1) <- MDK:[CD8_T_cell]	Epithelial_cancer	rec_lig_cl	PDAC_class	fishers.exact	[Epithelial_cancer]:(ITGA6+ITGB1) <- MDK:[CD8_T_cell]	0.386574208815747	0.42843248106406	1	8	2	6	40	17	23
[Epithelial_cancer]:(ITGA6+ITGB1) <- MDK:[Epithelial_cancer]	Epithelial_cancer	rec_lig_cl	PDAC_class	fishers.exact	[Epithelial_cancer]:(ITGA6+ITGB1) <- MDK:[Epithelial_cancer]	0.22045127871654	0.294069373016741	1	36	14	22	40	17	23
[Epithelial_cancer]:(ITGA6+ITGB1) <- MDK:[Fibroblast]	Epithelial_cancer	rec_lig_cl	PDAC_class	fishers.exact	[Epithelial_cancer]:(ITGA6+ITGB1) <- MDK:[Fibroblast]	0.237543799142129	0.113434183171025	1	33	12	21	40	17	23
[Epithelial_cancer]:(ITGA6+ITGB4) <- IGF1:[Fibroblast]	Epithelial_cancer	rec_lig_cl	PDAC_class	fishers.exact	[Epithelial_cancer]:(ITGA6+ITGB4) <- IGF1:[Fibroblast]	0.391433480366268	0.202449702204986	1	17	5	12	40	17	23
[Epithelial_cancer]:(ITGA6+ITGB4) <- IGF2:[CD8_T_cell]	Epithelial_cancer	rec_lig_cl	PDAC_class	fishers.exact	[Epithelial_cancer]:(ITGA6+ITGB4) <- IGF2:[CD8_T_cell]	Inf	0.425	1	1	1	0	40	17	23
[Epithelial_cancer]:(ITGA6+ITGB4) <- IGF2:[Epithelial_cancer]	Epithelial_cancer	rec_lig_cl	PDAC_class	fishers.exact	[Epithelial_cancer]:(ITGA6+ITGB4) <- IGF2:[Epithelial_cancer]	0	1	1	1	0	1	40	17	23
[Epithelial_cancer]:(ITGA6+ITGB4) <- IGF2:[Fibroblast]	Epithelial_cancer	rec_lig_cl	PDAC_class	fishers.exact	[Epithelial_cancer]:(ITGA6+ITGB4) <- IGF2:[Fibroblast]	5.46804360218555	0.0532224532224533	1	8	6	2	40	17	23
[Epithelial_cancer]:(ITGA6+ITGB4) <- LAMA2:[Fibroblast]	Epithelial_cancer	rec_lig_cl	PDAC_class	fishers.exact	[Epithelial_cancer]:(ITGA6+ITGB4) <- LAMA2:[Fibroblast]	0.196153877087718	0.0383102095421339	1	27	8	19	40	17	23
[Epithelial_cancer]:(ITGA6+ITGB4) <- LAMA3:[Epithelial_cancer]	Epithelial_cancer	rec_lig_cl	PDAC_class	fishers.exact	[Epithelial_cancer]:(ITGA6+ITGB4) <- LAMA3:[Epithelial_cancer]	0.690859683366736	0.702471702471703	1	32	13	19	40	17	23
[Epithelial_cancer]:(ITGA6+ITGB4) <- LAMA3:[Fibroblast]	Epithelial_cancer	rec_lig_cl	PDAC_class	fishers.exact	[Epithelial_cancer]:(ITGA6+ITGB4) <- LAMA3:[Fibroblast]	0	1	1	1	0	1	40	17	23
[Epithelial_cancer]:(ITGA6+ITGB4) <- LAMA4:[Epithelial_cancer]	Epithelial_cancer	rec_lig_cl	PDAC_class	fishers.exact	[Epithelial_cancer]:(ITGA6+ITGB4) <- LAMA4:[Epithelial_cancer]	2.85475805004606	0.564676113360324	1	3	2	1	40	17	23
[Epithelial_cancer]:(ITGA6+ITGB4) <- LAMA4:[Fibroblast]	Epithelial_cancer	rec_lig_cl	PDAC_class	fishers.exact	[Epithelial_cancer]:(ITGA6+ITGB4) <- LAMA4:[Fibroblast]	1.1216928396469	1	1	35	15	20	40	17	23
[Epithelial_cancer]:(ITGA6+ITGB4) <- LAMA5:[Epithelial_cancer]	Epithelial_cancer	rec_lig_cl	PDAC_class	fishers.exact	[Epithelial_cancer]:(ITGA6+ITGB4) <- LAMA5:[Epithelial_cancer]	1.17374916569038	1	1	25	11	14	40	17	23
[Epithelial_cancer]:(ITGA6+ITGB4) <- LAMA5:[Fibroblast]	Epithelial_cancer	rec_lig_cl	PDAC_class	fishers.exact	[Epithelial_cancer]:(ITGA6+ITGB4) <- LAMA5:[Fibroblast]	0	0.248076923076923	1	3	0	3	40	17	23
[Epithelial_cancer]:(ITGA6+ITGB4) <- LAMB1:[CD8_T_cell]	Epithelial_cancer	rec_lig_cl	PDAC_class	fishers.exact	[Epithelial_cancer]:(ITGA6+ITGB4) <- LAMB1:[CD8_T_cell]	Inf	0.425	1	1	1	0	40	17	23
[Epithelial_cancer]:(ITGA6+ITGB4) <- LAMB1:[Epithelial_cancer]	Epithelial_cancer	rec_lig_cl	PDAC_class	fishers.exact	[Epithelial_cancer]:(ITGA6+ITGB4) <- LAMB1:[Epithelial_cancer]	1.41565284199485	1	1	6	3	3	40	17	23
[Epithelial_cancer]:(ITGA6+ITGB4) <- LAMB1:[Fibroblast]	Epithelial_cancer	rec_lig_cl	PDAC_class	fishers.exact	[Epithelial_cancer]:(ITGA6+ITGB4) <- LAMB1:[Fibroblast]	0.706387873026028	1	1	34	14	20	40	17	23
[Epithelial_cancer]:(ITGA6+ITGB4) <- LAMB2:[CD8_T_cell]	Epithelial_cancer	rec_lig_cl	PDAC_class	fishers.exact	[Epithelial_cancer]:(ITGA6+ITGB4) <- LAMB2:[CD8_T_cell]	Inf	0.425	1	1	1	0	40	17	23
[Epithelial_cancer]:(ITGA6+ITGB4) <- LAMB2:[Epithelial_cancer]	Epithelial_cancer	rec_lig_cl	PDAC_class	fishers.exact	[Epithelial_cancer]:(ITGA6+ITGB4) <- LAMB2:[Epithelial_cancer]	0.729156944013168	0.749248291673208	1	23	9	14	40	17	23
[Epithelial_cancer]:(ITGA6+ITGB4) <- LAMB2:[Fibroblast]	Epithelial_cancer	rec_lig_cl	PDAC_class	fishers.exact	[Epithelial_cancer]:(ITGA6+ITGB4) <- LAMB2:[Fibroblast]	0.905100337399222	1	1	31	13	18	40	17	23
[Epithelial_cancer]:(ITGA6+ITGB4) <- LAMB3:[Epithelial_cancer]	Epithelial_cancer	rec_lig_cl	PDAC_class	fishers.exact	[Epithelial_cancer]:(ITGA6+ITGB4) <- LAMB3:[Epithelial_cancer]	0.733187413397227	1	1	38	16	22	40	17	23
[Epithelial_cancer]:(ITGA6+ITGB4) <- LAMB3:[Fibroblast]	Epithelial_cancer	rec_lig_cl	PDAC_class	fishers.exact	[Epithelial_cancer]:(ITGA6+ITGB4) <- LAMB3:[Fibroblast]	2.85475805004606	0.564676113360324	1	3	2	1	40	17	23
[Epithelial_cancer]:(ITGA6+ITGB4) <- LAMC1:[Epithelial_cancer]	Epithelial_cancer	rec_lig_cl	PDAC_class	fishers.exact	[Epithelial_cancer]:(ITGA6+ITGB4) <- LAMC1:[Epithelial_cancer]	1.37144685819784	0.749248291673208	1	17	8	9	40	17	23
[Epithelial_cancer]:(ITGA6+ITGB4) <- LAMC1:[Fibroblast]	Epithelial_cancer	rec_lig_cl	PDAC_class	fishers.exact	[Epithelial_cancer]:(ITGA6+ITGB4) <- LAMC1:[Fibroblast]	0.369716171739505	0.249915502547081	1	32	12	20	40	17	23
[Epithelial_cancer]:(ITGA6+ITGB4) <- LAMC2:[CD8_T_cell]	Epithelial_cancer	rec_lig_cl	PDAC_class	fishers.exact	[Epithelial_cancer]:(ITGA6+ITGB4) <- LAMC2:[CD8_T_cell]	Inf	0.068825910931174	1	3	3	0	40	17	23
[Epithelial_cancer]:(ITGA6+ITGB4) <- LAMC2:[Epithelial_cancer]	Epithelial_cancer	rec_lig_cl	PDAC_class	fishers.exact	[Epithelial_cancer]:(ITGA6+ITGB4) <- LAMC2:[Epithelial_cancer]	2.35218279219542	0.623503665608929	1	36	16	20	40	17	23
[Epithelial_cancer]:(ITGA6+ITGB4) <- LAMC2:[Fibroblast]	Epithelial_cancer	rec_lig_cl	PDAC_class	fishers.exact	[Epithelial_cancer]:(ITGA6+ITGB4) <- LAMC2:[Fibroblast]	2.85475805004606	0.564676113360324	1	3	2	1	40	17	23
[Epithelial_cancer]:(ITGA6+ITGB4) <- LAMC3:[Fibroblast]	Epithelial_cancer	rec_lig_cl	PDAC_class	fishers.exact	[Epithelial_cancer]:(ITGA6+ITGB4) <- LAMC3:[Fibroblast]	Inf	0.425	1	1	1	0	40	17	23
[Epithelial_cancer]:(ITGAV+ITGB1) <- FN1:[CD8_T_cell]	Epithelial_cancer	rec_lig_cl	PDAC_class	fishers.exact	[Epithelial_cancer]:(ITGAV+ITGB1) <- FN1:[CD8_T_cell]	3.13441661573795	0.372506109348215	1	6	4	2	40	17	23
[Epithelial_cancer]:(ITGAV+ITGB1) <- FN1:[Epithelial_cancer]	Epithelial_cancer	rec_lig_cl	PDAC_class	fishers.exact	[Epithelial_cancer]:(ITGAV+ITGB1) <- FN1:[Epithelial_cancer]	3.09026059671951	0.10736967501428	1	15	9	6	40	17	23
[Epithelial_cancer]:(ITGAV+ITGB1) <- FN1:[Fibroblast]	Epithelial_cancer	rec_lig_cl	PDAC_class	fishers.exact	[Epithelial_cancer]:(ITGAV+ITGB1) <- FN1:[Fibroblast]	0.514219328938571	0.456081081081081	1	31	12	19	40	17	23
[Epithelial_cancer]:(ITGAV+ITGB1) <- JAM2:[Fibroblast]	Epithelial_cancer	rec_lig_cl	PDAC_class	fishers.exact	[Epithelial_cancer]:(ITGAV+ITGB1) <- JAM2:[Fibroblast]	0.891509658129568	1	1	5	2	3	40	17	23
[Epithelial_cancer]:(ITGAV+ITGB1) <- SPP1:[CD8_T_cell]	Epithelial_cancer	rec_lig_cl	PDAC_class	fishers.exact	[Epithelial_cancer]:(ITGAV+ITGB1) <- SPP1:[CD8_T_cell]	0.70945043649618	0.729795117698343	1	11	4	7	40	17	23
[Epithelial_cancer]:(ITGAV+ITGB1) <- SPP1:[Epithelial_cancer]	Epithelial_cancer	rec_lig_cl	PDAC_class	fishers.exact	[Epithelial_cancer]:(ITGAV+ITGB1) <- SPP1:[Epithelial_cancer]	0.715210920005384	0.747141134460378	1	16	6	10	40	17	23
[Epithelial_cancer]:(ITGAV+ITGB1) <- SPP1:[Fibroblast]	Epithelial_cancer	rec_lig_cl	PDAC_class	fishers.exact	[Epithelial_cancer]:(ITGAV+ITGB1) <- SPP1:[Fibroblast]	0.786064094005613	1	1	13	5	8	40	17	23
[Epithelial_cancer]:(ITGAV+ITGB5) <- POSTN:[CD8_T_cell]	Epithelial_cancer	rec_lig_cl	PDAC_class	fishers.exact	[Epithelial_cancer]:(ITGAV+ITGB5) <- POSTN:[CD8_T_cell]	6.45674685275193	0.143732295048085	1	5	4	1	40	17	23
[Epithelial_cancer]:(ITGAV+ITGB5) <- POSTN:[Epithelial_cancer]	Epithelial_cancer	rec_lig_cl	PDAC_class	fishers.exact	[Epithelial_cancer]:(ITGAV+ITGB5) <- POSTN:[Epithelial_cancer]	4.53614969176848	0.294069373016741	1	4	3	1	40	17	23
[Epithelial_cancer]:(ITGAV+ITGB5) <- POSTN:[Fibroblast]	Epithelial_cancer	rec_lig_cl	PDAC_class	fishers.exact	[Epithelial_cancer]:(ITGAV+ITGB5) <- POSTN:[Fibroblast]	1.39818894263034	0.747141134460378	1	24	11	13	40	17	23
[Epithelial_cancer]:(ITGAV+ITGB5) <- SPP1:[CD8_T_cell]	Epithelial_cancer	rec_lig_cl	PDAC_class	fishers.exact	[Epithelial_cancer]:(ITGAV+ITGB5) <- SPP1:[CD8_T_cell]	0.70945043649618	0.729795117698343	1	11	4	7	40	17	23
[Epithelial_cancer]:(ITGAV+ITGB5) <- SPP1:[Epithelial_cancer]	Epithelial_cancer	rec_lig_cl	PDAC_class	fishers.exact	[Epithelial_cancer]:(ITGAV+ITGB5) <- SPP1:[Epithelial_cancer]	0.65518484503817	0.738520945862436	1	14	5	9	40	17	23
[Epithelial_cancer]:(ITGAV+ITGB5) <- SPP1:[Fibroblast]	Epithelial_cancer	rec_lig_cl	PDAC_class	fishers.exact	[Epithelial_cancer]:(ITGAV+ITGB5) <- SPP1:[Fibroblast]	0.953525827712349	1	1	12	5	7	40	17	23
[Epithelial_cancer]:(ITGAV+ITGB6) <- FN1:[CD8_T_cell]	Epithelial_cancer	rec_lig_cl	PDAC_class	fishers.exact	[Epithelial_cancer]:(ITGAV+ITGB6) <- FN1:[CD8_T_cell]	4.20974996447572	0.113434183171025	1	7	5	2	40	17	23
[Epithelial_cancer]:(ITGAV+ITGB6) <- FN1:[Epithelial_cancer]	Epithelial_cancer	rec_lig_cl	PDAC_class	fishers.exact	[Epithelial_cancer]:(ITGAV+ITGB6) <- FN1:[Epithelial_cancer]	3.09026059671951	0.10736967501428	1	15	9	6	40	17	23
[Epithelial_cancer]:(ITGAV+ITGB6) <- FN1:[Fibroblast]	Epithelial_cancer	rec_lig_cl	PDAC_class	fishers.exact	[Epithelial_cancer]:(ITGAV+ITGB6) <- FN1:[Fibroblast]	1.28801418811975	1	1	32	14	18	40	17	23
[Epithelial_cancer]:(ITGAV+ITGB6) <- SPP1:[CD8_T_cell]	Epithelial_cancer	rec_lig_cl	PDAC_class	fishers.exact	[Epithelial_cancer]:(ITGAV+ITGB6) <- SPP1:[CD8_T_cell]	0.70945043649618	0.729795117698343	1	11	4	7	40	17	23
[Epithelial_cancer]:(ITGAV+ITGB6) <- SPP1:[Epithelial_cancer]	Epithelial_cancer	rec_lig_cl	PDAC_class	fishers.exact	[Epithelial_cancer]:(ITGAV+ITGB6) <- SPP1:[Epithelial_cancer]	0.715210920005384	0.747141134460378	1	16	6	10	40	17	23
[Epithelial_cancer]:(ITGAV+ITGB6) <- SPP1:[Fibroblast]	Epithelial_cancer	rec_lig_cl	PDAC_class	fishers.exact	[Epithelial_cancer]:(ITGAV+ITGB6) <- SPP1:[Fibroblast]	0.786064094005613	1	1	13	5	8	40	17	23
[Epithelial_cancer]:(ITGAV+ITGB6) <- TNC:[Epithelial_cancer]	Epithelial_cancer	rec_lig_cl	PDAC_class	fishers.exact	[Epithelial_cancer]:(ITGAV+ITGB6) <- TNC:[Epithelial_cancer]	0	1	1	1	0	1	40	17	23
[Epithelial_cancer]:(ITGAV+ITGB6) <- TNC:[Fibroblast]	Epithelial_cancer	rec_lig_cl	PDAC_class	fishers.exact	[Epithelial_cancer]:(ITGAV+ITGB6) <- TNC:[Fibroblast]	Inf	0.174358974358974	1	2	2	0	40	17	23
[Epithelial_cancer]:(ITGAV+ITGB6) <- TNXB:[Fibroblast]	Epithelial_cancer	rec_lig_cl	PDAC_class	fishers.exact	[Epithelial_cancer]:(ITGAV+ITGB6) <- TNXB:[Fibroblast]	0.102335233544816	0.0256769110758924	1	10	1	9	40	17	23
[Epithelial_cancer]:(ITGAV+ITGB8) <- COL1A1:[CD8_T_cell]	Epithelial_cancer	rec_lig_cl	PDAC_class	fishers.exact	[Epithelial_cancer]:(ITGAV+ITGB8) <- COL1A1:[CD8_T_cell]	2.2036890319933	0.633961897119792	1	5	3	2	40	17	23
[Epithelial_cancer]:(ITGAV+ITGB8) <- COL1A1:[Epithelial_cancer]	Epithelial_cancer	rec_lig_cl	PDAC_class	fishers.exact	[Epithelial_cancer]:(ITGAV+ITGB8) <- COL1A1:[Epithelial_cancer]	0.602853620749533	0.525362837810001	1	17	6	11	40	17	23
[Epithelial_cancer]:(ITGAV+ITGB8) <- COL1A1:[Fibroblast]	Epithelial_cancer	rec_lig_cl	PDAC_class	fishers.exact	[Epithelial_cancer]:(ITGAV+ITGB8) <- COL1A1:[Fibroblast]	0.65428297807559	0.728464059164838	1	28	11	17	40	17	23
[Epithelial_cancer]:(ITGAV+ITGB8) <- COL1A2:[CD8_T_cell]	Epithelial_cancer	rec_lig_cl	PDAC_class	fishers.exact	[Epithelial_cancer]:(ITGAV+ITGB8) <- COL1A2:[CD8_T_cell]	3.13441661573795	0.372506109348215	1	6	4	2	40	17	23
[Epithelial_cancer]:(ITGAV+ITGB8) <- COL1A2:[Epithelial_cancer]	Epithelial_cancer	rec_lig_cl	PDAC_class	fishers.exact	[Epithelial_cancer]:(ITGAV+ITGB8) <- COL1A2:[Epithelial_cancer]	0.550016715789048	0.511522646116639	1	15	5	10	40	17	23
[Epithelial_cancer]:(ITGAV+ITGB8) <- COL1A2:[Fibroblast]	Epithelial_cancer	rec_lig_cl	PDAC_class	fishers.exact	[Epithelial_cancer]:(ITGAV+ITGB8) <- COL1A2:[Fibroblast]	0.65428297807559	0.728464059164838	1	28	11	17	40	17	23
[Epithelial_cancer]:(ITGAV+ITGB8) <- COL4A1:[CD8_T_cell]	Epithelial_cancer	rec_lig_cl	PDAC_class	fishers.exact	[Epithelial_cancer]:(ITGAV+ITGB8) <- COL4A1:[CD8_T_cell]	0	1	1	1	0	1	40	17	23
[Epithelial_cancer]:(ITGAV+ITGB8) <- COL4A1:[Epithelial_cancer]	Epithelial_cancer	rec_lig_cl	PDAC_class	fishers.exact	[Epithelial_cancer]:(ITGAV+ITGB8) <- COL4A1:[Epithelial_cancer]	1.41565284199485	1	1	6	3	3	40	17	23
[Epithelial_cancer]:(ITGAV+ITGB8) <- COL4A1:[Fibroblast]	Epithelial_cancer	rec_lig_cl	PDAC_class	fishers.exact	[Epithelial_cancer]:(ITGAV+ITGB8) <- COL4A1:[Fibroblast]	0.65428297807559	0.728464059164838	1	28	11	17	40	17	23
[Epithelial_cancer]:(ITGAV+ITGB8) <- COL4A2:[CD8_T_cell]	Epithelial_cancer	rec_lig_cl	PDAC_class	fishers.exact	[Epithelial_cancer]:(ITGAV+ITGB8) <- COL4A2:[CD8_T_cell]	0	0.122934675566255	1	4	0	4	40	17	23
[Epithelial_cancer]:(ITGAV+ITGB8) <- COL4A2:[Epithelial_cancer]	Epithelial_cancer	rec_lig_cl	PDAC_class	fishers.exact	[Epithelial_cancer]:(ITGAV+ITGB8) <- COL4A2:[Epithelial_cancer]	0.891509658129568	1	1	5	2	3	40	17	23
[Epithelial_cancer]:(ITGAV+ITGB8) <- COL4A2:[Fibroblast]	Epithelial_cancer	rec_lig_cl	PDAC_class	fishers.exact	[Epithelial_cancer]:(ITGAV+ITGB8) <- COL4A2:[Fibroblast]	0.65428297807559	0.728464059164838	1	28	11	17	40	17	23
[Epithelial_cancer]:(ITGAV+ITGB8) <- COL4A4:[Fibroblast]	Epithelial_cancer	rec_lig_cl	PDAC_class	fishers.exact	[Epithelial_cancer]:(ITGAV+ITGB8) <- COL4A4:[Fibroblast]	0	1	1	1	0	1	40	17	23
[Epithelial_cancer]:(ITGAV+ITGB8) <- COL4A5:[Fibroblast]	Epithelial_cancer	rec_lig_cl	PDAC_class	fishers.exact	[Epithelial_cancer]:(ITGAV+ITGB8) <- COL4A5:[Fibroblast]	0	0.498717948717949	1	2	0	2	40	17	23
[Epithelial_cancer]:(ITGAV+ITGB8) <- COL6A1:[CD8_T_cell]	Epithelial_cancer	rec_lig_cl	PDAC_class	fishers.exact	[Epithelial_cancer]:(ITGAV+ITGB8) <- COL6A1:[CD8_T_cell]	0.662947083292395	1	1	3	1	2	40	17	23
[Epithelial_cancer]:(ITGAV+ITGB8) <- COL6A1:[Epithelial_cancer]	Epithelial_cancer	rec_lig_cl	PDAC_class	fishers.exact	[Epithelial_cancer]:(ITGAV+ITGB8) <- COL6A1:[Epithelial_cancer]	1.52839067117602	0.728464059164838	1	12	6	6	40	17	23
[Epithelial_cancer]:(ITGAV+ITGB8) <- COL6A1:[Fibroblast]	Epithelial_cancer	rec_lig_cl	PDAC_class	fishers.exact	[Epithelial_cancer]:(ITGAV+ITGB8) <- COL6A1:[Fibroblast]	0.65428297807559	0.728464059164838	1	28	11	17	40	17	23
[Epithelial_cancer]:(ITGAV+ITGB8) <- COL6A2:[CD8_T_cell]	Epithelial_cancer	rec_lig_cl	PDAC_class	fishers.exact	[Epithelial_cancer]:(ITGAV+ITGB8) <- COL6A2:[CD8_T_cell]	1.38806169309773	1	1	4	2	2	40	17	23
[Epithelial_cancer]:(ITGAV+ITGB8) <- COL6A2:[Epithelial_cancer]	Epithelial_cancer	rec_lig_cl	PDAC_class	fishers.exact	[Epithelial_cancer]:(ITGAV+ITGB8) <- COL6A2:[Epithelial_cancer]	1.10484988092422	1	1	9	4	5	40	17	23
[Epithelial_cancer]:(ITGAV+ITGB8) <- COL6A2:[Fibroblast]	Epithelial_cancer	rec_lig_cl	PDAC_class	fishers.exact	[Epithelial_cancer]:(ITGAV+ITGB8) <- COL6A2:[Fibroblast]	0.65428297807559	0.728464059164838	1	28	11	17	40	17	23
[Epithelial_cancer]:(ITGAV+ITGB8) <- COL6A3:[CD8_T_cell]	Epithelial_cancer	rec_lig_cl	PDAC_class	fishers.exact	[Epithelial_cancer]:(ITGAV+ITGB8) <- COL6A3:[CD8_T_cell]	2.85475805004606	0.564676113360324	1	3	2	1	40	17	23
[Epithelial_cancer]:(ITGAV+ITGB8) <- COL6A3:[Epithelial_cancer]	Epithelial_cancer	rec_lig_cl	PDAC_class	fishers.exact	[Epithelial_cancer]:(ITGAV+ITGB8) <- COL6A3:[Epithelial_cancer]	1.38806169309773	1	1	4	2	2	40	17	23
[Epithelial_cancer]:(ITGAV+ITGB8) <- COL6A3:[Fibroblast]	Epithelial_cancer	rec_lig_cl	PDAC_class	fishers.exact	[Epithelial_cancer]:(ITGAV+ITGB8) <- COL6A3:[Fibroblast]	0.65428297807559	0.728464059164838	1	28	11	17	40	17	23
[Epithelial_cancer]:(ITGAV+ITGB8) <- COL9A1:[Fibroblast]	Epithelial_cancer	rec_lig_cl	PDAC_class	fishers.exact	[Epithelial_cancer]:(ITGAV+ITGB8) <- COL9A1:[Fibroblast]	0	1	1	1	0	1	40	17	23
[Epithelial_cancer]:(ITGAV+ITGB8) <- COL9A2:[Epithelial_cancer]	Epithelial_cancer	rec_lig_cl	PDAC_class	fishers.exact	[Epithelial_cancer]:(ITGAV+ITGB8) <- COL9A2:[Epithelial_cancer]	0	1	1	1	0	1	40	17	23
[Epithelial_cancer]:(ITGAV+ITGB8) <- FN1:[CD8_T_cell]	Epithelial_cancer	rec_lig_cl	PDAC_class	fishers.exact	[Epithelial_cancer]:(ITGAV+ITGB8) <- FN1:[CD8_T_cell]	1.38806169309773	1	1	4	2	2	40	17	23
[Epithelial_cancer]:(ITGAV+ITGB8) <- FN1:[Epithelial_cancer]	Epithelial_cancer	rec_lig_cl	PDAC_class	fishers.exact	[Epithelial_cancer]:(ITGAV+ITGB8) <- FN1:[Epithelial_cancer]	3.22014486026382	0.153046967563097	1	11	7	4	40	17	23
[Epithelial_cancer]:(ITGAV+ITGB8) <- FN1:[Fibroblast]	Epithelial_cancer	rec_lig_cl	PDAC_class	fishers.exact	[Epithelial_cancer]:(ITGAV+ITGB8) <- FN1:[Fibroblast]	0.65428297807559	0.728464059164838	1	28	11	17	40	17	23
[Epithelial_cancer]:(ITGAV+ITGB8) <- LAMA2:[Fibroblast]	Epithelial_cancer	rec_lig_cl	PDAC_class	fishers.exact	[Epithelial_cancer]:(ITGAV+ITGB8) <- LAMA2:[Fibroblast]	0.316087603342233	0.10815877056144	1	23	7	16	40	17	23
[Epithelial_cancer]:(ITGAV+ITGB8) <- LAMA3:[Epithelial_cancer]	Epithelial_cancer	rec_lig_cl	PDAC_class	fishers.exact	[Epithelial_cancer]:(ITGAV+ITGB8) <- LAMA3:[Epithelial_cancer]	0.513171392099663	0.495718967020413	1	27	10	17	40	17	23
[Epithelial_cancer]:(ITGAV+ITGB8) <- LAMA3:[Fibroblast]	Epithelial_cancer	rec_lig_cl	PDAC_class	fishers.exact	[Epithelial_cancer]:(ITGAV+ITGB8) <- LAMA3:[Fibroblast]	0	1	1	1	0	1	40	17	23
[Epithelial_cancer]:(ITGAV+ITGB8) <- LAMA4:[Epithelial_cancer]	Epithelial_cancer	rec_lig_cl	PDAC_class	fishers.exact	[Epithelial_cancer]:(ITGAV+ITGB8) <- LAMA4:[Epithelial_cancer]	1.36390775636272	1	1	2	1	1	40	17	23
[Epithelial_cancer]:(ITGAV+ITGB8) <- LAMA4:[Fibroblast]	Epithelial_cancer	rec_lig_cl	PDAC_class	fishers.exact	[Epithelial_cancer]:(ITGAV+ITGB8) <- LAMA4:[Fibroblast]	0.65428297807559	0.728464059164838	1	28	11	17	40	17	23
[Epithelial_cancer]:(ITGAV+ITGB8) <- LAMA5:[Epithelial_cancer]	Epithelial_cancer	rec_lig_cl	PDAC_class	fishers.exact	[Epithelial_cancer]:(ITGAV+ITGB8) <- LAMA5:[Epithelial_cancer]	0.690351743311933	0.749631221878163	1	21	8	13	40	17	23
[Epithelial_cancer]:(ITGAV+ITGB8) <- LAMA5:[Fibroblast]	Epithelial_cancer	rec_lig_cl	PDAC_class	fishers.exact	[Epithelial_cancer]:(ITGAV+ITGB8) <- LAMA5:[Fibroblast]	0	0.498717948717949	1	2	0	2	40	17	23
[Epithelial_cancer]:(ITGAV+ITGB8) <- LAMB1:[CD8_T_cell]	Epithelial_cancer	rec_lig_cl	PDAC_class	fishers.exact	[Epithelial_cancer]:(ITGAV+ITGB8) <- LAMB1:[CD8_T_cell]	Inf	0.425	1	1	1	0	40	17	23
[Epithelial_cancer]:(ITGAV+ITGB8) <- LAMB1:[Epithelial_cancer]	Epithelial_cancer	rec_lig_cl	PDAC_class	fishers.exact	[Epithelial_cancer]:(ITGAV+ITGB8) <- LAMB1:[Epithelial_cancer]	0.891509658129568	1	1	5	2	3	40	17	23
[Epithelial_cancer]:(ITGAV+ITGB8) <- LAMB1:[Fibroblast]	Epithelial_cancer	rec_lig_cl	PDAC_class	fishers.exact	[Epithelial_cancer]:(ITGAV+ITGB8) <- LAMB1:[Fibroblast]	0.513171392099663	0.495718967020413	1	27	10	17	40	17	23
[Epithelial_cancer]:(ITGAV+ITGB8) <- LAMB2:[CD8_T_cell]	Epithelial_cancer	rec_lig_cl	PDAC_class	fishers.exact	[Epithelial_cancer]:(ITGAV+ITGB8) <- LAMB2:[CD8_T_cell]	Inf	0.425	1	1	1	0	40	17	23
[Epithelial_cancer]:(ITGAV+ITGB8) <- LAMB2:[Epithelial_cancer]	Epithelial_cancer	rec_lig_cl	PDAC_class	fishers.exact	[Epithelial_cancer]:(ITGAV+ITGB8) <- LAMB2:[Epithelial_cancer]	0.429023770295221	0.216428263636273	1	19	6	13	40	17	23
[Epithelial_cancer]:(ITGAV+ITGB8) <- LAMB2:[Fibroblast]	Epithelial_cancer	rec_lig_cl	PDAC_class	fishers.exact	[Epithelial_cancer]:(ITGAV+ITGB8) <- LAMB2:[Fibroblast]	0.607829161019312	0.52186687243417	1	24	9	15	40	17	23
[Epithelial_cancer]:(ITGAV+ITGB8) <- LAMB3:[Epithelial_cancer]	Epithelial_cancer	rec_lig_cl	PDAC_class	fishers.exact	[Epithelial_cancer]:(ITGAV+ITGB8) <- LAMB3:[Epithelial_cancer]	0.65428297807559	0.728464059164838	1	28	11	17	40	17	23
[Epithelial_cancer]:(ITGAV+ITGB8) <- LAMB3:[Fibroblast]	Epithelial_cancer	rec_lig_cl	PDAC_class	fishers.exact	[Epithelial_cancer]:(ITGAV+ITGB8) <- LAMB3:[Fibroblast]	1.36390775636272	1	1	2	1	1	40	17	23
[Epithelial_cancer]:(ITGAV+ITGB8) <- LAMC1:[Epithelial_cancer]	Epithelial_cancer	rec_lig_cl	PDAC_class	fishers.exact	[Epithelial_cancer]:(ITGAV+ITGB8) <- LAMC1:[Epithelial_cancer]	1.30352063968839	0.748577832560035	1	15	7	8	40	17	23
[Epithelial_cancer]:(ITGAV+ITGB8) <- LAMC1:[Fibroblast]	Epithelial_cancer	rec_lig_cl	PDAC_class	fishers.exact	[Epithelial_cancer]:(ITGAV+ITGB8) <- LAMC1:[Fibroblast]	0.406781302997883	0.197843561024874	1	26	9	17	40	17	23
[Epithelial_cancer]:(ITGAV+ITGB8) <- LAMC2:[CD8_T_cell]	Epithelial_cancer	rec_lig_cl	PDAC_class	fishers.exact	[Epithelial_cancer]:(ITGAV+ITGB8) <- LAMC2:[CD8_T_cell]	Inf	0.174358974358974	1	2	2	0	40	17	23
[Epithelial_cancer]:(ITGAV+ITGB8) <- LAMC2:[Epithelial_cancer]	Epithelial_cancer	rec_lig_cl	PDAC_class	fishers.exact	[Epithelial_cancer]:(ITGAV+ITGB8) <- LAMC2:[Epithelial_cancer]	0.65428297807559	0.728464059164838	1	28	11	17	40	17	23
[Epithelial_cancer]:(ITGAV+ITGB8) <- LAMC2:[Fibroblast]	Epithelial_cancer	rec_lig_cl	PDAC_class	fishers.exact	[Epithelial_cancer]:(ITGAV+ITGB8) <- LAMC2:[Fibroblast]	2.85475805004606	0.564676113360324	1	3	2	1	40	17	23
[Epithelial_cancer]:(ITGAV+ITGB8) <- LAMC3:[Fibroblast]	Epithelial_cancer	rec_lig_cl	PDAC_class	fishers.exact	[Epithelial_cancer]:(ITGAV+ITGB8) <- LAMC3:[Fibroblast]	Inf	0.425	1	1	1	0	40	17	23
[Epithelial_cancer]:(ITGB1+ITGA1) <- SEMA7A:[Epithelial_cancer]	Epithelial_cancer	rec_lig_cl	PDAC_class	fishers.exact	[Epithelial_cancer]:(ITGB1+ITGA1) <- SEMA7A:[Epithelial_cancer]	1.36390775636272	1	1	2	1	1	40	17	23
[Epithelial_cancer]:(NRP1+PLXNA1) <- SEMA3C:[Epithelial_cancer]	Epithelial_cancer	rec_lig_cl	PDAC_class	fishers.exact	[Epithelial_cancer]:(NRP1+PLXNA1) <- SEMA3C:[Epithelial_cancer]	Inf	0.425	1	1	1	0	40	17	23
[Epithelial_cancer]:(NRP1+PLXNA2) <- SEMA3C:[Fibroblast]	Epithelial_cancer	rec_lig_cl	PDAC_class	fishers.exact	[Epithelial_cancer]:(NRP1+PLXNA2) <- SEMA3C:[Fibroblast]	0	1	1	1	0	1	40	17	23
[Epithelial_cancer]:(NRP2+PLXNA1) <- SEMA3C:[Epithelial_cancer]	Epithelial_cancer	rec_lig_cl	PDAC_class	fishers.exact	[Epithelial_cancer]:(NRP2+PLXNA1) <- SEMA3C:[Epithelial_cancer]	Inf	0.425	1	1	1	0	40	17	23
[Epithelial_cancer]:(PROCR+HSP90AA1) <- PROC:[Epithelial_cancer]	Epithelial_cancer	rec_lig_cl	PDAC_class	fishers.exact	[Epithelial_cancer]:(PROCR+HSP90AA1) <- PROC:[Epithelial_cancer]	0	1	1	1	0	1	40	17	23
[Epithelial_cancer]:(RARA+CRABP2) <- RA-ALDH1A1:[Epithelial_cancer]	Epithelial_cancer	rec_lig_cl	PDAC_class	fishers.exact	[Epithelial_cancer]:(RARA+CRABP2) <- RA-ALDH1A1:[Epithelial_cancer]	0	1	1	1	0	1	40	17	23
[Epithelial_cancer]:(RARA+CRABP2) <- RA-ALDH1A1:[Fibroblast]	Epithelial_cancer	rec_lig_cl	PDAC_class	fishers.exact	[Epithelial_cancer]:(RARA+CRABP2) <- RA-ALDH1A1:[Fibroblast]	0	1	1	1	0	1	40	17	23
[Epithelial_cancer]:(RARA+CRABP2) <- RA-ALDH1A3:[Fibroblast]	Epithelial_cancer	rec_lig_cl	PDAC_class	fishers.exact	[Epithelial_cancer]:(RARA+CRABP2) <- RA-ALDH1A3:[Fibroblast]	1.36390775636272	1	1	2	1	1	40	17	23
[Epithelial_cancer]:(RARA+RXRA+CRABP2) <- RA-ALDH1A3:[Fibroblast]	Epithelial_cancer	rec_lig_cl	PDAC_class	fishers.exact	[Epithelial_cancer]:(RARA+RXRA+CRABP2) <- RA-ALDH1A3:[Fibroblast]	Inf	0.425	1	1	1	0	40	17	23
[Epithelial_cancer]:(RARG+CRABP2) <- RA-ALDH1A1:[Epithelial_cancer]	Epithelial_cancer	rec_lig_cl	PDAC_class	fishers.exact	[Epithelial_cancer]:(RARG+CRABP2) <- RA-ALDH1A1:[Epithelial_cancer]	Inf	0.425	1	1	1	0	40	17	23
[Epithelial_cancer]:(RARG+CRABP2) <- RA-ALDH1A1:[Fibroblast]	Epithelial_cancer	rec_lig_cl	PDAC_class	fishers.exact	[Epithelial_cancer]:(RARG+CRABP2) <- RA-ALDH1A1:[Fibroblast]	Inf	0.174358974358974	1	2	2	0	40	17	23
[Epithelial_cancer]:(RARG+CRABP2) <- RA-ALDH1A3:[Fibroblast]	Epithelial_cancer	rec_lig_cl	PDAC_class	fishers.exact	[Epithelial_cancer]:(RARG+CRABP2) <- RA-ALDH1A3:[Fibroblast]	Inf	0.425	1	1	1	0	40	17	23
[Epithelial_cancer]:(RXRA+CRABP2) <- RA-ALDH1A1:[Epithelial_cancer]	Epithelial_cancer	rec_lig_cl	PDAC_class	fishers.exact	[Epithelial_cancer]:(RXRA+CRABP2) <- RA-ALDH1A1:[Epithelial_cancer]	Inf	0.425	1	1	1	0	40	17	23
[Epithelial_cancer]:(RXRA+CRABP2) <- RA-ALDH1A1:[Fibroblast]	Epithelial_cancer	rec_lig_cl	PDAC_class	fishers.exact	[Epithelial_cancer]:(RXRA+CRABP2) <- RA-ALDH1A1:[Fibroblast]	1.36390775636272	1	1	2	1	1	40	17	23
[Epithelial_cancer]:(RXRA+CRABP2) <- RA-ALDH1A3:[Fibroblast]	Epithelial_cancer	rec_lig_cl	PDAC_class	fishers.exact	[Epithelial_cancer]:(RXRA+CRABP2) <- RA-ALDH1A3:[Fibroblast]	2.2036890319933	0.633961897119792	1	5	3	2	40	17	23
[Epithelial_cancer]:(TGFBR1+TGFBR2) <- TGFB1:[CD8_T_cell]	Epithelial_cancer	rec_lig_cl	PDAC_class	fishers.exact	[Epithelial_cancer]:(TGFBR1+TGFBR2) <- TGFB1:[CD8_T_cell]	0.662947083292395	1	1	3	1	2	40	17	23
[Epithelial_cancer]:(TGFBR1+TGFBR2) <- TGFB1:[Fibroblast]	Epithelial_cancer	rec_lig_cl	PDAC_class	fishers.exact	[Epithelial_cancer]:(TGFBR1+TGFBR2) <- TGFB1:[Fibroblast]	0.425137027325432	0.623503665608929	1	4	1	3	40	17	23
[Epithelial_cancer]:(TGFBR1+TGFBR2) <- TGFB2:[Epithelial_cancer]	Epithelial_cancer	rec_lig_cl	PDAC_class	fishers.exact	[Epithelial_cancer]:(TGFBR1+TGFBR2) <- TGFB2:[Epithelial_cancer]	0	1	1	1	0	1	40	17	23
[Epithelial_cancer]:(TGFBR1+TGFBR2) <- TGFB3:[CD8_T_cell]	Epithelial_cancer	rec_lig_cl	PDAC_class	fishers.exact	[Epithelial_cancer]:(TGFBR1+TGFBR2) <- TGFB3:[CD8_T_cell]	0	1	1	1	0	1	40	17	23
[Epithelial_cancer]:(TGFBR1+TGFBR2) <- TGFB3:[Fibroblast]	Epithelial_cancer	rec_lig_cl	PDAC_class	fishers.exact	[Epithelial_cancer]:(TGFBR1+TGFBR2) <- TGFB3:[Fibroblast]	0.425137027325432	0.623503665608929	1	4	1	3	40	17	23
[Epithelial_cancer]:ACKR3 <- MIF:[CD8_T_cell]	Epithelial_cancer	rec_lig_cl	PDAC_class	fishers.exact	[Epithelial_cancer]:ACKR3 <- MIF:[CD8_T_cell]	Inf	0.174358974358974	1	2	2	0	40	17	23
[Epithelial_cancer]:ACKR3 <- MIF:[Epithelial_cancer]	Epithelial_cancer	rec_lig_cl	PDAC_class	fishers.exact	[Epithelial_cancer]:ACKR3 <- MIF:[Epithelial_cancer]	Inf	0.174358974358974	1	2	2	0	40	17	23
[Epithelial_cancer]:ACKR3 <- MIF:[Fibroblast]	Epithelial_cancer	rec_lig_cl	PDAC_class	fishers.exact	[Epithelial_cancer]:ACKR3 <- MIF:[Fibroblast]	Inf	0.174358974358974	1	2	2	0	40	17	23
[Epithelial_cancer]:ALCAM <- CD6:[CD8_T_cell]	Epithelial_cancer	rec_lig_cl	PDAC_class	fishers.exact	[Epithelial_cancer]:ALCAM <- CD6:[CD8_T_cell]	0.851970786630396	1	1	15	6	9	40	17	23
[Epithelial_cancer]:AXL <- GAS6:[Epithelial_cancer]	Epithelial_cancer	rec_lig_cl	PDAC_class	fishers.exact	[Epithelial_cancer]:AXL <- GAS6:[Epithelial_cancer]	4.53614969176848	0.294069373016741	1	4	3	1	40	17	23
[Epithelial_cancer]:AXL <- GAS6:[Fibroblast]	Epithelial_cancer	rec_lig_cl	PDAC_class	fishers.exact	[Epithelial_cancer]:AXL <- GAS6:[Fibroblast]	4.53614969176848	0.294069373016741	1	4	3	1	40	17	23
[Epithelial_cancer]:AXL <- PROS1:[Epithelial_cancer]	Epithelial_cancer	rec_lig_cl	PDAC_class	fishers.exact	[Epithelial_cancer]:AXL <- PROS1:[Epithelial_cancer]	Inf	0.425	1	1	1	0	40	17	23
[Epithelial_cancer]:AXL <- PROS1:[Fibroblast]	Epithelial_cancer	rec_lig_cl	PDAC_class	fishers.exact	[Epithelial_cancer]:AXL <- PROS1:[Fibroblast]	2.85475805004606	0.564676113360324	1	3	2	1	40	17	23
[Epithelial_cancer]:BSG <- PPIA:[CD8_T_cell]	Epithelial_cancer	rec_lig_cl	PDAC_class	fishers.exact	[Epithelial_cancer]:BSG <- PPIA:[CD8_T_cell]	1.03046865765747	1	1	21	9	12	40	17	23
[Epithelial_cancer]:BSG <- PPIA:[Epithelial_cancer]	Epithelial_cancer	rec_lig_cl	PDAC_class	fishers.exact	[Epithelial_cancer]:BSG <- PPIA:[Epithelial_cancer]	1.30070796953341	0.754699415767269	1	22	10	12	40	17	23
[Epithelial_cancer]:BSG <- PPIA:[Fibroblast]	Epithelial_cancer	rec_lig_cl	PDAC_class	fishers.exact	[Epithelial_cancer]:BSG <- PPIA:[Fibroblast]	1.30070796953341	0.754699415767269	1	22	10	12	40	17	23
[Epithelial_cancer]:CADM1 <- CADM1:[Epithelial_cancer]	Epithelial_cancer	rec_lig_cl	PDAC_class	fishers.exact	[Epithelial_cancer]:CADM1 <- CADM1:[Epithelial_cancer]	Inf	0.425	1	1	1	0	40	17	23
[Epithelial_cancer]:CD40 <- CD40LG:[CD8_T_cell]	Epithelial_cancer	rec_lig_cl	PDAC_class	fishers.exact	[Epithelial_cancer]:CD40 <- CD40LG:[CD8_T_cell]	Inf	0.174358974358974	1	2	2	0	40	17	23
[Epithelial_cancer]:CD44 <- COL1A1:[CD8_T_cell]	Epithelial_cancer	rec_lig_cl	PDAC_class	fishers.exact	[Epithelial_cancer]:CD44 <- COL1A1:[CD8_T_cell]	3.13441661573795	0.372506109348215	1	6	4	2	40	17	23
[Epithelial_cancer]:CD44 <- COL1A1:[Epithelial_cancer]	Epithelial_cancer	rec_lig_cl	PDAC_class	fishers.exact	[Epithelial_cancer]:CD44 <- COL1A1:[Epithelial_cancer]	0.715210920005384	0.747141134460378	1	16	6	10	40	17	23
[Epithelial_cancer]:CD44 <- COL1A1:[Fibroblast]	Epithelial_cancer	rec_lig_cl	PDAC_class	fishers.exact	[Epithelial_cancer]:CD44 <- COL1A1:[Fibroblast]	0.518184185889784	0.477405941922071	1	29	11	18	40	17	23
[Epithelial_cancer]:CD44 <- COL1A2:[CD8_T_cell]	Epithelial_cancer	rec_lig_cl	PDAC_class	fishers.exact	[Epithelial_cancer]:CD44 <- COL1A2:[CD8_T_cell]	2.70477754677331	0.249915502547081	1	8	5	3	40	17	23
[Epithelial_cancer]:CD44 <- COL1A2:[Epithelial_cancer]	Epithelial_cancer	rec_lig_cl	PDAC_class	fishers.exact	[Epithelial_cancer]:CD44 <- COL1A2:[Epithelial_cancer]	0.65518484503817	0.738520945862436	1	14	5	9	40	17	23
[Epithelial_cancer]:CD44 <- COL1A2:[Fibroblast]	Epithelial_cancer	rec_lig_cl	PDAC_class	fishers.exact	[Epithelial_cancer]:CD44 <- COL1A2:[Fibroblast]	0.518184185889784	0.477405941922071	1	29	11	18	40	17	23
[Epithelial_cancer]:CD44 <- COL4A1:[Epithelial_cancer]	Epithelial_cancer	rec_lig_cl	PDAC_class	fishers.exact	[Epithelial_cancer]:CD44 <- COL4A1:[Epithelial_cancer]	2.0137273206318	0.431564357880147	1	7	4	3	40	17	23
[Epithelial_cancer]:CD44 <- COL4A1:[Fibroblast]	Epithelial_cancer	rec_lig_cl	PDAC_class	fishers.exact	[Epithelial_cancer]:CD44 <- COL4A1:[Fibroblast]	0.65428297807559	0.728464059164838	1	28	11	17	40	17	23
[Epithelial_cancer]:CD44 <- COL4A2:[CD8_T_cell]	Epithelial_cancer	rec_lig_cl	PDAC_class	fishers.exact	[Epithelial_cancer]:CD44 <- COL4A2:[CD8_T_cell]	0	0.248076923076923	1	3	0	3	40	17	23
[Epithelial_cancer]:CD44 <- COL4A2:[Epithelial_cancer]	Epithelial_cancer	rec_lig_cl	PDAC_class	fishers.exact	[Epithelial_cancer]:CD44 <- COL4A2:[Epithelial_cancer]	2.2036890319933	0.633961897119792	1	5	3	2	40	17	23
[Epithelial_cancer]:CD44 <- COL4A2:[Fibroblast]	Epithelial_cancer	rec_lig_cl	PDAC_class	fishers.exact	[Epithelial_cancer]:CD44 <- COL4A2:[Fibroblast]	0.518184185889784	0.477405941922071	1	29	11	18	40	17	23
[Epithelial_cancer]:CD44 <- COL4A4:[Fibroblast]	Epithelial_cancer	rec_lig_cl	PDAC_class	fishers.exact	[Epithelial_cancer]:CD44 <- COL4A4:[Fibroblast]	1.36390775636272	1	1	2	1	1	40	17	23
[Epithelial_cancer]:CD44 <- COL4A5:[Fibroblast]	Epithelial_cancer	rec_lig_cl	PDAC_class	fishers.exact	[Epithelial_cancer]:CD44 <- COL4A5:[Fibroblast]	0	0.498717948717949	1	2	0	2	40	17	23
[Epithelial_cancer]:CD44 <- COL6A1:[CD8_T_cell]	Epithelial_cancer	rec_lig_cl	PDAC_class	fishers.exact	[Epithelial_cancer]:CD44 <- COL6A1:[CD8_T_cell]	0.662947083292395	1	1	3	1	2	40	17	23
[Epithelial_cancer]:CD44 <- COL6A1:[Epithelial_cancer]	Epithelial_cancer	rec_lig_cl	PDAC_class	fishers.exact	[Epithelial_cancer]:CD44 <- COL6A1:[Epithelial_cancer]	1.94866669380858	0.495718967020413	1	13	7	6	40	17	23
[Epithelial_cancer]:CD44 <- COL6A1:[Fibroblast]	Epithelial_cancer	rec_lig_cl	PDAC_class	fishers.exact	[Epithelial_cancer]:CD44 <- COL6A1:[Fibroblast]	0.518184185889784	0.477405941922071	1	29	11	18	40	17	23
[Epithelial_cancer]:CD44 <- COL6A2:[CD8_T_cell]	Epithelial_cancer	rec_lig_cl	PDAC_class	fishers.exact	[Epithelial_cancer]:CD44 <- COL6A2:[CD8_T_cell]	2.2036890319933	0.633961897119792	1	5	3	2	40	17	23
[Epithelial_cancer]:CD44 <- COL6A2:[Epithelial_cancer]	Epithelial_cancer	rec_lig_cl	PDAC_class	fishers.exact	[Epithelial_cancer]:CD44 <- COL6A2:[Epithelial_cancer]	1.94469547082984	0.456081081081081	1	9	5	4	40	17	23
[Epithelial_cancer]:CD44 <- COL6A2:[Fibroblast]	Epithelial_cancer	rec_lig_cl	PDAC_class	fishers.exact	[Epithelial_cancer]:CD44 <- COL6A2:[Fibroblast]	0.518184185889784	0.477405941922071	1	29	11	18	40	17	23
[Epithelial_cancer]:CD44 <- COL6A3:[CD8_T_cell]	Epithelial_cancer	rec_lig_cl	PDAC_class	fishers.exact	[Epithelial_cancer]:CD44 <- COL6A3:[CD8_T_cell]	4.53614969176848	0.294069373016741	1	4	3	1	40	17	23
[Epithelial_cancer]:CD44 <- COL6A3:[Epithelial_cancer]	Epithelial_cancer	rec_lig_cl	PDAC_class	fishers.exact	[Epithelial_cancer]:CD44 <- COL6A3:[Epithelial_cancer]	2.2036890319933	0.633961897119792	1	5	3	2	40	17	23
[Epithelial_cancer]:CD44 <- COL6A3:[Fibroblast]	Epithelial_cancer	rec_lig_cl	PDAC_class	fishers.exact	[Epithelial_cancer]:CD44 <- COL6A3:[Fibroblast]	0.518184185889784	0.477405941922071	1	29	11	18	40	17	23
[Epithelial_cancer]:CD44 <- COL9A1:[Fibroblast]	Epithelial_cancer	rec_lig_cl	PDAC_class	fishers.exact	[Epithelial_cancer]:CD44 <- COL9A1:[Fibroblast]	0	1	1	1	0	1	40	17	23
[Epithelial_cancer]:CD44 <- COL9A2:[Epithelial_cancer]	Epithelial_cancer	rec_lig_cl	PDAC_class	fishers.exact	[Epithelial_cancer]:CD44 <- COL9A2:[Epithelial_cancer]	0	1	1	1	0	1	40	17	23
[Epithelial_cancer]:CD44 <- FN1:[CD8_T_cell]	Epithelial_cancer	rec_lig_cl	PDAC_class	fishers.exact	[Epithelial_cancer]:CD44 <- FN1:[CD8_T_cell]	2.2036890319933	0.633961897119792	1	5	3	2	40	17	23
[Epithelial_cancer]:CD44 <- FN1:[Epithelial_cancer]	Epithelial_cancer	rec_lig_cl	PDAC_class	fishers.exact	[Epithelial_cancer]:CD44 <- FN1:[Epithelial_cancer]	1.92981574357172	0.477405941922071	1	11	6	5	40	17	23
[Epithelial_cancer]:CD44 <- FN1:[Fibroblast]	Epithelial_cancer	rec_lig_cl	PDAC_class	fishers.exact	[Epithelial_cancer]:CD44 <- FN1:[Fibroblast]	0.518184185889784	0.477405941922071	1	29	11	18	40	17	23
[Epithelial_cancer]:CD44 <- LAMA2:[Fibroblast]	Epithelial_cancer	rec_lig_cl	PDAC_class	fishers.exact	[Epithelial_cancer]:CD44 <- LAMA2:[Fibroblast]	0.316087603342233	0.10815877056144	1	23	7	16	40	17	23
[Epithelial_cancer]:CD44 <- LAMA3:[Epithelial_cancer]	Epithelial_cancer	rec_lig_cl	PDAC_class	fishers.exact	[Epithelial_cancer]:CD44 <- LAMA3:[Epithelial_cancer]	0.501254138041521	0.335527128908664	1	25	9	16	40	17	23
[Epithelial_cancer]:CD44 <- LAMA3:[Fibroblast]	Epithelial_cancer	rec_lig_cl	PDAC_class	fishers.exact	[Epithelial_cancer]:CD44 <- LAMA3:[Fibroblast]	0	1	1	1	0	1	40	17	23
[Epithelial_cancer]:CD44 <- LAMA4:[Epithelial_cancer]	Epithelial_cancer	rec_lig_cl	PDAC_class	fishers.exact	[Epithelial_cancer]:CD44 <- LAMA4:[Epithelial_cancer]	2.85475805004606	0.564676113360324	1	3	2	1	40	17	23
[Epithelial_cancer]:CD44 <- LAMA4:[Fibroblast]	Epithelial_cancer	rec_lig_cl	PDAC_class	fishers.exact	[Epithelial_cancer]:CD44 <- LAMA4:[Fibroblast]	0.65428297807559	0.728464059164838	1	28	11	17	40	17	23
[Epithelial_cancer]:CD44 <- LAMA5:[Epithelial_cancer]	Epithelial_cancer	rec_lig_cl	PDAC_class	fishers.exact	[Epithelial_cancer]:CD44 <- LAMA5:[Epithelial_cancer]	0.97043223252735	1	1	19	8	11	40	17	23
[Epithelial_cancer]:CD44 <- LAMA5:[Fibroblast]	Epithelial_cancer	rec_lig_cl	PDAC_class	fishers.exact	[Epithelial_cancer]:CD44 <- LAMA5:[Fibroblast]	0	0.498717948717949	1	2	0	2	40	17	23
[Epithelial_cancer]:CD44 <- LAMB1:[CD8_T_cell]	Epithelial_cancer	rec_lig_cl	PDAC_class	fishers.exact	[Epithelial_cancer]:CD44 <- LAMB1:[CD8_T_cell]	Inf	0.425	1	1	1	0	40	17	23
[Epithelial_cancer]:CD44 <- LAMB1:[Epithelial_cancer]	Epithelial_cancer	rec_lig_cl	PDAC_class	fishers.exact	[Epithelial_cancer]:CD44 <- LAMB1:[Epithelial_cancer]	0.891509658129568	1	1	5	2	3	40	17	23
[Epithelial_cancer]:CD44 <- LAMB1:[Fibroblast]	Epithelial_cancer	rec_lig_cl	PDAC_class	fishers.exact	[Epithelial_cancer]:CD44 <- LAMB1:[Fibroblast]	0.513171392099663	0.495718967020413	1	27	10	17	40	17	23
[Epithelial_cancer]:CD44 <- LAMB2:[CD8_T_cell]	Epithelial_cancer	rec_lig_cl	PDAC_class	fishers.exact	[Epithelial_cancer]:CD44 <- LAMB2:[CD8_T_cell]	Inf	0.425	1	1	1	0	40	17	23
[Epithelial_cancer]:CD44 <- LAMB2:[Epithelial_cancer]	Epithelial_cancer	rec_lig_cl	PDAC_class	fishers.exact	[Epithelial_cancer]:CD44 <- LAMB2:[Epithelial_cancer]	0.508841910302888	0.347564160378399	1	18	6	12	40	17	23
[Epithelial_cancer]:CD44 <- LAMB2:[Fibroblast]	Epithelial_cancer	rec_lig_cl	PDAC_class	fishers.exact	[Epithelial_cancer]:CD44 <- LAMB2:[Fibroblast]	0.632537197713314	0.520621734081133	1	26	10	16	40	17	23
[Epithelial_cancer]:CD44 <- LAMB3:[Epithelial_cancer]	Epithelial_cancer	rec_lig_cl	PDAC_class	fishers.exact	[Epithelial_cancer]:CD44 <- LAMB3:[Epithelial_cancer]	0.514219328938571	0.456081081081081	1	31	12	19	40	17	23
[Epithelial_cancer]:CD44 <- LAMB3:[Fibroblast]	Epithelial_cancer	rec_lig_cl	PDAC_class	fishers.exact	[Epithelial_cancer]:CD44 <- LAMB3:[Fibroblast]	1.36390775636272	1	1	2	1	1	40	17	23
[Epithelial_cancer]:CD44 <- LAMC1:[Epithelial_cancer]	Epithelial_cancer	rec_lig_cl	PDAC_class	fishers.exact	[Epithelial_cancer]:CD44 <- LAMC1:[Epithelial_cancer]	1.23983766994858	1	1	13	6	7	40	17	23
[Epithelial_cancer]:CD44 <- LAMC1:[Fibroblast]	Epithelial_cancer	rec_lig_cl	PDAC_class	fishers.exact	[Epithelial_cancer]:CD44 <- LAMC1:[Fibroblast]	0.406781302997883	0.197843561024874	1	26	9	17	40	17	23
[Epithelial_cancer]:CD44 <- LAMC2:[CD8_T_cell]	Epithelial_cancer	rec_lig_cl	PDAC_class	fishers.exact	[Epithelial_cancer]:CD44 <- LAMC2:[CD8_T_cell]	Inf	0.174358974358974	1	2	2	0	40	17	23
[Epithelial_cancer]:CD44 <- LAMC2:[Epithelial_cancer]	Epithelial_cancer	rec_lig_cl	PDAC_class	fishers.exact	[Epithelial_cancer]:CD44 <- LAMC2:[Epithelial_cancer]	0.65428297807559	0.728464059164838	1	28	11	17	40	17	23
[Epithelial_cancer]:CD44 <- LAMC2:[Fibroblast]	Epithelial_cancer	rec_lig_cl	PDAC_class	fishers.exact	[Epithelial_cancer]:CD44 <- LAMC2:[Fibroblast]	1.36390775636272	1	1	2	1	1	40	17	23
[Epithelial_cancer]:CD44 <- LGALS9:[CD8_T_cell]	Epithelial_cancer	rec_lig_cl	PDAC_class	fishers.exact	[Epithelial_cancer]:CD44 <- LGALS9:[CD8_T_cell]	0.30495344202161	0.372506109348215	1	5	1	4	40	17	23
[Epithelial_cancer]:CD44 <- LGALS9:[Epithelial_cancer]	Epithelial_cancer	rec_lig_cl	PDAC_class	fishers.exact	[Epithelial_cancer]:CD44 <- LGALS9:[Epithelial_cancer]	0.690351743311933	0.749631221878163	1	21	8	13	40	17	23
[Epithelial_cancer]:CD44 <- LGALS9:[Fibroblast]	Epithelial_cancer	rec_lig_cl	PDAC_class	fishers.exact	[Epithelial_cancer]:CD44 <- LGALS9:[Fibroblast]	0.122764142294985	0.0535999562315352	1	9	1	8	40	17	23
[Epithelial_cancer]:CD44 <- SPP1:[CD8_T_cell]	Epithelial_cancer	rec_lig_cl	PDAC_class	fishers.exact	[Epithelial_cancer]:CD44 <- SPP1:[CD8_T_cell]	0.874775465412217	1	1	10	4	6	40	17	23
[Epithelial_cancer]:CD44 <- SPP1:[Epithelial_cancer]	Epithelial_cancer	rec_lig_cl	PDAC_class	fishers.exact	[Epithelial_cancer]:CD44 <- SPP1:[Epithelial_cancer]	0.65518484503817	0.738520945862436	1	14	5	9	40	17	23
[Epithelial_cancer]:CD44 <- SPP1:[Fibroblast]	Epithelial_cancer	rec_lig_cl	PDAC_class	fishers.exact	[Epithelial_cancer]:CD44 <- SPP1:[Fibroblast]	0.70945043649618	0.729795117698343	1	11	4	7	40	17	23
[Epithelial_cancer]:CD47 <- COMP:[CD8_T_cell]	Epithelial_cancer	rec_lig_cl	PDAC_class	fishers.exact	[Epithelial_cancer]:CD47 <- COMP:[CD8_T_cell]	Inf	0.425	1	1	1	0	40	17	23
[Epithelial_cancer]:CD47 <- COMP:[Epithelial_cancer]	Epithelial_cancer	rec_lig_cl	PDAC_class	fishers.exact	[Epithelial_cancer]:CD47 <- COMP:[Epithelial_cancer]	0.662947083292395	1	1	3	1	2	40	17	23
[Epithelial_cancer]:CD47 <- COMP:[Fibroblast]	Epithelial_cancer	rec_lig_cl	PDAC_class	fishers.exact	[Epithelial_cancer]:CD47 <- COMP:[Fibroblast]	1.02216068814733	1	1	14	6	8	40	17	23
[Epithelial_cancer]:CD47 <- SIRPG:[CD8_T_cell]	Epithelial_cancer	rec_lig_cl	PDAC_class	fishers.exact	[Epithelial_cancer]:CD47 <- SIRPG:[CD8_T_cell]	0.776388963121445	1	1	8	3	5	40	17	23
[Epithelial_cancer]:CD47 <- THBS1:[CD8_T_cell]	Epithelial_cancer	rec_lig_cl	PDAC_class	fishers.exact	[Epithelial_cancer]:CD47 <- THBS1:[CD8_T_cell]	0	1	1	1	0	1	40	17	23
[Epithelial_cancer]:CD47 <- THBS1:[Epithelial_cancer]	Epithelial_cancer	rec_lig_cl	PDAC_class	fishers.exact	[Epithelial_cancer]:CD47 <- THBS1:[Epithelial_cancer]	3.13441661573795	0.372506109348215	1	6	4	2	40	17	23
[Epithelial_cancer]:CD47 <- THBS1:[Fibroblast]	Epithelial_cancer	rec_lig_cl	PDAC_class	fishers.exact	[Epithelial_cancer]:CD47 <- THBS1:[Fibroblast]	0.920328406330879	1	1	24	10	14	40	17	23
[Epithelial_cancer]:CD47 <- THBS2:[CD8_T_cell]	Epithelial_cancer	rec_lig_cl	PDAC_class	fishers.exact	[Epithelial_cancer]:CD47 <- THBS2:[CD8_T_cell]	Inf	0.425	1	1	1	0	40	17	23
[Epithelial_cancer]:CD47 <- THBS2:[Epithelial_cancer]	Epithelial_cancer	rec_lig_cl	PDAC_class	fishers.exact	[Epithelial_cancer]:CD47 <- THBS2:[Epithelial_cancer]	2.85475805004606	0.564676113360324	1	3	2	1	40	17	23
[Epithelial_cancer]:CD47 <- THBS2:[Fibroblast]	Epithelial_cancer	rec_lig_cl	PDAC_class	fishers.exact	[Epithelial_cancer]:CD47 <- THBS2:[Fibroblast]	0.978319760870971	1	1	26	11	15	40	17	23
[Epithelial_cancer]:CD47 <- THBS3:[Fibroblast]	Epithelial_cancer	rec_lig_cl	PDAC_class	fishers.exact	[Epithelial_cancer]:CD47 <- THBS3:[Fibroblast]	1.17563136265003	1	1	11	5	6	40	17	23
[Epithelial_cancer]:CD47 <- THBS4:[Fibroblast]	Epithelial_cancer	rec_lig_cl	PDAC_class	fishers.exact	[Epithelial_cancer]:CD47 <- THBS4:[Fibroblast]	0.41081966325244	0.297269353720967	1	11	3	8	40	17	23
[Epithelial_cancer]:CD74 <- APP:[CD8_T_cell]	Epithelial_cancer	rec_lig_cl	PDAC_class	fishers.exact	[Epithelial_cancer]:CD74 <- APP:[CD8_T_cell]	1.36390775636272	1	1	2	1	1	40	17	23
[Epithelial_cancer]:CD74 <- APP:[Epithelial_cancer]	Epithelial_cancer	rec_lig_cl	PDAC_class	fishers.exact	[Epithelial_cancer]:CD74 <- APP:[Epithelial_cancer]	1.30070796953341	0.754699415767269	1	22	10	12	40	17	23
[Epithelial_cancer]:CD74 <- APP:[Fibroblast]	Epithelial_cancer	rec_lig_cl	PDAC_class	fishers.exact	[Epithelial_cancer]:CD74 <- APP:[Fibroblast]	1.30070796953341	0.754699415767269	1	22	10	12	40	17	23
[Epithelial_cancer]:CD99 <- CD99:[CD8_T_cell]	Epithelial_cancer	rec_lig_cl	PDAC_class	fishers.exact	[Epithelial_cancer]:CD99 <- CD99:[CD8_T_cell]	0.319038635444626	0.372506109348215	1	34	13	21	40	17	23
[Epithelial_cancer]:CD99 <- CD99:[Epithelial_cancer]	Epithelial_cancer	rec_lig_cl	PDAC_class	fishers.exact	[Epithelial_cancer]:CD99 <- CD99:[Epithelial_cancer]	0.453784533789448	0.633961897119792	1	35	14	21	40	17	23
[Epithelial_cancer]:CD99 <- CD99:[Fibroblast]	Epithelial_cancer	rec_lig_cl	PDAC_class	fishers.exact	[Epithelial_cancer]:CD99 <- CD99:[Fibroblast]	0.453784533789448	0.633961897119792	1	35	14	21	40	17	23
[Epithelial_cancer]:CDH1 <- CDH1:[CD8_T_cell]	Epithelial_cancer	rec_lig_cl	PDAC_class	fishers.exact	[Epithelial_cancer]:CDH1 <- CDH1:[CD8_T_cell]	0	1	1	1	0	1	40	17	23
[Epithelial_cancer]:CDH1 <- CDH1:[Epithelial_cancer]	Epithelial_cancer	rec_lig_cl	PDAC_class	fishers.exact	[Epithelial_cancer]:CDH1 <- CDH1:[Epithelial_cancer]	Inf	0.498717948717949	1	38	17	21	40	17	23
[Epithelial_cancer]:CDH1 <- CDH1:[Fibroblast]	Epithelial_cancer	rec_lig_cl	PDAC_class	fishers.exact	[Epithelial_cancer]:CDH1 <- CDH1:[Fibroblast]	0	0.498717948717949	1	2	0	2	40	17	23
[Epithelial_cancer]:CDH11 <- ANGPTL4:[Epithelial_cancer]	Epithelial_cancer	rec_lig_cl	PDAC_class	fishers.exact	[Epithelial_cancer]:CDH11 <- ANGPTL4:[Epithelial_cancer]	Inf	0.425	1	1	1	0	40	17	23
[Epithelial_cancer]:CDH11 <- ANGPTL4:[Fibroblast]	Epithelial_cancer	rec_lig_cl	PDAC_class	fishers.exact	[Epithelial_cancer]:CDH11 <- ANGPTL4:[Fibroblast]	Inf	0.425	1	1	1	0	40	17	23
[Epithelial_cancer]:CDH2 <- CDH2:[Epithelial_cancer]	Epithelial_cancer	rec_lig_cl	PDAC_class	fishers.exact	[Epithelial_cancer]:CDH2 <- CDH2:[Epithelial_cancer]	Inf	0.425	1	1	1	0	40	17	23
[Epithelial_cancer]:CDH3 <- CDH3:[Epithelial_cancer]	Epithelial_cancer	rec_lig_cl	PDAC_class	fishers.exact	[Epithelial_cancer]:CDH3 <- CDH3:[Epithelial_cancer]	1.92981574357172	0.477405941922071	1	11	6	5	40	17	23
[Epithelial_cancer]:CEACAM5 <- CD8A:[CD8_T_cell]	Epithelial_cancer	rec_lig_cl	PDAC_class	fishers.exact	[Epithelial_cancer]:CEACAM5 <- CD8A:[CD8_T_cell]	0.45932941377355	0.337485694816062	1	21	7	14	40	17	23
[Epithelial_cancer]:CEACAM5 <- CEACAM1:[CD8_T_cell]	Epithelial_cancer	rec_lig_cl	PDAC_class	fishers.exact	[Epithelial_cancer]:CEACAM5 <- CEACAM1:[CD8_T_cell]	0	1	1	1	0	1	40	17	23
[Epithelial_cancer]:CEACAM5 <- CEACAM1:[Epithelial_cancer]	Epithelial_cancer	rec_lig_cl	PDAC_class	fishers.exact	[Epithelial_cancer]:CEACAM5 <- CEACAM1:[Epithelial_cancer]	0.487445601616239	0.332569221056429	1	13	4	9	40	17	23
[Epithelial_cancer]:CEACAM6 <- CEACAM1:[CD8_T_cell]	Epithelial_cancer	rec_lig_cl	PDAC_class	fishers.exact	[Epithelial_cancer]:CEACAM6 <- CEACAM1:[CD8_T_cell]	0	1	1	1	0	1	40	17	23
[Epithelial_cancer]:CEACAM6 <- CEACAM1:[Epithelial_cancer]	Epithelial_cancer	rec_lig_cl	PDAC_class	fishers.exact	[Epithelial_cancer]:CEACAM6 <- CEACAM1:[Epithelial_cancer]	0.819009019429684	1	1	20	8	12	40	17	23
[Epithelial_cancer]:CEACAM6 <- CEACAM5:[Epithelial_cancer]	Epithelial_cancer	rec_lig_cl	PDAC_class	fishers.exact	[Epithelial_cancer]:CEACAM6 <- CEACAM5:[Epithelial_cancer]	0.300637677636381	0.108577097676096	1	21	6	15	40	17	23
[Epithelial_cancer]:CEACAM6 <- CEACAM5:[Fibroblast]	Epithelial_cancer	rec_lig_cl	PDAC_class	fishers.exact	[Epithelial_cancer]:CEACAM6 <- CEACAM5:[Fibroblast]	0	1	1	1	0	1	40	17	23
[Epithelial_cancer]:CEACAM6 <- CEACAM6:[CD8_T_cell]	Epithelial_cancer	rec_lig_cl	PDAC_class	fishers.exact	[Epithelial_cancer]:CEACAM6 <- CEACAM6:[CD8_T_cell]	0.183820704459643	0.205482000218842	1	7	1	6	40	17	23
[Epithelial_cancer]:CEACAM6 <- CEACAM6:[Epithelial_cancer]	Epithelial_cancer	rec_lig_cl	PDAC_class	fishers.exact	[Epithelial_cancer]:CEACAM6 <- CEACAM6:[Epithelial_cancer]	0	0.0260422365685524	1	36	13	23	40	17	23
[Epithelial_cancer]:CEACAM6 <- CEACAM6:[Fibroblast]	Epithelial_cancer	rec_lig_cl	PDAC_class	fishers.exact	[Epithelial_cancer]:CEACAM6 <- CEACAM6:[Fibroblast]	0.258332888165652	0.144975980290072	1	10	2	8	40	17	23
[Epithelial_cancer]:CLDN1 <- CLDN1:[CD8_T_cell]	Epithelial_cancer	rec_lig_cl	PDAC_class	fishers.exact	[Epithelial_cancer]:CLDN1 <- CLDN1:[CD8_T_cell]	1.36390775636272	1	1	2	1	1	40	17	23
[Epithelial_cancer]:CLDN1 <- CLDN1:[Epithelial_cancer]	Epithelial_cancer	rec_lig_cl	PDAC_class	fishers.exact	[Epithelial_cancer]:CLDN1 <- CLDN1:[Epithelial_cancer]	0.514219328938571	0.456081081081081	1	31	12	19	40	17	23
[Epithelial_cancer]:CLDN1 <- CLDN1:[Fibroblast]	Epithelial_cancer	rec_lig_cl	PDAC_class	fishers.exact	[Epithelial_cancer]:CLDN1 <- CLDN1:[Fibroblast]	0	0.498717948717949	1	2	0	2	40	17	23
[Epithelial_cancer]:CLDN2 <- CLDN2:[Epithelial_cancer]	Epithelial_cancer	rec_lig_cl	PDAC_class	fishers.exact	[Epithelial_cancer]:CLDN2 <- CLDN2:[Epithelial_cancer]	0.425137027325432	0.623503665608929	1	4	1	3	40	17	23
[Epithelial_cancer]:CLDN3 <- CLDN3:[CD8_T_cell]	Epithelial_cancer	rec_lig_cl	PDAC_class	fishers.exact	[Epithelial_cancer]:CLDN3 <- CLDN3:[CD8_T_cell]	0	1	1	1	0	1	40	17	23
[Epithelial_cancer]:CLDN3 <- CLDN3:[Epithelial_cancer]	Epithelial_cancer	rec_lig_cl	PDAC_class	fishers.exact	[Epithelial_cancer]:CLDN3 <- CLDN3:[Epithelial_cancer]	1.09631453995862	1	1	23	10	13	40	17	23
[Epithelial_cancer]:CLDN3 <- CLDN3:[Fibroblast]	Epithelial_cancer	rec_lig_cl	PDAC_class	fishers.exact	[Epithelial_cancer]:CLDN3 <- CLDN3:[Fibroblast]	Inf	0.425	1	1	1	0	40	17	23
[Epithelial_cancer]:CLSTN1 <- NRXN2:[Fibroblast]	Epithelial_cancer	rec_lig_cl	PDAC_class	fishers.exact	[Epithelial_cancer]:CLSTN1 <- NRXN2:[Fibroblast]	0.386574208815747	0.42843248106406	1	8	2	6	40	17	23
[Epithelial_cancer]:CXCR4 <- CXCL12:[Fibroblast]	Epithelial_cancer	rec_lig_cl	PDAC_class	fishers.exact	[Epithelial_cancer]:CXCR4 <- CXCL12:[Fibroblast]	0.206644037809958	0.0266750844281434	1	18	4	14	40	17	23
[Epithelial_cancer]:DAG1 <- AGRN:[CD8_T_cell]	Epithelial_cancer	rec_lig_cl	PDAC_class	fishers.exact	[Epithelial_cancer]:DAG1 <- AGRN:[CD8_T_cell]	1.36390775636272	1	1	2	1	1	40	17	23
[Epithelial_cancer]:DAG1 <- AGRN:[Epithelial_cancer]	Epithelial_cancer	rec_lig_cl	PDAC_class	fishers.exact	[Epithelial_cancer]:DAG1 <- AGRN:[Epithelial_cancer]	0.360385552944131	0.200287272812301	1	20	6	14	40	17	23
[Epithelial_cancer]:DAG1 <- AGRN:[Fibroblast]	Epithelial_cancer	rec_lig_cl	PDAC_class	fishers.exact	[Epithelial_cancer]:DAG1 <- AGRN:[Fibroblast]	0.640395884882884	1	1	6	2	4	40	17	23
[Epithelial_cancer]:DAG1 <- HSPG2:[CD8_T_cell]	Epithelial_cancer	rec_lig_cl	PDAC_class	fishers.exact	[Epithelial_cancer]:DAG1 <- HSPG2:[CD8_T_cell]	0.425137027325432	0.623503665608929	1	4	1	3	40	17	23
[Epithelial_cancer]:DAG1 <- HSPG2:[Epithelial_cancer]	Epithelial_cancer	rec_lig_cl	PDAC_class	fishers.exact	[Epithelial_cancer]:DAG1 <- HSPG2:[Epithelial_cancer]	0.463657655116314	0.332222723279453	1	16	5	11	40	17	23
[Epithelial_cancer]:DAG1 <- HSPG2:[Fibroblast]	Epithelial_cancer	rec_lig_cl	PDAC_class	fishers.exact	[Epithelial_cancer]:DAG1 <- HSPG2:[Fibroblast]	0.463657655116314	0.332222723279453	1	16	5	11	40	17	23
[Epithelial_cancer]:DAG1 <- LAMA2:[Fibroblast]	Epithelial_cancer	rec_lig_cl	PDAC_class	fishers.exact	[Epithelial_cancer]:DAG1 <- LAMA2:[Fibroblast]	0.172881988176617	0.0218498364883237	1	16	3	13	40	17	23
[Epithelial_cancer]:DAG1 <- LAMA3:[Epithelial_cancer]	Epithelial_cancer	rec_lig_cl	PDAC_class	fishers.exact	[Epithelial_cancer]:DAG1 <- LAMA3:[Epithelial_cancer]	0.360385552944131	0.200287272812301	1	20	6	14	40	17	23
[Epithelial_cancer]:DAG1 <- LAMA3:[Fibroblast]	Epithelial_cancer	rec_lig_cl	PDAC_class	fishers.exact	[Epithelial_cancer]:DAG1 <- LAMA3:[Fibroblast]	0	1	1	1	0	1	40	17	23
[Epithelial_cancer]:DAG1 <- LAMA4:[Epithelial_cancer]	Epithelial_cancer	rec_lig_cl	PDAC_class	fishers.exact	[Epithelial_cancer]:DAG1 <- LAMA4:[Epithelial_cancer]	1.36390775636272	1	1	2	1	1	40	17	23
[Epithelial_cancer]:DAG1 <- LAMA4:[Fibroblast]	Epithelial_cancer	rec_lig_cl	PDAC_class	fishers.exact	[Epithelial_cancer]:DAG1 <- LAMA4:[Fibroblast]	0.360385552944131	0.200287272812301	1	20	6	14	40	17	23
[Epithelial_cancer]:DAG1 <- LAMA5:[Epithelial_cancer]	Epithelial_cancer	rec_lig_cl	PDAC_class	fishers.exact	[Epithelial_cancer]:DAG1 <- LAMA5:[Epithelial_cancer]	0.715210920005384	0.747141134460378	1	16	6	10	40	17	23
[Epithelial_cancer]:DAG1 <- LAMA5:[Fibroblast]	Epithelial_cancer	rec_lig_cl	PDAC_class	fishers.exact	[Epithelial_cancer]:DAG1 <- LAMA5:[Fibroblast]	0	0.498717948717949	1	2	0	2	40	17	23
[Epithelial_cancer]:DAG1 <- LAMB1:[CD8_T_cell]	Epithelial_cancer	rec_lig_cl	PDAC_class	fishers.exact	[Epithelial_cancer]:DAG1 <- LAMB1:[CD8_T_cell]	Inf	0.425	1	1	1	0	40	17	23
[Epithelial_cancer]:DAG1 <- LAMB1:[Epithelial_cancer]	Epithelial_cancer	rec_lig_cl	PDAC_class	fishers.exact	[Epithelial_cancer]:DAG1 <- LAMB1:[Epithelial_cancer]	0.662947083292395	1	1	3	1	2	40	17	23
[Epithelial_cancer]:DAG1 <- LAMB1:[Fibroblast]	Epithelial_cancer	rec_lig_cl	PDAC_class	fishers.exact	[Epithelial_cancer]:DAG1 <- LAMB1:[Fibroblast]	0.360385552944131	0.200287272812301	1	20	6	14	40	17	23
[Epithelial_cancer]:DAG1 <- LAMB2:[Epithelial_cancer]	Epithelial_cancer	rec_lig_cl	PDAC_class	fishers.exact	[Epithelial_cancer]:DAG1 <- LAMB2:[Epithelial_cancer]	0.550016715789048	0.511522646116639	1	15	5	10	40	17	23
[Epithelial_cancer]:DAG1 <- LAMB2:[Fibroblast]	Epithelial_cancer	rec_lig_cl	PDAC_class	fishers.exact	[Epithelial_cancer]:DAG1 <- LAMB2:[Fibroblast]	0.508841910302888	0.347564160378399	1	18	6	12	40	17	23
[Epithelial_cancer]:DAG1 <- LAMB3:[Epithelial_cancer]	Epithelial_cancer	rec_lig_cl	PDAC_class	fishers.exact	[Epithelial_cancer]:DAG1 <- LAMB3:[Epithelial_cancer]	0.360385552944131	0.200287272812301	1	20	6	14	40	17	23
[Epithelial_cancer]:DAG1 <- LAMB3:[Fibroblast]	Epithelial_cancer	rec_lig_cl	PDAC_class	fishers.exact	[Epithelial_cancer]:DAG1 <- LAMB3:[Fibroblast]	1.36390775636272	1	1	2	1	1	40	17	23
[Epithelial_cancer]:DAG1 <- LAMC1:[Epithelial_cancer]	Epithelial_cancer	rec_lig_cl	PDAC_class	fishers.exact	[Epithelial_cancer]:DAG1 <- LAMC1:[Epithelial_cancer]	0.874775465412217	1	1	10	4	6	40	17	23
[Epithelial_cancer]:DAG1 <- LAMC1:[Fibroblast]	Epithelial_cancer	rec_lig_cl	PDAC_class	fishers.exact	[Epithelial_cancer]:DAG1 <- LAMC1:[Fibroblast]	0.277373289619742	0.0623551694074497	1	19	5	14	40	17	23
[Epithelial_cancer]:DAG1 <- LAMC2:[CD8_T_cell]	Epithelial_cancer	rec_lig_cl	PDAC_class	fishers.exact	[Epithelial_cancer]:DAG1 <- LAMC2:[CD8_T_cell]	Inf	0.425	1	1	1	0	40	17	23
[Epithelial_cancer]:DAG1 <- LAMC2:[Epithelial_cancer]	Epithelial_cancer	rec_lig_cl	PDAC_class	fishers.exact	[Epithelial_cancer]:DAG1 <- LAMC2:[Epithelial_cancer]	0.360385552944131	0.200287272812301	1	20	6	14	40	17	23
[Epithelial_cancer]:DAG1 <- LAMC2:[Fibroblast]	Epithelial_cancer	rec_lig_cl	PDAC_class	fishers.exact	[Epithelial_cancer]:DAG1 <- LAMC2:[Fibroblast]	1.36390775636272	1	1	2	1	1	40	17	23
[Epithelial_cancer]:DAG1 <- NRXN2:[Fibroblast]	Epithelial_cancer	rec_lig_cl	PDAC_class	fishers.exact	[Epithelial_cancer]:DAG1 <- NRXN2:[Fibroblast]	0.488488696328942	0.677025203340993	1	7	2	5	40	17	23
[Epithelial_cancer]:DSG2 <- DSC2:[Epithelial_cancer]	Epithelial_cancer	rec_lig_cl	PDAC_class	fishers.exact	[Epithelial_cancer]:DSG2 <- DSC2:[Epithelial_cancer]	1.09631453995862	1	1	23	10	13	40	17	23
[Epithelial_cancer]:DSG3 <- DSC2:[Epithelial_cancer]	Epithelial_cancer	rec_lig_cl	PDAC_class	fishers.exact	[Epithelial_cancer]:DSG3 <- DSC2:[Epithelial_cancer]	Inf	0.0260422365685524	1	4	4	0	40	17	23
[Epithelial_cancer]:EGFR <- AREG:[Epithelial_cancer]	Epithelial_cancer	rec_lig_cl	PDAC_class	fishers.exact	[Epithelial_cancer]:EGFR <- AREG:[Epithelial_cancer]	3.13441661573795	0.372506109348215	1	6	4	2	40	17	23
[Epithelial_cancer]:EGFR <- AREG:[Fibroblast]	Epithelial_cancer	rec_lig_cl	PDAC_class	fishers.exact	[Epithelial_cancer]:EGFR <- AREG:[Fibroblast]	0	1	1	1	0	1	40	17	23
[Epithelial_cancer]:EGFR <- EREG:[Epithelial_cancer]	Epithelial_cancer	rec_lig_cl	PDAC_class	fishers.exact	[Epithelial_cancer]:EGFR <- EREG:[Epithelial_cancer]	Inf	0.174358974358974	1	2	2	0	40	17	23
[Epithelial_cancer]:EGFR <- EREG:[Fibroblast]	Epithelial_cancer	rec_lig_cl	PDAC_class	fishers.exact	[Epithelial_cancer]:EGFR <- EREG:[Fibroblast]	0	1	1	1	0	1	40	17	23
[Epithelial_cancer]:EGFR <- HBEGF:[Epithelial_cancer]	Epithelial_cancer	rec_lig_cl	PDAC_class	fishers.exact	[Epithelial_cancer]:EGFR <- HBEGF:[Epithelial_cancer]	1.38806169309773	1	1	4	2	2	40	17	23
[Epithelial_cancer]:EGFR <- TGFA:[Epithelial_cancer]	Epithelial_cancer	rec_lig_cl	PDAC_class	fishers.exact	[Epithelial_cancer]:EGFR <- TGFA:[Epithelial_cancer]	4.20974996447572	0.113434183171025	1	7	5	2	40	17	23
[Epithelial_cancer]:EPHA2 <- EFNA1:[Epithelial_cancer]	Epithelial_cancer	rec_lig_cl	PDAC_class	fishers.exact	[Epithelial_cancer]:EPHA2 <- EFNA1:[Epithelial_cancer]	0.920328406330879	1	1	24	10	14	40	17	23
[Epithelial_cancer]:EPHA2 <- EFNA1:[Fibroblast]	Epithelial_cancer	rec_lig_cl	PDAC_class	fishers.exact	[Epithelial_cancer]:EPHA2 <- EFNA1:[Fibroblast]	0.662947083292395	1	1	3	1	2	40	17	23
[Epithelial_cancer]:EPHA2 <- EFNA2:[Epithelial_cancer]	Epithelial_cancer	rec_lig_cl	PDAC_class	fishers.exact	[Epithelial_cancer]:EPHA2 <- EFNA2:[Epithelial_cancer]	0	0.498717948717949	1	2	0	2	40	17	23
[Epithelial_cancer]:EPHA2 <- EFNA4:[Epithelial_cancer]	Epithelial_cancer	rec_lig_cl	PDAC_class	fishers.exact	[Epithelial_cancer]:EPHA2 <- EFNA4:[Epithelial_cancer]	0	0.498717948717949	1	2	0	2	40	17	23
[Epithelial_cancer]:EPHA2 <- EFNA4:[Fibroblast]	Epithelial_cancer	rec_lig_cl	PDAC_class	fishers.exact	[Epithelial_cancer]:EPHA2 <- EFNA4:[Fibroblast]	0	1	1	1	0	1	40	17	23
[Epithelial_cancer]:EPHA2 <- EFNA5:[Epithelial_cancer]	Epithelial_cancer	rec_lig_cl	PDAC_class	fishers.exact	[Epithelial_cancer]:EPHA2 <- EFNA5:[Epithelial_cancer]	1.22098777458684	1	1	20	9	11	40	17	23
[Epithelial_cancer]:EPHA2 <- EFNA5:[Fibroblast]	Epithelial_cancer	rec_lig_cl	PDAC_class	fishers.exact	[Epithelial_cancer]:EPHA2 <- EFNA5:[Fibroblast]	0	1	1	1	0	1	40	17	23
[Epithelial_cancer]:EPHA4 <- EFNA1:[Epithelial_cancer]	Epithelial_cancer	rec_lig_cl	PDAC_class	fishers.exact	[Epithelial_cancer]:EPHA4 <- EFNA1:[Epithelial_cancer]	1.36390775636272	1	1	2	1	1	40	17	23
[Epithelial_cancer]:EPHA4 <- EFNA5:[Epithelial_cancer]	Epithelial_cancer	rec_lig_cl	PDAC_class	fishers.exact	[Epithelial_cancer]:EPHA4 <- EFNA5:[Epithelial_cancer]	1.36390775636272	1	1	2	1	1	40	17	23
[Epithelial_cancer]:EPHA4 <- EFNB1:[Epithelial_cancer]	Epithelial_cancer	rec_lig_cl	PDAC_class	fishers.exact	[Epithelial_cancer]:EPHA4 <- EFNB1:[Epithelial_cancer]	1.36390775636272	1	1	2	1	1	40	17	23
[Epithelial_cancer]:EPHA4 <- EFNB2:[Epithelial_cancer]	Epithelial_cancer	rec_lig_cl	PDAC_class	fishers.exact	[Epithelial_cancer]:EPHA4 <- EFNB2:[Epithelial_cancer]	1.36390775636272	1	1	2	1	1	40	17	23
[Epithelial_cancer]:EPHB2 <- EFNA5:[Epithelial_cancer]	Epithelial_cancer	rec_lig_cl	PDAC_class	fishers.exact	[Epithelial_cancer]:EPHB2 <- EFNA5:[Epithelial_cancer]	0	1	1	1	0	1	40	17	23
[Epithelial_cancer]:EPHB2 <- EFNB1:[Epithelial_cancer]	Epithelial_cancer	rec_lig_cl	PDAC_class	fishers.exact	[Epithelial_cancer]:EPHB2 <- EFNB1:[Epithelial_cancer]	0	1	1	1	0	1	40	17	23
[Epithelial_cancer]:EPHB3 <- EFNB1:[Epithelial_cancer]	Epithelial_cancer	rec_lig_cl	PDAC_class	fishers.exact	[Epithelial_cancer]:EPHB3 <- EFNB1:[Epithelial_cancer]	Inf	0.425	1	1	1	0	40	17	23
[Epithelial_cancer]:EPHB3 <- EFNB2:[Epithelial_cancer]	Epithelial_cancer	rec_lig_cl	PDAC_class	fishers.exact	[Epithelial_cancer]:EPHB3 <- EFNB2:[Epithelial_cancer]	Inf	0.425	1	1	1	0	40	17	23
[Epithelial_cancer]:EPHB4 <- EFNB1:[Epithelial_cancer]	Epithelial_cancer	rec_lig_cl	PDAC_class	fishers.exact	[Epithelial_cancer]:EPHB4 <- EFNB1:[Epithelial_cancer]	0.463657655116314	0.332222723279453	1	16	5	11	40	17	23
[Epithelial_cancer]:EPHB4 <- EFNB1:[Fibroblast]	Epithelial_cancer	rec_lig_cl	PDAC_class	fishers.exact	[Epithelial_cancer]:EPHB4 <- EFNB1:[Fibroblast]	0	1	1	1	0	1	40	17	23
[Epithelial_cancer]:EPHB4 <- EFNB2:[Epithelial_cancer]	Epithelial_cancer	rec_lig_cl	PDAC_class	fishers.exact	[Epithelial_cancer]:EPHB4 <- EFNB2:[Epithelial_cancer]	0.715210920005384	0.747141134460378	1	16	6	10	40	17	23
[Epithelial_cancer]:ESAM <- ESAM:[Epithelial_cancer]	Epithelial_cancer	rec_lig_cl	PDAC_class	fishers.exact	[Epithelial_cancer]:ESAM <- ESAM:[Epithelial_cancer]	0	0.122934675566255	1	4	0	4	40	17	23
[Epithelial_cancer]:F11R <- F11R:[CD8_T_cell]	Epithelial_cancer	rec_lig_cl	PDAC_class	fishers.exact	[Epithelial_cancer]:F11R <- F11R:[CD8_T_cell]	Inf	0.425	1	1	1	0	40	17	23
[Epithelial_cancer]:F11R <- F11R:[Epithelial_cancer]	Epithelial_cancer	rec_lig_cl	PDAC_class	fishers.exact	[Epithelial_cancer]:F11R <- F11R:[Epithelial_cancer]	0.453784533789448	0.633961897119792	1	35	14	21	40	17	23
[Epithelial_cancer]:F11R <- F11R:[Fibroblast]	Epithelial_cancer	rec_lig_cl	PDAC_class	fishers.exact	[Epithelial_cancer]:F11R <- F11R:[Fibroblast]	0	1	1	1	0	1	40	17	23
[Epithelial_cancer]:F11R <- JAM2:[Fibroblast]	Epithelial_cancer	rec_lig_cl	PDAC_class	fishers.exact	[Epithelial_cancer]:F11R <- JAM2:[Fibroblast]	0.640395884882884	1	1	6	2	4	40	17	23
[Epithelial_cancer]:F11R <- JAM3:[Fibroblast]	Epithelial_cancer	rec_lig_cl	PDAC_class	fishers.exact	[Epithelial_cancer]:F11R <- JAM3:[Fibroblast]	0.729156944013168	0.749248291673208	1	23	9	14	40	17	23
[Epithelial_cancer]:F2R <- KLK6:[Epithelial_cancer]	Epithelial_cancer	rec_lig_cl	PDAC_class	fishers.exact	[Epithelial_cancer]:F2R <- KLK6:[Epithelial_cancer]	Inf	0.425	1	1	1	0	40	17	23
[Epithelial_cancer]:F2R <- PRSS3:[CD8_T_cell]	Epithelial_cancer	rec_lig_cl	PDAC_class	fishers.exact	[Epithelial_cancer]:F2R <- PRSS3:[CD8_T_cell]	Inf	0.425	1	1	1	0	40	17	23
[Epithelial_cancer]:F2R <- PRSS3:[Epithelial_cancer]	Epithelial_cancer	rec_lig_cl	PDAC_class	fishers.exact	[Epithelial_cancer]:F2R <- PRSS3:[Epithelial_cancer]	Inf	0.425	1	1	1	0	40	17	23
[Epithelial_cancer]:F2R <- PRSS3:[Fibroblast]	Epithelial_cancer	rec_lig_cl	PDAC_class	fishers.exact	[Epithelial_cancer]:F2R <- PRSS3:[Fibroblast]	Inf	0.425	1	1	1	0	40	17	23
[Epithelial_cancer]:F2RL1 <- GZMA:[CD8_T_cell]	Epithelial_cancer	rec_lig_cl	PDAC_class	fishers.exact	[Epithelial_cancer]:F2RL1 <- GZMA:[CD8_T_cell]	0.323597304726197	0.10736967501428	1	25	8	17	40	17	23
[Epithelial_cancer]:F2RL1 <- GZMA:[Epithelial_cancer]	Epithelial_cancer	rec_lig_cl	PDAC_class	fishers.exact	[Epithelial_cancer]:F2RL1 <- GZMA:[Epithelial_cancer]	0.425137027325432	0.623503665608929	1	4	1	3	40	17	23
[Epithelial_cancer]:F2RL1 <- GZMA:[Fibroblast]	Epithelial_cancer	rec_lig_cl	PDAC_class	fishers.exact	[Epithelial_cancer]:F2RL1 <- GZMA:[Fibroblast]	0	1	1	1	0	1	40	17	23
[Epithelial_cancer]:F2RL1 <- KLK4:[Fibroblast]	Epithelial_cancer	rec_lig_cl	PDAC_class	fishers.exact	[Epithelial_cancer]:F2RL1 <- KLK4:[Fibroblast]	Inf	0.425	1	1	1	0	40	17	23
[Epithelial_cancer]:F2RL1 <- KLK6:[Epithelial_cancer]	Epithelial_cancer	rec_lig_cl	PDAC_class	fishers.exact	[Epithelial_cancer]:F2RL1 <- KLK6:[Epithelial_cancer]	2.70477754677331	0.249915502547081	1	8	5	3	40	17	23
[Epithelial_cancer]:F2RL1 <- KLK7:[Epithelial_cancer]	Epithelial_cancer	rec_lig_cl	PDAC_class	fishers.exact	[Epithelial_cancer]:F2RL1 <- KLK7:[Epithelial_cancer]	0.488488696328942	0.677025203340993	1	7	2	5	40	17	23
[Epithelial_cancer]:F2RL1 <- KLK7:[Fibroblast]	Epithelial_cancer	rec_lig_cl	PDAC_class	fishers.exact	[Epithelial_cancer]:F2RL1 <- KLK7:[Fibroblast]	Inf	0.425	1	1	1	0	40	17	23
[Epithelial_cancer]:F2RL1 <- PRSS1:[CD8_T_cell]	Epithelial_cancer	rec_lig_cl	PDAC_class	fishers.exact	[Epithelial_cancer]:F2RL1 <- PRSS1:[CD8_T_cell]	0	0.0295236532078638	1	6	0	6	40	17	23
[Epithelial_cancer]:F2RL1 <- PRSS1:[Epithelial_cancer]	Epithelial_cancer	rec_lig_cl	PDAC_class	fishers.exact	[Epithelial_cancer]:F2RL1 <- PRSS1:[Epithelial_cancer]	0.258332888165652	0.144975980290072	1	10	2	8	40	17	23
[Epithelial_cancer]:F2RL1 <- PRSS1:[Fibroblast]	Epithelial_cancer	rec_lig_cl	PDAC_class	fishers.exact	[Epithelial_cancer]:F2RL1 <- PRSS1:[Fibroblast]	0	0.0295236532078638	1	6	0	6	40	17	23
[Epithelial_cancer]:F2RL1 <- PRSS3:[CD8_T_cell]	Epithelial_cancer	rec_lig_cl	PDAC_class	fishers.exact	[Epithelial_cancer]:F2RL1 <- PRSS3:[CD8_T_cell]	0.891509658129568	1	1	5	2	3	40	17	23
[Epithelial_cancer]:F2RL1 <- PRSS3:[Epithelial_cancer]	Epithelial_cancer	rec_lig_cl	PDAC_class	fishers.exact	[Epithelial_cancer]:F2RL1 <- PRSS3:[Epithelial_cancer]	0.316087603342233	0.10815877056144	1	23	7	16	40	17	23
[Epithelial_cancer]:F2RL1 <- PRSS3:[Fibroblast]	Epithelial_cancer	rec_lig_cl	PDAC_class	fishers.exact	[Epithelial_cancer]:F2RL1 <- PRSS3:[Fibroblast]	0.183820704459643	0.205482000218842	1	7	1	6	40	17	23
[Epithelial_cancer]:FAS <- FASL:[CD8_T_cell]	Epithelial_cancer	rec_lig_cl	PDAC_class	fishers.exact	[Epithelial_cancer]:FAS <- FASL:[CD8_T_cell]	0	1	1	1	0	1	40	17	23
[Epithelial_cancer]:FGFR2 <- FGF7:[Fibroblast]	Epithelial_cancer	rec_lig_cl	PDAC_class	fishers.exact	[Epithelial_cancer]:FGFR2 <- FGF7:[Fibroblast]	1.36390775636272	1	1	2	1	1	40	17	23
[Epithelial_cancer]:FGFR3 <- FGF1:[Fibroblast]	Epithelial_cancer	rec_lig_cl	PDAC_class	fishers.exact	[Epithelial_cancer]:FGFR3 <- FGF1:[Fibroblast]	Inf	0.425	1	1	1	0	40	17	23
[Epithelial_cancer]:FGFR3 <- FGF2:[Epithelial_cancer]	Epithelial_cancer	rec_lig_cl	PDAC_class	fishers.exact	[Epithelial_cancer]:FGFR3 <- FGF2:[Epithelial_cancer]	Inf	0.425	1	1	1	0	40	17	23
[Epithelial_cancer]:FGFR4 <- FGF2:[Epithelial_cancer]	Epithelial_cancer	rec_lig_cl	PDAC_class	fishers.exact	[Epithelial_cancer]:FGFR4 <- FGF2:[Epithelial_cancer]	Inf	0.425	1	1	1	0	40	17	23
[Epithelial_cancer]:FLRT2 <- FLRT2:[Epithelial_cancer]	Epithelial_cancer	rec_lig_cl	PDAC_class	fishers.exact	[Epithelial_cancer]:FLRT2 <- FLRT2:[Epithelial_cancer]	Inf	0.425	1	1	1	0	40	17	23
[Epithelial_cancer]:FLRT2 <- FLRT2:[Fibroblast]	Epithelial_cancer	rec_lig_cl	PDAC_class	fishers.exact	[Epithelial_cancer]:FLRT2 <- FLRT2:[Fibroblast]	Inf	0.425	1	1	1	0	40	17	23
[Epithelial_cancer]:FLRT3 <- FLRT3:[Epithelial_cancer]	Epithelial_cancer	rec_lig_cl	PDAC_class	fishers.exact	[Epithelial_cancer]:FLRT3 <- FLRT3:[Epithelial_cancer]	6.45674685275193	0.143732295048085	1	5	4	1	40	17	23
[Epithelial_cancer]:FZD3 <- WNT5A:[Fibroblast]	Epithelial_cancer	rec_lig_cl	PDAC_class	fishers.exact	[Epithelial_cancer]:FZD3 <- WNT5A:[Fibroblast]	0	1	1	1	0	1	40	17	23
[Epithelial_cancer]:FZD5 <- WNT5A:[Fibroblast]	Epithelial_cancer	rec_lig_cl	PDAC_class	fishers.exact	[Epithelial_cancer]:FZD5 <- WNT5A:[Fibroblast]	1.41565284199485	1	1	6	3	3	40	17	23
[Epithelial_cancer]:FZD6 <- WNT5A:[Fibroblast]	Epithelial_cancer	rec_lig_cl	PDAC_class	fishers.exact	[Epithelial_cancer]:FZD6 <- WNT5A:[Fibroblast]	Inf	0.068825910931174	1	3	3	0	40	17	23
[Epithelial_cancer]:FZD6 <- WNT5B:[Epithelial_cancer]	Epithelial_cancer	rec_lig_cl	PDAC_class	fishers.exact	[Epithelial_cancer]:FZD6 <- WNT5B:[Epithelial_cancer]	Inf	0.425	1	1	1	0	40	17	23
[Epithelial_cancer]:GJA1 <- GJA1:[Epithelial_cancer]	Epithelial_cancer	rec_lig_cl	PDAC_class	fishers.exact	[Epithelial_cancer]:GJA1 <- GJA1:[Epithelial_cancer]	0	1	1	1	0	1	40	17	23
[Epithelial_cancer]:GJA1 <- GJA1:[Fibroblast]	Epithelial_cancer	rec_lig_cl	PDAC_class	fishers.exact	[Epithelial_cancer]:GJA1 <- GJA1:[Fibroblast]	0	1	1	1	0	1	40	17	23
[Epithelial_cancer]:IGF1R <- IGF1:[Fibroblast]	Epithelial_cancer	rec_lig_cl	PDAC_class	fishers.exact	[Epithelial_cancer]:IGF1R <- IGF1:[Fibroblast]	1.38806169309773	1	1	4	2	2	40	17	23
[Epithelial_cancer]:IGF1R <- IGF2:[Fibroblast]	Epithelial_cancer	rec_lig_cl	PDAC_class	fishers.exact	[Epithelial_cancer]:IGF1R <- IGF2:[Fibroblast]	2.85475805004606	0.564676113360324	1	3	2	1	40	17	23
[Epithelial_cancer]:IGF2R <- IGF2:[Fibroblast]	Epithelial_cancer	rec_lig_cl	PDAC_class	fishers.exact	[Epithelial_cancer]:IGF2R <- IGF2:[Fibroblast]	2.85475805004606	0.564676113360324	1	3	2	1	40	17	23
[Epithelial_cancer]:INSSR <- INS:[CD8_T_cell]	Epithelial_cancer	rec_lig_cl	PDAC_class	fishers.exact	[Epithelial_cancer]:INSSR <- INS:[CD8_T_cell]	0.409251940950679	0.31517390583019	1	14	4	10	40	17	23
[Epithelial_cancer]:INSSR <- INS:[Epithelial_cancer]	Epithelial_cancer	rec_lig_cl	PDAC_class	fishers.exact	[Epithelial_cancer]:INSSR <- INS:[Epithelial_cancer]	0.409251940950679	0.31517390583019	1	14	4	10	40	17	23
[Epithelial_cancer]:INSSR <- INS:[Fibroblast]	Epithelial_cancer	rec_lig_cl	PDAC_class	fishers.exact	[Epithelial_cancer]:INSSR <- INS:[Fibroblast]	0.409251940950679	0.31517390583019	1	14	4	10	40	17	23
[Epithelial_cancer]:JAG1 <- CD46:[CD8_T_cell]	Epithelial_cancer	rec_lig_cl	PDAC_class	fishers.exact	[Epithelial_cancer]:JAG1 <- CD46:[CD8_T_cell]	1.01741135150152	1	1	7	3	4	40	17	23
[Epithelial_cancer]:JAG1 <- CD46:[Epithelial_cancer]	Epithelial_cancer	rec_lig_cl	PDAC_class	fishers.exact	[Epithelial_cancer]:JAG1 <- CD46:[Epithelial_cancer]	0.874775465412217	1	1	10	4	6	40	17	23
[Epithelial_cancer]:JAG1 <- CD46:[Fibroblast]	Epithelial_cancer	rec_lig_cl	PDAC_class	fishers.exact	[Epithelial_cancer]:JAG1 <- CD46:[Fibroblast]	0.614605632839838	0.707120582120582	1	9	3	6	40	17	23
[Epithelial_cancer]:KLRB1 <- CLEC2B:[CD8_T_cell]	Epithelial_cancer	rec_lig_cl	PDAC_class	fishers.exact	[Epithelial_cancer]:KLRB1 <- CLEC2B:[CD8_T_cell]	0	1	1	1	0	1	40	17	23
[Epithelial_cancer]:KLRB1 <- CLEC2B:[Epithelial_cancer]	Epithelial_cancer	rec_lig_cl	PDAC_class	fishers.exact	[Epithelial_cancer]:KLRB1 <- CLEC2B:[Epithelial_cancer]	0	1	1	1	0	1	40	17	23
[Epithelial_cancer]:KLRB1 <- CLEC2B:[Fibroblast]	Epithelial_cancer	rec_lig_cl	PDAC_class	fishers.exact	[Epithelial_cancer]:KLRB1 <- CLEC2B:[Fibroblast]	0	1	1	1	0	1	40	17	23
[Epithelial_cancer]:KLRB1 <- CLEC2C:[CD8_T_cell]	Epithelial_cancer	rec_lig_cl	PDAC_class	fishers.exact	[Epithelial_cancer]:KLRB1 <- CLEC2C:[CD8_T_cell]	0	1	1	1	0	1	40	17	23
[Epithelial_cancer]:KLRB1 <- CLEC2C:[Epithelial_cancer]	Epithelial_cancer	rec_lig_cl	PDAC_class	fishers.exact	[Epithelial_cancer]:KLRB1 <- CLEC2C:[Epithelial_cancer]	0	1	1	1	0	1	40	17	23
[Epithelial_cancer]:KLRB1 <- CLEC2D:[CD8_T_cell]	Epithelial_cancer	rec_lig_cl	PDAC_class	fishers.exact	[Epithelial_cancer]:KLRB1 <- CLEC2D:[CD8_T_cell]	0	1	1	1	0	1	40	17	23
[Epithelial_cancer]:LRP1 <- MDK:[CD8_T_cell]	Epithelial_cancer	rec_lig_cl	PDAC_class	fishers.exact	[Epithelial_cancer]:LRP1 <- MDK:[CD8_T_cell]	0.640395884882884	1	1	6	2	4	40	17	23
[Epithelial_cancer]:LRP1 <- MDK:[Epithelial_cancer]	Epithelial_cancer	rec_lig_cl	PDAC_class	fishers.exact	[Epithelial_cancer]:LRP1 <- MDK:[Epithelial_cancer]	0.602853620749533	0.525362837810001	1	17	6	11	40	17	23
[Epithelial_cancer]:LRP1 <- MDK:[Fibroblast]	Epithelial_cancer	rec_lig_cl	PDAC_class	fishers.exact	[Epithelial_cancer]:LRP1 <- MDK:[Fibroblast]	0.602853620749533	0.525362837810001	1	17	6	11	40	17	23
[Epithelial_cancer]:LTBR <- TNFSF14:[CD8_T_cell]	Epithelial_cancer	rec_lig_cl	PDAC_class	fishers.exact	[Epithelial_cancer]:LTBR <- TNFSF14:[CD8_T_cell]	0.662947083292395	1	1	3	1	2	40	17	23
[Epithelial_cancer]:MET <- HGF:[Fibroblast]	Epithelial_cancer	rec_lig_cl	PDAC_class	fishers.exact	[Epithelial_cancer]:MET <- HGF:[Fibroblast]	0.614605632839838	0.707120582120582	1	9	3	6	40	17	23
[Epithelial_cancer]:MPZL1 <- MPZL1:[CD8_T_cell]	Epithelial_cancer	rec_lig_cl	PDAC_class	fishers.exact	[Epithelial_cancer]:MPZL1 <- MPZL1:[CD8_T_cell]	0	1	1	1	0	1	40	17	23
[Epithelial_cancer]:MPZL1 <- MPZL1:[Epithelial_cancer]	Epithelial_cancer	rec_lig_cl	PDAC_class	fishers.exact	[Epithelial_cancer]:MPZL1 <- MPZL1:[Epithelial_cancer]	0.483268548740763	0.33678097452291	1	23	8	15	40	17	23
[Epithelial_cancer]:MPZL1 <- MPZL1:[Fibroblast]	Epithelial_cancer	rec_lig_cl	PDAC_class	fishers.exact	[Epithelial_cancer]:MPZL1 <- MPZL1:[Fibroblast]	0.45932941377355	0.337485694816062	1	21	7	14	40	17	23
[Epithelial_cancer]:NCL <- MDK:[CD8_T_cell]	Epithelial_cancer	rec_lig_cl	PDAC_class	fishers.exact	[Epithelial_cancer]:NCL <- MDK:[CD8_T_cell]	1.36390775636272	1	1	2	1	1	40	17	23
[Epithelial_cancer]:NCL <- MDK:[Epithelial_cancer]	Epithelial_cancer	rec_lig_cl	PDAC_class	fishers.exact	[Epithelial_cancer]:NCL <- MDK:[Epithelial_cancer]	3.51400321132151	0.133756428493271	1	9	6	3	40	17	23
[Epithelial_cancer]:NCL <- MDK:[Fibroblast]	Epithelial_cancer	rec_lig_cl	PDAC_class	fishers.exact	[Epithelial_cancer]:NCL <- MDK:[Fibroblast]	3.51400321132151	0.133756428493271	1	9	6	3	40	17	23
[Epithelial_cancer]:NCL <- PTN:[Fibroblast]	Epithelial_cancer	rec_lig_cl	PDAC_class	fishers.exact	[Epithelial_cancer]:NCL <- PTN:[Fibroblast]	3.13441661573795	0.372506109348215	1	6	4	2	40	17	23
[Epithelial_cancer]:NOTCH2 <- CNTN1:[Fibroblast]	Epithelial_cancer	rec_lig_cl	PDAC_class	fishers.exact	[Epithelial_cancer]:NOTCH2 <- CNTN1:[Fibroblast]	2.85475805004606	0.564676113360324	1	3	2	1	40	17	23
[Epithelial_cancer]:NOTCH2 <- DLL1:[Fibroblast]	Epithelial_cancer	rec_lig_cl	PDAC_class	fishers.exact	[Epithelial_cancer]:NOTCH2 <- DLL1:[Fibroblast]	0	1	1	1	0	1	40	17	23
[Epithelial_cancer]:NOTCH2 <- JAG1:[Epithelial_cancer]	Epithelial_cancer	rec_lig_cl	PDAC_class	fishers.exact	[Epithelial_cancer]:NOTCH2 <- JAG1:[Epithelial_cancer]	0.425137027325432	0.623503665608929	1	4	1	3	40	17	23
[Epithelial_cancer]:NOTCH2 <- JAG1:[Fibroblast]	Epithelial_cancer	rec_lig_cl	PDAC_class	fishers.exact	[Epithelial_cancer]:NOTCH2 <- JAG1:[Fibroblast]	0.425137027325432	0.623503665608929	1	4	1	3	40	17	23
[Epithelial_cancer]:NOTCH3 <- JAG1:[Epithelial_cancer]	Epithelial_cancer	rec_lig_cl	PDAC_class	fishers.exact	[Epithelial_cancer]:NOTCH3 <- JAG1:[Epithelial_cancer]	0	1	1	1	0	1	40	17	23
[Epithelial_cancer]:NOTCH3 <- JAG1:[Fibroblast]	Epithelial_cancer	rec_lig_cl	PDAC_class	fishers.exact	[Epithelial_cancer]:NOTCH3 <- JAG1:[Fibroblast]	0	1	1	1	0	1	40	17	23
[Epithelial_cancer]:OCLN <- OCLN:[Epithelial_cancer]	Epithelial_cancer	rec_lig_cl	PDAC_class	fishers.exact	[Epithelial_cancer]:OCLN <- OCLN:[Epithelial_cancer]	0.982886615648808	1	1	33	14	19	40	17	23
[Epithelial_cancer]:P4HB <- LGALS9:[CD8_T_cell]	Epithelial_cancer	rec_lig_cl	PDAC_class	fishers.exact	[Epithelial_cancer]:P4HB <- LGALS9:[CD8_T_cell]	0	0.498717948717949	1	2	0	2	40	17	23
[Epithelial_cancer]:P4HB <- LGALS9:[Epithelial_cancer]	Epithelial_cancer	rec_lig_cl	PDAC_class	fishers.exact	[Epithelial_cancer]:P4HB <- LGALS9:[Epithelial_cancer]	0.76881208036168	0.754699415767269	1	18	7	11	40	17	23
[Epithelial_cancer]:P4HB <- LGALS9:[Fibroblast]	Epithelial_cancer	rec_lig_cl	PDAC_class	fishers.exact	[Epithelial_cancer]:P4HB <- LGALS9:[Fibroblast]	0	0.0141928365612576	1	7	0	7	40	17	23
[Epithelial_cancer]:PARD3 <- GZMA:[CD8_T_cell]	Epithelial_cancer	rec_lig_cl	PDAC_class	fishers.exact	[Epithelial_cancer]:PARD3 <- GZMA:[CD8_T_cell]	1.41565284199485	1	1	6	3	3	40	17	23
[Epithelial_cancer]:PARD3 <- GZMA:[Epithelial_cancer]	Epithelial_cancer	rec_lig_cl	PDAC_class	fishers.exact	[Epithelial_cancer]:PARD3 <- GZMA:[Epithelial_cancer]	Inf	0.425	1	1	1	0	40	17	23
[Epithelial_cancer]:PARD3 <- PRSS1:[CD8_T_cell]	Epithelial_cancer	rec_lig_cl	PDAC_class	fishers.exact	[Epithelial_cancer]:PARD3 <- PRSS1:[CD8_T_cell]	0	1	1	1	0	1	40	17	23
[Epithelial_cancer]:PARD3 <- PRSS1:[Epithelial_cancer]	Epithelial_cancer	rec_lig_cl	PDAC_class	fishers.exact	[Epithelial_cancer]:PARD3 <- PRSS1:[Epithelial_cancer]	0	0.498717948717949	1	2	0	2	40	17	23
[Epithelial_cancer]:PARD3 <- PRSS1:[Fibroblast]	Epithelial_cancer	rec_lig_cl	PDAC_class	fishers.exact	[Epithelial_cancer]:PARD3 <- PRSS1:[Fibroblast]	0	1	1	1	0	1	40	17	23
[Epithelial_cancer]:PARD3 <- PRSS3:[CD8_T_cell]	Epithelial_cancer	rec_lig_cl	PDAC_class	fishers.exact	[Epithelial_cancer]:PARD3 <- PRSS3:[CD8_T_cell]	0	1	1	1	0	1	40	17	23
[Epithelial_cancer]:PARD3 <- PRSS3:[Epithelial_cancer]	Epithelial_cancer	rec_lig_cl	PDAC_class	fishers.exact	[Epithelial_cancer]:PARD3 <- PRSS3:[Epithelial_cancer]	0.425137027325432	0.623503665608929	1	4	1	3	40	17	23
[Epithelial_cancer]:PARD3 <- PRSS3:[Fibroblast]	Epithelial_cancer	rec_lig_cl	PDAC_class	fishers.exact	[Epithelial_cancer]:PARD3 <- PRSS3:[Fibroblast]	0	1	1	1	0	1	40	17	23
[Epithelial_cancer]:PDGFRB <- PDGFA:[Epithelial_cancer]	Epithelial_cancer	rec_lig_cl	PDAC_class	fishers.exact	[Epithelial_cancer]:PDGFRB <- PDGFA:[Epithelial_cancer]	0	1	1	1	0	1	40	17	23
[Epithelial_cancer]:PDGFRB <- PDGFD:[Fibroblast]	Epithelial_cancer	rec_lig_cl	PDAC_class	fishers.exact	[Epithelial_cancer]:PDGFRB <- PDGFD:[Fibroblast]	0	1	1	1	0	1	40	17	23
[Epithelial_cancer]:Pilrb <- Cd99:[CD8_T_cell]	Epithelial_cancer	rec_lig_cl	PDAC_class	fishers.exact	[Epithelial_cancer]:Pilrb <- Cd99:[CD8_T_cell]	1.01741135150152	1	1	7	3	4	40	17	23
[Epithelial_cancer]:Pilrb <- Cd99:[Epithelial_cancer]	Epithelial_cancer	rec_lig_cl	PDAC_class	fishers.exact	[Epithelial_cancer]:Pilrb <- Cd99:[Epithelial_cancer]	1.01741135150152	1	1	7	3	4	40	17	23
[Epithelial_cancer]:Pilrb <- Cd99:[Fibroblast]	Epithelial_cancer	rec_lig_cl	PDAC_class	fishers.exact	[Epithelial_cancer]:Pilrb <- Cd99:[Fibroblast]	1.01741135150152	1	1	7	3	4	40	17	23
[Epithelial_cancer]:PLAUR <- PLAU:[Epithelial_cancer]	Epithelial_cancer	rec_lig_cl	PDAC_class	fishers.exact	[Epithelial_cancer]:PLAUR <- PLAU:[Epithelial_cancer]	6.45674685275193	0.143732295048085	1	5	4	1	40	17	23
[Epithelial_cancer]:PLAUR <- PLAU:[Fibroblast]	Epithelial_cancer	rec_lig_cl	PDAC_class	fishers.exact	[Epithelial_cancer]:PLAUR <- PLAU:[Fibroblast]	0.97043223252735	1	1	19	8	11	40	17	23
[Epithelial_cancer]:PLXNA1 <- SEMA5A:[Fibroblast]	Epithelial_cancer	rec_lig_cl	PDAC_class	fishers.exact	[Epithelial_cancer]:PLXNA1 <- SEMA5A:[Fibroblast]	Inf	0.425	1	1	1	0	40	17	23
[Epithelial_cancer]:PLXNA3 <- SEMA5A:[Fibroblast]	Epithelial_cancer	rec_lig_cl	PDAC_class	fishers.exact	[Epithelial_cancer]:PLXNA3 <- SEMA5A:[Fibroblast]	0	1	1	1	0	1	40	17	23
[Epithelial_cancer]:PLXNB1 <- SEMA4D:[CD8_T_cell]	Epithelial_cancer	rec_lig_cl	PDAC_class	fishers.exact	[Epithelial_cancer]:PLXNB1 <- SEMA4D:[CD8_T_cell]	0.30495344202161	0.372506109348215	1	5	1	4	40	17	23
[Epithelial_cancer]:PLXNB1 <- SEMA4D:[Epithelial_cancer]	Epithelial_cancer	rec_lig_cl	PDAC_class	fishers.exact	[Epithelial_cancer]:PLXNB1 <- SEMA4D:[Epithelial_cancer]	0	1	1	1	0	1	40	17	23
[Epithelial_cancer]:PLXNB2 <- SEMA4C:[Fibroblast]	Epithelial_cancer	rec_lig_cl	PDAC_class	fishers.exact	[Epithelial_cancer]:PLXNB2 <- SEMA4C:[Fibroblast]	1.36390775636272	1	1	2	1	1	40	17	23
[Epithelial_cancer]:PLXNB2 <- SEMA4D:[CD8_T_cell]	Epithelial_cancer	rec_lig_cl	PDAC_class	fishers.exact	[Epithelial_cancer]:PLXNB2 <- SEMA4D:[CD8_T_cell]	0.851970786630396	1	1	15	6	9	40	17	23
[Epithelial_cancer]:PLXNB2 <- SEMA4D:[Epithelial_cancer]	Epithelial_cancer	rec_lig_cl	PDAC_class	fishers.exact	[Epithelial_cancer]:PLXNB2 <- SEMA4D:[Epithelial_cancer]	0	0.498717948717949	1	2	0	2	40	17	23
[Epithelial_cancer]:PLXNB2 <- SEMA4G:[Epithelial_cancer]	Epithelial_cancer	rec_lig_cl	PDAC_class	fishers.exact	[Epithelial_cancer]:PLXNB2 <- SEMA4G:[Epithelial_cancer]	0	0.122934675566255	1	4	0	4	40	17	23
[Epithelial_cancer]:PLXND1 <- SEMA3C:[Epithelial_cancer]	Epithelial_cancer	rec_lig_cl	PDAC_class	fishers.exact	[Epithelial_cancer]:PLXND1 <- SEMA3C:[Epithelial_cancer]	Inf	0.425	1	1	1	0	40	17	23
[Epithelial_cancer]:PLXND1 <- SEMA3C:[Fibroblast]	Epithelial_cancer	rec_lig_cl	PDAC_class	fishers.exact	[Epithelial_cancer]:PLXND1 <- SEMA3C:[Fibroblast]	Inf	0.425	1	1	1	0	40	17	23
[Epithelial_cancer]:PODXL <- SELL:[CD8_T_cell]	Epithelial_cancer	rec_lig_cl	PDAC_class	fishers.exact	[Epithelial_cancer]:PODXL <- SELL:[CD8_T_cell]	1.36390775636272	1	1	2	1	1	40	17	23
[Epithelial_cancer]:PPARG <- DHEAS-SULT1E1:[Epithelial_cancer]	Epithelial_cancer	rec_lig_cl	PDAC_class	fishers.exact	[Epithelial_cancer]:PPARG <- DHEAS-SULT1E1:[Epithelial_cancer]	0	1	1	1	0	1	40	17	23
[Epithelial_cancer]:PPARG <- DHEAS-SULT2B:[Fibroblast]	Epithelial_cancer	rec_lig_cl	PDAC_class	fishers.exact	[Epithelial_cancer]:PPARG <- DHEAS-SULT2B:[Fibroblast]	0	0.498717948717949	1	2	0	2	40	17	23
[Epithelial_cancer]:PTPRF <- LRFN4:[Epithelial_cancer]	Epithelial_cancer	rec_lig_cl	PDAC_class	fishers.exact	[Epithelial_cancer]:PTPRF <- LRFN4:[Epithelial_cancer]	0.425137027325432	0.623503665608929	1	4	1	3	40	17	23
[Epithelial_cancer]:PTPRF <- LRFN5:[Fibroblast]	Epithelial_cancer	rec_lig_cl	PDAC_class	fishers.exact	[Epithelial_cancer]:PTPRF <- LRFN5:[Fibroblast]	Inf	0.425	1	1	1	0	40	17	23
[Epithelial_cancer]:PTPRF <- LRRC4C:[Fibroblast]	Epithelial_cancer	rec_lig_cl	PDAC_class	fishers.exact	[Epithelial_cancer]:PTPRF <- LRRC4C:[Fibroblast]	0	1	1	1	0	1	40	17	23
[Epithelial_cancer]:PTPRM <- PTPRM:[Epithelial_cancer]	Epithelial_cancer	rec_lig_cl	PDAC_class	fishers.exact	[Epithelial_cancer]:PTPRM <- PTPRM:[Epithelial_cancer]	Inf	0.425	1	1	1	0	40	17	23
[Epithelial_cancer]:PVR <- CD96:[CD8_T_cell]	Epithelial_cancer	rec_lig_cl	PDAC_class	fishers.exact	[Epithelial_cancer]:PVR <- CD96:[CD8_T_cell]	1.36390775636272	1	1	2	1	1	40	17	23
[Epithelial_cancer]:RORA <- CHOLESTEROL-DHCR24:[Epithelial_cancer]	Epithelial_cancer	rec_lig_cl	PDAC_class	fishers.exact	[Epithelial_cancer]:RORA <- CHOLESTEROL-DHCR24:[Epithelial_cancer]	0	1	1	1	0	1	40	17	23
[Epithelial_cancer]:RORC <- CHOLESTEROL-DHCR24:[Epithelial_cancer]	Epithelial_cancer	rec_lig_cl	PDAC_class	fishers.exact	[Epithelial_cancer]:RORC <- CHOLESTEROL-DHCR24:[Epithelial_cancer]	Inf	0.425	1	1	1	0	40	17	23
[Epithelial_cancer]:RORC <- CHOLESTEROL-DHCR7:[Epithelial_cancer]	Epithelial_cancer	rec_lig_cl	PDAC_class	fishers.exact	[Epithelial_cancer]:RORC <- CHOLESTEROL-DHCR7:[Epithelial_cancer]	Inf	0.425	1	1	1	0	40	17	23
[Epithelial_cancer]:SCTR <- SCT:[Fibroblast]	Epithelial_cancer	rec_lig_cl	PDAC_class	fishers.exact	[Epithelial_cancer]:SCTR <- SCT:[Fibroblast]	Inf	0.425	1	1	1	0	40	17	23
[Epithelial_cancer]:SDC1 <- ANGPTL4:[Epithelial_cancer]	Epithelial_cancer	rec_lig_cl	PDAC_class	fishers.exact	[Epithelial_cancer]:SDC1 <- ANGPTL4:[Epithelial_cancer]	Inf	0.068825910931174	1	3	3	0	40	17	23
[Epithelial_cancer]:SDC1 <- ANGPTL4:[Fibroblast]	Epithelial_cancer	rec_lig_cl	PDAC_class	fishers.exact	[Epithelial_cancer]:SDC1 <- ANGPTL4:[Fibroblast]	2.2036890319933	0.633961897119792	1	5	3	2	40	17	23
[Epithelial_cancer]:SDC1 <- COL1A1:[CD8_T_cell]	Epithelial_cancer	rec_lig_cl	PDAC_class	fishers.exact	[Epithelial_cancer]:SDC1 <- COL1A1:[CD8_T_cell]	2.2036890319933	0.633961897119792	1	5	3	2	40	17	23
[Epithelial_cancer]:SDC1 <- COL1A1:[Epithelial_cancer]	Epithelial_cancer	rec_lig_cl	PDAC_class	fishers.exact	[Epithelial_cancer]:SDC1 <- COL1A1:[Epithelial_cancer]	0.429023770295221	0.216428263636273	1	19	6	13	40	17	23
[Epithelial_cancer]:SDC1 <- COL1A1:[Fibroblast]	Epithelial_cancer	rec_lig_cl	PDAC_class	fishers.exact	[Epithelial_cancer]:SDC1 <- COL1A1:[Fibroblast]	0.154876754936395	0.143732295048085	1	35	13	22	40	17	23
[Epithelial_cancer]:SDC1 <- COL1A2:[CD8_T_cell]	Epithelial_cancer	rec_lig_cl	PDAC_class	fishers.exact	[Epithelial_cancer]:SDC1 <- COL1A2:[CD8_T_cell]	2.0137273206318	0.431564357880147	1	7	4	3	40	17	23
[Epithelial_cancer]:SDC1 <- COL1A2:[Epithelial_cancer]	Epithelial_cancer	rec_lig_cl	PDAC_class	fishers.exact	[Epithelial_cancer]:SDC1 <- COL1A2:[Epithelial_cancer]	0.391433480366268	0.202449702204986	1	17	5	12	40	17	23
[Epithelial_cancer]:SDC1 <- COL1A2:[Fibroblast]	Epithelial_cancer	rec_lig_cl	PDAC_class	fishers.exact	[Epithelial_cancer]:SDC1 <- COL1A2:[Fibroblast]	0.154876754936395	0.143732295048085	1	35	13	22	40	17	23
[Epithelial_cancer]:SDC1 <- COL4A1:[CD8_T_cell]	Epithelial_cancer	rec_lig_cl	PDAC_class	fishers.exact	[Epithelial_cancer]:SDC1 <- COL4A1:[CD8_T_cell]	0	1	1	1	0	1	40	17	23
[Epithelial_cancer]:SDC1 <- COL4A1:[Epithelial_cancer]	Epithelial_cancer	rec_lig_cl	PDAC_class	fishers.exact	[Epithelial_cancer]:SDC1 <- COL4A1:[Epithelial_cancer]	1.01741135150152	1	1	7	3	4	40	17	23
[Epithelial_cancer]:SDC1 <- COL4A1:[Fibroblast]	Epithelial_cancer	rec_lig_cl	PDAC_class	fishers.exact	[Epithelial_cancer]:SDC1 <- COL4A1:[Fibroblast]	0.319038635444626	0.372506109348215	1	34	13	21	40	17	23
[Epithelial_cancer]:SDC1 <- COL4A2:[CD8_T_cell]	Epithelial_cancer	rec_lig_cl	PDAC_class	fishers.exact	[Epithelial_cancer]:SDC1 <- COL4A2:[CD8_T_cell]	0	0.122934675566255	1	4	0	4	40	17	23
[Epithelial_cancer]:SDC1 <- COL4A2:[Epithelial_cancer]	Epithelial_cancer	rec_lig_cl	PDAC_class	fishers.exact	[Epithelial_cancer]:SDC1 <- COL4A2:[Epithelial_cancer]	1.01741135150152	1	1	7	3	4	40	17	23
[Epithelial_cancer]:SDC1 <- COL4A2:[Fibroblast]	Epithelial_cancer	rec_lig_cl	PDAC_class	fishers.exact	[Epithelial_cancer]:SDC1 <- COL4A2:[Fibroblast]	0.115273225052519	0.0666028376554693	1	34	12	22	40	17	23
[Epithelial_cancer]:SDC1 <- COL4A4:[Fibroblast]	Epithelial_cancer	rec_lig_cl	PDAC_class	fishers.exact	[Epithelial_cancer]:SDC1 <- COL4A4:[Fibroblast]	1.36390775636272	1	1	2	1	1	40	17	23
[Epithelial_cancer]:SDC1 <- COL4A5:[Fibroblast]	Epithelial_cancer	rec_lig_cl	PDAC_class	fishers.exact	[Epithelial_cancer]:SDC1 <- COL4A5:[Fibroblast]	0	0.498717948717949	1	2	0	2	40	17	23
[Epithelial_cancer]:SDC1 <- COL6A1:[CD8_T_cell]	Epithelial_cancer	rec_lig_cl	PDAC_class	fishers.exact	[Epithelial_cancer]:SDC1 <- COL6A1:[CD8_T_cell]	0.662947083292395	1	1	3	1	2	40	17	23
[Epithelial_cancer]:SDC1 <- COL6A1:[Epithelial_cancer]	Epithelial_cancer	rec_lig_cl	PDAC_class	fishers.exact	[Epithelial_cancer]:SDC1 <- COL6A1:[Epithelial_cancer]	1.23983766994858	1	1	13	6	7	40	17	23
[Epithelial_cancer]:SDC1 <- COL6A1:[Fibroblast]	Epithelial_cancer	rec_lig_cl	PDAC_class	fishers.exact	[Epithelial_cancer]:SDC1 <- COL6A1:[Fibroblast]	0.115273225052519	0.0666028376554693	1	34	12	22	40	17	23
[Epithelial_cancer]:SDC1 <- COL6A2:[CD8_T_cell]	Epithelial_cancer	rec_lig_cl	PDAC_class	fishers.exact	[Epithelial_cancer]:SDC1 <- COL6A2:[CD8_T_cell]	2.2036890319933	0.633961897119792	1	5	3	2	40	17	23
[Epithelial_cancer]:SDC1 <- COL6A2:[Epithelial_cancer]	Epithelial_cancer	rec_lig_cl	PDAC_class	fishers.exact	[Epithelial_cancer]:SDC1 <- COL6A2:[Epithelial_cancer]	0.874775465412217	1	1	10	4	6	40	17	23
[Epithelial_cancer]:SDC1 <- COL6A2:[Fibroblast]	Epithelial_cancer	rec_lig_cl	PDAC_class	fishers.exact	[Epithelial_cancer]:SDC1 <- COL6A2:[Fibroblast]	0.154876754936395	0.143732295048085	1	35	13	22	40	17	23
[Epithelial_cancer]:SDC1 <- COL6A3:[CD8_T_cell]	Epithelial_cancer	rec_lig_cl	PDAC_class	fishers.exact	[Epithelial_cancer]:SDC1 <- COL6A3:[CD8_T_cell]	4.53614969176848	0.294069373016741	1	4	3	1	40	17	23
[Epithelial_cancer]:SDC1 <- COL6A3:[Epithelial_cancer]	Epithelial_cancer	rec_lig_cl	PDAC_class	fishers.exact	[Epithelial_cancer]:SDC1 <- COL6A3:[Epithelial_cancer]	1.38806169309773	1	1	4	2	2	40	17	23
[Epithelial_cancer]:SDC1 <- COL6A3:[Fibroblast]	Epithelial_cancer	rec_lig_cl	PDAC_class	fishers.exact	[Epithelial_cancer]:SDC1 <- COL6A3:[Fibroblast]	0.154876754936395	0.143732295048085	1	35	13	22	40	17	23
[Epithelial_cancer]:SDC1 <- COL9A1:[Fibroblast]	Epithelial_cancer	rec_lig_cl	PDAC_class	fishers.exact	[Epithelial_cancer]:SDC1 <- COL9A1:[Fibroblast]	0	1	1	1	0	1	40	17	23
[Epithelial_cancer]:SDC1 <- COL9A2:[Epithelial_cancer]	Epithelial_cancer	rec_lig_cl	PDAC_class	fishers.exact	[Epithelial_cancer]:SDC1 <- COL9A2:[Epithelial_cancer]	0	1	1	1	0	1	40	17	23
[Epithelial_cancer]:SDC1 <- COMP:[CD8_T_cell]	Epithelial_cancer	rec_lig_cl	PDAC_class	fishers.exact	[Epithelial_cancer]:SDC1 <- COMP:[CD8_T_cell]	Inf	0.425	1	1	1	0	40	17	23
[Epithelial_cancer]:SDC1 <- COMP:[Epithelial_cancer]	Epithelial_cancer	rec_lig_cl	PDAC_class	fishers.exact	[Epithelial_cancer]:SDC1 <- COMP:[Epithelial_cancer]	0.662947083292395	1	1	3	1	2	40	17	23
[Epithelial_cancer]:SDC1 <- COMP:[Fibroblast]	Epithelial_cancer	rec_lig_cl	PDAC_class	fishers.exact	[Epithelial_cancer]:SDC1 <- COMP:[Fibroblast]	0.690351743311933	0.749631221878163	1	21	8	13	40	17	23
[Epithelial_cancer]:SDC1 <- FN1:[CD8_T_cell]	Epithelial_cancer	rec_lig_cl	PDAC_class	fishers.exact	[Epithelial_cancer]:SDC1 <- FN1:[CD8_T_cell]	2.2036890319933	0.633961897119792	1	5	3	2	40	17	23
[Epithelial_cancer]:SDC1 <- FN1:[Epithelial_cancer]	Epithelial_cancer	rec_lig_cl	PDAC_class	fishers.exact	[Epithelial_cancer]:SDC1 <- FN1:[Epithelial_cancer]	1.94866669380858	0.495718967020413	1	13	7	6	40	17	23
[Epithelial_cancer]:SDC1 <- FN1:[Fibroblast]	Epithelial_cancer	rec_lig_cl	PDAC_class	fishers.exact	[Epithelial_cancer]:SDC1 <- FN1:[Fibroblast]	0.154876754936395	0.143732295048085	1	35	13	22	40	17	23
[Epithelial_cancer]:SDC1 <- MDK:[CD8_T_cell]	Epithelial_cancer	rec_lig_cl	PDAC_class	fishers.exact	[Epithelial_cancer]:SDC1 <- MDK:[CD8_T_cell]	0.386574208815747	0.42843248106406	1	8	2	6	40	17	23
[Epithelial_cancer]:SDC1 <- MDK:[Epithelial_cancer]	Epithelial_cancer	rec_lig_cl	PDAC_class	fishers.exact	[Epithelial_cancer]:SDC1 <- MDK:[Epithelial_cancer]	0.154876754936395	0.143732295048085	1	35	13	22	40	17	23
[Epithelial_cancer]:SDC1 <- MDK:[Fibroblast]	Epithelial_cancer	rec_lig_cl	PDAC_class	fishers.exact	[Epithelial_cancer]:SDC1 <- MDK:[Fibroblast]	0.182880765544793	0.0532224532224533	1	32	11	21	40	17	23
[Epithelial_cancer]:SDC1 <- PTN:[Epithelial_cancer]	Epithelial_cancer	rec_lig_cl	PDAC_class	fishers.exact	[Epithelial_cancer]:SDC1 <- PTN:[Epithelial_cancer]	Inf	0.174358974358974	1	2	2	0	40	17	23
[Epithelial_cancer]:SDC1 <- PTN:[Fibroblast]	Epithelial_cancer	rec_lig_cl	PDAC_class	fishers.exact	[Epithelial_cancer]:SDC1 <- PTN:[Fibroblast]	0.256690579227449	0.0530853434079241	1	24	7	17	40	17	23
[Epithelial_cancer]:SDC1 <- THBS1:[CD8_T_cell]	Epithelial_cancer	rec_lig_cl	PDAC_class	fishers.exact	[Epithelial_cancer]:SDC1 <- THBS1:[CD8_T_cell]	0	0.498717948717949	1	2	0	2	40	17	23
[Epithelial_cancer]:SDC1 <- THBS1:[Epithelial_cancer]	Epithelial_cancer	rec_lig_cl	PDAC_class	fishers.exact	[Epithelial_cancer]:SDC1 <- THBS1:[Epithelial_cancer]	1.41565284199485	1	1	6	3	3	40	17	23
[Epithelial_cancer]:SDC1 <- THBS1:[Fibroblast]	Epithelial_cancer	rec_lig_cl	PDAC_class	fishers.exact	[Epithelial_cancer]:SDC1 <- THBS1:[Fibroblast]	0.182880765544793	0.0532224532224533	1	32	11	21	40	17	23
[Epithelial_cancer]:SDC1 <- THBS2:[CD8_T_cell]	Epithelial_cancer	rec_lig_cl	PDAC_class	fishers.exact	[Epithelial_cancer]:SDC1 <- THBS2:[CD8_T_cell]	Inf	0.425	1	1	1	0	40	17	23
[Epithelial_cancer]:SDC1 <- THBS2:[Epithelial_cancer]	Epithelial_cancer	rec_lig_cl	PDAC_class	fishers.exact	[Epithelial_cancer]:SDC1 <- THBS2:[Epithelial_cancer]	1.36390775636272	1	1	2	1	1	40	17	23
[Epithelial_cancer]:SDC1 <- THBS2:[Fibroblast]	Epithelial_cancer	rec_lig_cl	PDAC_class	fishers.exact	[Epithelial_cancer]:SDC1 <- THBS2:[Fibroblast]	0.154876754936395	0.143732295048085	1	35	13	22	40	17	23
[Epithelial_cancer]:SDC1 <- THBS3:[Fibroblast]	Epithelial_cancer	rec_lig_cl	PDAC_class	fishers.exact	[Epithelial_cancer]:SDC1 <- THBS3:[Fibroblast]	0.91214698296143	1	1	17	7	10	40	17	23
[Epithelial_cancer]:SDC1 <- THBS4:[Fibroblast]	Epithelial_cancer	rec_lig_cl	PDAC_class	fishers.exact	[Epithelial_cancer]:SDC1 <- THBS4:[Fibroblast]	0.391433480366268	0.202449702204986	1	17	5	12	40	17	23
[Epithelial_cancer]:SDC1 <- TNC:[Epithelial_cancer]	Epithelial_cancer	rec_lig_cl	PDAC_class	fishers.exact	[Epithelial_cancer]:SDC1 <- TNC:[Epithelial_cancer]	0	1	1	1	0	1	40	17	23
[Epithelial_cancer]:SDC1 <- TNC:[Fibroblast]	Epithelial_cancer	rec_lig_cl	PDAC_class	fishers.exact	[Epithelial_cancer]:SDC1 <- TNC:[Fibroblast]	Inf	0.174358974358974	1	2	2	0	40	17	23
[Epithelial_cancer]:SDC1 <- TNXB:[Fibroblast]	Epithelial_cancer	rec_lig_cl	PDAC_class	fishers.exact	[Epithelial_cancer]:SDC1 <- TNXB:[Fibroblast]	0.180851589581649	0.040844917593937	1	12	2	10	40	17	23
[Epithelial_cancer]:SDC2 <- ANGPTL4:[Epithelial_cancer]	Epithelial_cancer	rec_lig_cl	PDAC_class	fishers.exact	[Epithelial_cancer]:SDC2 <- ANGPTL4:[Epithelial_cancer]	Inf	0.425	1	1	1	0	40	17	23
[Epithelial_cancer]:SDC2 <- ANGPTL4:[Fibroblast]	Epithelial_cancer	rec_lig_cl	PDAC_class	fishers.exact	[Epithelial_cancer]:SDC2 <- ANGPTL4:[Fibroblast]	Inf	0.425	1	1	1	0	40	17	23
[Epithelial_cancer]:SDC2 <- MDK:[Epithelial_cancer]	Epithelial_cancer	rec_lig_cl	PDAC_class	fishers.exact	[Epithelial_cancer]:SDC2 <- MDK:[Epithelial_cancer]	Inf	0.425	1	1	1	0	40	17	23
[Epithelial_cancer]:SDC2 <- MDK:[Fibroblast]	Epithelial_cancer	rec_lig_cl	PDAC_class	fishers.exact	[Epithelial_cancer]:SDC2 <- MDK:[Fibroblast]	Inf	0.425	1	1	1	0	40	17	23
[Epithelial_cancer]:SDC2 <- PTN:[Fibroblast]	Epithelial_cancer	rec_lig_cl	PDAC_class	fishers.exact	[Epithelial_cancer]:SDC2 <- PTN:[Fibroblast]	Inf	0.425	1	1	1	0	40	17	23
[Epithelial_cancer]:SDC3 <- ANGPTL4:[Fibroblast]	Epithelial_cancer	rec_lig_cl	PDAC_class	fishers.exact	[Epithelial_cancer]:SDC3 <- ANGPTL4:[Fibroblast]	Inf	0.425	1	1	1	0	40	17	23
[Epithelial_cancer]:SDC4 <- ANGPTL4:[Epithelial_cancer]	Epithelial_cancer	rec_lig_cl	PDAC_class	fishers.exact	[Epithelial_cancer]:SDC4 <- ANGPTL4:[Epithelial_cancer]	Inf	0.0260422365685524	1	4	4	0	40	17	23
[Epithelial_cancer]:SDC4 <- ANGPTL4:[Fibroblast]	Epithelial_cancer	rec_lig_cl	PDAC_class	fishers.exact	[Epithelial_cancer]:SDC4 <- ANGPTL4:[Fibroblast]	3.13441661573795	0.372506109348215	1	6	4	2	40	17	23
[Epithelial_cancer]:SDC4 <- COL1A1:[CD8_T_cell]	Epithelial_cancer	rec_lig_cl	PDAC_class	fishers.exact	[Epithelial_cancer]:SDC4 <- COL1A1:[CD8_T_cell]	3.13441661573795	0.372506109348215	1	6	4	2	40	17	23
[Epithelial_cancer]:SDC4 <- COL1A1:[Epithelial_cancer]	Epithelial_cancer	rec_lig_cl	PDAC_class	fishers.exact	[Epithelial_cancer]:SDC4 <- COL1A1:[Epithelial_cancer]	0.690351743311933	0.749631221878163	1	21	8	13	40	17	23
[Epithelial_cancer]:SDC4 <- COL1A1:[Fibroblast]	Epithelial_cancer	rec_lig_cl	PDAC_class	fishers.exact	[Epithelial_cancer]:SDC4 <- COL1A1:[Fibroblast]	1.50841601871705	1	1	37	16	21	40	17	23
[Epithelial_cancer]:SDC4 <- COL1A2:[CD8_T_cell]	Epithelial_cancer	rec_lig_cl	PDAC_class	fishers.exact	[Epithelial_cancer]:SDC4 <- COL1A2:[CD8_T_cell]	3.51400321132151	0.133756428493271	1	9	6	3	40	17	23
[Epithelial_cancer]:SDC4 <- COL1A2:[Epithelial_cancer]	Epithelial_cancer	rec_lig_cl	PDAC_class	fishers.exact	[Epithelial_cancer]:SDC4 <- COL1A2:[Epithelial_cancer]	0.648880298619715	0.537780717313531	1	19	7	12	40	17	23
[Epithelial_cancer]:SDC4 <- COL1A2:[Fibroblast]	Epithelial_cancer	rec_lig_cl	PDAC_class	fishers.exact	[Epithelial_cancer]:SDC4 <- COL1A2:[Fibroblast]	1.50841601871705	1	1	37	16	21	40	17	23
[Epithelial_cancer]:SDC4 <- COL4A1:[CD8_T_cell]	Epithelial_cancer	rec_lig_cl	PDAC_class	fishers.exact	[Epithelial_cancer]:SDC4 <- COL4A1:[CD8_T_cell]	0	1	1	1	0	1	40	17	23
[Epithelial_cancer]:SDC4 <- COL4A1:[Epithelial_cancer]	Epithelial_cancer	rec_lig_cl	PDAC_class	fishers.exact	[Epithelial_cancer]:SDC4 <- COL4A1:[Epithelial_cancer]	1.44747193109713	0.702471702471702	1	8	4	4	40	17	23
[Epithelial_cancer]:SDC4 <- COL4A1:[Fibroblast]	Epithelial_cancer	rec_lig_cl	PDAC_class	fishers.exact	[Epithelial_cancer]:SDC4 <- COL4A1:[Fibroblast]	2.35218279219542	0.623503665608929	1	36	16	20	40	17	23
[Epithelial_cancer]:SDC4 <- COL4A2:[CD8_T_cell]	Epithelial_cancer	rec_lig_cl	PDAC_class	fishers.exact	[Epithelial_cancer]:SDC4 <- COL4A2:[CD8_T_cell]	0.30495344202161	0.372506109348215	1	5	1	4	40	17	23
[Epithelial_cancer]:SDC4 <- COL4A2:[Epithelial_cancer]	Epithelial_cancer	rec_lig_cl	PDAC_class	fishers.exact	[Epithelial_cancer]:SDC4 <- COL4A2:[Epithelial_cancer]	1.01741135150152	1	1	7	3	4	40	17	23
[Epithelial_cancer]:SDC4 <- COL4A2:[Fibroblast]	Epithelial_cancer	rec_lig_cl	PDAC_class	fishers.exact	[Epithelial_cancer]:SDC4 <- COL4A2:[Fibroblast]	0.720429073846354	1	1	36	15	21	40	17	23
[Epithelial_cancer]:SDC4 <- COL4A4:[Fibroblast]	Epithelial_cancer	rec_lig_cl	PDAC_class	fishers.exact	[Epithelial_cancer]:SDC4 <- COL4A4:[Fibroblast]	1.36390775636272	1	1	2	1	1	40	17	23
[Epithelial_cancer]:SDC4 <- COL4A5:[Fibroblast]	Epithelial_cancer	rec_lig_cl	PDAC_class	fishers.exact	[Epithelial_cancer]:SDC4 <- COL4A5:[Fibroblast]	0	0.498717948717949	1	2	0	2	40	17	23
[Epithelial_cancer]:SDC4 <- COL6A1:[CD8_T_cell]	Epithelial_cancer	rec_lig_cl	PDAC_class	fishers.exact	[Epithelial_cancer]:SDC4 <- COL6A1:[CD8_T_cell]	1.38806169309773	1	1	4	2	2	40	17	23
[Epithelial_cancer]:SDC4 <- COL6A1:[Epithelial_cancer]	Epithelial_cancer	rec_lig_cl	PDAC_class	fishers.exact	[Epithelial_cancer]:SDC4 <- COL6A1:[Epithelial_cancer]	2.50863276731121	0.19910611390033	1	16	9	7	40	17	23
[Epithelial_cancer]:SDC4 <- COL6A1:[Fibroblast]	Epithelial_cancer	rec_lig_cl	PDAC_class	fishers.exact	[Epithelial_cancer]:SDC4 <- COL6A1:[Fibroblast]	0.720429073846354	1	1	36	15	21	40	17	23
[Epithelial_cancer]:SDC4 <- COL6A2:[CD8_T_cell]	Epithelial_cancer	rec_lig_cl	PDAC_class	fishers.exact	[Epithelial_cancer]:SDC4 <- COL6A2:[CD8_T_cell]	3.13441661573795	0.372506109348215	1	6	4	2	40	17	23
[Epithelial_cancer]:SDC4 <- COL6A2:[Epithelial_cancer]	Epithelial_cancer	rec_lig_cl	PDAC_class	fishers.exact	[Epithelial_cancer]:SDC4 <- COL6A2:[Epithelial_cancer]	1.52839067117602	0.728464059164838	1	12	6	6	40	17	23
[Epithelial_cancer]:SDC4 <- COL6A2:[Fibroblast]	Epithelial_cancer	rec_lig_cl	PDAC_class	fishers.exact	[Epithelial_cancer]:SDC4 <- COL6A2:[Fibroblast]	1.50841601871705	1	1	37	16	21	40	17	23
[Epithelial_cancer]:SDC4 <- COL6A3:[CD8_T_cell]	Epithelial_cancer	rec_lig_cl	PDAC_class	fishers.exact	[Epithelial_cancer]:SDC4 <- COL6A3:[CD8_T_cell]	6.45674685275193	0.143732295048085	1	5	4	1	40	17	23
[Epithelial_cancer]:SDC4 <- COL6A3:[Epithelial_cancer]	Epithelial_cancer	rec_lig_cl	PDAC_class	fishers.exact	[Epithelial_cancer]:SDC4 <- COL6A3:[Epithelial_cancer]	3.13441661573795	0.372506109348215	1	6	4	2	40	17	23
[Epithelial_cancer]:SDC4 <- COL6A3:[Fibroblast]	Epithelial_cancer	rec_lig_cl	PDAC_class	fishers.exact	[Epithelial_cancer]:SDC4 <- COL6A3:[Fibroblast]	1.50841601871705	1	1	37	16	21	40	17	23
[Epithelial_cancer]:SDC4 <- COL9A1:[Fibroblast]	Epithelial_cancer	rec_lig_cl	PDAC_class	fishers.exact	[Epithelial_cancer]:SDC4 <- COL9A1:[Fibroblast]	0	1	1	1	0	1	40	17	23
[Epithelial_cancer]:SDC4 <- COL9A2:[Epithelial_cancer]	Epithelial_cancer	rec_lig_cl	PDAC_class	fishers.exact	[Epithelial_cancer]:SDC4 <- COL9A2:[Epithelial_cancer]	0	1	1	1	0	1	40	17	23
[Epithelial_cancer]:SDC4 <- COL9A3:[Epithelial_cancer]	Epithelial_cancer	rec_lig_cl	PDAC_class	fishers.exact	[Epithelial_cancer]:SDC4 <- COL9A3:[Epithelial_cancer]	Inf	0.425	1	1	1	0	40	17	23
[Epithelial_cancer]:SDC4 <- COMP:[CD8_T_cell]	Epithelial_cancer	rec_lig_cl	PDAC_class	fishers.exact	[Epithelial_cancer]:SDC4 <- COMP:[CD8_T_cell]	Inf	0.425	1	1	1	0	40	17	23
[Epithelial_cancer]:SDC4 <- COMP:[Epithelial_cancer]	Epithelial_cancer	rec_lig_cl	PDAC_class	fishers.exact	[Epithelial_cancer]:SDC4 <- COMP:[Epithelial_cancer]	0.662947083292395	1	1	3	1	2	40	17	23
[Epithelial_cancer]:SDC4 <- COMP:[Fibroblast]	Epithelial_cancer	rec_lig_cl	PDAC_class	fishers.exact	[Epithelial_cancer]:SDC4 <- COMP:[Fibroblast]	1.09631453995862	1	1	23	10	13	40	17	23
[Epithelial_cancer]:SDC4 <- FN1:[CD8_T_cell]	Epithelial_cancer	rec_lig_cl	PDAC_class	fishers.exact	[Epithelial_cancer]:SDC4 <- FN1:[CD8_T_cell]	4.20974996447572	0.113434183171025	1	7	5	2	40	17	23
[Epithelial_cancer]:SDC4 <- FN1:[Epithelial_cancer]	Epithelial_cancer	rec_lig_cl	PDAC_class	fishers.exact	[Epithelial_cancer]:SDC4 <- FN1:[Epithelial_cancer]	3.89574094619934	0.0530853434079241	1	16	10	6	40	17	23
[Epithelial_cancer]:SDC4 <- FN1:[Fibroblast]	Epithelial_cancer	rec_lig_cl	PDAC_class	fishers.exact	[Epithelial_cancer]:SDC4 <- FN1:[Fibroblast]	1.50841601871705	1	1	37	16	21	40	17	23
[Epithelial_cancer]:SDC4 <- MDK:[CD8_T_cell]	Epithelial_cancer	rec_lig_cl	PDAC_class	fishers.exact	[Epithelial_cancer]:SDC4 <- MDK:[CD8_T_cell]	0.386574208815747	0.42843248106406	1	8	2	6	40	17	23
[Epithelial_cancer]:SDC4 <- MDK:[Epithelial_cancer]	Epithelial_cancer	rec_lig_cl	PDAC_class	fishers.exact	[Epithelial_cancer]:SDC4 <- MDK:[Epithelial_cancer]	0.453784533789448	0.633961897119792	1	35	14	21	40	17	23
[Epithelial_cancer]:SDC4 <- MDK:[Fibroblast]	Epithelial_cancer	rec_lig_cl	PDAC_class	fishers.exact	[Epithelial_cancer]:SDC4 <- MDK:[Fibroblast]	0.369716171739505	0.249915502547081	1	32	12	20	40	17	23
[Epithelial_cancer]:SDC4 <- PTN:[Epithelial_cancer]	Epithelial_cancer	rec_lig_cl	PDAC_class	fishers.exact	[Epithelial_cancer]:SDC4 <- PTN:[Epithelial_cancer]	Inf	0.174358974358974	1	2	2	0	40	17	23
[Epithelial_cancer]:SDC4 <- PTN:[Fibroblast]	Epithelial_cancer	rec_lig_cl	PDAC_class	fishers.exact	[Epithelial_cancer]:SDC4 <- PTN:[Fibroblast]	0.406781302997883	0.197843561024874	1	26	9	17	40	17	23
[Epithelial_cancer]:SDC4 <- THBS1:[CD8_T_cell]	Epithelial_cancer	rec_lig_cl	PDAC_class	fishers.exact	[Epithelial_cancer]:SDC4 <- THBS1:[CD8_T_cell]	0	0.498717948717949	1	2	0	2	40	17	23
[Epithelial_cancer]:SDC4 <- THBS1:[Epithelial_cancer]	Epithelial_cancer	rec_lig_cl	PDAC_class	fishers.exact	[Epithelial_cancer]:SDC4 <- THBS1:[Epithelial_cancer]	2.70477754677331	0.249915502547081	1	8	5	3	40	17	23
[Epithelial_cancer]:SDC4 <- THBS1:[Fibroblast]	Epithelial_cancer	rec_lig_cl	PDAC_class	fishers.exact	[Epithelial_cancer]:SDC4 <- THBS1:[Fibroblast]	0.706387873026028	1	1	34	14	20	40	17	23
[Epithelial_cancer]:SDC4 <- THBS2:[CD8_T_cell]	Epithelial_cancer	rec_lig_cl	PDAC_class	fishers.exact	[Epithelial_cancer]:SDC4 <- THBS2:[CD8_T_cell]	Inf	0.425	1	1	1	0	40	17	23
[Epithelial_cancer]:SDC4 <- THBS2:[Epithelial_cancer]	Epithelial_cancer	rec_lig_cl	PDAC_class	fishers.exact	[Epithelial_cancer]:SDC4 <- THBS2:[Epithelial_cancer]	4.53614969176848	0.294069373016741	1	4	3	1	40	17	23
[Epithelial_cancer]:SDC4 <- THBS2:[Fibroblast]	Epithelial_cancer	rec_lig_cl	PDAC_class	fishers.exact	[Epithelial_cancer]:SDC4 <- THBS2:[Fibroblast]	1.50841601871705	1	1	37	16	21	40	17	23
[Epithelial_cancer]:SDC4 <- THBS3:[Fibroblast]	Epithelial_cancer	rec_lig_cl	PDAC_class	fishers.exact	[Epithelial_cancer]:SDC4 <- THBS3:[Fibroblast]	1.15137478659539	1	1	18	8	10	40	17	23
[Epithelial_cancer]:SDC4 <- THBS4:[Fibroblast]	Epithelial_cancer	rec_lig_cl	PDAC_class	fishers.exact	[Epithelial_cancer]:SDC4 <- THBS4:[Fibroblast]	0.391433480366268	0.202449702204986	1	17	5	12	40	17	23
[Epithelial_cancer]:SDC4 <- TNC:[Epithelial_cancer]	Epithelial_cancer	rec_lig_cl	PDAC_class	fishers.exact	[Epithelial_cancer]:SDC4 <- TNC:[Epithelial_cancer]	0	1	1	1	0	1	40	17	23
[Epithelial_cancer]:SDC4 <- TNC:[Fibroblast]	Epithelial_cancer	rec_lig_cl	PDAC_class	fishers.exact	[Epithelial_cancer]:SDC4 <- TNC:[Fibroblast]	Inf	0.068825910931174	1	3	3	0	40	17	23
[Epithelial_cancer]:SDC4 <- TNXB:[Fibroblast]	Epithelial_cancer	rec_lig_cl	PDAC_class	fishers.exact	[Epithelial_cancer]:SDC4 <- TNXB:[Fibroblast]	0.180851589581649	0.040844917593937	1	12	2	10	40	17	23
[Epithelial_cancer]:SORL1 <- APP:[CD8_T_cell]	Epithelial_cancer	rec_lig_cl	PDAC_class	fishers.exact	[Epithelial_cancer]:SORL1 <- APP:[CD8_T_cell]	1.36390775636272	1	1	2	1	1	40	17	23
[Epithelial_cancer]:SORL1 <- APP:[Epithelial_cancer]	Epithelial_cancer	rec_lig_cl	PDAC_class	fishers.exact	[Epithelial_cancer]:SORL1 <- APP:[Epithelial_cancer]	0.648880298619715	0.537780717313531	1	19	7	12	40	17	23
[Epithelial_cancer]:SORL1 <- APP:[Fibroblast]	Epithelial_cancer	rec_lig_cl	PDAC_class	fishers.exact	[Epithelial_cancer]:SORL1 <- APP:[Fibroblast]	0.648880298619715	0.537780717313531	1	19	7	12	40	17	23
[Epithelial_cancer]:SORT1 <- GRN:[CD8_T_cell]	Epithelial_cancer	rec_lig_cl	PDAC_class	fishers.exact	[Epithelial_cancer]:SORT1 <- GRN:[CD8_T_cell]	0	1	1	1	0	1	40	17	23
[Epithelial_cancer]:SORT1 <- GRN:[Epithelial_cancer]	Epithelial_cancer	rec_lig_cl	PDAC_class	fishers.exact	[Epithelial_cancer]:SORT1 <- GRN:[Epithelial_cancer]	0.258332888165652	0.144975980290072	1	10	2	8	40	17	23
[Epithelial_cancer]:SORT1 <- GRN:[Fibroblast]	Epithelial_cancer	rec_lig_cl	PDAC_class	fishers.exact	[Epithelial_cancer]:SORT1 <- GRN:[Fibroblast]	0.258332888165652	0.144975980290072	1	10	2	8	40	17	23
[Epithelial_cancer]:SORT1 <- NTS:[CD8_T_cell]	Epithelial_cancer	rec_lig_cl	PDAC_class	fishers.exact	[Epithelial_cancer]:SORT1 <- NTS:[CD8_T_cell]	0	1	1	1	0	1	40	17	23
[Epithelial_cancer]:SORT1 <- NTS:[Epithelial_cancer]	Epithelial_cancer	rec_lig_cl	PDAC_class	fishers.exact	[Epithelial_cancer]:SORT1 <- NTS:[Epithelial_cancer]	0	0.498717948717949	1	2	0	2	40	17	23
[Epithelial_cancer]:SORT1 <- NTS:[Fibroblast]	Epithelial_cancer	rec_lig_cl	PDAC_class	fishers.exact	[Epithelial_cancer]:SORT1 <- NTS:[Fibroblast]	0	1	1	1	0	1	40	17	23
[Epithelial_cancer]:TGFBR2 <- GDF15:[Epithelial_cancer]	Epithelial_cancer	rec_lig_cl	PDAC_class	fishers.exact	[Epithelial_cancer]:TGFBR2 <- GDF15:[Epithelial_cancer]	0.232436564174732	0.215632636685268	1	6	1	5	40	17	23
[Epithelial_cancer]:TMEM219 <- IGFBP3:[CD8_T_cell]	Epithelial_cancer	rec_lig_cl	PDAC_class	fishers.exact	[Epithelial_cancer]:TMEM219 <- IGFBP3:[CD8_T_cell]	Inf	0.174358974358974	1	2	2	0	40	17	23
[Epithelial_cancer]:TMEM219 <- IGFBP3:[Epithelial_cancer]	Epithelial_cancer	rec_lig_cl	PDAC_class	fishers.exact	[Epithelial_cancer]:TMEM219 <- IGFBP3:[Epithelial_cancer]	1.52839067117602	0.728464059164838	1	12	6	6	40	17	23
[Epithelial_cancer]:TMEM219 <- IGFBP3:[Fibroblast]	Epithelial_cancer	rec_lig_cl	PDAC_class	fishers.exact	[Epithelial_cancer]:TMEM219 <- IGFBP3:[Fibroblast]	0.191217194236546	0.023836895850244	1	21	5	16	40	17	23
[Epithelial_cancer]:TNFRSF10B <- TNFSF10:[Epithelial_cancer]	Epithelial_cancer	rec_lig_cl	PDAC_class	fishers.exact	[Epithelial_cancer]:TNFRSF10B <- TNFSF10:[Epithelial_cancer]	0	1	1	1	0	1	40	17	23
[Epithelial_cancer]:TNFRSF10B <- TNFSF10:[Fibroblast]	Epithelial_cancer	rec_lig_cl	PDAC_class	fishers.exact	[Epithelial_cancer]:TNFRSF10B <- TNFSF10:[Fibroblast]	0	1	1	1	0	1	40	17	23
[Epithelial_cancer]:TNFRSF12A <- TNFSF12:[CD8_T_cell]	Epithelial_cancer	rec_lig_cl	PDAC_class	fishers.exact	[Epithelial_cancer]:TNFRSF12A <- TNFSF12:[CD8_T_cell]	1.01741135150152	1	1	7	3	4	40	17	23
[Epithelial_cancer]:TNFRSF12A <- TNFSF12:[Fibroblast]	Epithelial_cancer	rec_lig_cl	PDAC_class	fishers.exact	[Epithelial_cancer]:TNFRSF12A <- TNFSF12:[Fibroblast]	0.342439429485413	0.178839273944947	1	12	3	9	40	17	23
[Epithelial_cancer]:TNFRSF14 <- LTA:[CD8_T_cell]	Epithelial_cancer	rec_lig_cl	PDAC_class	fishers.exact	[Epithelial_cancer]:TNFRSF14 <- LTA:[CD8_T_cell]	0	1	1	1	0	1	40	17	23
[Epithelial_cancer]:TNFRSF14 <- TNFSF14:[CD8_T_cell]	Epithelial_cancer	rec_lig_cl	PDAC_class	fishers.exact	[Epithelial_cancer]:TNFRSF14 <- TNFSF14:[CD8_T_cell]	0	0.248076923076923	1	3	0	3	40	17	23
[Epithelial_cancer]:TNFRSF1A <- LTA:[CD8_T_cell]	Epithelial_cancer	rec_lig_cl	PDAC_class	fishers.exact	[Epithelial_cancer]:TNFRSF1A <- LTA:[CD8_T_cell]	0	1	1	1	0	1	40	17	23
[Epithelial_cancer]:TNFRSF1A <- TNF:[CD8_T_cell]	Epithelial_cancer	rec_lig_cl	PDAC_class	fishers.exact	[Epithelial_cancer]:TNFRSF1A <- TNF:[CD8_T_cell]	2.2036890319933	0.633961897119792	1	5	3	2	40	17	23
[Epithelial_cancer]:TNFRSF21 <- APP:[CD8_T_cell]	Epithelial_cancer	rec_lig_cl	PDAC_class	fishers.exact	[Epithelial_cancer]:TNFRSF21 <- APP:[CD8_T_cell]	1.36390775636272	1	1	2	1	1	40	17	23
[Epithelial_cancer]:TNFRSF21 <- APP:[Epithelial_cancer]	Epithelial_cancer	rec_lig_cl	PDAC_class	fishers.exact	[Epithelial_cancer]:TNFRSF21 <- APP:[Epithelial_cancer]	0.607829161019312	0.52186687243417	1	24	9	15	40	17	23
[Epithelial_cancer]:TNFRSF21 <- APP:[Fibroblast]	Epithelial_cancer	rec_lig_cl	PDAC_class	fishers.exact	[Epithelial_cancer]:TNFRSF21 <- APP:[Fibroblast]	0.607829161019312	0.52186687243417	1	24	9	15	40	17	23
[Epithelial_cancer]:UNC5B <- FLRT3:[Epithelial_cancer]	Epithelial_cancer	rec_lig_cl	PDAC_class	fishers.exact	[Epithelial_cancer]:UNC5B <- FLRT3:[Epithelial_cancer]	Inf	0.425	1	1	1	0	40	17	23
