# Supplementary material for: Differential cell signaling testing for cell-cell communication inference from single-cell data by dominoSignal
Source: Bioinformatics. 2026 Feb 26;42(3):btag089. doi: 10.1093/bioinformatics/btag089 (PMC12998610; doi:10.1093/bioinformatics/btag089)
Supplement: btag089_Supplementary_Data [file btag089_supplementary_data.zip › T11_PancVAX_multilevel_test_Exhausted_T_cells.csv]

	cluster	linkage	group.by	test_name	feature	odds.ratio	p.value	p.adj	total_count	Untreated_count	PancVAX_count	PancVAX_Anti-PD-1_Anti-CTLA-4_count	total_n	Untreated_n	PancVAX_n	PancVAX_Anti-PD-1_Anti-CTLA-4_n
[exhausted_CD8_T]:Ahr <- Icam1:[tumor_associated_macrophage]	exhausted_CD8_T	rec_lig_cl	treatment	fishers.exact	[exhausted_CD8_T]:Ahr <- Icam1:[tumor_associated_macrophage]	NA	0.488216014870131	0.656258348175917	24	6	8	10	60	20	20	20
[exhausted_CD8_T]:Aplp2 <- Adam17:[tumor_associated_macrophage]	exhausted_CD8_T	rec_lig_cl	treatment	fishers.exact	[exhausted_CD8_T]:Aplp2 <- Adam17:[tumor_associated_macrophage]	NA	0.322033898305089	0.440175404020502	58	20	18	20	60	20	20	20
[exhausted_CD8_T]:Axl <- Adam10:[tumor_associated_macrophage]	exhausted_CD8_T	rec_lig_cl	treatment	fishers.exact	[exhausted_CD8_T]:Axl <- Adam10:[tumor_associated_macrophage]	NA	0.00376147724288242	0.00865252466541859	12	4	8	0	60	20	20	20
[exhausted_CD8_T]:Axl <- Gas6:[tumor_associated_macrophage]	exhausted_CD8_T	rec_lig_cl	treatment	fishers.exact	[exhausted_CD8_T]:Axl <- Gas6:[tumor_associated_macrophage]	NA	0.00376147724288242	0.00865252466541859	12	4	8	0	60	20	20	20
[exhausted_CD8_T]:Axl <- Pros1:[tumor_associated_macrophage]	exhausted_CD8_T	rec_lig_cl	treatment	fishers.exact	[exhausted_CD8_T]:Axl <- Pros1:[tumor_associated_macrophage]	NA	0.00376147724288242	0.00865252466541859	12	4	8	0	60	20	20	20
[exhausted_CD8_T]:Axl <- Vegfa:[tumor_associated_macrophage]	exhausted_CD8_T	rec_lig_cl	treatment	fishers.exact	[exhausted_CD8_T]:Axl <- Vegfa:[tumor_associated_macrophage]	NA	0.114970359856393	0.176432973904947	5	4	1	0	60	20	20	20
[exhausted_CD8_T]:Bmpr2 <- Gdf9:[tumor_associated_macrophage]	exhausted_CD8_T	rec_lig_cl	treatment	fishers.exact	[exhausted_CD8_T]:Bmpr2 <- Gdf9:[tumor_associated_macrophage]	NA	0.322033898305089	0.440175404020502	2	0	2	0	60	20	20	20
[exhausted_CD8_T]:Cav1 <- App:[tumor_associated_macrophage]	exhausted_CD8_T	rec_lig_cl	treatment	fishers.exact	[exhausted_CD8_T]:Cav1 <- App:[tumor_associated_macrophage]	NA	0.0584099321679675	0.0991492783587664	7	0	5	2	60	20	20	20
[exhausted_CD8_T]:Cav1 <- Egf:[tumor_associated_macrophage]	exhausted_CD8_T	rec_lig_cl	treatment	fishers.exact	[exhausted_CD8_T]:Cav1 <- Egf:[tumor_associated_macrophage]	NA	0.766218585622449	0.979543172810429	3	0	1	2	60	20	20	20
[exhausted_CD8_T]:Cav1 <- Gnai2:[tumor_associated_macrophage]	exhausted_CD8_T	rec_lig_cl	treatment	fishers.exact	[exhausted_CD8_T]:Cav1 <- Gnai2:[tumor_associated_macrophage]	NA	0.0584099321679675	0.0991492783587664	7	0	5	2	60	20	20	20
[exhausted_CD8_T]:Cav1 <- Hras:[tumor_associated_macrophage]	exhausted_CD8_T	rec_lig_cl	treatment	fishers.exact	[exhausted_CD8_T]:Cav1 <- Hras:[tumor_associated_macrophage]	NA	0.322033898305089	0.440175404020502	2	0	2	0	60	20	20	20
[exhausted_CD8_T]:Ccr2 <- Ccl12:[tumor_associated_macrophage]	exhausted_CD8_T	rec_lig_cl	treatment	fishers.exact	[exhausted_CD8_T]:Ccr2 <- Ccl12:[tumor_associated_macrophage]	NA	0.766218585622449	0.979543172810429	3	0	1	2	60	20	20	20
[exhausted_CD8_T]:Ccr2 <- Ccl2:[tumor_associated_macrophage]	exhausted_CD8_T	rec_lig_cl	treatment	fishers.exact	[exhausted_CD8_T]:Ccr2 <- Ccl2:[tumor_associated_macrophage]	NA	0.766218585622449	0.979543172810429	3	0	1	2	60	20	20	20
[exhausted_CD8_T]:Ccr2 <- Ccl24:[tumor_associated_macrophage]	exhausted_CD8_T	rec_lig_cl	treatment	fishers.exact	[exhausted_CD8_T]:Ccr2 <- Ccl24:[tumor_associated_macrophage]	NA	0.766218585622449	0.979543172810429	3	0	1	2	60	20	20	20
[exhausted_CD8_T]:Ccr2 <- Ccl7:[tumor_associated_macrophage]	exhausted_CD8_T	rec_lig_cl	treatment	fishers.exact	[exhausted_CD8_T]:Ccr2 <- Ccl7:[tumor_associated_macrophage]	NA	0.766218585622449	0.979543172810429	3	0	1	2	60	20	20	20
[exhausted_CD8_T]:Ccr2 <- Ccl8:[tumor_associated_macrophage]	exhausted_CD8_T	rec_lig_cl	treatment	fishers.exact	[exhausted_CD8_T]:Ccr2 <- Ccl8:[tumor_associated_macrophage]	NA	0.766218585622449	0.979543172810429	3	0	1	2	60	20	20	20
[exhausted_CD8_T]:Ccr5 <- Ccl3:[tumor_associated_macrophage]	exhausted_CD8_T	rec_lig_cl	treatment	fishers.exact	[exhausted_CD8_T]:Ccr5 <- Ccl3:[tumor_associated_macrophage]	NA	1.72975587027014e-05	6.98738153093661e-05	38	11	7	20	60	20	20	20
[exhausted_CD8_T]:Ccr5 <- Ccl4:[tumor_associated_macrophage]	exhausted_CD8_T	rec_lig_cl	treatment	fishers.exact	[exhausted_CD8_T]:Ccr5 <- Ccl4:[tumor_associated_macrophage]	NA	1.72975587027014e-05	6.98738153093661e-05	38	11	7	20	60	20	20	20
[exhausted_CD8_T]:Ccr5 <- Ccl7:[tumor_associated_macrophage]	exhausted_CD8_T	rec_lig_cl	treatment	fishers.exact	[exhausted_CD8_T]:Ccr5 <- Ccl7:[tumor_associated_macrophage]	NA	1.72975587027014e-05	6.98738153093661e-05	38	11	7	20	60	20	20	20
[exhausted_CD8_T]:Ccr5 <- Ccl8:[tumor_associated_macrophage]	exhausted_CD8_T	rec_lig_cl	treatment	fishers.exact	[exhausted_CD8_T]:Ccr5 <- Ccl8:[tumor_associated_macrophage]	NA	1.72975587027014e-05	6.98738153093661e-05	38	11	7	20	60	20	20	20
[exhausted_CD8_T]:Ccr7 <- Ccl19:[tumor_associated_macrophage]	exhausted_CD8_T	rec_lig_cl	treatment	fishers.exact	[exhausted_CD8_T]:Ccr7 <- Ccl19:[tumor_associated_macrophage]	NA	0.360272073570031	0.486781405151231	9	1	4	4	60	20	20	20
[exhausted_CD8_T]:Ccr8 <- Ccl17:[tumor_associated_macrophage]	exhausted_CD8_T	rec_lig_cl	treatment	fishers.exact	[exhausted_CD8_T]:Ccr8 <- Ccl17:[tumor_associated_macrophage]	NA	0.000147700664886903	0.0004562999515757	8	0	8	0	60	20	20	20
[exhausted_CD8_T]:Ccr8 <- Ccl4:[tumor_associated_macrophage]	exhausted_CD8_T	rec_lig_cl	treatment	fishers.exact	[exhausted_CD8_T]:Ccr8 <- Ccl4:[tumor_associated_macrophage]	NA	1	1	60	20	20	20	60	20	20	20
[exhausted_CD8_T]:Ccr8 <- Ccl8:[tumor_associated_macrophage]	exhausted_CD8_T	rec_lig_cl	treatment	fishers.exact	[exhausted_CD8_T]:Ccr8 <- Ccl8:[tumor_associated_macrophage]	NA	1	1	60	20	20	20	60	20	20	20
[exhausted_CD8_T]:Cd28 <- Cd86:[tumor_associated_macrophage]	exhausted_CD8_T	rec_lig_cl	treatment	fishers.exact	[exhausted_CD8_T]:Cd28 <- Cd86:[tumor_associated_macrophage]	NA	5.80411572559242e-08	4.54849202362259e-07	38	19	16	3	60	20	20	20
[exhausted_CD8_T]:Cd28 <- Icosl:[tumor_associated_macrophage]	exhausted_CD8_T	rec_lig_cl	treatment	fishers.exact	[exhausted_CD8_T]:Cd28 <- Icosl:[tumor_associated_macrophage]	NA	5.80411572559242e-08	4.54849202362259e-07	38	19	16	3	60	20	20	20
[exhausted_CD8_T]:Cd44 <- Egf:[tumor_associated_macrophage]	exhausted_CD8_T	rec_lig_cl	treatment	fishers.exact	[exhausted_CD8_T]:Cd44 <- Egf:[tumor_associated_macrophage]	NA	5.60129518452543e-05	0.000198622096211452	29	12	2	15	60	20	20	20
[exhausted_CD8_T]:Cd44 <- Fgf2:[tumor_associated_macrophage]	exhausted_CD8_T	rec_lig_cl	treatment	fishers.exact	[exhausted_CD8_T]:Cd44 <- Fgf2:[tumor_associated_macrophage]	NA	0.03948477005169	0.0686602769168072	6	5	1	0	60	20	20	20
[exhausted_CD8_T]:Cd44 <- Has2:[tumor_associated_macrophage]	exhausted_CD8_T	rec_lig_cl	treatment	fishers.exact	[exhausted_CD8_T]:Cd44 <- Has2:[tumor_associated_macrophage]	NA	0.0298071303331384	0.0531688645016755	4	0	0	4	60	20	20	20
[exhausted_CD8_T]:Cd44 <- Hgf:[tumor_associated_macrophage]	exhausted_CD8_T	rec_lig_cl	treatment	fishers.exact	[exhausted_CD8_T]:Cd44 <- Hgf:[tumor_associated_macrophage]	NA	1	1	58	20	19	19	60	20	20	20
[exhausted_CD8_T]:Cd44 <- Mif:[tumor_associated_macrophage]	exhausted_CD8_T	rec_lig_cl	treatment	fishers.exact	[exhausted_CD8_T]:Cd44 <- Mif:[tumor_associated_macrophage]	NA	2.29904726554174e-10	3.50977929953807e-09	27	0	8	19	60	20	20	20
[exhausted_CD8_T]:Cd44 <- Prg4:[tumor_associated_macrophage]	exhausted_CD8_T	rec_lig_cl	treatment	fishers.exact	[exhausted_CD8_T]:Cd44 <- Prg4:[tumor_associated_macrophage]	NA	0.322033898305089	0.440175404020502	2	2	0	0	60	20	20	20
[exhausted_CD8_T]:Cd47 <- App:[tumor_associated_macrophage]	exhausted_CD8_T	rec_lig_cl	treatment	fishers.exact	[exhausted_CD8_T]:Cd47 <- App:[tumor_associated_macrophage]	NA	1.08982083021742e-10	1.81714097293699e-09	34	16	18	0	60	20	20	20
[exhausted_CD8_T]:Cd47 <- Thbs1:[tumor_associated_macrophage]	exhausted_CD8_T	rec_lig_cl	treatment	fishers.exact	[exhausted_CD8_T]:Cd47 <- Thbs1:[tumor_associated_macrophage]	NA	3.40847688200534e-05	0.000124237661234024	9	9	0	0	60	20	20	20
[exhausted_CD8_T]:Cd55 <- C3:[tumor_associated_macrophage]	exhausted_CD8_T	rec_lig_cl	treatment	fishers.exact	[exhausted_CD8_T]:Cd55 <- C3:[tumor_associated_macrophage]	NA	3.40847688200534e-05	0.000124237661234024	9	0	9	0	60	20	20	20
[exhausted_CD8_T]:Cd55 <- Cd14:[tumor_associated_macrophage]	exhausted_CD8_T	rec_lig_cl	treatment	fishers.exact	[exhausted_CD8_T]:Cd55 <- Cd14:[tumor_associated_macrophage]	NA	1.36806672025223e-07	9.68881445637044e-07	26	16	10	0	60	20	20	20
[exhausted_CD8_T]:Cd72 <- Sema4d:[tumor_associated_macrophage]	exhausted_CD8_T	rec_lig_cl	treatment	fishers.exact	[exhausted_CD8_T]:Cd72 <- Sema4d:[tumor_associated_macrophage]	NA	1.31575562794883e-09	1.70902844271143e-08	19	17	1	1	60	20	20	20
[exhausted_CD8_T]:Cd74 <- App:[tumor_associated_macrophage]	exhausted_CD8_T	rec_lig_cl	treatment	fishers.exact	[exhausted_CD8_T]:Cd74 <- App:[tumor_associated_macrophage]	NA	0.0298071303331384	0.0531688645016755	56	20	16	20	60	20	20	20
[exhausted_CD8_T]:Cd74 <- Mif:[tumor_associated_macrophage]	exhausted_CD8_T	rec_lig_cl	treatment	fishers.exact	[exhausted_CD8_T]:Cd74 <- Mif:[tumor_associated_macrophage]	NA	5.28516612768211e-12	1.8272684656148e-10	27	0	7	20	60	20	20	20
[exhausted_CD8_T]:Cd80 <- Cd274:[tumor_associated_macrophage]	exhausted_CD8_T	rec_lig_cl	treatment	fishers.exact	[exhausted_CD8_T]:Cd80 <- Cd274:[tumor_associated_macrophage]	NA	3.32769719150356e-12	1.16767404436192e-10	26	0	20	6	60	20	20	20
[exhausted_CD8_T]:Cd81 <- C3:[tumor_associated_macrophage]	exhausted_CD8_T	rec_lig_cl	treatment	fishers.exact	[exhausted_CD8_T]:Cd81 <- C3:[tumor_associated_macrophage]	NA	6.65308470013008e-05	0.00023206828086062	17	0	12	5	60	20	20	20
[exhausted_CD8_T]:Cd9 <- Adam17:[tumor_associated_macrophage]	exhausted_CD8_T	rec_lig_cl	treatment	fishers.exact	[exhausted_CD8_T]:Cd9 <- Adam17:[tumor_associated_macrophage]	NA	5.80411572559242e-08	4.54849202362259e-07	38	16	3	19	60	20	20	20
[exhausted_CD8_T]:Ctla4 <- Cd80:[tumor_associated_macrophage]	exhausted_CD8_T	rec_lig_cl	treatment	fishers.exact	[exhausted_CD8_T]:Ctla4 <- Cd80:[tumor_associated_macrophage]	NA	1.51029767235681e-09	1.88867544027173e-08	17	1	0	16	60	20	20	20
[exhausted_CD8_T]:Ctla4 <- Cd86:[tumor_associated_macrophage]	exhausted_CD8_T	rec_lig_cl	treatment	fishers.exact	[exhausted_CD8_T]:Ctla4 <- Cd86:[tumor_associated_macrophage]	NA	1	1	60	20	20	20	60	20	20	20
[exhausted_CD8_T]:Cxcr3 <- Ccl19:[tumor_associated_macrophage]	exhausted_CD8_T	rec_lig_cl	treatment	fishers.exact	[exhausted_CD8_T]:Cxcr3 <- Ccl19:[tumor_associated_macrophage]	NA	0.144218337672456	0.218746652818028	7	0	4	3	60	20	20	20
[exhausted_CD8_T]:Cxcr3 <- Ccl7:[tumor_associated_macrophage]	exhausted_CD8_T	rec_lig_cl	treatment	fishers.exact	[exhausted_CD8_T]:Cxcr3 <- Ccl7:[tumor_associated_macrophage]	NA	2.5622920630821e-05	9.94050930743569e-05	39	5	18	16	60	20	20	20
[exhausted_CD8_T]:Cxcr3 <- Cxcl10:[tumor_associated_macrophage]	exhausted_CD8_T	rec_lig_cl	treatment	fishers.exact	[exhausted_CD8_T]:Cxcr3 <- Cxcl10:[tumor_associated_macrophage]	NA	2.5622920630821e-05	9.94050930743569e-05	39	5	18	16	60	20	20	20
[exhausted_CD8_T]:Cxcr3 <- Cxcl13:[tumor_associated_macrophage]	exhausted_CD8_T	rec_lig_cl	treatment	fishers.exact	[exhausted_CD8_T]:Cxcr3 <- Cxcl13:[tumor_associated_macrophage]	NA	0.178811147503506	0.269304937719886	23	5	11	7	60	20	20	20
[exhausted_CD8_T]:Cxcr3 <- Cxcl9:[tumor_associated_macrophage]	exhausted_CD8_T	rec_lig_cl	treatment	fishers.exact	[exhausted_CD8_T]:Cxcr3 <- Cxcl9:[tumor_associated_macrophage]	NA	2.5622920630821e-05	9.94050930743569e-05	39	5	18	16	60	20	20	20
[exhausted_CD8_T]:Cxcr3 <- Pf4:[tumor_associated_macrophage]	exhausted_CD8_T	rec_lig_cl	treatment	fishers.exact	[exhausted_CD8_T]:Cxcr3 <- Pf4:[tumor_associated_macrophage]	NA	2.5622920630821e-05	9.94050930743569e-05	39	5	18	16	60	20	20	20
[exhausted_CD8_T]:Cxcr4 <- Cxcl10:[tumor_associated_macrophage]	exhausted_CD8_T	rec_lig_cl	treatment	fishers.exact	[exhausted_CD8_T]:Cxcr4 <- Cxcl10:[tumor_associated_macrophage]	NA	0.000602164249154297	0.00164042659300319	7	0	7	0	60	20	20	20
[exhausted_CD8_T]:Cxcr4 <- Cxcl14:[tumor_associated_macrophage]	exhausted_CD8_T	rec_lig_cl	treatment	fishers.exact	[exhausted_CD8_T]:Cxcr4 <- Cxcl14:[tumor_associated_macrophage]	NA	0.000602164249154297	0.00164042659300319	7	0	7	0	60	20	20	20
[exhausted_CD8_T]:Cxcr4 <- Hmgb1:[tumor_associated_macrophage]	exhausted_CD8_T	rec_lig_cl	treatment	fishers.exact	[exhausted_CD8_T]:Cxcr4 <- Hmgb1:[tumor_associated_macrophage]	NA	0.0298071303331384	0.0531688645016755	4	0	4	0	60	20	20	20
[exhausted_CD8_T]:Cxcr4 <- Mif:[tumor_associated_macrophage]	exhausted_CD8_T	rec_lig_cl	treatment	fishers.exact	[exhausted_CD8_T]:Cxcr4 <- Mif:[tumor_associated_macrophage]	NA	0.0298071303331384	0.0531688645016755	4	0	4	0	60	20	20	20
[exhausted_CD8_T]:Cxcr6 <- Cxcl16:[tumor_associated_macrophage]	exhausted_CD8_T	rec_lig_cl	treatment	fishers.exact	[exhausted_CD8_T]:Cxcr6 <- Cxcl16:[tumor_associated_macrophage]	NA	1	1	60	20	20	20	60	20	20	20
[exhausted_CD8_T]:Dpp4 <- Ada:[tumor_associated_macrophage]	exhausted_CD8_T	rec_lig_cl	treatment	fishers.exact	[exhausted_CD8_T]:Dpp4 <- Ada:[tumor_associated_macrophage]	NA	0.766218585622449	0.979543172810429	57	20	19	18	60	20	20	20
[exhausted_CD8_T]:Dpp4 <- Ccl22:[tumor_associated_macrophage]	exhausted_CD8_T	rec_lig_cl	treatment	fishers.exact	[exhausted_CD8_T]:Dpp4 <- Ccl22:[tumor_associated_macrophage]	NA	1	1	2	0	1	1	60	20	20	20
[exhausted_CD8_T]:Dpp4 <- Cxcl10:[tumor_associated_macrophage]	exhausted_CD8_T	rec_lig_cl	treatment	fishers.exact	[exhausted_CD8_T]:Dpp4 <- Cxcl10:[tumor_associated_macrophage]	NA	0.766218585622449	0.979543172810429	57	20	19	18	60	20	20	20
[exhausted_CD8_T]:Dpp4 <- Cxcl9:[tumor_associated_macrophage]	exhausted_CD8_T	rec_lig_cl	treatment	fishers.exact	[exhausted_CD8_T]:Dpp4 <- Cxcl9:[tumor_associated_macrophage]	NA	0.766218585622449	0.979543172810429	57	20	19	18	60	20	20	20
[exhausted_CD8_T]:Fas <- Calm1:[tumor_associated_macrophage]	exhausted_CD8_T	rec_lig_cl	treatment	fishers.exact	[exhausted_CD8_T]:Fas <- Calm1:[tumor_associated_macrophage]	NA	7.35161680432515e-06	3.21855700315986e-05	10	0	0	10	60	20	20	20
[exhausted_CD8_T]:Fas <- Fadd:[tumor_associated_macrophage]	exhausted_CD8_T	rec_lig_cl	treatment	fishers.exact	[exhausted_CD8_T]:Fas <- Fadd:[tumor_associated_macrophage]	NA	7.35161680432515e-06	3.21855700315986e-05	10	0	0	10	60	20	20	20
[exhausted_CD8_T]:Havcr2 <- Hmgb1:[tumor_associated_macrophage]	exhausted_CD8_T	rec_lig_cl	treatment	fishers.exact	[exhausted_CD8_T]:Havcr2 <- Hmgb1:[tumor_associated_macrophage]	NA	0.000147700664886903	0.0004562999515757	8	0	8	0	60	20	20	20
[exhausted_CD8_T]:Havcr2 <- Lgals9:[tumor_associated_macrophage]	exhausted_CD8_T	rec_lig_cl	treatment	fishers.exact	[exhausted_CD8_T]:Havcr2 <- Lgals9:[tumor_associated_macrophage]	NA	0.0999415546464056	0.157481632019906	57	20	20	17	60	20	20	20
[exhausted_CD8_T]:Icos <- Icosl:[tumor_associated_macrophage]	exhausted_CD8_T	rec_lig_cl	treatment	fishers.exact	[exhausted_CD8_T]:Icos <- Icosl:[tumor_associated_macrophage]	NA	1	1	60	20	20	20	60	20	20	20
[exhausted_CD8_T]:Ifnar1 <- Ifnb1:[tumor_associated_macrophage]	exhausted_CD8_T	rec_lig_cl	treatment	fishers.exact	[exhausted_CD8_T]:Ifnar1 <- Ifnb1:[tumor_associated_macrophage]	NA	1.98530079416765e-07	1.3647491716632e-06	25	16	9	0	60	20	20	20
[exhausted_CD8_T]:Ifnar2 <- Ifnb1:[tumor_associated_macrophage]	exhausted_CD8_T	rec_lig_cl	treatment	fishers.exact	[exhausted_CD8_T]:Ifnar2 <- Ifnb1:[tumor_associated_macrophage]	NA	1.36806672025223e-07	9.68881445637044e-07	26	16	10	0	60	20	20	20
[exhausted_CD8_T]:Igf2r <- Plau:[tumor_associated_macrophage]	exhausted_CD8_T	rec_lig_cl	treatment	fishers.exact	[exhausted_CD8_T]:Igf2r <- Plau:[tumor_associated_macrophage]	NA	2.073334257321e-05	8.24773069198251e-05	36	5	19	12	60	20	20	20
[exhausted_CD8_T]:Il10ra <- Il10:[tumor_associated_macrophage]	exhausted_CD8_T	rec_lig_cl	treatment	fishers.exact	[exhausted_CD8_T]:Il10ra <- Il10:[tumor_associated_macrophage]	NA	8.83215013074145e-12	2.30715388415257e-10	43	20	20	3	60	20	20	20
[exhausted_CD8_T]:Il10rb <- Il10:[tumor_associated_macrophage]	exhausted_CD8_T	rec_lig_cl	treatment	fishers.exact	[exhausted_CD8_T]:Il10rb <- Il10:[tumor_associated_macrophage]	NA	7.15675401567265e-16	1.2018234779176e-13	40	20	20	0	60	20	20	20
[exhausted_CD8_T]:Il15ra <- Il15:[tumor_associated_macrophage]	exhausted_CD8_T	rec_lig_cl	treatment	fishers.exact	[exhausted_CD8_T]:Il15ra <- Il15:[tumor_associated_macrophage]	NA	0.00792679453747114	0.0174820768832971	33	6	16	11	60	20	20	20
[exhausted_CD8_T]:Il18r1 <- Il18:[tumor_associated_macrophage]	exhausted_CD8_T	rec_lig_cl	treatment	fishers.exact	[exhausted_CD8_T]:Il18r1 <- Il18:[tumor_associated_macrophage]	NA	0.000274683136961607	0.000824751028092897	50	20	19	11	60	20	20	20
[exhausted_CD8_T]:Il18rap <- Il18:[tumor_associated_macrophage]	exhausted_CD8_T	rec_lig_cl	treatment	fishers.exact	[exhausted_CD8_T]:Il18rap <- Il18:[tumor_associated_macrophage]	NA	0.00378340933902608	0.00865252466541859	52	20	19	13	60	20	20	20
[exhausted_CD8_T]:Il1r2 <- Il1a:[tumor_associated_macrophage]	exhausted_CD8_T	rec_lig_cl	treatment	fishers.exact	[exhausted_CD8_T]:Il1r2 <- Il1a:[tumor_associated_macrophage]	NA	0.0999415546464056	0.157481632019906	3	0	3	0	60	20	20	20
[exhausted_CD8_T]:Il1r2 <- Il1b:[tumor_associated_macrophage]	exhausted_CD8_T	rec_lig_cl	treatment	fishers.exact	[exhausted_CD8_T]:Il1r2 <- Il1b:[tumor_associated_macrophage]	NA	0.0999415546464056	0.157481632019906	3	0	3	0	60	20	20	20
[exhausted_CD8_T]:Il21r <- Il21:[tumor_associated_macrophage]	exhausted_CD8_T	rec_lig_cl	treatment	fishers.exact	[exhausted_CD8_T]:Il21r <- Il21:[tumor_associated_macrophage]	NA	0.0298071303331384	0.0531688645016755	4	4	0	0	60	20	20	20
[exhausted_CD8_T]:Il27ra <- Ebi3:[tumor_associated_macrophage]	exhausted_CD8_T	rec_lig_cl	treatment	fishers.exact	[exhausted_CD8_T]:Il27ra <- Ebi3:[tumor_associated_macrophage]	NA	1	1	58	19	19	20	60	20	20	20
[exhausted_CD8_T]:Il27ra <- Il27:[tumor_associated_macrophage]	exhausted_CD8_T	rec_lig_cl	treatment	fishers.exact	[exhausted_CD8_T]:Il27ra <- Il27:[tumor_associated_macrophage]	NA	1	1	58	19	19	20	60	20	20	20
[exhausted_CD8_T]:Il2ra <- Il15:[tumor_associated_macrophage]	exhausted_CD8_T	rec_lig_cl	treatment	fishers.exact	[exhausted_CD8_T]:Il2ra <- Il15:[tumor_associated_macrophage]	NA	1	1	59	19	20	20	60	20	20	20
[exhausted_CD8_T]:Il2ra <- Il2:[tumor_associated_macrophage]	exhausted_CD8_T	rec_lig_cl	treatment	fishers.exact	[exhausted_CD8_T]:Il2ra <- Il2:[tumor_associated_macrophage]	NA	2.71632868390202e-05	0.000104689979276289	22	12	0	10	60	20	20	20
[exhausted_CD8_T]:Il2ra <- Il4:[tumor_associated_macrophage]	exhausted_CD8_T	rec_lig_cl	treatment	fishers.exact	[exhausted_CD8_T]:Il2ra <- Il4:[tumor_associated_macrophage]	NA	1.47032336086502e-06	7.56396109714147e-06	11	0	0	11	60	20	20	20
[exhausted_CD8_T]:Il2rb <- Il15:[tumor_associated_macrophage]	exhausted_CD8_T	rec_lig_cl	treatment	fishers.exact	[exhausted_CD8_T]:Il2rb <- Il15:[tumor_associated_macrophage]	NA	1	1	59	19	20	20	60	20	20	20
[exhausted_CD8_T]:Il2rb <- Il2:[tumor_associated_macrophage]	exhausted_CD8_T	rec_lig_cl	treatment	fishers.exact	[exhausted_CD8_T]:Il2rb <- Il2:[tumor_associated_macrophage]	NA	2.71632868390202e-05	0.000104689979276289	22	12	0	10	60	20	20	20
[exhausted_CD8_T]:Il2rg <- Il15:[tumor_associated_macrophage]	exhausted_CD8_T	rec_lig_cl	treatment	fishers.exact	[exhausted_CD8_T]:Il2rg <- Il15:[tumor_associated_macrophage]	NA	1	1	59	19	20	20	60	20	20	20
[exhausted_CD8_T]:Il2rg <- Il2:[tumor_associated_macrophage]	exhausted_CD8_T	rec_lig_cl	treatment	fishers.exact	[exhausted_CD8_T]:Il2rg <- Il2:[tumor_associated_macrophage]	NA	2.71632868390202e-05	0.000104689979276289	22	12	0	10	60	20	20	20
[exhausted_CD8_T]:Il2rg <- Il21:[tumor_associated_macrophage]	exhausted_CD8_T	rec_lig_cl	treatment	fishers.exact	[exhausted_CD8_T]:Il2rg <- Il21:[tumor_associated_macrophage]	NA	0.0298071303331384	0.0531688645016755	4	4	0	0	60	20	20	20
[exhausted_CD8_T]:Il2rg <- Il4:[tumor_associated_macrophage]	exhausted_CD8_T	rec_lig_cl	treatment	fishers.exact	[exhausted_CD8_T]:Il2rg <- Il4:[tumor_associated_macrophage]	NA	1.47032336086502e-06	7.56396109714147e-06	11	0	0	11	60	20	20	20
[exhausted_CD8_T]:Il4ra <- Il4:[tumor_associated_macrophage]	exhausted_CD8_T	rec_lig_cl	treatment	fishers.exact	[exhausted_CD8_T]:Il4ra <- Il4:[tumor_associated_macrophage]	NA	0.0298071303331384	0.0531688645016755	4	0	0	4	60	20	20	20
[exhausted_CD8_T]:Itga1 <- Thbs1:[tumor_associated_macrophage]	exhausted_CD8_T	rec_lig_cl	treatment	fishers.exact	[exhausted_CD8_T]:Itga1 <- Thbs1:[tumor_associated_macrophage]	NA	8.82194016519045e-06	3.79655637026344e-05	14	12	0	2	60	20	20	20
[exhausted_CD8_T]:Itga3 <- Lgals3:[tumor_associated_macrophage]	exhausted_CD8_T	rec_lig_cl	treatment	fishers.exact	[exhausted_CD8_T]:Itga3 <- Lgals3:[tumor_associated_macrophage]	NA	1	1	1	0	0	1	60	20	20	20
[exhausted_CD8_T]:Itga3 <- Lgals8:[tumor_associated_macrophage]	exhausted_CD8_T	rec_lig_cl	treatment	fishers.exact	[exhausted_CD8_T]:Itga3 <- Lgals8:[tumor_associated_macrophage]	NA	1	1	1	0	0	1	60	20	20	20
[exhausted_CD8_T]:Itga3 <- Thbs1:[tumor_associated_macrophage]	exhausted_CD8_T	rec_lig_cl	treatment	fishers.exact	[exhausted_CD8_T]:Itga3 <- Thbs1:[tumor_associated_macrophage]	NA	1	1	1	0	0	1	60	20	20	20
[exhausted_CD8_T]:Itga4 <- Cd14:[tumor_associated_macrophage]	exhausted_CD8_T	rec_lig_cl	treatment	fishers.exact	[exhausted_CD8_T]:Itga4 <- Cd14:[tumor_associated_macrophage]	NA	0.0298071303331384	0.0531688645016755	56	20	20	16	60	20	20	20
[exhausted_CD8_T]:Itga4 <- Vasp:[tumor_associated_macrophage]	exhausted_CD8_T	rec_lig_cl	treatment	fishers.exact	[exhausted_CD8_T]:Itga4 <- Vasp:[tumor_associated_macrophage]	NA	2.61291988073131e-11	6.14297463959931e-10	37	20	1	16	60	20	20	20
[exhausted_CD8_T]:Itga4 <- Vcam1:[tumor_associated_macrophage]	exhausted_CD8_T	rec_lig_cl	treatment	fishers.exact	[exhausted_CD8_T]:Itga4 <- Vcam1:[tumor_associated_macrophage]	NA	0.0298071303331384	0.0531688645016755	56	20	20	16	60	20	20	20
[exhausted_CD8_T]:Itga4 <- Vwf:[tumor_associated_macrophage]	exhausted_CD8_T	rec_lig_cl	treatment	fishers.exact	[exhausted_CD8_T]:Itga4 <- Vwf:[tumor_associated_macrophage]	NA	0.0298071303331384	0.0531688645016755	56	20	20	16	60	20	20	20
[exhausted_CD8_T]:Itga6 <- Adam17:[tumor_associated_macrophage]	exhausted_CD8_T	rec_lig_cl	treatment	fishers.exact	[exhausted_CD8_T]:Itga6 <- Adam17:[tumor_associated_macrophage]	NA	0.99999999999995	1	10	4	3	3	60	20	20	20
[exhausted_CD8_T]:Itga6 <- Adam9:[tumor_associated_macrophage]	exhausted_CD8_T	rec_lig_cl	treatment	fishers.exact	[exhausted_CD8_T]:Itga6 <- Adam9:[tumor_associated_macrophage]	NA	0.99999999999995	1	10	4	3	3	60	20	20	20
[exhausted_CD8_T]:Itgal <- Icam1:[tumor_associated_macrophage]	exhausted_CD8_T	rec_lig_cl	treatment	fishers.exact	[exhausted_CD8_T]:Itgal <- Icam1:[tumor_associated_macrophage]	NA	4.17669960699926e-08	3.66153190600294e-07	20	16	4	0	60	20	20	20
[exhausted_CD8_T]:Itgal <- Icam2:[tumor_associated_macrophage]	exhausted_CD8_T	rec_lig_cl	treatment	fishers.exact	[exhausted_CD8_T]:Itgal <- Icam2:[tumor_associated_macrophage]	NA	1.51029767235681e-09	1.88867544027173e-08	17	16	1	0	60	20	20	20
[exhausted_CD8_T]:Itgal <- Icam5:[tumor_associated_macrophage]	exhausted_CD8_T	rec_lig_cl	treatment	fishers.exact	[exhausted_CD8_T]:Itgal <- Icam5:[tumor_associated_macrophage]	NA	0.108202098619264	0.169928613128852	8	4	4	0	60	20	20	20
[exhausted_CD8_T]:Itgal <- Tln1:[tumor_associated_macrophage]	exhausted_CD8_T	rec_lig_cl	treatment	fishers.exact	[exhausted_CD8_T]:Itgal <- Tln1:[tumor_associated_macrophage]	NA	1.37646279388674e-07	9.68881445637044e-07	22	16	6	0	60	20	20	20
[exhausted_CD8_T]:Itgav <- Adam10:[tumor_associated_macrophage]	exhausted_CD8_T	rec_lig_cl	treatment	fishers.exact	[exhausted_CD8_T]:Itgav <- Adam10:[tumor_associated_macrophage]	NA	1	1	60	20	20	20	60	20	20	20
[exhausted_CD8_T]:Itgav <- Adam15:[tumor_associated_macrophage]	exhausted_CD8_T	rec_lig_cl	treatment	fishers.exact	[exhausted_CD8_T]:Itgav <- Adam15:[tumor_associated_macrophage]	NA	0.0298071303331384	0.0531688645016755	4	0	4	0	60	20	20	20
[exhausted_CD8_T]:Itgav <- Adam9:[tumor_associated_macrophage]	exhausted_CD8_T	rec_lig_cl	treatment	fishers.exact	[exhausted_CD8_T]:Itgav <- Adam9:[tumor_associated_macrophage]	NA	1	1	60	20	20	20	60	20	20	20
[exhausted_CD8_T]:Itgav <- Angpt2:[tumor_associated_macrophage]	exhausted_CD8_T	rec_lig_cl	treatment	fishers.exact	[exhausted_CD8_T]:Itgav <- Angpt2:[tumor_associated_macrophage]	NA	0.000323621172386332	0.000953425283559231	13	3	0	10	60	20	20	20
[exhausted_CD8_T]:Itgav <- Angptl3:[tumor_associated_macrophage]	exhausted_CD8_T	rec_lig_cl	treatment	fishers.exact	[exhausted_CD8_T]:Itgav <- Angptl3:[tumor_associated_macrophage]	NA	1	1	60	20	20	20	60	20	20	20
[exhausted_CD8_T]:Itgav <- Comp:[tumor_associated_macrophage]	exhausted_CD8_T	rec_lig_cl	treatment	fishers.exact	[exhausted_CD8_T]:Itgav <- Comp:[tumor_associated_macrophage]	NA	0.322033898305089	0.440175404020502	2	0	0	2	60	20	20	20
[exhausted_CD8_T]:Itgav <- Fgf2:[tumor_associated_macrophage]	exhausted_CD8_T	rec_lig_cl	treatment	fishers.exact	[exhausted_CD8_T]:Itgav <- Fgf2:[tumor_associated_macrophage]	NA	0.03948477005169	0.0686602769168072	6	5	1	0	60	20	20	20
[exhausted_CD8_T]:Itgav <- Hmgb1:[tumor_associated_macrophage]	exhausted_CD8_T	rec_lig_cl	treatment	fishers.exact	[exhausted_CD8_T]:Itgav <- Hmgb1:[tumor_associated_macrophage]	NA	0.000147700664886903	0.0004562999515757	8	0	8	0	60	20	20	20
[exhausted_CD8_T]:Itgav <- Icam1:[tumor_associated_macrophage]	exhausted_CD8_T	rec_lig_cl	treatment	fishers.exact	[exhausted_CD8_T]:Itgav <- Icam1:[tumor_associated_macrophage]	NA	0.114970359856393	0.176432973904947	55	20	16	19	60	20	20	20
[exhausted_CD8_T]:Itgav <- Icam4:[tumor_associated_macrophage]	exhausted_CD8_T	rec_lig_cl	treatment	fishers.exact	[exhausted_CD8_T]:Itgav <- Icam4:[tumor_associated_macrophage]	NA	8.55137082537008e-07	4.86786266596733e-06	25	0	10	15	60	20	20	20
[exhausted_CD8_T]:Itgav <- Igf1:[tumor_associated_macrophage]	exhausted_CD8_T	rec_lig_cl	treatment	fishers.exact	[exhausted_CD8_T]:Itgav <- Igf1:[tumor_associated_macrophage]	NA	1	1	60	20	20	20	60	20	20	20
[exhausted_CD8_T]:Itgav <- Mmp2:[tumor_associated_macrophage]	exhausted_CD8_T	rec_lig_cl	treatment	fishers.exact	[exhausted_CD8_T]:Itgav <- Mmp2:[tumor_associated_macrophage]	NA	1	1	60	20	20	20	60	20	20	20
[exhausted_CD8_T]:Itgav <- Postn:[tumor_associated_macrophage]	exhausted_CD8_T	rec_lig_cl	treatment	fishers.exact	[exhausted_CD8_T]:Itgav <- Postn:[tumor_associated_macrophage]	NA	1	1	1	1	0	0	60	20	20	20
[exhausted_CD8_T]:Itgav <- Thbs1:[tumor_associated_macrophage]	exhausted_CD8_T	rec_lig_cl	treatment	fishers.exact	[exhausted_CD8_T]:Itgav <- Thbs1:[tumor_associated_macrophage]	NA	7.28712299422821e-12	2.30715388415257e-10	32	12	0	20	60	20	20	20
[exhausted_CD8_T]:Itgav <- Vegfa:[tumor_associated_macrophage]	exhausted_CD8_T	rec_lig_cl	treatment	fishers.exact	[exhausted_CD8_T]:Itgav <- Vegfa:[tumor_associated_macrophage]	NA	1.62742009884952e-08	1.58101845140299e-07	37	18	2	17	60	20	20	20
[exhausted_CD8_T]:Itgav <- Vwf:[tumor_associated_macrophage]	exhausted_CD8_T	rec_lig_cl	treatment	fishers.exact	[exhausted_CD8_T]:Itgav <- Vwf:[tumor_associated_macrophage]	NA	1	1	60	20	20	20	60	20	20	20
[exhausted_CD8_T]:Itgb1 <- Adam12:[tumor_associated_macrophage]	exhausted_CD8_T	rec_lig_cl	treatment	fishers.exact	[exhausted_CD8_T]:Itgb1 <- Adam12:[tumor_associated_macrophage]	NA	1	1	1	1	0	0	60	20	20	20
[exhausted_CD8_T]:Itgb1 <- Adam15:[tumor_associated_macrophage]	exhausted_CD8_T	rec_lig_cl	treatment	fishers.exact	[exhausted_CD8_T]:Itgb1 <- Adam15:[tumor_associated_macrophage]	NA	0.0298071303331384	0.0531688645016755	4	0	4	0	60	20	20	20
[exhausted_CD8_T]:Itgb1 <- Adam17:[tumor_associated_macrophage]	exhausted_CD8_T	rec_lig_cl	treatment	fishers.exact	[exhausted_CD8_T]:Itgb1 <- Adam17:[tumor_associated_macrophage]	NA	1	1	59	20	20	19	60	20	20	20
[exhausted_CD8_T]:Itgb1 <- Adam9:[tumor_associated_macrophage]	exhausted_CD8_T	rec_lig_cl	treatment	fishers.exact	[exhausted_CD8_T]:Itgb1 <- Adam9:[tumor_associated_macrophage]	NA	1	1	59	20	20	19	60	20	20	20
[exhausted_CD8_T]:Itgb1 <- Angpt2:[tumor_associated_macrophage]	exhausted_CD8_T	rec_lig_cl	treatment	fishers.exact	[exhausted_CD8_T]:Itgb1 <- Angpt2:[tumor_associated_macrophage]	NA	0.00114460172653464	0.00291544816802052	12	3	0	9	60	20	20	20
[exhausted_CD8_T]:Itgb1 <- Cd14:[tumor_associated_macrophage]	exhausted_CD8_T	rec_lig_cl	treatment	fishers.exact	[exhausted_CD8_T]:Itgb1 <- Cd14:[tumor_associated_macrophage]	NA	1	1	59	20	20	19	60	20	20	20
[exhausted_CD8_T]:Itgb1 <- Chad:[tumor_associated_macrophage]	exhausted_CD8_T	rec_lig_cl	treatment	fishers.exact	[exhausted_CD8_T]:Itgb1 <- Chad:[tumor_associated_macrophage]	NA	0.380978096607895	0.514167339337061	13	2	6	5	60	20	20	20
[exhausted_CD8_T]:Itgb1 <- Hgf:[tumor_associated_macrophage]	exhausted_CD8_T	rec_lig_cl	treatment	fishers.exact	[exhausted_CD8_T]:Itgb1 <- Hgf:[tumor_associated_macrophage]	NA	1	1	59	20	20	19	60	20	20	20
[exhausted_CD8_T]:Itgb1 <- Itgb1bp1:[tumor_associated_macrophage]	exhausted_CD8_T	rec_lig_cl	treatment	fishers.exact	[exhausted_CD8_T]:Itgb1 <- Itgb1bp1:[tumor_associated_macrophage]	NA	0.00851632295232531	0.0180377254602854	55	20	20	15	60	20	20	20
[exhausted_CD8_T]:Itgb1 <- Lgals3:[tumor_associated_macrophage]	exhausted_CD8_T	rec_lig_cl	treatment	fishers.exact	[exhausted_CD8_T]:Itgb1 <- Lgals3:[tumor_associated_macrophage]	NA	0.322033898305089	0.440175404020502	58	20	20	18	60	20	20	20
[exhausted_CD8_T]:Itgb1 <- Lgals3bp:[tumor_associated_macrophage]	exhausted_CD8_T	rec_lig_cl	treatment	fishers.exact	[exhausted_CD8_T]:Itgb1 <- Lgals3bp:[tumor_associated_macrophage]	NA	1	1	59	20	20	19	60	20	20	20
[exhausted_CD8_T]:Itgb1 <- Mdk:[tumor_associated_macrophage]	exhausted_CD8_T	rec_lig_cl	treatment	fishers.exact	[exhausted_CD8_T]:Itgb1 <- Mdk:[tumor_associated_macrophage]	NA	0.000150769092794832	0.000465168159003478	37	19	7	11	60	20	20	20
[exhausted_CD8_T]:Itgb1 <- Mmp2:[tumor_associated_macrophage]	exhausted_CD8_T	rec_lig_cl	treatment	fishers.exact	[exhausted_CD8_T]:Itgb1 <- Mmp2:[tumor_associated_macrophage]	NA	1	1	59	20	20	19	60	20	20	20
[exhausted_CD8_T]:Itgb1 <- Postn:[tumor_associated_macrophage]	exhausted_CD8_T	rec_lig_cl	treatment	fishers.exact	[exhausted_CD8_T]:Itgb1 <- Postn:[tumor_associated_macrophage]	NA	1	1	1	1	0	0	60	20	20	20
[exhausted_CD8_T]:Itgb1 <- Tgfb1:[tumor_associated_macrophage]	exhausted_CD8_T	rec_lig_cl	treatment	fishers.exact	[exhausted_CD8_T]:Itgb1 <- Tgfb1:[tumor_associated_macrophage]	NA	1	1	59	20	20	19	60	20	20	20
[exhausted_CD8_T]:Itgb1 <- Thbs1:[tumor_associated_macrophage]	exhausted_CD8_T	rec_lig_cl	treatment	fishers.exact	[exhausted_CD8_T]:Itgb1 <- Thbs1:[tumor_associated_macrophage]	NA	1.40884377888414e-10	2.3162179889207e-09	31	12	0	19	60	20	20	20
[exhausted_CD8_T]:Itgb1 <- Tln1:[tumor_associated_macrophage]	exhausted_CD8_T	rec_lig_cl	treatment	fishers.exact	[exhausted_CD8_T]:Itgb1 <- Tln1:[tumor_associated_macrophage]	NA	1	1	59	20	20	19	60	20	20	20
[exhausted_CD8_T]:Itgb1 <- Vcam1:[tumor_associated_macrophage]	exhausted_CD8_T	rec_lig_cl	treatment	fishers.exact	[exhausted_CD8_T]:Itgb1 <- Vcam1:[tumor_associated_macrophage]	NA	1	1	59	20	20	19	60	20	20	20
[exhausted_CD8_T]:Itgb2 <- Angpt2:[tumor_associated_macrophage]	exhausted_CD8_T	rec_lig_cl	treatment	fishers.exact	[exhausted_CD8_T]:Itgb2 <- Angpt2:[tumor_associated_macrophage]	NA	0.000323621172386332	0.000953425283559231	13	3	0	10	60	20	20	20
[exhausted_CD8_T]:Itgb2 <- C3:[tumor_associated_macrophage]	exhausted_CD8_T	rec_lig_cl	treatment	fishers.exact	[exhausted_CD8_T]:Itgb2 <- C3:[tumor_associated_macrophage]	NA	3.58717738294633e-07	2.17918708715939e-06	28	0	14	14	60	20	20	20
[exhausted_CD8_T]:Itgb2 <- Cd14:[tumor_associated_macrophage]	exhausted_CD8_T	rec_lig_cl	treatment	fishers.exact	[exhausted_CD8_T]:Itgb2 <- Cd14:[tumor_associated_macrophage]	NA	0.0298071303331384	0.0531688645016755	56	20	16	20	60	20	20	20
[exhausted_CD8_T]:Itgb2 <- Icam1:[tumor_associated_macrophage]	exhausted_CD8_T	rec_lig_cl	treatment	fishers.exact	[exhausted_CD8_T]:Itgb2 <- Icam1:[tumor_associated_macrophage]	NA	0.00378340933902608	0.00865252466541859	52	20	13	19	60	20	20	20
[exhausted_CD8_T]:Itgb2 <- Icam2:[tumor_associated_macrophage]	exhausted_CD8_T	rec_lig_cl	treatment	fishers.exact	[exhausted_CD8_T]:Itgb2 <- Icam2:[tumor_associated_macrophage]	NA	1.25328210355221e-08	1.24556576968548e-07	44	20	5	19	60	20	20	20
[exhausted_CD8_T]:Itgb2 <- Icam5:[tumor_associated_macrophage]	exhausted_CD8_T	rec_lig_cl	treatment	fishers.exact	[exhausted_CD8_T]:Itgb2 <- Icam5:[tumor_associated_macrophage]	NA	0.133116999045473	0.20308764747301	17	5	9	3	60	20	20	20
[exhausted_CD8_T]:Itgb2 <- Plau:[tumor_associated_macrophage]	exhausted_CD8_T	rec_lig_cl	treatment	fishers.exact	[exhausted_CD8_T]:Itgb2 <- Plau:[tumor_associated_macrophage]	NA	0.0298071303331384	0.0531688645016755	56	20	16	20	60	20	20	20
[exhausted_CD8_T]:Itgb2 <- Tln1:[tumor_associated_macrophage]	exhausted_CD8_T	rec_lig_cl	treatment	fishers.exact	[exhausted_CD8_T]:Itgb2 <- Tln1:[tumor_associated_macrophage]	NA	0.0298071303331384	0.0531688645016755	56	20	16	20	60	20	20	20
[exhausted_CD8_T]:Itgb2 <- Vcam1:[tumor_associated_macrophage]	exhausted_CD8_T	rec_lig_cl	treatment	fishers.exact	[exhausted_CD8_T]:Itgb2 <- Vcam1:[tumor_associated_macrophage]	NA	0.0298071303331384	0.0531688645016755	56	20	16	20	60	20	20	20
[exhausted_CD8_T]:Itgb3 <- Angptl3:[tumor_associated_macrophage]	exhausted_CD8_T	rec_lig_cl	treatment	fishers.exact	[exhausted_CD8_T]:Itgb3 <- Angptl3:[tumor_associated_macrophage]	NA	0.89978152588561	1	51	18	16	17	60	20	20	20
[exhausted_CD8_T]:Itgb3 <- Fgf2:[tumor_associated_macrophage]	exhausted_CD8_T	rec_lig_cl	treatment	fishers.exact	[exhausted_CD8_T]:Itgb3 <- Fgf2:[tumor_associated_macrophage]	NA	0.114970359856393	0.176432973904947	5	4	1	0	60	20	20	20
[exhausted_CD8_T]:Itgb3 <- Hmgb1:[tumor_associated_macrophage]	exhausted_CD8_T	rec_lig_cl	treatment	fishers.exact	[exhausted_CD8_T]:Itgb3 <- Hmgb1:[tumor_associated_macrophage]	NA	0.000602164249154297	0.00164042659300319	7	0	7	0	60	20	20	20
[exhausted_CD8_T]:Itgb3 <- Igf1:[tumor_associated_macrophage]	exhausted_CD8_T	rec_lig_cl	treatment	fishers.exact	[exhausted_CD8_T]:Itgb3 <- Igf1:[tumor_associated_macrophage]	NA	0.89978152588561	1	51	18	16	17	60	20	20	20
[exhausted_CD8_T]:Itgb3 <- Lgals3:[tumor_associated_macrophage]	exhausted_CD8_T	rec_lig_cl	treatment	fishers.exact	[exhausted_CD8_T]:Itgb3 <- Lgals3:[tumor_associated_macrophage]	NA	0.74945381471408	0.979543172810429	50	18	16	16	60	20	20	20
[exhausted_CD8_T]:Itgb3 <- Mmp2:[tumor_associated_macrophage]	exhausted_CD8_T	rec_lig_cl	treatment	fishers.exact	[exhausted_CD8_T]:Itgb3 <- Mmp2:[tumor_associated_macrophage]	NA	0.89978152588561	1	51	18	16	17	60	20	20	20
[exhausted_CD8_T]:Itgb3 <- Postn:[tumor_associated_macrophage]	exhausted_CD8_T	rec_lig_cl	treatment	fishers.exact	[exhausted_CD8_T]:Itgb3 <- Postn:[tumor_associated_macrophage]	NA	1	1	1	1	0	0	60	20	20	20
[exhausted_CD8_T]:Itgb3 <- Thbs1:[tumor_associated_macrophage]	exhausted_CD8_T	rec_lig_cl	treatment	fishers.exact	[exhausted_CD8_T]:Itgb3 <- Thbs1:[tumor_associated_macrophage]	NA	1.84406719971442e-08	1.76955183123616e-07	28	11	0	17	60	20	20	20
[exhausted_CD8_T]:Itgb3 <- Vegfa:[tumor_associated_macrophage]	exhausted_CD8_T	rec_lig_cl	treatment	fishers.exact	[exhausted_CD8_T]:Itgb3 <- Vegfa:[tumor_associated_macrophage]	NA	4.22737799757728e-07	2.56148599801654e-06	31	16	1	14	60	20	20	20
[exhausted_CD8_T]:Itgb3 <- Vwf:[tumor_associated_macrophage]	exhausted_CD8_T	rec_lig_cl	treatment	fishers.exact	[exhausted_CD8_T]:Itgb3 <- Vwf:[tumor_associated_macrophage]	NA	0.89978152588561	1	51	18	16	17	60	20	20	20
[exhausted_CD8_T]:Itgb7 <- Vcam1:[tumor_associated_macrophage]	exhausted_CD8_T	rec_lig_cl	treatment	fishers.exact	[exhausted_CD8_T]:Itgb7 <- Vcam1:[tumor_associated_macrophage]	NA	1	1	60	20	20	20	60	20	20	20
[exhausted_CD8_T]:Kcnn4 <- Calm1:[tumor_associated_macrophage]	exhausted_CD8_T	rec_lig_cl	treatment	fishers.exact	[exhausted_CD8_T]:Kcnn4 <- Calm1:[tumor_associated_macrophage]	NA	5.46619685020709e-05	0.000194124302036811	23	8	1	14	60	20	20	20
[exhausted_CD8_T]:Kremen1 <- Dkk3:[tumor_associated_macrophage]	exhausted_CD8_T	rec_lig_cl	treatment	fishers.exact	[exhausted_CD8_T]:Kremen1 <- Dkk3:[tumor_associated_macrophage]	NA	1	1	1	1	0	0	60	20	20	20
[exhausted_CD8_T]:Ldlr <- Apoe:[tumor_associated_macrophage]	exhausted_CD8_T	rec_lig_cl	treatment	fishers.exact	[exhausted_CD8_T]:Ldlr <- Apoe:[tumor_associated_macrophage]	NA	3.58717738294633e-07	2.17918708715939e-06	28	5	19	4	60	20	20	20
[exhausted_CD8_T]:Ldlr <- F8:[tumor_associated_macrophage]	exhausted_CD8_T	rec_lig_cl	treatment	fishers.exact	[exhausted_CD8_T]:Ldlr <- F8:[tumor_associated_macrophage]	NA	0.478419495953097	0.643457800335086	7	4	2	1	60	20	20	20
[exhausted_CD8_T]:Ldlr <- Lipc:[tumor_associated_macrophage]	exhausted_CD8_T	rec_lig_cl	treatment	fishers.exact	[exhausted_CD8_T]:Ldlr <- Lipc:[tumor_associated_macrophage]	NA	0.766218585622449	0.979543172810429	3	2	0	1	60	20	20	20
[exhausted_CD8_T]:Lrp10 <- App:[tumor_associated_macrophage]	exhausted_CD8_T	rec_lig_cl	treatment	fishers.exact	[exhausted_CD8_T]:Lrp10 <- App:[tumor_associated_macrophage]	NA	0.766218585622449	0.979543172810429	3	2	1	0	60	20	20	20
[exhausted_CD8_T]:Lrp6 <- Apoe:[tumor_associated_macrophage]	exhausted_CD8_T	rec_lig_cl	treatment	fishers.exact	[exhausted_CD8_T]:Lrp6 <- Apoe:[tumor_associated_macrophage]	NA	0.254097643280319	0.373598223484697	36	15	10	11	60	20	20	20
[exhausted_CD8_T]:Lrp6 <- App:[tumor_associated_macrophage]	exhausted_CD8_T	rec_lig_cl	treatment	fishers.exact	[exhausted_CD8_T]:Lrp6 <- App:[tumor_associated_macrophage]	NA	0.254097643280319	0.373598223484697	36	15	10	11	60	20	20	20
[exhausted_CD8_T]:Lrp6 <- Hsp90b1:[tumor_associated_macrophage]	exhausted_CD8_T	rec_lig_cl	treatment	fishers.exact	[exhausted_CD8_T]:Lrp6 <- Hsp90b1:[tumor_associated_macrophage]	NA	0.254097643280319	0.373598223484697	36	15	10	11	60	20	20	20
[exhausted_CD8_T]:Lrp6 <- Igfbp4:[tumor_associated_macrophage]	exhausted_CD8_T	rec_lig_cl	treatment	fishers.exact	[exhausted_CD8_T]:Lrp6 <- Igfbp4:[tumor_associated_macrophage]	NA	0.254097643280319	0.373598223484697	36	15	10	11	60	20	20	20
[exhausted_CD8_T]:Lrp6 <- Mdk:[tumor_associated_macrophage]	exhausted_CD8_T	rec_lig_cl	treatment	fishers.exact	[exhausted_CD8_T]:Lrp6 <- Mdk:[tumor_associated_macrophage]	NA	0.00405953041246754	0.00927498153519066	24	14	4	6	60	20	20	20
[exhausted_CD8_T]:Lrp6 <- Rspo1:[tumor_associated_macrophage]	exhausted_CD8_T	rec_lig_cl	treatment	fishers.exact	[exhausted_CD8_T]:Lrp6 <- Rspo1:[tumor_associated_macrophage]	NA	0.254097643280319	0.373598223484697	36	15	10	11	60	20	20	20
[exhausted_CD8_T]:Lrp6 <- Wnt10b:[tumor_associated_macrophage]	exhausted_CD8_T	rec_lig_cl	treatment	fishers.exact	[exhausted_CD8_T]:Lrp6 <- Wnt10b:[tumor_associated_macrophage]	NA	1	1	1	0	0	1	60	20	20	20
[exhausted_CD8_T]:Lrp6 <- Wnt4:[tumor_associated_macrophage]	exhausted_CD8_T	rec_lig_cl	treatment	fishers.exact	[exhausted_CD8_T]:Lrp6 <- Wnt4:[tumor_associated_macrophage]	NA	0.00851632295232531	0.0180377254602854	5	0	5	0	60	20	20	20
[exhausted_CD8_T]:Lrp6 <- Wnt5a:[tumor_associated_macrophage]	exhausted_CD8_T	rec_lig_cl	treatment	fishers.exact	[exhausted_CD8_T]:Lrp6 <- Wnt5a:[tumor_associated_macrophage]	NA	1	1	1	0	0	1	60	20	20	20
[exhausted_CD8_T]:Ncstn <- App:[tumor_associated_macrophage]	exhausted_CD8_T	rec_lig_cl	treatment	fishers.exact	[exhausted_CD8_T]:Ncstn <- App:[tumor_associated_macrophage]	NA	0.114970359856393	0.176432973904947	5	4	1	0	60	20	20	20
[exhausted_CD8_T]:Ncstn <- Psen1:[tumor_associated_macrophage]	exhausted_CD8_T	rec_lig_cl	treatment	fishers.exact	[exhausted_CD8_T]:Ncstn <- Psen1:[tumor_associated_macrophage]	NA	0.114970359856393	0.176432973904947	5	4	1	0	60	20	20	20
[exhausted_CD8_T]:Notch1 <- Adam10:[tumor_associated_macrophage]	exhausted_CD8_T	rec_lig_cl	treatment	fishers.exact	[exhausted_CD8_T]:Notch1 <- Adam10:[tumor_associated_macrophage]	NA	0.00112633875186588	0.00289085415462521	31	17	7	7	60	20	20	20
[exhausted_CD8_T]:Notch1 <- Adam17:[tumor_associated_macrophage]	exhausted_CD8_T	rec_lig_cl	treatment	fishers.exact	[exhausted_CD8_T]:Notch1 <- Adam17:[tumor_associated_macrophage]	NA	0.00112633875186588	0.00289085415462521	31	17	7	7	60	20	20	20
[exhausted_CD8_T]:Notch1 <- App:[tumor_associated_macrophage]	exhausted_CD8_T	rec_lig_cl	treatment	fishers.exact	[exhausted_CD8_T]:Notch1 <- App:[tumor_associated_macrophage]	NA	0.00112633875186588	0.00289085415462521	31	17	7	7	60	20	20	20
[exhausted_CD8_T]:Notch1 <- Ccn3:[tumor_associated_macrophage]	exhausted_CD8_T	rec_lig_cl	treatment	fishers.exact	[exhausted_CD8_T]:Notch1 <- Ccn3:[tumor_associated_macrophage]	NA	7.35161680432515e-06	3.21855700315986e-05	10	10	0	0	60	20	20	20
[exhausted_CD8_T]:Notch1 <- Dlk2:[tumor_associated_macrophage]	exhausted_CD8_T	rec_lig_cl	treatment	fishers.exact	[exhausted_CD8_T]:Notch1 <- Dlk2:[tumor_associated_macrophage]	NA	0.322033898305089	0.440175404020502	2	0	0	2	60	20	20	20
[exhausted_CD8_T]:Notch1 <- Fgf2:[tumor_associated_macrophage]	exhausted_CD8_T	rec_lig_cl	treatment	fishers.exact	[exhausted_CD8_T]:Notch1 <- Fgf2:[tumor_associated_macrophage]	NA	0.0298071303331384	0.0531688645016755	4	4	0	0	60	20	20	20
[exhausted_CD8_T]:Notch1 <- Jag2:[tumor_associated_macrophage]	exhausted_CD8_T	rec_lig_cl	treatment	fishers.exact	[exhausted_CD8_T]:Notch1 <- Jag2:[tumor_associated_macrophage]	NA	0.0583690244483522	0.0991492783587664	17	9	2	6	60	20	20	20
[exhausted_CD8_T]:Notch1 <- Mfng:[tumor_associated_macrophage]	exhausted_CD8_T	rec_lig_cl	treatment	fishers.exact	[exhausted_CD8_T]:Notch1 <- Mfng:[tumor_associated_macrophage]	NA	1	1	1	1	0	0	60	20	20	20
[exhausted_CD8_T]:Notch1 <- Psen1:[tumor_associated_macrophage]	exhausted_CD8_T	rec_lig_cl	treatment	fishers.exact	[exhausted_CD8_T]:Notch1 <- Psen1:[tumor_associated_macrophage]	NA	0.00112633875186588	0.00289085415462521	31	17	7	7	60	20	20	20
[exhausted_CD8_T]:Notch1 <- Wnt5a:[tumor_associated_macrophage]	exhausted_CD8_T	rec_lig_cl	treatment	fishers.exact	[exhausted_CD8_T]:Notch1 <- Wnt5a:[tumor_associated_macrophage]	NA	1	1	1	0	0	1	60	20	20	20
[exhausted_CD8_T]:Notch2 <- Adam17:[tumor_associated_macrophage]	exhausted_CD8_T	rec_lig_cl	treatment	fishers.exact	[exhausted_CD8_T]:Notch2 <- Adam17:[tumor_associated_macrophage]	NA	0.322033898305089	0.440175404020502	58	20	18	20	60	20	20	20
[exhausted_CD8_T]:Notch2 <- App:[tumor_associated_macrophage]	exhausted_CD8_T	rec_lig_cl	treatment	fishers.exact	[exhausted_CD8_T]:Notch2 <- App:[tumor_associated_macrophage]	NA	0.322033898305089	0.440175404020502	58	20	18	20	60	20	20	20
[exhausted_CD8_T]:Notch2 <- Jag2:[tumor_associated_macrophage]	exhausted_CD8_T	rec_lig_cl	treatment	fishers.exact	[exhausted_CD8_T]:Notch2 <- Jag2:[tumor_associated_macrophage]	NA	0.000786919643842777	0.00209994107000496	34	9	7	18	60	20	20	20
[exhausted_CD8_T]:Notch2 <- Psen1:[tumor_associated_macrophage]	exhausted_CD8_T	rec_lig_cl	treatment	fishers.exact	[exhausted_CD8_T]:Notch2 <- Psen1:[tumor_associated_macrophage]	NA	0.322033898305089	0.440175404020502	58	20	18	20	60	20	20	20
[exhausted_CD8_T]:Notch2 <- Psen2:[tumor_associated_macrophage]	exhausted_CD8_T	rec_lig_cl	treatment	fishers.exact	[exhausted_CD8_T]:Notch2 <- Psen2:[tumor_associated_macrophage]	NA	0.322033898305089	0.440175404020502	58	20	18	20	60	20	20	20
[exhausted_CD8_T]:Nrp1 <- Cntn2:[tumor_associated_macrophage]	exhausted_CD8_T	rec_lig_cl	treatment	fishers.exact	[exhausted_CD8_T]:Nrp1 <- Cntn2:[tumor_associated_macrophage]	NA	4.50098988019928e-08	3.66153190600294e-07	13	0	0	13	60	20	20	20
[exhausted_CD8_T]:Nrp1 <- Egf:[tumor_associated_macrophage]	exhausted_CD8_T	rec_lig_cl	treatment	fishers.exact	[exhausted_CD8_T]:Nrp1 <- Egf:[tumor_associated_macrophage]	NA	0.000122417296306513	0.000408231295910088	31	12	3	16	60	20	20	20
[exhausted_CD8_T]:Nrp1 <- Fgf2:[tumor_associated_macrophage]	exhausted_CD8_T	rec_lig_cl	treatment	fishers.exact	[exhausted_CD8_T]:Nrp1 <- Fgf2:[tumor_associated_macrophage]	NA	0.03948477005169	0.0686602769168072	6	5	1	0	60	20	20	20
[exhausted_CD8_T]:Nrp1 <- Hgf:[tumor_associated_macrophage]	exhausted_CD8_T	rec_lig_cl	treatment	fishers.exact	[exhausted_CD8_T]:Nrp1 <- Hgf:[tumor_associated_macrophage]	NA	0.0298071303331384	0.0531688645016755	56	20	16	20	60	20	20	20
[exhausted_CD8_T]:Nrp1 <- Pgf:[tumor_associated_macrophage]	exhausted_CD8_T	rec_lig_cl	treatment	fishers.exact	[exhausted_CD8_T]:Nrp1 <- Pgf:[tumor_associated_macrophage]	NA	7.15675401567265e-16	1.2018234779176e-13	40	20	0	20	60	20	20	20
[exhausted_CD8_T]:Nrp1 <- Vegfa:[tumor_associated_macrophage]	exhausted_CD8_T	rec_lig_cl	treatment	fishers.exact	[exhausted_CD8_T]:Nrp1 <- Vegfa:[tumor_associated_macrophage]	NA	1.62742009884952e-08	1.58101845140299e-07	37	18	2	17	60	20	20	20
[exhausted_CD8_T]:Nrp1 <- Vegfb:[tumor_associated_macrophage]	exhausted_CD8_T	rec_lig_cl	treatment	fishers.exact	[exhausted_CD8_T]:Nrp1 <- Vegfb:[tumor_associated_macrophage]	NA	0.000147700664886903	0.0004562999515757	8	0	0	8	60	20	20	20
[exhausted_CD8_T]:Pdcd1 <- Cd274:[tumor_associated_macrophage]	exhausted_CD8_T	rec_lig_cl	treatment	fishers.exact	[exhausted_CD8_T]:Pdcd1 <- Cd274:[tumor_associated_macrophage]	NA	1	1	60	20	20	20	60	20	20	20
[exhausted_CD8_T]:Ptprj <- Thbs1:[tumor_associated_macrophage]	exhausted_CD8_T	rec_lig_cl	treatment	fishers.exact	[exhausted_CD8_T]:Ptprj <- Thbs1:[tumor_associated_macrophage]	NA	3.50222657129867e-10	5.24441698670266e-09	30	11	0	19	60	20	20	20
[exhausted_CD8_T]:Rack1 <- Agtrap:[tumor_associated_macrophage]	exhausted_CD8_T	rec_lig_cl	treatment	fishers.exact	[exhausted_CD8_T]:Rack1 <- Agtrap:[tumor_associated_macrophage]	NA	1	1	60	20	20	20	60	20	20	20
[exhausted_CD8_T]:Rhbdf2 <- Adam17:[tumor_associated_macrophage]	exhausted_CD8_T	rec_lig_cl	treatment	fishers.exact	[exhausted_CD8_T]:Rhbdf2 <- Adam17:[tumor_associated_macrophage]	NA	0.766218585622449	0.979543172810429	3	2	0	1	60	20	20	20
[exhausted_CD8_T]:Rhbdf2 <- Tnf:[tumor_associated_macrophage]	exhausted_CD8_T	rec_lig_cl	treatment	fishers.exact	[exhausted_CD8_T]:Rhbdf2 <- Tnf:[tumor_associated_macrophage]	NA	0.766218585622449	0.979543172810429	3	2	0	1	60	20	20	20
[exhausted_CD8_T]:Scarb2 <- Thbs1:[tumor_associated_macrophage]	exhausted_CD8_T	rec_lig_cl	treatment	fishers.exact	[exhausted_CD8_T]:Scarb2 <- Thbs1:[tumor_associated_macrophage]	NA	0.0292050329168623	0.0531688645016755	11	6	0	5	60	20	20	20
[exhausted_CD8_T]:Sdc4 <- Apoe:[tumor_associated_macrophage]	exhausted_CD8_T	rec_lig_cl	treatment	fishers.exact	[exhausted_CD8_T]:Sdc4 <- Apoe:[tumor_associated_macrophage]	NA	9.4990710538409e-05	0.000319489499965378	21	0	11	10	60	20	20	20
[exhausted_CD8_T]:Sdc4 <- Ceacam1:[tumor_associated_macrophage]	exhausted_CD8_T	rec_lig_cl	treatment	fishers.exact	[exhausted_CD8_T]:Sdc4 <- Ceacam1:[tumor_associated_macrophage]	NA	1	1	1	0	1	0	60	20	20	20
[exhausted_CD8_T]:Sdc4 <- Cxcl10:[tumor_associated_macrophage]	exhausted_CD8_T	rec_lig_cl	treatment	fishers.exact	[exhausted_CD8_T]:Sdc4 <- Cxcl10:[tumor_associated_macrophage]	NA	9.4990710538409e-05	0.000319489499965378	21	0	11	10	60	20	20	20
[exhausted_CD8_T]:Sdc4 <- Tgm2:[tumor_associated_macrophage]	exhausted_CD8_T	rec_lig_cl	treatment	fishers.exact	[exhausted_CD8_T]:Sdc4 <- Tgm2:[tumor_associated_macrophage]	NA	9.4990710538409e-05	0.000319489499965378	21	0	11	10	60	20	20	20
[exhausted_CD8_T]:Sorl1 <- Apoe:[tumor_associated_macrophage]	exhausted_CD8_T	rec_lig_cl	treatment	fishers.exact	[exhausted_CD8_T]:Sorl1 <- Apoe:[tumor_associated_macrophage]	NA	6.17638291250751e-09	6.8818370745522e-08	25	3	19	3	60	20	20	20
[exhausted_CD8_T]:Sorl1 <- App:[tumor_associated_macrophage]	exhausted_CD8_T	rec_lig_cl	treatment	fishers.exact	[exhausted_CD8_T]:Sorl1 <- App:[tumor_associated_macrophage]	NA	6.17638291250751e-09	6.8818370745522e-08	25	3	19	3	60	20	20	20
[exhausted_CD8_T]:Spn <- Icam1:[tumor_associated_macrophage]	exhausted_CD8_T	rec_lig_cl	treatment	fishers.exact	[exhausted_CD8_T]:Spn <- Icam1:[tumor_associated_macrophage]	NA	0.0292050329168623	0.0531688645016755	49	20	15	14	60	20	20	20
[exhausted_CD8_T]:Tfrc <- Trf:[tumor_associated_macrophage]	exhausted_CD8_T	rec_lig_cl	treatment	fishers.exact	[exhausted_CD8_T]:Tfrc <- Trf:[tumor_associated_macrophage]	NA	0.322033898305089	0.440175404020502	58	20	20	18	60	20	20	20
[exhausted_CD8_T]:Tgfbr1 <- Gdf15:[tumor_associated_macrophage]	exhausted_CD8_T	rec_lig_cl	treatment	fishers.exact	[exhausted_CD8_T]:Tgfbr1 <- Gdf15:[tumor_associated_macrophage]	NA	1	1	1	1	0	0	60	20	20	20
[exhausted_CD8_T]:Tgfbr1 <- Gdf3:[tumor_associated_macrophage]	exhausted_CD8_T	rec_lig_cl	treatment	fishers.exact	[exhausted_CD8_T]:Tgfbr1 <- Gdf3:[tumor_associated_macrophage]	NA	1	1	1	1	0	0	60	20	20	20
[exhausted_CD8_T]:Tgfbr1 <- Gdf9:[tumor_associated_macrophage]	exhausted_CD8_T	rec_lig_cl	treatment	fishers.exact	[exhausted_CD8_T]:Tgfbr1 <- Gdf9:[tumor_associated_macrophage]	NA	1	1	1	1	0	0	60	20	20	20
[exhausted_CD8_T]:Tgfbr1 <- Tgfb1:[tumor_associated_macrophage]	exhausted_CD8_T	rec_lig_cl	treatment	fishers.exact	[exhausted_CD8_T]:Tgfbr1 <- Tgfb1:[tumor_associated_macrophage]	NA	1	1	1	1	0	0	60	20	20	20
[exhausted_CD8_T]:Tgfbr1 <- Tgfb3:[tumor_associated_macrophage]	exhausted_CD8_T	rec_lig_cl	treatment	fishers.exact	[exhausted_CD8_T]:Tgfbr1 <- Tgfb3:[tumor_associated_macrophage]	NA	1	1	1	1	0	0	60	20	20	20
[exhausted_CD8_T]:Tgfbr2 <- Gdf15:[tumor_associated_macrophage]	exhausted_CD8_T	rec_lig_cl	treatment	fishers.exact	[exhausted_CD8_T]:Tgfbr2 <- Gdf15:[tumor_associated_macrophage]	NA	0.03948477005169	0.0686602769168072	6	5	1	0	60	20	20	20
[exhausted_CD8_T]:Tgfbr2 <- Tgfb1:[tumor_associated_macrophage]	exhausted_CD8_T	rec_lig_cl	treatment	fishers.exact	[exhausted_CD8_T]:Tgfbr2 <- Tgfb1:[tumor_associated_macrophage]	NA	0.03948477005169	0.0686602769168072	6	5	1	0	60	20	20	20
[exhausted_CD8_T]:Tgfbr2 <- Tgfb3:[tumor_associated_macrophage]	exhausted_CD8_T	rec_lig_cl	treatment	fishers.exact	[exhausted_CD8_T]:Tgfbr2 <- Tgfb3:[tumor_associated_macrophage]	NA	0.310344827586209	0.440175404020502	4	3	1	0	60	20	20	20
[exhausted_CD8_T]:Tmem126a <- Tnfsf9:[tumor_associated_macrophage]	exhausted_CD8_T	rec_lig_cl	treatment	fishers.exact	[exhausted_CD8_T]:Tmem126a <- Tnfsf9:[tumor_associated_macrophage]	NA	0.0312609768185772	0.0555934618006618	9	6	0	3	60	20	20	20
[exhausted_CD8_T]:Tnfrsf12a <- Tnfsf12:[tumor_associated_macrophage]	exhausted_CD8_T	rec_lig_cl	treatment	fishers.exact	[exhausted_CD8_T]:Tnfrsf12a <- Tnfsf12:[tumor_associated_macrophage]	NA	0.629581270660949	0.833884826661347	13	6	4	3	60	20	20	20
[exhausted_CD8_T]:Tnfrsf18 <- Tnfsf18:[tumor_associated_macrophage]	exhausted_CD8_T	rec_lig_cl	treatment	fishers.exact	[exhausted_CD8_T]:Tnfrsf18 <- Tnfsf18:[tumor_associated_macrophage]	NA	0.0999415546464056	0.157481632019906	57	20	20	17	60	20	20	20
[exhausted_CD8_T]:Tnfrsf1b <- Adam17:[tumor_associated_macrophage]	exhausted_CD8_T	rec_lig_cl	treatment	fishers.exact	[exhausted_CD8_T]:Tnfrsf1b <- Adam17:[tumor_associated_macrophage]	NA	4.16293681047353e-06	2.02212075236018e-05	44	20	7	17	60	20	20	20
[exhausted_CD8_T]:Tnfrsf1b <- Grn:[tumor_associated_macrophage]	exhausted_CD8_T	rec_lig_cl	treatment	fishers.exact	[exhausted_CD8_T]:Tnfrsf1b <- Grn:[tumor_associated_macrophage]	NA	4.16293681047353e-06	2.02212075236018e-05	44	20	7	17	60	20	20	20
[exhausted_CD8_T]:Tnfrsf1b <- Tnf:[tumor_associated_macrophage]	exhausted_CD8_T	rec_lig_cl	treatment	fishers.exact	[exhausted_CD8_T]:Tnfrsf1b <- Tnf:[tumor_associated_macrophage]	NA	4.16293681047353e-06	2.02212075236018e-05	44	20	7	17	60	20	20	20
[exhausted_CD8_T]:Tnfrsf4 <- Tnfsf4:[tumor_associated_macrophage]	exhausted_CD8_T	rec_lig_cl	treatment	fishers.exact	[exhausted_CD8_T]:Tnfrsf4 <- Tnfsf4:[tumor_associated_macrophage]	NA	1	1	1	0	0	1	60	20	20	20
[exhausted_CD8_T]:Tnfrsf9 <- Tnfsf9:[tumor_associated_macrophage]	exhausted_CD8_T	rec_lig_cl	treatment	fishers.exact	[exhausted_CD8_T]:Tnfrsf9 <- Tnfsf9:[tumor_associated_macrophage]	NA	0.0385787130404856	0.0683485714831813	46	19	15	12	60	20	20	20
[exhausted_CD8_T]:Tradd <- Fadd:[tumor_associated_macrophage]	exhausted_CD8_T	rec_lig_cl	treatment	fishers.exact	[exhausted_CD8_T]:Tradd <- Fadd:[tumor_associated_macrophage]	NA	0.000247743805571424	0.000750574338786622	29	7	5	17	60	20	20	20
[exhausted_CD8_T]:Traf1 <- Tnfsf9:[tumor_associated_macrophage]	exhausted_CD8_T	rec_lig_cl	treatment	fishers.exact	[exhausted_CD8_T]:Traf1 <- Tnfsf9:[tumor_associated_macrophage]	NA	0.0385787130404856	0.0683485714831813	46	19	15	12	60	20	20	20
[exhausted_CD8_T]:Traf2 <- Tnfsf4:[tumor_associated_macrophage]	exhausted_CD8_T	rec_lig_cl	treatment	fishers.exact	[exhausted_CD8_T]:Traf2 <- Tnfsf4:[tumor_associated_macrophage]	NA	1	1	1	0	0	1	60	20	20	20
[exhausted_CD8_T]:Traf2 <- Tnfsf9:[tumor_associated_macrophage]	exhausted_CD8_T	rec_lig_cl	treatment	fishers.exact	[exhausted_CD8_T]:Traf2 <- Tnfsf9:[tumor_associated_macrophage]	NA	0.00433738611677418	0.00989058657665965	40	18	14	8	60	20	20	20
[exhausted_CD8_T]:Tspan14 <- Adam10:[tumor_associated_macrophage]	exhausted_CD8_T	rec_lig_cl	treatment	fishers.exact	[exhausted_CD8_T]:Tspan14 <- Adam10:[tumor_associated_macrophage]	NA	1	1	1	0	1	0	60	20	20	20
[exhausted_CD8_T]:Tspan5 <- Adam10:[tumor_associated_macrophage]	exhausted_CD8_T	rec_lig_cl	treatment	fishers.exact	[exhausted_CD8_T]:Tspan5 <- Adam10:[tumor_associated_macrophage]	NA	0.00511758481416481	0.0115464893455868	15	10	4	1	60	20	20	20
[exhausted_CD8_T]:Tyrobp <- Sema6d:[tumor_associated_macrophage]	exhausted_CD8_T	rec_lig_cl	treatment	fishers.exact	[exhausted_CD8_T]:Tyrobp <- Sema6d:[tumor_associated_macrophage]	NA	1	1	59	20	20	19	60	20	20	20
